# Supplementary material for: Multi-omics profiles refine L-dopa decarboxylase (DDC) as a reliable biomarker for prognosis and immune microenvironment of clear cell renal cell carcinoma
Source: Front Oncol. 2022 Dec 5;12:1079446. doi: 10.3389/fonc.2022.1079446 (PMC9760914; doi:10.3389/fonc.2022.1079446)
Supplement: Supplementary file 1 [file DataSheet_1.zip]

Archive with 13 entries (12 files):
- raw data/
- raw data/COX.csv
- raw data/Diff_GO_KEGG.csv
- raw data/Diff_GO_KEGG.txt
- raw data/ICTs.csv
- raw data/OS.csv
- raw data/PFS.csv
- raw data/Sankey diagram.csv
- raw data/TIDE.csv
- raw data/Table S1. TCGA.csv
- raw data/cibersort.csv
- raw data/markes.gmt
- raw data/markes_output.csv
