# Supplementary material for: Multi-omics profiles refine L-dopa decarboxylase (DDC) as a reliable biomarker for prognosis and immune microenvironment of clear cell renal cell carcinoma
Source: Front Oncol. 2022 Dec 5;12:1079446. doi: 10.3389/fonc.2022.1079446 (PMC9760914; doi:10.3389/fonc.2022.1079446)
Supplement: Supplementary file 1 [file DataSheet_1.zip › raw data/COX.csv]

	times	status	DDC	Gender	pT_stage	pN_stage	pM_stage	Grade	time
TCGA-CJ-4639-01	3229	0	5.85493319402227	F	T2	N0	M0	G2	3229
TCGA-BP-4964-01	1862	0	4.69071320316447	F	T1	N0	M0	G2	1862
TCGA-B0-5698-01	3631	0	7.37134104800584	M	T1	N0	M0	G3	3631
TCGA-BP-5186-01	693	0	6.72923461377732	F	T1	N0	M0	G2	693
TCGA-CZ-5456-01	951	1	4.52391944922743	M	T2	N0	M0	G3	951
TCGA-A3-3328-01	1385	0	0.0374525099396066	M	T1	N0	M0	G2	1385
TCGA-CZ-5467-01	62	1	4.72377150982261	F	T3	N0	M0	G4	62
TCGA-AK-3429-01	3328	0	6.77166773201597	F	T2	N0	M0	G2	3328
TCGA-B8-5550-01	694	1	6.86602889253595	M	T3	N0	M0	G3	694
TCGA-CJ-4876-01	1955	0	6.70176527865858	M	T2	N0	M0	G3	1955
TCGA-A3-3352-01	561	0	7.32428767568942	M	T3	N0	M0	G3	561
TCGA-BP-5182-01	1165	0	5.42330587525338	M	T1	N0	M0	G3	1165
TCGA-CJ-5678-01	399	1	5.85571817010172	M	T2	N0	M1	G3	399
TCGA-B0-4688-01	101	1	0.151079473028812	M	T4	N0	M1	G4	101
TCGA-AK-3426-01	256	1	0.352532556672896	M	T3	N1	M0	G3	256
TCGA-B0-4690-01	43	1	5.10146098729134	M	T4	N0	M1	G3	43
TCGA-BP-4325-01	2964	0	7.61089860209414	F	T1	N0	M0	G2	2964
TCGA-BP-4799-01	352	1	1.36731514615237	M	T3	N0	M0	G3	352
TCGA-BP-4797-01	1107	0	5.80481509018351	M	T3	N0	M0	G3	1107
TCGA-B0-4834-01	2090	0	0	M	T1	N0	M0	G3	2090
TCGA-B0-5702-01	2172	0	4.19115201793431	M	T1	N0	M0	G2	2172
TCGA-B0-5081-01	213	1	2.72920469800247	F	T3	N0	M0	G2	213
TCGA-BP-4159-01	2352	1	5.02669384475607	M	T1	N0	M0	G2	2352
TCGA-CW-5591-01	2271	0	6.39001586329837	M	T3	N0	M1	G2	2271
TCGA-B0-5710-01	1441	1	4.81387864999012	M	T1	N0	M0	G2	1441
TCGA-BP-4334-01	442	1	0.240131118330748	M	T3	N0	M0	G3	442
TCGA-BP-4329-01	134	1	4.68480190975243	M	T3	N0	M0	G2	134
TCGA-BP-4756-01	374	0	6.83882447954171	F	T1	N0	M0	G2	374
TCGA-BP-5169-01	193	0	2.86526559486377	M	T1	N0	M0	G4	193
TCGA-B0-5696-01	1717	1	6.67049763245363	M	T3	N0	M0	G4	1717
TCGA-3Z-A93Z-01	385	0	6.32332683079973	M	T1	N0	M0	G2	385
TCGA-B0-5694-01	288	1	6.45850012391435	M	T3	N0	M0	G3	288
TCGA-CJ-4643-01	1793	0	6.48784324873878	F	T2	N0	M0	G3	1793
TCGA-CZ-4857-01	188	1	4.66652369711651	M	T3	N0	M1	G3	188
TCGA-CJ-4891-01	819	0	1.50502708609972	F	T3	N0	M0	G4	819
TCGA-A3-3317-01	560	1	6.26151953239135	M	T2	N0	M0	G2	560
TCGA-B0-4816-01	1371	1	4.85563595453816	M	T2	N0	M0	G3	1371
TCGA-CJ-4869-01	1754	1	5.04310823634359	M	T2	N1	M0	G2	1754
TCGA-B2-5633-01	963	0	4.99309161142189	M	T1	N0	M0	G2	963
TCGA-CZ-4854-01	1404	0	5.18947668909787	M	T1	N0	M0	G2	1404
TCGA-CJ-4874-01	2283	0	7.15910640476731	F	T1	N0	M0	G3	2283
TCGA-B8-4622-01	1227	1	6.76486628426181	M	T3	N0	M1	G3	1227
TCGA-A3-3378-01	630	0	3.69002591681544	M	T1	N0	M0	G3	630
TCGA-A3-3385-01	1993	0	7.2685317078302	F	T1	N0	M0	G2	1993
TCGA-B0-5700-01	1790	0	6.9366685591438	M	T1	N0	M0	G2	1790
TCGA-B0-4846-01	163	1	4.96370992985373	M	T3	N0	M1	G2	163
TCGA-CJ-4644-01	93	1	8.19592137286142	F	T3	N0	M1	G3	93
TCGA-B8-5163-01	822	0	3.26336498556985	F	T3	N0	M0	G3	822
TCGA-A3-3329-01	1624	0	6.85482101970821	M	T1	N0	M0	G2	1624
TCGA-CJ-6030-01	2299	0	5.53541847242831	M	T1	N0	M0	G3	2299
TCGA-BP-4353-01	375	0	5.76000266243842	M	T1	N0	M0	G2	375
TCGA-A3-3363-01	319	0	4.99208407579386	M	T2	N0	M0	G2	319
TCGA-CZ-4864-01	2830	0	6.17121483525028	M	T2	N0	M0	G3	2830
TCGA-B0-4852-01	860	1	6.54475892584736	F	T2	N0	M0	G2	860
TCGA-BP-4326-01	958	1	1.11416709954703	F	T1	N0	M0	G2	958
TCGA-B0-5705-01	842	1	7.18171381694665	F	T1	N0	M0	G2	842
TCGA-A3-3349-01	1385	0	4.62982869757543	F	T1	N0	M0	G2	1385
TCGA-A3-3343-01	945	0	6.36409962708563	M	T2	N0	M0	G3	945
TCGA-A3-3313-01	735	0	3.89208982581218	M	T1	N0	M0	G3	735
TCGA-B0-5097-01	359	1	2.32898003740385	F	T3	N0	M0	G2	359
TCGA-BP-4173-01	1893	0	4.30650286329321	M	T2	N0	M0	G3	1893
TCGA-B0-4824-01	1657	0	7.16857484888005	F	T1	N0	M0	G3	1657
TCGA-B0-4837-01	1208	1	1.02005765234125	M	T1	N0	M0	G3	1208
TCGA-BP-4351-01	873	1	6.50112222700474	F	T3	N0	M0	G2	873
TCGA-BP-4166-01	13	0	4.89085522007739	M	T3	N0	M0	G3	13
TCGA-BP-4165-01	1049	1	5.72561574672249	F	T1	N0	M0	G1	1049
TCGA-AK-3456-01	1143	0	4.68314060089967	M	T2	N0	M0	G3	1143
TCGA-CZ-4863-01	1928	0	6.43624347509714	F	T3	N0	M0	G3	1928
TCGA-BP-4974-01	35	1	5.70563515180435	M	T3	N0	M1	G4	35
TCGA-A3-3331-01	1485	0	8.47087765096894	F	T1	N0	M0	G2	1485
TCGA-BP-4330-01	1888	0	5.8875423295348	F	T3	N0	M0	G2	1888
TCGA-B0-4838-01	834	0	6.9401268056046	F	T1	N0	M0	G3	834
TCGA-CJ-4894-01	158	1	5.91084297013899	M	T3	N0	M0	G3	158
TCGA-B4-5838-01	166	0	7.40710967530208	M	T3	N1	M0	G2	166
TCGA-B0-5119-01	1552	0	6.92564107314936	F	T1	N0	M0	G2	1552
TCGA-BP-4343-01	330	1	3.90575522887353	M	T3	N0	M0	G3	330
TCGA-B0-5088-01	563	0	5.76203249373605	M	T1	N0	M0	G3	563
TCGA-B0-4701-01	238	1	3.97683101520895	F	T3	N0	M1	G3	238
TCGA-B0-5108-01	1782	0	3.83202920246923	M	T3	N0	M0	G2	1782
TCGA-B0-5109-01	70	1	1.44615034012909	M	T3	N1	M0	G4	70
TCGA-A3-3359-01	2504	0	7.23489788456424	F	T1	N0	M0	G2	2504
TCGA-A3-3357-01	2688	0	6.10649908096536	M	T2	N0	M0	G3	2688
TCGA-CZ-4859-01	1787	0	8.01616422291265	F	T1	N0	M0	G2	1787
TCGA-BP-4174-01	1879	0	7.97118427240468	M	T2	N0	M0	G3	1879
TCGA-B8-5159-01	722	0	7.43781198400991	F	T1	N0	M0	G3	722
TCGA-BP-4795-01	620	0	0.228356954201048	F	T1	N0	M0	G2	620
TCGA-BP-4346-01	1493	0	7.24402316187563	M	T3	N0	M0	G3	1493
TCGA-B0-4810-01	205	1	4.52042853476565	M	T3	N1	M0	G3	205
TCGA-BP-4338-01	1757	1	5.33982862946644	M	T1	N0	M0	G3	1757
TCGA-CZ-5451-01	1929	0	7.15355101840132	M	T2	N0	M0	G3	1929
TCGA-B8-4619-01	523	0	0.0788830465219891	M	T1	N0	M0	G2	523
TCGA-B8-5546-01	505	0	5.74698450599195	F	T1	N0	M0	G2	505
TCGA-BP-4335-01	160	1	5.20716273193193	F	T3	N0	M1	G3	160
TCGA-BP-4968-01	1746	0	5.87231904855936	M	T1	N0	M0	G3	1746
TCGA-CJ-4636-01	1924	0	5.33970038230733	M	T3	N0	M0	G3	1924
TCGA-BP-4170-01	2343	0	7.02622352996319	F	T1	N0	M0	G2	2343
TCGA-A3-3362-01	1559	0	7.0782639767829	F	T1	N0	M0	G2	1559
TCGA-B0-5713-01	2782	0	8.089347721022	F	T3	N0	M0	G3	2782
TCGA-CJ-4873-01	2259	0	2.08222569912752	F	T3	N0	M0	G3	2259
TCGA-BP-4787-01	259	1	7.16618216778064	F	T3	N0	M1	G4	259
TCGA-CZ-5985-01	1997	0	6.67306733983998	M	T2	N0	M0	G2	1997
TCGA-B0-5399-01	1411	0	6.16809642938357	M	T1	N0	M0	G2	1411
TCGA-CZ-5469-01	110	1	2.21924597851919	M	T2	N0	M0	G2	110
TCGA-BP-4798-01	334	1	1.4004286303647	M	T3	N0	M1	G4	334
TCGA-BP-4971-01	1487	0	1.92622719452821	M	T3	N0	M0	G3	1487
TCGA-B0-4710-01	1755	0	6.67353098439405	F	T3	N0	M0	G3	1755
TCGA-B8-4148-01	1520	0	7.51429429997757	F	T1	N0	M0	G3	1520
TCGA-BP-4337-01	2	0	6.57598843553816	F	T3	N0	M0	G4	2
TCGA-B0-4839-01	1639	0	4.4271770546821	F	T1	N0	M0	G2	1639
TCGA-B0-4811-01	458	1	5.04242546536971	M	T3	N0	M0	G3	458
TCGA-B0-4827-01	668	1	4.90621236954369	F	T3	N0	M0	G4	668
TCGA-BP-4345-01	1516	0	1.68934389457229	M	T3	N0	M0	G3	1516
TCGA-B8-5551-01	16	0	1.82647730410551	F	T1	N0	M0	G3	16
TCGA-CJ-4872-01	1435	0	3.49290427766436	M	T1	N0	M0	G4	1435
TCGA-B0-5095-01	245	0	3.47754781591381	M	T3	N0	M0	G3	245
TCGA-B4-5378-01	175	0	1.18732435735201	M	T1	N0	M0	G2	175
TCGA-B0-5706-01	3205	0	2.67317195559169	M	T2	N0	M0	G2	3205
TCGA-A3-3358-01	1307	0	4.91427748664432	F	T1	N0	M0	G2	1307
TCGA-A3-3308-01	16	0	3.73528387465164	F	T3	N0	M0	G2	16
TCGA-CZ-5454-01	423	1	5.34277872697461	M	T2	N0	M1	G2	423
TCGA-BP-4995-01	1371	0	4.28022142088179	M	T1	N0	M0	G3	1371
TCGA-BP-4162-01	3074	0	7.69692650444269	F	T1	N0	M0	G2	3074
TCGA-DV-A4VX-01	1626	1	6.82245483711117	M	T3	N0	M1	G4	1626
TCGA-AK-3450-01	1779	0	7.35762149862006	F	T1	N0	M0	G2	1779
TCGA-BP-5191-01	967	0	4.34709867062227	M	T3	N0	M0	G2	967
TCGA-B0-4814-01	168	1	5.17388297109334	M	T4	N0	M1	G3	168
TCGA-B0-5116-01	1129	1	4.85196886391243	M	T3	N0	M0	G3	1129
TCGA-B0-5084-01	65	1	1.98688417082727	M	T3	N1	M1	G3	65
TCGA-B8-A54H-01	256	0	8.14032058464356	F	T2	N0	M0	G3	256
TCGA-B8-4621-01	788	0	5.97128832954454	M	T1	N0	M0	G3	788
TCGA-A3-3335-01	1098	1	4.98253731439927	M	T2	N0	M0	G4	1098
TCGA-CW-5587-01	2003	1	7.31855636667935	F	T3	N0	M0	G2	2003
TCGA-B0-4696-01	794	1	0.0443241688122014	M	T3	N0	M0	G3	794
TCGA-B8-5158-01	1218	0	7.12988161118722	M	T3	N1	M0	G4	1218
TCGA-CZ-4856-01	18	0	6.51636978696088	F	T1	N0	M0	G2	18
TCGA-BP-4761-01	182	0	0.519642542508155	M	T3	N1	M0	G4	182
TCGA-AK-3425-01	3343	0	5.46112906517988	M	T1	N0	M0	G2	3343
TCGA-B8-5165-01	737	0	6.73134075615151	M	T1	N0	M0	G2	737
TCGA-CJ-4918-01	33	1	4.38786568673731	M	T3	N0	M1	G4	33
TCGA-B0-5115-01	75	1	5.57462531357982	M	T2	N0	M1	G3	75
TCGA-BP-4985-01	205	1	0.53047032539919	M	T3	N0	M0	G4	205
TCGA-CW-6087-01	41	0	0.6992851001996	M	T3	N1	M1	G4	41
TCGA-B0-4843-01	320	1	2.02467428041162	M	T3	N0	M0	G3	320
TCGA-B0-5085-01	770	0	5.73851115473719	F	T3	N0	M0	G3	770
TCGA-BP-5198-01	603	0	4.59374218255796	M	T3	N0	M0	G3	603
TCGA-BP-4354-01	685	1	0.876723206515167	M	T4	N1	M1	G4	685
TCGA-AK-3428-01	3728	0	5.51145538843961	M	T3	N0	M0	G2	3728
TCGA-CJ-4900-01	1714	1	5.00501366026333	F	T4	N1	M1	G4	1714
TCGA-A3-3380-01	567	0	6.81945615713721	M	T1	N0	M0	G2	567
TCGA-B0-5697-01	2630	0	4.78164297855849	M	T1	N0	M0	G2	2630
TCGA-B8-4154-01	1380	0	8.01771316965632	F	T1	N0	M0	G2	1380
TCGA-BP-4163-01	2839	0	4.31410917848299	F	T3	N0	M0	G3	2839
TCGA-B0-5712-01	725	1	7.70431314382217	F	T2	N0	M1	G3	725
TCGA-A3-3351-01	910	0	4.94887646561815	M	T2	N0	M0	G2	910
TCGA-BP-4332-01	1133	0	5.26575942596083	M	T3	N0	M0	G2	1133
TCGA-B0-4703-01	182	1	0.156137697888986	M	T3	N0	M1	G4	182
TCGA-CZ-5984-01	2067	0	6.97907530471795	M	T1	N0	M0	G3	2067
TCGA-B0-5077-01	1317	0	7.16100789408268	M	T1	N0	M0	G3	1317
TCGA-B0-5110-01	2009	0	6.14406676957204	F	T1	N0	M0	G2	2009
TCGA-B0-5692-01	3944	0	5.40206383797121	F	T3	N0	M0	G3	3944
TCGA-BP-5007-01	1140	0	5.5706481135798	M	T2	N0	M0	G2	1140
TCGA-B8-4620-01	604	1	0.325386414659774	F	T3	N0	M0	G2	604
TCGA-B0-5695-01	2150	0	5.88753258167766	F	T1	N0	M0	G2	2150
TCGA-G6-A5PC-01	242	1	3.74872956650074	F	T1	N0	M1	G4	242
TCGA-CJ-4868-01	37	1	3.02695936656456	M	T3	N0	M1	G3	37
TCGA-B0-5120-01	1169	0	2.01667459546527	F	T1	N0	M0	G2	1169
TCGA-CZ-5988-01	693	0	2.47155166563934	M	T1	N0	M0	G2	693
TCGA-BP-4970-01	433	0	4.83806430212976	M	T1	N1	M0	G3	433
TCGA-A3-3370-01	2274	0	6.09936674811717	F	T1	N0	M0	G2	2274
TCGA-B0-4693-01	77	0	5.8413794193264	F	T3	N0	M0	G4	77
TCGA-CZ-5989-01	1905	0	6.50433277805073	M	T2	N0	M0	G2	1905
TCGA-B0-4842-01	250	1	2.88705729375498	F	T3	N0	M0	G4	250
TCGA-CZ-5452-01	1789	0	6.59054363742666	M	T2	N0	M0	G2	1789
TCGA-B0-5707-01	3744	0	3.54920092727081	F	T1	N0	M0	G3	3744
TCGA-B0-5691-01	3250	1	7.42645095099962	F	T1	N0	M0	G3	3250
TCGA-A3-3307-01	1436	0	7.24550136726499	M	T3	N0	M0	G3	1436
TCGA-B4-5836-01	141	0	6.25780644640025	F	T1	N0	M0	G2	141
TCGA-B0-4823-01	454	0	5.40014168051119	M	T1	N0	M0	G2	454
TCGA-B0-4821-01	1230	1	0.953227983658649	F	T3	N0	M0	G3	1230
TCGA-BP-5006-01	840	0	6.65277901972117	M	T1	N0	M0	G2	840
TCGA-BP-4327-01	109	0	5.58192363164004	F	T2	N0	M0	G2	109
TCGA-B8-5549-01	194	0	5.7043546478447	M	T1	N0	M0	G3	194
TCGA-CW-6088-01	3222	0	6.82749514386752	M	T1	N0	M0	G2	3222
TCGA-B4-5377-01	365	0	7.98214367396343	F	T3	N0	M1	G3	365
TCGA-A3-3306-01	1120	0	6.06833116130602	M	T1	N0	M0	G3	1120
TCGA-BP-4967-01	205	0	6.04309073343139	M	T3	N0	M0	G2	205
TCGA-B4-5843-01	11	0	7.04065576016547	M	T1	N0	M0	G2	11
TCGA-BP-4989-01	118	0	3.33745420960853	M	T3	N0	M0	G3	118
TCGA-AK-3436-01	1189	1	6.4793502202425	M	T2	N0	M1	G2	1189
TCGA-BP-5010-01	582	1	3.7010499600394	M	T3	N0	M0	G4	582
TCGA-B0-5094-01	75	1	4.42104147789145	M	T3	N0	M1	G2	75
TCGA-A3-3387-01	617	0	4.43107465816028	M	T1	N0	M0	G2	617
TCGA-B0-5121-01	1485	0	4.08708938949686	M	T1	N0	M0	G2	1485
TCGA-B0-5703-01	2246	0	6.09342073369166	M	T1	N0	M0	G3	2246
TCGA-B8-4151-01	1299	0	7.66465420711132	F	T3	N0	M0	G2	1299
TCGA-BP-5199-01	1355	0	2.33047235203486	M	T2	N0	M0	G4	1355
TCGA-B0-5107-01	549	1	3.40958101990255	F	T2	N0	M1	G4	549
TCGA-A3-3374-01	1314	0	0.0299828662157143	F	T1	N0	M0	G2	1314
TCGA-B0-5083-01	1045	1	0.594644089104767	M	T1	N0	M0	G3	1045
TCGA-B0-5400-01	1733	0	3.53193036003437	F	T3	N0	M0	G4	1733
TCGA-B8-5164-01	26	0	5.94517224469019	M	T3	N0	M0	G3	26
TCGA-CW-5585-01	2609	0	7.88925327622122	M	T3	N0	M1	G2	2609
TCGA-CJ-6033-01	144	1	4.63156414816288	F	T3	N0	M1	G4	144
TCGA-B4-5832-01	155	0	6.86560708750375	M	T3	N0	M0	G2	155
TCGA-B4-5835-01	16	0	5.72239498092064	F	T1	N0	M0	G2	16
TCGA-B0-5080-01	103	1	1.85790139596394	M	T3	N0	M1	G3	103
TCGA-B0-5699-01	94	1	7.02112434003561	M	T1	N0	M0	G2	94
TCGA-CJ-4892-01	1521	0	6.37782999693019	F	T1	N0	M0	G2	1521
TCGA-B0-5092-01	459	1	4.86908175369993	F	T1	N0	M1	G3	459
TCGA-BP-4768-01	400	0	5.69112932720048	F	T1	N0	M0	G2	400
TCGA-BP-4986-01	785	0	3.00988458893184	M	T1	N0	M0	G3	785
TCGA-B8-5553-01	435	0	6.79332498452857	F	T1	N0	M0	G2	435
TCGA-CJ-4890-01	70	1	4.56131391535141	M	T3	N0	M1	G4	70
TCGA-B2-5641-01	656	0	6.21820188149739	M	T1	N0	M0	G3	656
TCGA-A3-3347-01	610	1	5.26704882504084	F	T1	N1	M0	G2	610
TCGA-BP-4988-01	828	0	1.6140030448649	M	T1	N0	M0	G2	828
TCGA-AK-3451-01	2868	0	5.63796664501286	M	T2	N0	M0	G3	2868
TCGA-BP-4770-01	169	1	0.469573445304352	F	T4	N0	M0	G4	169
TCGA-BP-4158-01	3377	0	6.23041439021672	M	T1	N0	M0	G2	3377
TCGA-BP-4771-01	23	1	4.31883019033295	M	T3	N0	M1	G4	23
TCGA-B0-4691-01	139	1	3.87057186092307	M	T2	N0	M1	G3	139
TCGA-B4-5844-01	7	0	5.86101492457617	F	T2	N0	M0	G1	7
TCGA-BP-4960-01	2172	0	5.27579673667666	M	T2	N0	M0	G3	2172
TCGA-A3-3367-01	2270	0	6.08166983796263	M	T1	N0	M0	G3	2270
TCGA-B4-5834-01	38	0	5.41225650556656	M	T1	N0	M0	G1	38
TCGA-BP-4169-01	78	1	4.04071712290735	F	T2	N0	M0	G2	78
TCGA-A3-3376-01	1696	0	4.77611451865547	M	T1	N0	M0	G2	1696
TCGA-CW-5584-01	102	1	6.34649954991886	M	T3	N1	M0	G3	102
TCGA-B8-5545-01	1525	0	5.44470019226619	M	T1	N0	M0	G2	1525
TCGA-CJ-4640-01	3480	0	6.30745949179891	M	T3	N0	M0	G4	3480
TCGA-CJ-4638-01	70	1	5.45051185360141	F	T3	N1	M1	G4	70
TCGA-BP-4331-01	2454	0	6.45324429069376	M	T1	N0	M0	G2	2454
TCGA-B0-5701-01	224	1	5.49081719006948	M	T3	N0	M0	G4	224
TCGA-B0-4945-01	2145	0	5.64689994862195	F	T1	N0	M0	G2	2145
TCGA-B0-5106-01	1598	0	3.45899874519077	M	T1	N0	M0	G2	1598
TCGA-BP-4352-01	13	1	0.503450509005569	F	T3	N0	M1	G4	13
TCGA-B0-4817-01	1019	0	4.81477598714172	M	T3	N0	M0	G3	1019
TCGA-B0-5104-01	2752	0	6.34318571544788	F	T1	N0	M0	G2	2752
TCGA-CJ-4904-01	278	1	6.19141262535573	F	T3	N0	M1	G3	278
TCGA-B0-4833-01	2386	1	5.2763403279859	F	T1	N0	M0	G2	2386
TCGA-B8-4143-01	709	1	0.336968862239486	F	T3	N0	M1	G3	709
TCGA-B0-5075-01	637	0	6.34982347848917	F	T3	N0	M0	G2	637
TCGA-A3-3373-01	1621	0	7.01617313926656	F	T1	N0	M0	G3	1621
TCGA-BP-4160-01	2881	0	6.23634145275879	M	T3	N0	M0	G2	2881
TCGA-CZ-5470-01	386	0	5.37277105339112	F	T2	N0	M0	G3	386
TCGA-B0-4699-01	110	0	0.0655723115936221	M	T4	N0	M1	G4	110
TCGA-B0-5113-01	1175	0	6.48319665572734	F	T3	N0	M0	G2	1175
TCGA-CZ-5986-01	373	0	7.24060818172846	M	T1	N0	M0	G3	373
TCGA-BP-4340-01	562	0	8.08065180131889	F	T1	N0	M0	G2	562
TCGA-BP-4342-01	240	1	5.19997459213442	M	T2	N0	M0	G3	240
