# Supplementary material for: Multi-omics profiles refine L-dopa decarboxylase (DDC) as a reliable biomarker for prognosis and immune microenvironment of clear cell renal cell carcinoma
Source: Front Oncol. 2022 Dec 5;12:1079446. doi: 10.3389/fonc.2022.1079446 (PMC9760914; doi:10.3389/fonc.2022.1079446)
Supplement: Supplementary file 1 [file DataSheet_1.zip › raw data/Diff_GO_KEGG.csv]

	logFC	AveExpr	t	P.Value	adj.P.Val	B
DDC	-3.14661435049237	5.0501108921568	-26.7697182224858	1.16225081743217e-100	2.00813696235931e-96	218.641309369231
PKLR	-2.46662190390663	3.46928123493201	-21.2497243680719	4.96047166326526e-73	4.28535146989486e-69	155.550123954718
C11orf54	-1.42921686665446	5.3804163561803	-20.5178793391638	2.25363962953258e-69	1.2979461839688e-65	147.194201112535
AGXT2	-2.52402617352084	4.80023808907253	-20.3731158064625	1.18783224389239e-68	5.13084137749318e-65	145.544885448937
ACE2	-2.03965889619203	2.57275924920733	-20.3124952465319	2.38156904811875e-68	8.22975000267917e-65	144.854629353919
GLYATL1	-2.31161812569728	4.49874018620026	-19.8516905824447	4.67210296670249e-66	1.34540991764476e-62	139.616294893443
CLCN5	-1.5185115726672	4.27487160587441	-19.555604932552	1.3761447637199e-64	3.39671846107892e-61	136.25945130782
PANK1	-1.45051247086653	2.97711379896934	-19.4031561485554	7.82974276759473e-64	1.69102869423127e-60	134.534157628158
AGMAT	-2.05563624578179	4.62582886370081	-19.2590237611888	4.04326764637574e-63	7.76217537712001e-60	132.905048290308
ANKS4B	-1.82027009509435	3.21998892122755	-19.0430430543281	4.71395029698974e-62	8.14476332313888e-59	130.467831718258
EHHADH	-1.72216679015709	6.03925962376578	-19.0288691786012	5.53743290706486e-62	8.69779688802425e-59	130.308061927158
HAO2	-2.75599194236096	4.15039648395316	-19.013244581651	6.61268100721135e-62	9.52115853688314e-59	130.131964934612
ACAA2	-1.30899098880424	6.73901787903229	-18.9225109604335	1.85221379442536e-61	2.46173461077549e-58	129.10988755837
HIBCH	-1.03111320672583	4.00792907215277	-18.8601025084711	3.75946662147842e-61	4.63971887756458e-58	128.407421780444
FUT6	-2.0272133446503	3.26482085134014	-18.8493659174047	4.24616475516979e-61	4.8910156426549e-58	128.286616496695
SLC7A9	-1.88833938368031	3.78898849800411	-18.7719250417887	1.02133354150416e-60	1.10291255813181e-57	127.415670847553
TMEM174	-2.90843560831202	3.39602463438814	-18.714433359702	1.9585999235029e-60	1.99062879284019e-57	126.769545158956
LRP2	-2.7133183344614	5.90543233022979	-18.5403338737497	1.40343868857008e-59	1.34714520339521e-56	124.815375585704
SLC5A10	-2.09613677477604	3.53749687200717	-18.332342610043	1.46797150724864e-58	1.33492693169694e-55	122.485859706609
KHK	-2.07836239355939	5.9246521290211	-18.1641817681091	9.75321312656469e-58	8.42580082003924e-55	120.606698657689
HNF1A	-1.41964099759116	3.15039609415754	-18.0952033454147	2.11837843741613e-57	1.74292107817504e-54	119.837025053657
PHYHIPL	-1.95030414966348	3.43335944072559	-17.9842604127095	7.36485962343157e-57	5.78409293516594e-54	118.600546036222
SLC16A9	-2.42110127481213	5.08220437707506	-17.94441121811	1.15172633132364e-56	8.6519685011347e-54	118.156862219645
GJB1	-1.59978431792464	3.20586010562817	-17.8775597425462	2.43715297548882e-56	1.71514337039578e-53	117.413068613201
BPHL	-0.901793625635761	3.05952339798084	-17.8759440071989	2.48168678434393e-56	1.71514337039578e-53	117.395100227077
MPP6	-1.22616117948512	3.12812590470753	-17.8410328624682	3.6696578265666e-56	2.43862876643914e-53	117.006955363307
MSRA	-1.18010505897848	4.50007221002999	-17.8174767568593	4.77753800194788e-56	3.05727042954279e-53	116.745162581683
FMO1	-2.28250278975361	5.0835583738884	-17.6852087992196	2.09828321310606e-55	1.2947906198588e-52	115.276801580553
SLC27A2	-2.23750453303258	4.8314785384052	-17.6592553043421	2.80430005269683e-55	1.67078263139641e-52	114.989006931697
SLC22A11	-2.42144778793852	4.84977363889645	-17.6460487704341	3.25013787399394e-55	1.87186273956224e-52	114.842603158139
FZD5	-1.27563420947327	3.96703375011677	-17.5368910745814	1.09914488493925e-54	6.12613720063884e-52	113.633601124118
TTC38	-0.951400355980504	5.8428587523276	-17.5095576417382	1.49081148760507e-54	8.04945027588765e-52	113.331170922365
FAHD1	-0.911467055877097	6.08229043677683	-17.4493443192376	2.91625862482111e-54	1.52688231877755e-51	112.66538372507
CMBL	-1.45305815597837	6.97418790543496	-17.2943631431433	1.63538699737684e-53	8.31065192372852e-51	110.954585901651
ABHD6	-1.04037112019807	4.67772856223197	-17.1402984416264	9.0399439368355e-53	4.46263289544696e-50	109.258096294204
CPT2	-0.794602493987549	2.44320014358831	-17.1273701268582	1.04325778643601e-52	5.00705778723372e-50	109.115930541956
DHTKD1	-1.10565026669109	5.04589614249033	-17.1167887450317	1.1730364504798e-52	5.47776318686216e-50	108.999595522067
CYP4V2	-1.02422947544623	4.42084288754335	-17.0937051069846	1.51483004816519e-52	6.88769304531531e-50	108.745878168521
PDZK1	-1.94655633883803	6.53805511732473	-17.0658799745537	2.06143792123502e-52	9.13269856489711e-50	108.440176734405
TMEM171	-1.7223552650118	4.46251163602912	-17.0008566686254	4.23264883529189e-52	1.82829266440433e-49	107.726358873703
DMGDH	-1.59202224086717	5.25072230408589	-16.9079496083519	1.18150686051151e-51	4.97904281363851e-49	106.707822182574
GIPC2	-1.76563798880496	4.80961713756819	-16.8912096554041	1.42130860787224e-51	5.84699288733726e-49	106.524478317527
MTARC2	-1.02112241772756	5.65207642184961	-16.8843477834684	1.53312563472975e-51	6.05619020127324e-49	106.449339489354
CLTRN	-2.38121345039609	6.28558343669775	-16.8838092683468	1.54226397069118e-51	6.05619020127324e-49	106.443443029705
SLC1A1	-1.59222532609639	5.43241829934476	-16.8798906707447	1.61041880461047e-51	6.18329246801327e-49	106.400538120465
CUBN	-2.43841702645339	5.88717227364268	-16.7888368483868	4.39495167491534e-51	1.64244955829947e-48	105.404428388839
ACMSD	-1.90697236197927	5.23326369321967	-16.7873440754012	4.46782782961425e-51	1.64244955829947e-48	105.388111326814
RIDA	-1.18551347604724	6.95029484577928	-16.7697192026732	5.42512769156097e-51	1.9528199219748e-48	105.195492377626
ENTPD5	-1.31835013748552	3.96172946172173	-16.7247415575338	8.90126455874846e-51	3.13869487849093e-48	104.70422004779
SLC5A12	-2.70999954049471	4.14395099798613	-16.7049847414256	1.10625471434597e-50	3.82277379089392e-48	104.488552403239
NHEJ1	-0.882086283180347	1.97461341671615	-16.6525433724078	1.96910335646597e-50	6.67101329274884e-48	103.916478463793
MIOX	-2.76268984955294	5.8468109705328	-16.5778484995342	4.47223724195238e-50	1.48598682820103e-47	103.102613211561
CRYL1	-1.11469199475442	6.50025588904153	-16.5226095594005	8.1971846720304e-50	2.67228220308191e-47	102.501478732659
PEBP1	-0.759231041506617	9.93184051149581	-16.4211069390645	2.49152221511251e-49	7.97194830235444e-47	101.398553633434
SLC47A1	-2.32937970769972	6.14328956222461	-16.4059368449353	2.94130564323835e-49	9.23997798252222e-47	101.233903930273
ACADM	-1.21136873093139	5.52863854690973	-16.4016885694677	3.08120444354178e-49	9.50661613848481e-47	101.187803814114
FBP1	-1.65744041447933	4.74741589816127	-16.38194141808	3.82386264610165e-49	1.15909997893586e-46	100.973568760056
A1CF	-1.87324540189453	3.13539410048734	-16.3498652795664	5.4294798211151e-49	1.61742331636598e-46	100.625757083
TRIM10	-1.22908510704288	2.10240627748722	-16.3431979838634	5.8397434485456e-49	1.7101540221012e-46	100.553489493157
SLC5A1	-2.71943698938788	3.78597408001325	-16.2974416881172	9.624734039589e-49	2.77160257893365e-46	100.05779323346
AVPR1B	-1.56745258032052	2.49276039908263	-16.2935471274238	1.00426691675255e-48	2.84454488322139e-46	100.015623064229
TAL2	-1.5590812710521	2.6313355170381	-16.2757040160489	1.22013515571435e-48	3.40024116458591e-46	99.8224611205726
NLRP6	-1.36153290373079	2.27114599755599	-16.2482042888701	1.64691034085816e-48	4.51671696338847e-46	99.5248983427948
ALDH7A1	-0.72481636939199	4.0844940265468	-16.2304215684476	1.9992417986999e-48	5.39732809342765e-46	99.3325683750959
GLYAT	-2.14402345907657	5.33870129716137	-16.1995005374305	2.8002293279954e-48	7.44344035832376e-46	98.9983080740337
PBLD	-1.49580764561173	5.35513246546234	-16.1775328763908	3.55709360827839e-48	9.31203990361122e-46	98.7609649089386
IDNK	-0.856718277385902	3.71106276663079	-16.1277767726121	6.1130123165325e-48	1.55899302415291e-45	98.223791948572
CYP4A11	-3.16151520638547	4.04212863918367	-16.1274371422869	6.13563639555493e-48	1.55899302415291e-45	98.2201271856161
SLC6A13	-2.44195538156895	6.10344290909654	-16.1190156731844	6.72414818730501e-48	1.68376568667038e-45	98.129264162825
PECR	-1.035960728605	4.83381085469703	-16.0973110443716	8.51380792836045e-48	2.10145104837446e-45	97.8951576699215
TMEM106A	-0.95278876327149	4.12853765943467	-16.059336543303	1.28624099352809e-47	3.11188523310726e-45	97.4858235398789
SLC22A4	-1.22448497229519	3.555145395326	-16.0585860110471	1.29676893612526e-47	3.11188523310726e-45	97.4777367560042
SLC13A1	-2.55127934622376	3.25485909047174	-16.0230775177647	1.90673926522896e-47	4.51296452392137e-45	97.095291014572
DDAH1	-1.21210651052339	6.58705077880723	-15.989879548501	2.73344808865402e-47	6.3822319021303e-45	96.7379956330201
CRYM	-1.44234800270995	3.34277821607862	-15.9794799232574	3.05976473363848e-47	7.04888200904076e-45	96.6261218736906
CES2	-1.13517660364989	6.45636952596563	-15.9672132462451	3.4949747818706e-47	7.93419879696197e-45	96.4941959087691
TRPM3	-1.25939542173844	1.69415335542308	-15.966139197573	3.5359029249107e-47	7.93419879696197e-45	96.4826463841616
CNDP2	-1.12885383880988	7.91325338167671	-15.9519165685052	4.1251996511903e-47	9.13784609913667e-45	96.3297323254472
NAT8	-2.83558331035239	7.24315092358769	-15.9314559272398	5.14890848763552e-47	1.12611190948565e-44	96.1098341157189
TMEM38B	-1.32004703970369	4.84876453583578	-15.9159028987469	6.09348428601102e-47	1.31604026867123e-44	95.9427460736718
SLC25A48	-1.0420655955174	1.14556777467308	-15.8771390920053	9.269901538772e-47	1.97735010848028e-44	95.5265519786158
BBOX1	-2.44708825456652	6.82665145465865	-15.8624801525848	1.08627319490468e-46	2.28885710506867e-44	95.3692572721628
DAB2	-1.12445520578257	7.3386750865073	-15.8197735869967	1.72359885552908e-46	3.57235304523571e-44	94.9112975298919
AMDHD1	-1.28684610877512	2.43199314159888	-15.819069485855	1.73676152216576e-46	3.57235304523571e-44	94.9037508535806
ETFDH	-0.808846065284386	4.54252753333436	-15.7952410666623	2.24659252470737e-46	4.56666184022281e-44	94.6484245627726
C1orf210	-1.91200560299331	3.81224886322276	-15.7457022224334	3.83468790996733e-46	7.70415554749017e-44	94.1180480903616
NIPSNAP1	-0.9654132235046	6.22939694220805	-15.7284449090167	4.61912765358174e-46	9.17348133317073e-44	93.9334276227744
TPMT	-0.847905584606524	5.89736263848776	-15.6331222583539	1.28961044421821e-45	2.53203286990935e-43	92.9149835175555
SHMT1	-1.19139625123734	5.68638317433774	-15.6176863715022	1.52255151598893e-45	2.95580281946705e-43	92.7502769478673
APOM	-1.87989184115674	5.36469012811656	-15.5651151825459	2.67904128617274e-45	5.14316392694362e-43	92.1897735843327
ACSM2B	-2.19913498573351	5.14237383806955	-15.5524562494851	3.06921478401242e-45	5.8274607734249e-43	92.0549111878988
STX3	-0.816481389649077	4.89663448217514	-15.5405567677839	3.48751902839011e-45	6.54971236657873e-43	91.9281768274535
LRRC19	-1.8158408779516	3.16983053809983	-15.4992382345171	5.43338317554633e-45	1.0094408011515e-42	91.488398535742
PXMP2	-0.759397704139399	2.10594865629462	-15.4918020857162	5.88442933497866e-45	1.08160819201874e-42	91.4092975932156
SLC25A42	-0.987345366531087	4.55374866366355	-15.467171352041	7.66264076708773e-45	1.39363270709202e-42	91.147393578841
NPR3	-2.26070752136365	5.42957598369074	-15.4620724867528	8.0929889562344e-45	1.4565694081856e-42	91.0931958058186
CLDN10	-1.4986645037423	4.20606414878398	-15.4489732701913	9.31237111461254e-45	1.65875410431212e-42	90.9539901452533
UPB1	-1.60763351736921	3.51287127770174	-15.4448645178884	9.73138249181406e-45	1.71570231319963e-42	90.9103355166987
CLPTM1L	-0.753182920515268	6.45623839534559	-15.4273739928872	1.17360166758102e-44	2.04823127398634e-42	90.7245514836358
SLC22A6	-2.87571478516913	3.29507181882886	-15.4097337717022	1.41751666751763e-44	2.44918529813697e-42	90.5372581456684
XYLB	-0.880463767409174	2.2296624698375	-15.3975637086021	1.61467437137183e-44	2.76221225629332e-42	90.408091102317
AIFM1	-0.871861406251917	4.25978877993856	-15.3873010745561	1.80204016790649e-44	3.05251470794984e-42	90.299198737328
TRPV4	-1.34467275440064	4.44149797893757	-15.2822105633096	5.53752196907325e-44	9.28905869724735e-42	89.1857300316279
EPHX2	-1.20776260356463	5.3666073261559	-15.2764356501698	5.88939144161284e-44	9.78431782001794e-42	89.1246281200787
PEPD	-0.849443636723578	5.97782046698715	-15.253789959973	7.49807396785048e-44	1.23382592396686e-41	88.885110015123
SLC2A2	-2.08080768491462	4.18419642914817	-15.2377728474456	8.89393531507873e-44	1.44971145635783e-41	88.7157841264781
COBL	-1.03863378595439	2.45239973975092	-15.1864958827391	1.5355235467201e-43	2.47951176076915e-41	88.1741733791549
MAP7	-1.51643761985299	4.63797467456117	-15.1588949518591	2.05961582660936e-43	3.29500391223672e-41	87.8829359784279
RAB29	-1.03652034042369	5.11795699968767	-15.1551914036038	2.14235561080629e-43	3.39592846270744e-41	87.8438730158321
CRYZ	-1.0989862113023	7.08008359201272	-15.0764651333389	4.94439633537161e-43	7.76629817114097e-41	87.0144056521481
SOWAHC	-1.07507332752471	4.25451456432561	-15.0622019225289	5.7522859632606e-43	8.95387359218168e-41	86.8643108044627
TM7SF3	-0.998457726712023	6.18949699454299	-15.0506204802285	6.50416580238111e-43	1.00338372083519e-40	86.7424784994443
GATM	-1.69805775182078	6.29275808300556	-15.0222759012158	8.78406420573189e-43	1.33391326878889e-40	86.4444626912982
MICU1	-0.704999889698947	5.96935863926458	-15.0220926357492	8.80114090993945e-43	1.33391326878889e-40	86.4425365650781
TLN2	-1.11292104460544	3.83916435038474	-14.9825134780671	1.33845849091133e-42	2.01094659182313e-40	86.0267797554379
AFTPH	-0.820920076601588	5.41241251571619	-14.9692635150442	1.53997131478463e-42	2.29376072214215e-40	85.8876951582028
QDPR	-0.730513439200646	5.48569565096772	-14.9603892006744	1.69158666504279e-42	2.49805422210335e-40	85.7945694771315
SLC26A1	-0.903085402784615	2.64481371565591	-14.9467322348841	1.95449925436553e-42	2.86185068787523e-40	85.6512990855991
STRADB	-0.809428333522729	4.89041777240675	-14.9263905261782	2.42350818247466e-42	3.51877095603337e-40	85.4379998765763
SLC22A12	-2.78262563347443	3.75013376549657	-14.9255551082807	2.44500433067473e-42	3.52039873544984e-40	85.429242370427
ACADL	-1.52338642378071	4.42754669753817	-14.9054935322539	3.02238751790185e-42	4.31576954828993e-40	85.2190011334443
SLC16A4	-1.33404373974363	6.46497371650879	-14.8779716774641	4.04182655025408e-42	5.72415402748278e-40	84.9307655020133
ACAT1	-1.1649248965978	5.56099229213674	-14.8741120802473	4.20990194946728e-42	5.91371429942241e-40	84.8903614689574
TOLLIP	-0.639284793538402	5.52991025589652	-14.8626096314492	4.75328551562956e-42	6.6231667047619e-40	84.7699740443364
CYP4A22	-1.93953720229958	1.91291271942513	-14.8577705943962	5.00229019282508e-42	6.874237132483e-40	84.7193389239937
HS1BP3	-0.703150599789978	4.09267270700586	-14.8575670455433	5.01304478928613e-42	6.874237132483e-40	84.717209160837
RAB3IP	-1.21486466280722	3.79694259083519	-14.8281621624478	6.8357518220718e-42	9.29985196706745e-40	84.4096674011478
SLC37A4	-0.905343427492107	5.95468776004692	-14.8247289191832	7.08768943281534e-42	9.56727328282683e-40	84.3737759254544
IMPA2	-1.21137198803574	6.80943482586016	-14.7715133589901	1.24151261249712e-41	1.66285697044381e-39	83.8178946574435
SLC23A3	-1.82265093981668	2.85006883143594	-14.7274237858562	1.97413486562748e-41	2.61321580787615e-39	83.3579713450617
MOB3B	-1.07123409156503	4.17640171750545	-14.72648690389	1.99367483756055e-41	2.61321580787615e-39	83.3482044223868
RAB17	-1.12296301012897	4.96212372307712	-14.7263551778835	1.99643758907079e-41	2.61321580787615e-39	83.3468312096895
ACSM2A	-2.09012876222363	5.29791060113526	-14.7190929550224	2.15480928503942e-41	2.79930788172264e-39	83.2711321880157
TINAG	-1.9885283142418	4.83294742647643	-14.7164092381797	2.21645381945144e-41	2.85790217108075e-39	83.2431619593226
HSDL2	-0.834206605847188	6.2117666298644	-14.71176134065	2.32740452223427e-41	2.97873298778991e-39	83.1947257007967
CYB5A	-1.13416753046248	6.57075443615454	-14.6832367992345	3.14049633827691e-41	3.9898158627021e-39	82.8976088054218
SLC16A13	-1.11061951449627	3.83211554763015	-14.6799669201961	3.25018816181662e-41	4.09903292407792e-39	82.8635646141405
GK	-0.951743616451731	3.24315365997841	-14.6592756579758	4.03855434683498e-41	5.02801403166179e-39	82.6482125270793
GALNT11	-1.03138923657106	5.33963415543174	-14.6591238292013	4.04499334645786e-41	5.02801403166179e-39	82.6466327851332
MIA2	-0.854048302836849	4.54813271594888	-14.6363091267882	5.13866060004924e-41	6.3418412748322e-39	82.409329811645
ABAT	-1.05134903262152	2.77300388786425	-14.6332381092825	5.30682499878675e-41	6.50293066163387e-39	82.377399113965
KL	-1.76065712262909	5.27220652604995	-14.628561086045	5.57353446251108e-41	6.7816569326244e-39	82.3287755284982
MPC2	-0.778265645991143	6.58715370668597	-14.6200888237536	6.09116358988362e-41	7.35965905636428e-39	82.2407123881259
ALDH4A1	-1.42048864933395	5.71835733328436	-14.6027711713597	7.30312900131438e-41	8.76274047810485e-39	82.0607750427207
CNPPD1	-0.716375674788963	7.19445796931942	-14.5991885746758	7.58241713804652e-41	9.00614997917116e-39	82.0235617357691
SLC4A4	-1.50161261266797	5.60373408761168	-14.5988388638423	7.61024364486046e-41	9.00614997917116e-39	82.0199294118368
METTL9	-0.812363133558009	6.27972462714365	-14.5600033151837	1.14279358915033e-40	1.34321004308432e-38	81.6167888301551
TFEC	-1.39918969295786	3.90393187073468	-14.5567419648817	1.18246093437319e-40	1.38044324487162e-38	81.5829545576354
PDK2	-0.931659754340046	4.62928556683482	-14.5419036692444	1.38099385043866e-40	1.60139676160263e-38	81.4290583567135
HIPK2	-1.14090831496587	6.32609491586886	-14.5287158002593	1.58516702029348e-40	1.82590105177538e-38	81.292336088214
PGRMC1	-0.856585605004557	8.73555399704245	-14.5227795849137	1.68664082053501e-40	1.92991921173536e-38	81.2308110790553
ASRGL1	-1.26732311772141	3.49830358755777	-14.5214879591859	1.70956395548824e-40	1.94327934361354e-38	81.2174256489371
CHDH	-1.24087622487426	4.10771086397659	-14.5031370412811	2.07089028103496e-40	2.33861714220406e-38	81.0273059397151
LGALS2	-1.8974882622764	6.90719034863682	-14.4919165687501	2.32836296927344e-40	2.60505945826381e-38	80.9111102659154
HADHA	-0.651185431336017	7.80411214872551	-14.4915626147528	2.33698469748171e-40	2.60505945826381e-38	80.9074454606223
SLCO4C1	-1.79256136620725	5.54497666855819	-14.4741974977208	2.80147253491335e-40	3.10281041398929e-38	80.7276961686822
METTL7A	-1.02271068996653	6.98079015861009	-14.4683067472616	2.97909875939e-40	3.27024945929513e-38	80.6667411557381
ASB13	-0.886607540194435	6.09150614752346	-14.4679405403924	2.99050477236156e-40	3.27024945929513e-38	80.6629521550223
SOWAHB	-1.28344362695255	3.08806926945134	-14.4615843722706	3.19555962256833e-40	3.47250812319092e-38	80.5971939545111
TCN2	-1.27915133708796	7.52594088166102	-14.4606720189193	3.22612159278977e-40	3.48380805501385e-38	80.5877561628251
ADM2	-1.23597868538645	4.51954615695901	-14.4367821570275	4.13889391749325e-40	4.44172727369245e-38	80.3407206022139
MME	-1.67432517652502	4.73681162747363	-14.4167373470646	5.10050856991692e-40	5.43991278216201e-38	80.1335820871355
TMEM135	-0.746561671570751	3.88368350784221	-14.4107606063789	5.42819753267685e-40	5.75388938463746e-38	80.0718440490859
ETFA	-0.63884301870687	5.61098658011794	-14.406353698183	5.68318649880003e-40	5.98744489794311e-38	80.0263290812085
PCBD2	-0.577748368826503	3.23083846800322	-14.3967361942117	6.28190130587533e-40	6.57810247047963e-38	79.9270196684325
TMEM192	-0.733757862443927	3.80144443769394	-14.3655580383404	8.69003140677244e-40	9.04496160519362e-38	79.6052763949778
SMTNL2	-1.55431314597373	4.01323944041761	-14.3560216998049	9.59623270618018e-40	9.92836579026234e-38	79.506927081173
GAREM1	-1.22903891783171	4.19264940634076	-14.3305524137075	1.25053232234775e-39	1.28611294437646e-37	79.244400159756
DAO	-1.400723704389	1.70397404088383	-14.3152743849372	1.46565886538537e-39	1.49844105775908e-37	79.0870190054915
ADH6	-1.28300342329972	2.09553545253032	-14.3134824487164	1.49319467851135e-39	1.51761280325406e-37	79.0685648650848
ALDH9A1	-0.842275201304117	6.48075434006211	-14.2601377816746	2.59749889915358e-39	2.62453719178804e-37	78.5196664431075
SLC25A44	-0.787577679502337	4.39807260092359	-14.258205970821	2.65005695721472e-39	2.66207465736953e-37	78.4998058213997
RETSAT	-0.741270269296843	6.05505173478324	-14.2459309494645	3.00970014703537e-39	3.00587278268654e-37	78.3736363497719
GPD1	-1.87931462696492	4.62644961583346	-14.2444406454203	3.05655257859678e-39	3.03512157775834e-37	78.3583214701744
PLS1	-1.35431838548009	4.03519002231993	-14.2366615530819	3.31317711204404e-39	3.27114709382268e-37	78.2783924100983
ALDH3A2	-1.03430303759206	4.86916166710439	-14.2336023909839	3.41988326230295e-39	3.35731494352673e-37	78.246965286807
ACO2	-0.933895245370897	5.11943743454453	-14.199324379875	4.87728117268899e-39	4.7609979718486e-37	77.895029573104
ZFAT	-0.816364207489614	2.86860278475822	-14.1967979905163	5.00649553564856e-39	4.85967583510875e-37	77.8691059006139
ATP6V0A1	-0.699060067533828	4.82460689034896	-14.1922774645397	5.24627713718541e-39	5.06397633387092e-37	77.8227252395515
ZDHHC9	-0.753960483220976	5.80786448132247	-14.1730356640956	6.40178448950332e-39	6.14500180053547e-37	77.6253782057339
KIAA1549	-0.880337161760993	2.69723140222504	-14.1440194137341	8.64106763419309e-39	8.24863903776731e-37	77.3280104563787
PTH2R	-1.35087382735604	3.84308283127069	-14.1408242968415	8.93108882952965e-39	8.47864575805568e-37	77.2952826618301
TMIGD1	-0.744827127551076	1.004034522092	-14.1345652670573	9.52764380141344e-39	8.99555353009953e-37	77.2311806710471
ABCD3	-0.778711396899931	4.7644050685372	-14.095606301623	1.42445970008803e-38	1.33759862489788e-36	76.8324701296486
SLC16A12	-2.16102315590244	5.12828252077456	-14.0915338623187	1.48557884037671e-38	1.38745033535291e-36	76.7908210986648
SLC39A5	-2.02347514064083	4.9987341839574	-14.0837467510137	1.60982004512053e-38	1.49540165266626e-36	76.7111971500085
PLEKHA7	-1.01307383688505	3.68057458636638	-14.0548939584913	2.16743146033043e-38	2.00261394500477e-36	76.4163491190914
SLC9A3R1	-0.848971927039105	7.84490899064869	-14.044738261583	2.40647889743455e-38	2.21165651009969e-36	76.3126331367201
SNX30	-0.962699373295469	3.85387604492283	-14.0435343183132	2.43650626593671e-38	2.22740504036267e-36	76.3003400242501
SFXN1	-0.67256338039984	5.00550073501336	-14.0414563335017	2.48921425114772e-38	2.26361283322791e-36	76.2791234611802
MYOM3	-1.3457985478706	3.6965058023366	-14.0392122605625	2.54741226719419e-38	2.30440780903566e-36	76.256212721483
ABCC6	-1.34335841889723	3.74737795858161	-14.0376964180419	2.58748990073739e-38	2.32847138046566e-36	76.2407377568306
PATJ	-1.01818992429412	4.48484662261257	-14.0279140785723	2.86168021614848e-38	2.56187102459137e-36	76.1408899739022
MTFR1	-0.812919962329921	4.46095298120155	-14.0107576185812	3.41432027545367e-38	3.04085699583961e-36	75.9658518890146
HADHB	-0.706903178185669	7.06341823054579	-13.9858693985161	4.41032112422228e-38	3.89480228420854e-36	75.7121054974289
MFAP3L	-1.11985125855304	3.75304143678031	-13.9856951902129	4.41822692270445e-38	3.89480228420854e-36	75.7103300972863
ANK3	-1.17196609397351	2.82112754507092	-13.968876508037	5.25193565535573e-38	4.60624082503737e-36	75.5389746448834
MAPT	-1.58182756909165	3.7228879131756	-13.9423760893898	6.89481547250875e-38	6.01659705727304e-36	75.2691707288249
ECHDC3	-1.14921111386183	5.74706003749473	-13.9361894868301	7.34687836822318e-38	6.37338623886006e-36	75.2062182689775
TPCN2	-0.707777697691514	2.92518497195487	-13.9357848014976	7.3774583156153e-38	6.37338623886006e-36	75.2021007988271
AMN	-1.68081068326305	4.71054155870492	-13.928032793017	7.98835394160403e-38	6.8668049454246e-36	75.123238685616
ACOX1	-0.617679220548987	4.68451180616316	-13.8992100221666	1.07360067966166e-37	9.18300620950206e-36	74.8301996275298
SLC22A13	-1.10861603223877	1.0380967471374	-13.8943950445632	1.12792004027291e-37	9.60009973193859e-36	74.7812735712433
MTCH2	-0.59201147682457	6.45064444741873	-13.8851975254786	1.23940941357231e-37	1.04973116900502e-35	74.687837453281
TMEM82	-1.73032399673326	2.52529173513985	-13.8807918504072	1.29663949117008e-37	1.09284571358228e-35	74.6430911093267
PLEKHA6	-0.91109454679604	4.14232821638521	-13.8687327916012	1.46711875040018e-37	1.23052804705894e-35	74.5206468323706
ALDH5A1	-0.877728876097858	3.76440594855584	-13.8542914837013	1.70090789373573e-37	1.41972398975681e-35	74.3740792074036
DNAJC16	-0.669920031343548	3.72712500904113	-13.8444777009825	1.88062302113406e-37	1.5621829114978e-35	74.274517946917
MAST4	-0.899806539288128	3.85308978295394	-13.8439869445557	1.89009103037034e-37	1.56253554175784e-35	74.2695400673946
GRHPR	-0.700245049757849	5.29500790268534	-13.8384366561562	2.0005356973374e-37	1.6459645608855e-35	74.213247689581
ASPA	-1.50549612899017	4.61834825368014	-13.8262614549075	2.26585838358837e-37	1.85091674645529e-35	74.0898008622353
PRUNE2	-1.53652032219754	5.15129217348457	-13.8260370871452	2.27106349258318e-37	1.85091674645529e-35	74.0875264299583
DNAJB9	-0.963604238004235	6.81910478207034	-13.8248700281983	2.29833093837566e-37	1.8643456316082e-35	74.0756961478935
FREM2	-1.26793938192672	2.21391646218593	-13.8124719232347	2.60893998455273e-37	2.10641425481785e-35	73.9500475520664
MAIP1	-0.663853752322728	4.59461268088181	-13.79881788314	2.99961788732207e-37	2.40681860482608e-35	73.811731954947
TRIM6	-0.944105161352037	3.12410971886442	-13.7985164174842	3.00887150504939e-37	2.40681860482608e-35	73.8086788297793
IVD	-0.655242538040262	5.26401142444454	-13.7883157566876	3.33933121963823e-37	2.65884630474236e-35	73.7053890663117
RGN	-1.01176058251577	3.92740233010799	-13.7700580428735	4.02366852618835e-37	3.18903416493038e-35	73.5206051411902
PCK2	-0.849041906159034	4.95445768237325	-13.7628426480812	4.33116448097311e-37	3.41707122841339e-35	73.44761093058
HIBADH	-0.783396679903919	6.97098904338812	-13.7364316068552	5.67029874931605e-37	4.45324644503103e-35	73.1805791778459
FBXL5	-0.903344504999852	7.5269727291275	-13.7182078480022	6.82772941230982e-37	5.33798682289091e-35	72.9964675899871
PAIP2B	-1.18789391344266	2.86968685336899	-13.6949309801819	8.65450416185552e-37	6.7356992301144e-35	72.7614742202743
ERBB3	-1.3206842364034	5.91690414448528	-13.6819187775017	9.88021341151291e-37	7.65517162888431e-35	72.6301913635535
FANCC	-0.774213223690043	2.63784520202498	-13.6636701112263	1.18958769162501e-36	9.17575720352542e-35	72.4461770559345
DPYS	-1.740494490024	4.96794449563964	-13.645028549008	1.43783906084065e-36	1.1041325908091e-34	72.258322166261
ACAD11	-0.788591701143331	1.25042232723648	-13.6372381945346	1.55630146815733e-36	1.18981313127533e-34	72.1798535438778
DNAJC1	-0.697524765919837	5.99010807325933	-13.6336399172261	1.61425421172422e-36	1.22868212643926e-34	72.143617022329
SNX29	-0.931790471640705	4.65152032696253	-13.6317458019912	1.64561917547944e-36	1.24706175938306e-34	72.1245441410052
AGPAT3	-0.722391047547245	5.16127276261539	-13.6275779218177	1.71679073200507e-36	1.29531485884644e-34	72.0825799561465
CRADD	-0.685557843754076	3.53630168902029	-13.626904542049	1.72857391384186e-36	1.29853478623303e-34	72.0758006288047
KLC4	-0.720263091540453	4.44298405841628	-13.6247146098257	1.76745471481493e-36	1.31803078573814e-34	72.0537543494689
SETD3	-0.7156695096769	5.99358305884481	-13.624584987336	1.76978320576021e-36	1.31803078573814e-34	72.0524494794916
SYT9	-1.48153718085129	2.20438655257056	-13.5977509885246	2.32397460068838e-36	1.72333189487957e-34	71.7824483648459
ETNK2	-1.16103818556402	3.30025989457249	-13.5898656374581	2.51754324000498e-36	1.85889367952162e-34	71.703155449324
VIL1	-1.88290487690443	2.67416438542395	-13.5836566465462	2.68119963293732e-36	1.96369516550276e-34	71.6407351582662
GLUD2	-0.802851273237691	2.63050375981688	-13.5836195384454	2.68220893077122e-36	1.96369516550276e-34	71.6403621440988
AKR7A3	-1.55336490058508	4.75305808935022	-13.5771410368029	2.86434757188361e-36	2.08819398088629e-34	71.575247167505
DNAJC22	-1.12805534028379	4.87445448165497	-13.5629085225917	3.30892493564282e-36	2.4021682789091e-34	71.4322498481263
SAR1B	-0.565552363921795	4.55365178045922	-13.541498619094	4.11044552276817e-36	2.97155973817525e-34	71.217276405527
CAT	-0.936284278713239	7.03372523514957	-13.5262872602349	4.79484517968897e-36	3.45188895894442e-34	71.0646416519145
SLC6A19	-2.64935674000623	2.89018663370658	-13.5114114076934	5.57378568521103e-36	3.99601116469196e-34	70.9154540853674
ARSB	-0.927224891424163	4.39734092786146	-13.5033220987473	6.04903798838966e-36	4.31881315551225e-34	70.8343612207487
ACSM5	-1.35242476949439	4.46873407459107	-13.4981382784618	6.37460512231721e-36	4.53252787256777e-34	70.7824074347815
ACOT13	-0.558049945344922	4.01310322671272	-13.4945289841298	6.61153923641626e-36	4.68172848060656e-34	70.7462397572604
CRAT	-0.709544601591167	5.76077472645001	-13.493228208197	6.69906367386062e-36	4.72434376150873e-34	70.7332062201325
SLC22A5	-0.957854539749701	4.50658158157178	-13.4821752209733	7.49092708056212e-36	5.25082887455842e-34	70.6224820452026
C1orf115	-1.07325833314304	5.94719287807897	-13.481971125377	7.50639386512287e-36	5.25082887455842e-34	70.6204379178966
PPP1R21	-0.686335068386579	4.868352207983	-13.4658082612248	8.83791287493247e-36	6.15731688117271e-34	70.4586061522727
DMRTA1	-0.971338855220197	2.46007789287406	-13.4581819076695	9.5454832331156e-36	6.62356864665749e-34	70.3822797494305
SATB2	-0.891385138997525	2.5616579301115	-13.4397873855342	1.14930774709145e-35	7.9430957016984e-34	70.198270079915
SLC25A20	-0.535472501352118	4.90924011973661	-13.4091247657659	1.5658044083268e-35	1.07784735326974e-33	69.8918112442306
SLC46A1	-0.602221025262005	2.26007593193678	-13.4073258928653	1.59445365263709e-35	1.09321310358189e-33	69.8738430290639
ALDH6A1	-1.18756602087	4.40497143001359	-13.4028364707885	1.66825205295155e-35	1.1392908684149e-33	69.8290051848183
MGAM	-1.88155434828789	3.60009858752832	-13.4004265400115	1.7092610142754e-35	1.16270125215159e-33	69.8049391925169
SEPHS2	-0.787795795613428	7.2824858676975	-13.3960070993941	1.78709257428362e-35	1.21087786268519e-33	69.7608114258823
PCK1	-2.4040904975042	4.51025175605417	-13.393167156661	1.83896086242892e-35	1.24115491332214e-33	69.7324586101251
RUNDC3B	-0.90078227971364	1.89994329572055	-13.3837508068298	2.02191150477673e-35	1.35932245056546e-33	69.6384708890031
SLC22A2	-2.25408611180003	5.92283915213294	-13.3746017255093	2.21701797037782e-35	1.48471459272046e-33	69.5471821406548
BDH2	-0.753835468223857	4.81234557448735	-13.3488593332166	2.87252621680048e-35	1.91627443914589e-33	69.2904925219167
DTWD2	-0.676696341417997	3.12413295877972	-13.3377290308672	3.2127055895173e-35	2.13496642983384e-33	69.1795829093729
STK32B	-1.24662433827328	4.36014636954316	-13.3188723633846	3.88306180274906e-35	2.57055715815702e-33	68.9917876366526
SLC25A13	-0.716249914680367	5.05692902592005	-13.3065009887891	4.39683808874217e-35	2.89956368310256e-33	68.8686518090524
CRY2	-0.908340251800771	5.26181552863116	-13.2933731066357	5.01625705290652e-35	3.29547107833151e-33	68.7380486169485
GALM	-0.656593799419659	5.85065979479347	-13.2872137555724	5.336122817965e-35	3.49233068366664e-33	68.6767942685508
ADCY9	-0.832848374817767	4.12485751978603	-13.2723086520976	6.19677358097988e-35	4.04029637479888e-33	68.528622671143
ALG14	-0.401241521756889	2.26008304665295	-13.2565231850085	7.25942087326283e-35	4.71534864091109e-33	68.3717901161435
ISOC1	-0.716803621203551	5.17369431198245	-13.2340681519797	9.09098269521305e-35	5.88292131115697e-33	68.1488550129481
AKR7A2	-0.85146168057397	6.64752325488008	-13.232806718279	9.20655806764845e-35	5.9354817273444e-33	68.136337042148
RAB11FIP3	-0.805737245739684	5.9746515085711	-13.1912019332446	1.39607126966255e-34	8.96703323317083e-33	67.7238042339102
FBXO3	-0.64334590057643	3.95460784227056	-13.1903073425522	1.40861494807826e-34	9.01409224922082e-33	67.7149411008847
PRODH2	-1.68033113219331	3.92874115436831	-13.1674524288055	1.77008410405162e-34	1.12854292065697e-32	67.4886096917432
USH1C	-1.61012071521156	6.20447917503597	-13.1659291767331	1.79722531310058e-34	1.14163452057911e-32	67.4735320373184
SGCB	-0.934023300572066	6.65291160673202	-13.1631986987191	1.84691855934802e-34	1.1689032552533e-32	67.4465070703561
VRK3	-0.522560110742825	3.75395610215291	-13.1627813443855	1.85463385268907e-34	1.1695023250643e-32	67.442376546622
PNPLA4	-0.687671089021312	4.42564364533849	-13.1479618457135	2.15042847206403e-34	1.35109465964808e-32	67.2957521290496
CLEC18A	-1.44278209009794	2.41778448745677	-13.1429242759965	2.26132457851695e-34	1.41562195897159e-32	67.2459293906732
SYDE2	-0.714726315437654	1.73139798235843	-13.1208594736341	2.81815409435971e-34	1.75783633365874e-32	67.0278176415808
AGMO	-1.37337650668597	3.09460600268554	-13.0765870757178	4.38070881659794e-34	2.72265780335177e-32	66.5907459018653
ADD3	-0.862098609158815	5.93114910780801	-13.0717829095104	4.59530001655795e-34	2.84579188839026e-32	66.5433629646569
SPRYD4	-0.425550523756955	2.62625886476986	-13.0603404727569	5.14951845865362e-34	3.17762071173633e-32	66.4305434180297
ACSL1	-1.03654485904701	6.78872981462933	-13.0585646684031	5.24130538333559e-34	3.22274997912001e-32	66.4130389694221
CDK20	-0.699648924280833	3.1614821051695	-13.0222210658333	7.52239726237183e-34	4.60893545742058e-32	66.0550613541055
PRKAA2	-0.979006160348526	4.30798030449838	-13.0203488302949	7.66361765823728e-34	4.67886875968281e-32	66.0366340736288
FRMD3	-1.2372697961644	4.35828200376476	-13.0103716991225	8.46192574939433e-34	5.14806877105758e-32	65.9384582123344
RGL1	-1.02162821355297	5.70229436392083	-13.0078911527847	8.67293742389566e-34	5.25793027403752e-32	65.9140554305996
CLEC18C	-1.50881132410937	2.26898416083694	-12.9969179515165	9.67106238419893e-34	5.84253901658004e-32	65.8061335343106
SEPSECS	-0.734590515536018	3.93122932197833	-12.9802644775333	1.14086017789896e-33	6.86821677830598e-32	65.6424357158872
AP1AR	-0.674681241096176	3.91699651741669	-12.9606813025118	1.38533451684216e-33	8.31104506319405e-32	65.4500787890275
ACOT4	-0.984171288353391	3.48685527344711	-12.9552267724564	1.46227655195913e-33	8.7422886729238e-32	65.3965281080187
PKP4	-0.815523559611188	5.38561221925971	-12.9501878497693	1.53713227127141e-33	9.1581280631129e-32	65.3470680963644
KCNH6	-0.927698377883135	1.19615313190089	-12.9491692992396	1.55272086045327e-33	9.21400089673651e-32	65.3370716313908
KLHDC7A	-1.19766269576294	4.60508154170046	-12.9488800898185	1.55717575057707e-33	9.21400089673651e-32	65.3342332880113
PHYH	-0.802022030581423	5.5265036926154	-12.9248549893155	1.97537492669749e-33	1.16486443629622e-31	65.0985623762685
CISD2	-0.565053102294709	4.19273908115003	-12.9238388412674	1.99534033879282e-33	1.17263572699532e-31	65.0885996242937
MTHFS	-0.46268157203605	1.22131705584371	-12.922602634124	2.01990067577172e-33	1.18304555511809e-31	65.0764798675806
SNX4	-0.711374700002303	5.66735251413526	-12.9050842926522	2.40211207013789e-33	1.40215176850819e-31	64.9047951668464
UGT2A3	-2.13879048537817	6.41639165789481	-12.8989313774775	2.55279154956645e-33	1.48062424550988e-31	64.8445236466686
DIRAS2	-1.46253580990917	4.05543111012867	-12.8988959075549	2.55368691493197e-33	1.48062424550988e-31	64.8441762407921
DNPEP	-0.488801014736207	5.37190556147655	-12.8932733570523	2.69964430921036e-33	1.5600151964728e-31	64.7891131472189
CLN6	-0.586187419421489	3.41648992503774	-12.8729540901257	3.29986976183614e-33	1.90050499150016e-31	64.5902258045384
CABLES1	-0.918221263501993	3.90123971175163	-12.8659401882125	3.53652841396138e-33	2.03003780519683e-31	64.5216109866535
TRAP1	-0.724210545297427	4.95754304622977	-12.8615984050523	3.69141973114546e-33	2.11193212300435e-31	64.4791464795186
EHBP1	-0.922840679188801	4.28306900565257	-12.8490865858869	4.17659450591097e-33	2.3816237581891e-31	64.3568174902917
SCP2	-0.628419983510083	5.88483241348624	-12.844548764631	4.36783217756577e-33	2.48248040670992e-31	64.3124662936241
TMEM177	-0.562651767720906	3.50391404251126	-12.8400804220837	4.56465978230112e-33	2.58584235142947e-31	64.2688021884618
NUDT12	-0.848867101326796	4.32987347172714	-12.8394626650459	4.59255776357786e-33	2.59314421696399e-31	64.2627661682653
UGT1A9	-2.24904165820544	4.72483009770948	-12.8384486290346	4.63872036288283e-33	2.61067786416578e-31	64.2528584903798
TRNP1	1.36824602335989	2.24159480763057	12.8257911735548	5.25533961978982e-33	2.9481090243743e-31	64.1292229101071
BHMT2	-1.28363625188236	7.36422136372004	-12.8221897102469	5.44525432372535e-33	3.04476065389406e-31	64.0940562217643
AFF3	-0.953431271454526	2.2460249943186	-12.8099275929506	6.14460361771845e-33	3.42472455828837e-31	63.9743610494529
SLC5A8	-2.35186000914464	3.67517284285813	-12.8073526280645	6.30246047679854e-33	3.50141196521303e-31	63.9492334989871
LRRK2	-1.2960126777499	4.98269714353174	-12.7995091863541	6.80861873413649e-33	3.77049084898751e-31	63.8727104134206
MRPL44	-0.713628783936532	5.74044023546351	-12.7978287766729	6.92221806107802e-33	3.82115283256569e-31	63.8563190207637
SPRYD7	-0.54831495323862	4.21221853688349	-12.7935419418155	7.22063984221795e-33	3.97319156668286e-31	63.8145086464816
SPATA18	-1.16471150640722	4.74613491442804	-12.7812158173689	8.1520000851833e-33	4.47143674513642e-31	63.6943306163096
SLC26A9	-1.37569376434129	1.93222614861301	-12.7797216371462	8.27273888020111e-33	4.52330323962389e-31	63.6797667189489
TMEM37	-1.25491379874934	7.64671677792037	-12.7699926877783	9.10363751134875e-33	4.96191321517614e-31	63.5849598493262
SLC12A7	-0.894322812744511	6.63280750256521	-12.7629192210911	9.75944406797508e-33	5.30263127693312e-31	63.5160541496654
TLR3	-1.17793359911611	5.37760475657899	-12.7517372034757	1.08934311458269e-32	5.90021013597481e-31	63.4071664969793
RIT1	-0.855977383177327	5.88911046453999	-12.7434679071577	1.18155777286535e-32	6.37967349986486e-31	63.3266747063385
TMEM139	-1.02192702922856	3.51980593119341	-12.740884503953	1.21192994977355e-32	6.52327902560354e-31	63.3015340150684
SALL1	-1.12715285519583	5.13538061413436	-12.7143031991835	1.57334429490741e-32	8.44231140602803e-31	63.0430121147334
HSPA9	-0.638094353329025	6.76843049385838	-12.7125357045199	1.60087057777923e-32	8.56341852720419e-31	63.025832159378
PTGR1	-0.868969165335825	5.81755484178045	-12.7086528728344	1.66303577626962e-32	8.86849757481062e-31	62.9880957009839
NRXN2	-1.21123730525996	3.08589430801098	-12.705896429727	1.70862058971862e-32	9.08355278435639e-31	62.9613101094261
WDR72	-1.45225504785234	3.97889773414352	-12.7019189667649	1.77659969281722e-32	9.41597837193125e-31	62.9226647733407
ATP7B	-0.731486414270637	2.08872984150089	-12.6951171154456	1.89914866047228e-32	1.00347065919389e-30	62.8565923968295
CCDC89	-0.743511032986944	2.40703106885826	-12.6840435506938	2.11691964526447e-32	1.11512614728291e-30	62.7490654635083
BHMT	-1.90223864011691	6.860707563963	-12.6786251880299	2.23236423503284e-32	1.17236441498168e-30	62.6964701206748
ALDOB	-2.61151932442944	4.32176711356276	-12.6768521819578	2.27148509367842e-32	1.18929452874472e-30	62.6792623858687
SLC17A3	-2.49673887488581	6.39960743553656	-12.6593803655142	2.69544018142663e-32	1.40700348805708e-30	62.5097601776201
ACBD4	-0.761112209958254	4.54263174492633	-12.6581716632776	2.72752764004847e-32	1.41946453508306e-30	62.4980386185736
CDADC1	-0.625506547123468	3.38942577487598	-12.6544354124492	2.82913879754646e-32	1.46792372804828e-30	62.4618095901686
TNFRSF21	-1.11417188756806	6.4868502554897	-12.6436477917838	3.14416413950704e-32	1.62649305396415e-30	62.357238199426
ZNRF2	-0.607657753281402	4.07766379203616	-12.6303140454536	3.58219810514376e-32	1.84755877196041e-30	62.228051621383
SLC6A12	-1.20410162840692	4.58794141389886	-12.6239465852205	3.81231449271956e-32	1.96039195848835e-30	62.1663850543226
SPA17	-0.534722482404428	1.67185038532059	-12.604933517056	4.59075385138781e-32	2.35368086184803e-30	61.9823497485324
VEPH1	-0.943088827615294	3.33761760092722	-12.5765229519246	6.05821006383878e-32	3.09685661192327e-30	61.7076305400651
SIRT3	-0.481983530386497	4.15219354103187	-12.5515936086807	7.72548329305971e-32	3.93748968547155e-30	61.4668490427361
KANSL1L	-0.817873033372897	3.93802703058366	-12.5413596455494	8.53564932274531e-32	4.33667555810108e-30	61.3680785390551
PEX11A	-0.730636551819051	4.1203044127477	-12.541080458566	8.55889781984296e-32	4.33667555810108e-30	61.3653846478431
PPARA	-0.699930557451168	3.72392368999196	-12.5369037610531	8.9143223631737e-32	4.50355736230746e-30	61.3250873325662
SH3BGRL2	-0.903956428790824	4.58826592598062	-12.5323557851011	9.31807168963424e-32	4.69380882371721e-30	61.281216147865
SLC10A2	-1.96439494509105	3.16534894643742	-12.5174421871864	1.07741680849402e-31	5.4115138421976e-30	61.1374155424936
FTCDNL1	-0.650569044215377	2.0115590316422	-12.5136300248213	1.1181393115245e-31	5.59977131145516e-30	61.1006726445448
RBM47	-0.768357588334891	5.42155848001432	-12.5098281415168	1.16027794095552e-31	5.79401221497961e-30	61.0640348745849
SLC41A1	-0.797101208245809	4.821142435432	-12.498345473896	1.29738848485601e-31	6.46002254793721e-30	60.9534161084242
PGPEP1	-0.760860091757295	5.11927394989696	-12.4941814277521	1.35099886467264e-31	6.6902444385435e-30	60.9133152457869
ENPEP	-1.4471876748514	7.04049706628939	-12.4941532562215	1.35136897155439e-31	6.6902444385435e-30	60.9130439712831
MAPK1	-0.754006324954101	6.80538480945315	-12.4753855448041	1.6217795224262e-31	8.00603045385141e-30	60.7323965116337
PAQR5	-0.987457257996575	3.8642486487861	-12.47217583246	1.67314476059187e-31	8.23606700099894e-30	60.7015164451922
PMM1	-0.735737602614081	4.56494460934552	-12.4676670597934	1.74804568222182e-31	8.58032195949677e-30	60.6581456746795
LMTK2	-0.699121607716271	4.2567155263416	-12.4664047763373	1.7696068124461e-31	8.66154858511153e-30	60.646005055359
TRIM15	-1.33114827466648	3.51495284258507	-12.4569031417857	1.94063153268736e-31	9.47181684230851e-30	60.5546400501999
RAB21	-0.572791567802589	4.58574304635359	-12.4533621121588	2.00849445165094e-31	9.77542736214787e-30	60.5206002550262
CLRN3	-1.76064896784746	6.29230724268991	-12.4430352125487	2.22019782041876e-31	1.07754432419088e-29	60.421358345979
RNF185	-0.551913499198219	5.42576567442883	-12.4364017461942	2.36775687763754e-31	1.14594126979892e-29	60.3576342374686
DIP2C	-0.808330940281511	4.49898954643985	-12.4292282374667	2.53833311215366e-31	1.22506479083215e-29	60.2887431779877
PCCA	-0.899775129295687	3.94178522214834	-12.4287262572984	2.55071756597632e-31	1.22761276058326e-29	60.2839232079
OCIAD2	-0.751253583266866	7.04601937680773	-12.4240047470035	2.6701868182358e-31	1.28154132904106e-29	60.2385928964686
SERPINA6	-1.84317227162732	4.18342252973614	-12.419974941894	2.77654922201668e-31	1.32889799052643e-29	60.1999109828037
ECI2	-0.510343895209466	4.47445628362243	-12.4167939999452	2.86347680052412e-31	1.3667169104822e-29	60.169382128319
TMEM200A	-1.17855709038062	4.55580255624497	-12.4077990669725	3.12422653503787e-31	1.48706297720067e-29	60.0830771532463
GALK2	-0.647500157765684	3.11999540501128	-12.393409833114	3.59135827876137e-31	1.70471121814393e-29	59.9450861532746
DZIP3	-0.84424793083422	4.07907767218666	-12.3873927857488	3.80673940728543e-31	1.80199571175555e-29	59.8874095098922
ELOVL7	-1.16281922406325	5.36142259553155	-12.3769567998801	4.21122188616782e-31	1.98801890025157e-29	59.7874115198262
DUSP3	-0.635247918032165	6.47865653655021	-12.3667319422576	4.64896735310936e-31	2.18868822689437e-29	59.6894816069572
PHOSPHO2	-0.667406002767661	2.1623330026399	-12.3504648988263	5.44057479428305e-31	2.55440900259844e-29	59.5337739014235
CNNM3	-0.645304212939151	4.66866837467895	-12.3400337718087	6.01739511610166e-31	2.81757595707329e-29	59.4339870086291
NDUFS1	-0.721982644017252	4.65719702124201	-12.3364904447122	6.22687254123373e-31	2.90778118290368e-29	59.4001012212255
ARHGAP24	-0.915417508261585	4.1076453801272	-12.3319769790598	6.50424706382661e-31	3.02912077543925e-29	59.3569455353072
TRMT1L	-0.679609907278434	4.48322902703334	-12.3258483399908	6.90066956103285e-31	3.20510130848187e-29	59.2983602959913
KCNJ15	-1.5663211170438	4.85352426133406	-12.3241435419588	7.01515596741543e-31	3.2495406113942e-29	59.2820665593071
CDC14B	-0.737416487504949	3.32403765669088	-12.3162885118213	7.56757559422713e-31	3.49605805125819e-29	59.2070076438393
TCTA	-0.594906556422816	5.93115507512189	-12.313866887538	7.74645828845244e-31	3.56915483487684e-29	59.1838731081533
HGD	-1.07793004640944	5.84107346249959	-12.3054001718629	8.40561582872065e-31	3.86255931618711e-29	59.103007752244
CYFIP2	-0.926153857247479	5.49801514368564	-12.2987040286208	8.96622644909321e-31	4.10924298640405e-29	59.0390749424574
CDHR5	-1.97727456415286	6.35791168325317	-12.289704742929	9.77870173213084e-31	4.46974625734806e-29	58.9531828493479
CBWD1	-0.432180630092273	1.81127855858513	-12.280083799793	1.07284838595592e-30	4.89094311676687e-29	58.8613961142813
ZNF189	-1.05282789297592	5.40256849963695	-12.2779741615659	1.09487228863189e-30	4.97821142183731e-29	58.8412748667874
CLYBL	-0.578464408557763	2.67305749323486	-12.2775514138747	1.09933946034631e-30	4.98540346348126e-29	58.8372430272452
AR	-1.05376755069326	3.45039667357663	-12.273219098195	1.1461777494432e-30	5.18420396724599e-29	58.7959292144842
MCCC2	-0.599277773451196	5.38780685077208	-12.2684382190711	1.2001740069794e-30	5.41425756986686e-29	58.7503472357532
IL6R	-0.887028611645365	4.61403429834561	-12.2670788123277	1.2159846212015e-30	5.47129747008319e-29	58.7373881517588
FASTKD3	-0.671390492135223	4.16858582399105	-12.2665778567114	1.22186312856264e-30	5.48346782735201e-29	58.7326127953617
TBC1D19	-0.630317105194332	3.25558203821883	-12.2648992236945	1.24176816653589e-30	5.55836020243708e-29	58.716612028289
AMOT	-1.02490213647141	4.04706904646134	-12.2515621210488	1.4118257083025e-30	6.30323632766164e-29	58.5895258558888
RAB11FIP5	-0.73110077804899	5.54689520722448	-12.25065713471	1.42417103189076e-30	6.34196574458984e-29	58.5809052442245
SUGCT	-1.05891862640259	3.46006334003673	-12.2460857570836	1.48819271106806e-30	6.61002407759228e-29	58.5373651887814
XPR1	-0.730792392556892	4.59880688486127	-12.2436866896539	1.52292938106219e-30	6.74696765281857e-29	58.5145189169902
SWT1	-0.657790899039579	3.08934145165201	-12.2406964341279	1.56735786474932e-30	6.92603815527843e-29	58.4860462722356
HRH2	-1.52919062025493	4.60051696310679	-12.2326243843626	1.69383715135582e-30	7.46584650538926e-29	58.4092051518583
NDFIP2	-0.753686170490163	5.42090261714688	-12.2194591109979	1.92227212828737e-30	8.45114957571225e-29	58.2839403883783
PLIN2	-1.46587910477931	8.82940241442566	-12.2162172495453	1.9830756776392e-30	8.6963404970178e-29	58.2531063526465
ALDH1L1	-1.53758695498594	3.75815870528846	-12.2153220146693	2.00020121794663e-30	8.7492345933372e-29	58.2445923900017
CAMSAP3	-0.809134895383126	3.4610649856577	-12.2140439844714	2.02490487435826e-30	8.83492586342476e-29	58.2324385300574
ZNF697	-0.812408822593575	3.25433748952098	-12.2043137508833	2.22321501611296e-30	9.67574535224174e-29	58.1399289498394
AIG1	-0.657068821601461	5.17088495078171	-12.1811625950898	2.77622357651688e-30	1.20521585314218e-28	57.9199871008504
CRB3	-0.941483292931922	5.08009543697733	-12.1761007784482	2.91429856109366e-30	1.261986229037e-28	57.871929811254
CLEC18B	-1.61057508669637	4.03118904455	-12.1742343993302	2.96691590201916e-30	1.28155932387718e-28	57.8542130930897
SLC17A1	-1.8648734783717	4.81182150212348	-12.1619691581507	3.33701886587785e-30	1.43783072231016e-28	57.7378225547219
WDR31	-0.760842171651042	2.39233029306752	-12.161667370639	3.34668223662965e-30	1.4384073553355e-28	57.734959585993
PRPSAP2	-0.542307939330204	4.15131741792033	-12.1299395312605	4.53467486939614e-30	1.94417152341009e-28	57.4341904518325
PREPL	-0.693380023945465	4.88330755716817	-12.0908997003454	6.58598220633728e-30	2.81664852873999e-28	57.0647156380634
TMEM125	-1.32185859144774	3.55218727772369	-12.0868027734705	6.84876353383371e-30	2.92180089722417e-28	57.0259812489431
SDHC	-0.694746129744492	6.67971522794913	-12.0813377280713	7.21560824027934e-30	3.07072116195927e-28	56.9743235783622
ALG2	-0.58272332064786	5.42399806039852	-12.0774245138266	7.49023697380937e-30	3.17976202539259e-28	56.9373425478508
BAIAP2L2	-1.33908541392604	4.76639330930957	-12.0648479021258	8.44526550175336e-30	3.57640434655134e-28	56.8185359342908
CLCN4	-0.778512347690844	3.23123645104317	-12.0565275634415	9.14273920564872e-30	3.86230435196084e-28	56.7399754401274
TMEM19	-0.610908062034996	4.24024097361172	-12.0549556847225	9.28080394303697e-30	3.91106659823885e-28	56.725137250878
HNF4A	-1.54099301072301	4.54290779389199	-12.0478459067714	9.93165899915968e-30	4.17516311891681e-28	56.6580362664569
BICDL1	-1.1410623127816	4.10773660667214	-12.0474046630768	9.97351708384199e-30	4.18258320812189e-28	56.6538726195175
VPS26C	-0.635893501685221	4.51277132153593	-12.0281776074932	1.19785091122545e-29	5.01125134241001e-28	56.4725274181321
TTC22	-0.876710168603532	3.12468870081857	-12.0260998159473	1.22178740769633e-29	5.09904416187857e-28	56.4529400525875
MRPS36	-0.503566722235996	5.59392031790522	-12.0084042593205	1.4459170659896e-29	6.01989278702853e-28	56.28620214254
CHPT1	-0.705197070139719	4.34360800357218	-12.0039582362122	1.50838541943191e-29	6.26487578772707e-28	56.2443311623843
TMEM243	-0.569251825955259	4.8587336939706	-11.9984279526661	1.58984803435275e-29	6.57681663604543e-28	56.1922614004003
FAAH	-0.909753830154783	4.91577786499466	-11.9983449191848	1.59110392051568e-29	6.57681663604543e-28	56.1914797126138
EPB41L4A	-0.807686065862065	3.13804196784494	-11.9936518762654	1.66371463012093e-29	6.86053970864662e-28	56.1473038406592
MPPE1	-0.581333668841985	3.21831866511217	-11.9892537659295	1.73475167299243e-29	7.13643795380076e-28	56.1059131668952
SARAF	-0.696168150683006	8.85121663689591	-11.9881525523049	1.75300562887329e-29	7.19440172343769e-28	56.095550992055
VPS13A	-0.765663704238135	3.5109537445833	-11.9831643781095	1.83811380893219e-29	7.52581288879868e-28	56.0486202136747
HAGH	-0.496608905434465	4.5629274707107	-11.9815899619822	1.86582078357486e-29	7.62119420770839e-28	56.0338097881182
SMPDL3A	-1.0135936203792	6.9098533927081	-11.9789411403673	1.91337627585582e-29	7.79700832411246e-28	56.0088950201617
EIF4EBP2	-0.729072594289145	6.7190729143367	-11.9688282823342	2.10629386183284e-29	8.56295184582301e-28	55.9138027183196
ACY3	-1.45048109418374	5.83053984925161	-11.9665627761291	2.15209846786783e-29	8.728628480709e-28	55.8925062356698
RHOBTB1	-0.948500508726811	5.55962618458457	-11.9420885773983	2.71476776483087e-29	1.09849549041564e-27	55.6625886277565
ADH5	-0.62508756807564	6.54484331268589	-11.9341786958354	2.92622963353911e-29	1.18129428991329e-27	55.5883388379094
AGPS	-0.750315849294335	4.7831909588284	-11.9318227591504	2.99232415945791e-29	1.20516029900032e-27	55.5662292149669
BLVRA	-0.564345114152728	6.42650198246674	-11.9113170421835	3.63406186970215e-29	1.46021676708637e-27	55.3738966609412
TOM1L1	-0.822494053709276	3.98423358471785	-11.9000222173124	4.04423994220565e-29	1.62126166407028e-27	55.2680388422989
OPTN	-0.581647867751084	6.65775713665626	-11.8995662809057	4.0617315086004e-29	1.62450456031476e-27	55.2637669145061
RETREG1	-1.05762338576916	5.99974662352139	-11.8928989728832	4.32628413666583e-29	1.72631725896795e-27	55.2013079153631
DIAPH1	-0.703623475405441	6.74516557517845	-11.8800354143518	4.88609557670357e-29	1.94520643719549e-27	55.080859973274
GLOD4	-0.522195386058809	5.14527032278928	-11.8776707100158	4.99658479512315e-29	1.98462050781926e-27	55.0587262705589
SLC22A24	-0.876628141606234	0.970030114569806	-11.8730112678584	5.22162071441008e-29	2.06924685099948e-27	55.015121220764
UTP4	-0.633575604212219	5.04131478003548	-11.8604285337644	5.8809810535042e-29	2.32520802385459e-27	54.8974161614292
SNX5	-0.471317558058034	5.67065139253064	-11.85212552783	6.36079667337829e-29	2.50917454161256e-27	54.8197854191455
AMIGO1	-0.99538797407471	4.02660588658745	-11.8405050890977	7.09838716681206e-29	2.79375702661e-27	54.7111906262427
FITM2	-0.741745594000755	4.04719592276333	-11.8397112836519	7.15177122044248e-29	2.80837052606375e-27	54.7037746499262
GHR	-1.12096055986856	2.98921566505532	-11.8342598611007	7.52933240398919e-29	2.94992755728175e-27	54.652853579414
WWC1	-0.866011604194895	5.024974894958	-11.8219786163585	8.45415322738115e-29	3.30477057607899e-27	54.5381859578388
F2RL1	-1.17534921263741	5.48116827082824	-11.8213483929939	8.50454732411764e-29	3.31696543264344e-27	54.5323035524431
PKHD1	-1.36130888742638	3.20709250033565	-11.8202175514201	8.59572237755923e-29	3.34497502791595e-27	54.5217489134211
SDHB	-0.482539145096877	6.46841768227674	-11.8177060141248	8.80171028855313e-29	3.41743708686789e-27	54.4983097402356
TMEM14A	-0.673346305637197	6.28797045121135	-11.7913869588356	1.12789302571839e-28	4.36944746600052e-27	54.2528591805154
POLR2C	-0.554397424822939	6.13624702850998	-11.7902902121822	1.13960134935392e-28	4.40492888459442e-27	54.2426378909416
AFG3L2	-0.811409090868536	4.71838605703374	-11.7892943870561	1.15033698281996e-28	4.43650053329537e-27	54.2333576350659
SPATS2L	-0.809094859249202	5.17274571280538	-11.7857922128399	1.18889803134404e-28	4.57500672284238e-27	54.2007239415988
TPRG1L	-0.591792998139409	6.60602475191943	-11.7807969459646	1.24613417327305e-28	4.78460138795817e-27	54.1541872274998
SLC35D1	-0.777396356686201	4.20772464968445	-11.7793965187557	1.26266672533897e-28	4.83732941915893e-27	54.1411426903048
USP2	-1.25387322891656	3.61278110354855	-11.7752622594497	1.31275690866699e-28	5.01810041326288e-27	54.1026386590581
RNF5	-0.677604811946312	7.77406402726064	-11.7731358829232	1.33928468653554e-28	5.10820327019009e-27	54.0828379311966
MFSD8	-0.548820871006499	3.03160540660062	-11.7591671167986	1.52731399390319e-28	5.81253990895578e-27	53.9528134018675
CLIC4	-1.00251542625797	8.52181728455411	-11.7561816763161	1.57078708864382e-28	5.96484820166766e-27	53.9250359490028
MAPK8IP1	-0.872571837654584	3.40274820335706	-11.7518830257924	1.63555360801214e-28	6.1971700086039e-27	53.8850472461553
B3GALNT1	-0.809290550000792	3.77853878218371	-11.7507589111806	1.65292408545185e-28	6.24928278959235e-27	53.8745914511881
CX3CL1	-0.955479482274319	6.8052332699866	-11.7503867940648	1.65871459221152e-28	6.25748269088007e-27	53.871130384988
SLC28A1	-1.54853566849546	6.62225272180208	-11.749117276631	1.67862180701693e-28	6.31878596549858e-27	53.8593230700773
GLB1L	-0.961353760080556	5.36487385614499	-11.7461908908825	1.72542026916972e-28	6.4808285675466e-27	53.8321086812218
ILDR2	-0.900066578942779	1.5985478983188	-11.7445987065761	1.75142516316249e-28	6.56423513429967e-27	53.8173035802542
HSPD1	-0.616704921301162	7.01048932418334	-11.7439897170537	1.76147445491621e-28	6.58760944416501e-27	53.8116411353567
VSTM5	-0.504111309113153	0.795366436143104	-11.7376750394594	1.86911822297078e-28	6.9750809193281e-27	53.7529367909058
ACLY	-0.943785555481368	7.78505316581263	-11.7357275159512	1.90361883205997e-28	7.08851857334743e-27	53.7348353940385
PRKAB1	-0.660390961271019	5.34898818396731	-11.7341057041612	1.93283231737e-28	7.18182296333738e-27	53.7197626935155
C8orf37	-0.567153750560145	2.70327245006076	-11.733625510589	1.94156724442958e-28	7.19879803632068e-27	53.7153001329328
HLF	-1.1296424343655	3.68208206686325	-11.7304028428512	2.00121373509917e-28	7.40406229444186e-27	53.6853538394008
ESPN	-1.11955967594572	2.5582740630447	-11.7286125673216	2.03513285384317e-28	7.51346697621845e-27	53.6687199836999
CDC23	-0.581538131544512	4.69205004687024	-11.7209259091183	2.1873860086569e-28	8.05834871163623e-27	53.597318451352
LPCAT3	-0.835268334076954	3.9416460811489	-11.7199508892861	2.20749129436503e-28	8.11511374128491e-27	53.588263437396
ARHGAP32	-0.7359266203165	3.38898140166612	-11.7123058966242	2.37163907343038e-28	8.70003819760723e-27	53.5172797057814
SPAG16	-0.556590935030383	2.64376127358335	-11.7034607649649	2.57675751940287e-28	9.43246110598366e-27	53.4351866936469
TKFC	-0.500258784125216	3.92276238925442	-11.6843270834803	3.08282275405696e-28	1.12611018064685e-26	53.2577290910785
AUH	-0.735483659470003	4.90925090986883	-11.6646688440395	3.70579869768612e-28	1.35081835229158e-26	53.0755848497073
AKR1A1	-0.575066995841927	7.12161087873544	-11.66344360079	3.74853235494513e-28	1.36164856973065e-26	53.064238304596
ALDH2	-0.676642865999176	5.43680697432822	-11.6633268937272	3.75262830757442e-28	1.36164856973065e-26	53.0631575584391
HOOK1	-1.02058559307477	4.86199169668837	-11.6631412597782	3.75915249312142e-28	1.36164856973065e-26	53.0614385395947
HNMT	-0.816342167582522	5.86025204056541	-11.6606046912824	3.84943992160391e-28	1.39143562689273e-26	53.0379508732175
MMUT	-0.772176556303048	5.24534094284624	-11.6578577383973	3.94964990924844e-28	1.42467747665959e-26	53.0125185333055
COQ5	-0.4595137120345	5.4141244068549	-11.6566560836435	3.99429860056228e-28	1.43778106709406e-26	53.0013942681988
DENND1C	-0.772709337790757	4.8394411118087	-11.6516455140147	4.18594650026459e-28	1.50363375533413e-26	52.9550164546941
SFXN2	-0.675818645817893	2.58688383764019	-11.6441013759311	4.491885858808e-28	1.61018265287312e-26	52.8852101995176
UNC13B	-0.715290440224609	3.51340696900763	-11.6407090638154	4.63660793213745e-28	1.65861929299111e-26	52.8538297048052
AQP7	-1.04895346893524	2.44853345095912	-11.6341034030344	4.9318570903662e-28	1.76059146296172e-26	52.7927397550304
WDR12	-0.513075361685511	3.21667811731971	-11.6323035867402	5.01549485107837e-28	1.78675711416355e-26	52.7760983984578
SH3YL1	-0.796160061470964	4.0883843299869	-11.6193528325693	5.66038644811657e-28	2.01234891050531e-26	52.6563989121316
HDHD3	-0.624198194378885	5.11871388299149	-11.6129983943526	6.00633047811665e-28	2.13095232034701e-26	52.5976959046494
TM4SF5	-1.64679206972591	4.34322023726746	-11.6083226029569	6.27424252814137e-28	2.21630164958746e-26	52.5545126022333
NET1	-0.983420348419577	5.63286239059145	-11.6080636508277	6.28942244256075e-28	2.21630164958746e-26	52.5521213500284
ACADSB	-0.894166217559392	4.50710694571994	-11.6079967793701	6.29334841474227e-28	2.21630164958746e-26	52.5515038413499
SHLD2	-0.652149420797559	4.75219497126462	-11.6079140894552	6.29820644720132e-28	2.21630164958746e-26	52.5507402637863
TTC21B	-0.655658266810666	3.46435856322089	-11.606342922081	6.39122452120925e-28	2.24446295279377e-26	52.5362323594332
SMIM32	-1.77028897739844	3.10169333738971	-11.6043381503608	6.51189991782792e-28	2.28220297728663e-26	52.5177223174513
TNFRSF19	-1.15388769132731	4.13067244895437	-11.5993119195366	6.82450544032808e-28	2.3847242078772e-26	52.4713235226927
GOT1	-0.814607938477999	6.7549283228605	-11.5991937474204	6.83203196492195e-28	2.3847242078772e-26	52.4702327806942
MYL3	-1.16672377210826	2.36224032118036	-11.5977667628875	6.92357274562425e-28	2.41180423183258e-26	52.4570620737273
BIN1	-0.761810707537412	4.87841121812464	-11.5969442006074	6.97689316502175e-28	2.42548813089026e-26	52.449470469385
TSPAN18	-1.08302650707844	5.74679159430113	-11.5957614956953	7.05427544275553e-28	2.44746528313113e-26	52.4385555924174
GPRC5A	1.40727169245259	2.03326498718177	11.5828046402719	7.96000339788741e-28	2.75617111640679e-26	52.3190235164262
SLITRK4	-1.10002723386296	2.93791270588944	-11.5745334645644	8.59774217801743e-28	2.9710357870357e-26	52.2427602925042
ORC4	-0.571482267200515	3.68412730229127	-11.5736755517908	8.66673176060057e-28	2.98889803113087e-26	52.2348518853999
RHPN2	-0.784969622159427	4.85811411200045	-11.5733390918641	8.69393845275862e-28	2.99230813917856e-26	52.2317504276207
ANKIB1	-0.745447036830023	5.10228152607978	-11.5636554804906	9.51444290408271e-28	3.25950526969644e-26	52.142510797364
TUFT1	-0.78915066703727	4.2425962707706	-11.5636009467038	9.51927514923426e-28	3.25950526969644e-26	52.1420083656675
PAAF1	-0.46745163510927	3.67321354194109	-11.5635154504806	9.52685589302408e-28	3.25950526969644e-26	52.1412206731242
SPAG9	-0.752348779705696	5.30553256165409	-11.5575383176875	1.00719895069731e-27	3.43920621939685e-26	52.0861608558745
NYX	-0.487401447307767	0.689571524694006	-11.5561897321952	1.01992118632941e-27	3.47577874899399e-26	52.0737403808613
RMDN3	-0.466565745880856	4.86254849489365	-11.5542751231497	1.03825813807802e-27	3.53130395860472e-26	52.05610831413
DSEL	-0.988150588292665	2.45161492584309	-11.5534747810427	1.04602015967101e-27	3.55071440447853e-26	52.048738300081
TRIM14	-0.816048096575945	4.91946762936615	-11.5510718504896	1.06967315297151e-27	3.62388485040033e-26	52.026612554522
ACP1	-0.490859109310257	5.87687111487725	-11.5491207131211	1.08926969576828e-27	3.68305319050573e-26	52.0086488603274
SAMM50	-0.458911636955065	4.50864606651202	-11.5371194534217	1.21790667706312e-27	4.10995929029231e-26	51.8981957792452
NCR3LG1	-1.00020027360229	2.37721072550744	-11.5229265791761	1.38965639007071e-27	4.68040606386778e-26	51.7676609325849
FECH	-0.60108809136853	3.57092254164347	-11.5160732177292	1.48101033854515e-27	4.97671588716436e-26	51.7046635758056
DDO	-0.776216395393406	3.85618934775324	-11.5159000555419	1.48339430599007e-27	4.97671588716436e-26	51.7030721280411
DNPH1	-0.702000450936623	6.59117829096266	-11.5063842418239	1.6204397388792e-27	5.42596081557264e-26	51.6156390600332
HADH	-0.566572786689683	3.69755723157781	-11.5047582634373	1.64508530014402e-27	5.49783052531691e-26	51.6007036037216
NADK2	-0.562300291139073	4.26192873340376	-11.503950213348	1.65747151854115e-27	5.52853144736562e-26	51.5932817147651
IFT88	-0.633042412613615	3.71192844417981	-11.5021513131351	1.68538007414616e-27	5.61078938749466e-26	51.5767600532541
CPT1A	-0.755215661865009	5.70989182103997	-11.4869071610929	1.94143912451684e-27	6.450804844885e-26	51.436815269101
ALAD	-0.606868031730771	5.11295513891505	-11.4831545264235	2.01019215408943e-27	6.66642994978066e-26	51.4023823303964
KCNK5	-0.994720196979386	4.69106432488804	-11.4817084503737	2.03732771063976e-27	6.74347666368463e-26	51.3891154182555
GPER1	-1.13770056545199	4.59276568850002	-11.4794916366481	2.07963499879386e-27	6.87035057536527e-26	51.3687793835233
ARHGEF37	-1.03198457300238	4.55071237646972	-11.4786935918229	2.09507839238705e-27	6.9081611571877e-26	51.3614590634433
DDX10	-0.523478948200538	3.318574923683	-11.4766702807937	2.1347455934207e-27	7.02554940249959e-26	51.3429009708428
EARS2	-0.525391710938361	3.94356638515032	-11.4732033097397	2.20445978892247e-27	7.2411893979092e-26	51.3111060006962
CFAP94	-0.67897590585202	2.08474707819775	-11.4701201893468	2.26835480470542e-27	7.436932507723e-26	51.2828361114669
LEPROTL1	-0.674122440064882	5.97824604080768	-11.4694917325408	2.28160326324252e-27	7.46620098149702e-26	51.2770741974091
SIPA1L1	-0.6973521803323	3.90570184201064	-11.4634443577481	2.41308620757745e-27	7.88153185151668e-26	51.2216394417283
STAP2	-0.721349084534355	5.39415518699888	-11.4596250049665	2.49998151232457e-27	8.14993973017809e-26	51.1866374713082
IVNS1ABP	-0.866365049568936	7.3806237683352	-11.4567032913314	2.56854879613019e-27	8.35769983042136e-26	51.1598665434779
HDAC6	-0.594090175002717	4.70888629081322	-11.4544942791421	2.62162887702598e-27	8.51438040173963e-26	51.1396286505177
ZSCAN2	-0.480154657970782	2.2531021828404	-11.4493799520725	2.74874371359499e-27	8.91046789558991e-26	51.0927827063021
ASAH1	-0.82283328663315	5.74552052537862	-11.4314975738704	3.24332749607621e-27	1.04940472803754e-25	50.9290838650801
ATP11A	-1.16377934030998	5.85079716400085	-11.4256357469725	3.42397721537068e-27	1.10578464162943e-25	50.875457162252
MLYCD	-0.675808657923354	3.01722961181097	-11.4247041886504	3.45359321280565e-27	1.11167280975014e-25	50.8669363664333
TTC12	-0.59657433367785	3.19995240076011	-11.4246577088026	3.4550775485347e-27	1.11167280975014e-25	50.8665112346527
TMBIM6	-0.574938906284393	9.35354452181763	-11.4210200368517	3.57323612924926e-27	1.14755341712209e-25	50.8332422091822
SLC2A9	-1.00471905576486	3.58001592035147	-11.4192091659577	3.63354607889769e-27	1.16475712710935e-25	50.8166829304334
MRPS9	-0.46605940483267	4.29890145730249	-11.4156743295349	3.75420318182418e-27	1.20120597362145e-25	50.7843636427916
KLHDC2	-0.67798640890257	4.3559690351451	-11.4133100406459	3.83712033391255e-27	1.22546700793606e-25	50.7627501411242
MYO7B	-1.07423941782628	2.56542430755176	-11.4091306291441	3.98817416492856e-27	1.27135928453202e-25	50.7245500498628
WDSUB1	-0.664625040819118	4.51527797481423	-11.4073803742991	4.05317572899207e-27	1.28970110949402e-25	50.7085551228477
HHLA2	-1.78772422317996	5.11536929137806	-11.4056299773804	4.11923607697784e-27	1.30831178194896e-25	50.6925603830712
ST7	-0.474461086416071	3.93809746779316	-11.3989909038798	4.37967359555964e-27	1.38847707126751e-25	50.6319075079107
MPI	-0.615310857848609	4.79965990658523	-11.3978854428028	4.42460134664158e-27	1.40015131991343e-25	50.6218103760034
GHDC	-0.58530117747755	5.90785703877402	-11.3959017640776	4.50637333378336e-27	1.42342081281735e-25	50.6036932104388
ATP6V1B2	-0.620525766892582	5.90970670271676	-11.3928062453174	4.63699011089073e-27	1.46200575065639e-25	50.5754252998135
ANXA7	-0.483049604502179	6.89049682339449	-11.3857635527067	4.94835384645905e-27	1.55733438541201e-25	50.5111296107329
BNIP3	-0.887830561506536	7.074624799869	-11.378433665786	5.29450413285016e-27	1.66185847635023e-25	50.4442376163649
RALB	-0.682730947191288	6.98312497467203	-11.3783270901119	5.2997107331229e-27	1.66185847635023e-25	50.4432652076084
RAD17	-0.517367915695389	4.56096811041575	-11.3727673313593	5.57850355753482e-27	1.74611203744722e-25	50.3925449945681
TBL1X	-0.766892886405665	4.92160066738702	-11.3657480756638	5.95139768625257e-27	1.85646830318928e-25	50.328531677814
SUCLA2	-0.669749534653628	3.9258468962641	-11.3657268745913	5.9525607128537e-27	1.85646830318928e-25	50.3283383673336
CISD3	-0.546890203142639	4.87083966136015	-11.3615687064722	6.18508934400338e-27	1.92235756523994e-25	50.2904286031139
MLEC	-0.625746207327182	7.59158012303763	-11.361551335556	6.18607944364745e-27	1.92235756523994e-25	50.290270251219
IL18R1	-0.830823326799631	2.9389960592685	-11.3463105014573	7.11840176698155e-27	2.20811033626404e-25	50.1513927593785
DERA	-0.645929150678445	6.1253163586805	-11.3375854594943	7.71370131049179e-27	2.38848263875766e-25	50.0719395276177
TNIP1	-0.654107767934214	7.78994373014431	-11.3370188273917	7.75403049331123e-27	2.39667511383598e-25	50.0667808682054
NBR1	-0.675656312749224	6.18843295724718	-11.3364992119639	7.79119757821201e-27	2.40386270993477e-25	50.0620503900452
CCNYL1	-0.670547757998482	3.91236677383933	-11.332136557452	8.11031863546357e-27	2.49786248455507e-25	50.0223388400425
PAIP2	-0.584426813554913	5.52826041788326	-11.328268363268	8.40412192150903e-27	2.58374410248813e-25	49.9871359629854
SEMA6A	-0.997442344757494	4.77536171040841	-11.3172543144355	9.29991633927095e-27	2.85406668756525e-25	49.8869416920811
GNPDA1	-0.553127262636124	5.72629723462347	-11.3153013018593	9.46838920343947e-27	2.90061752937991e-25	49.8691814385953
MAOB	-1.31452738362276	7.68370374479867	-11.3130622844533	9.66527012753583e-27	2.95569092501883e-25	49.8488226242423
PRODH	-1.20206585421795	2.61368360818187	-11.3119043715238	9.76867889650528e-27	2.98203593593318e-25	49.8382949822108
SLC17A5	-0.732440864667218	5.30332138857525	-11.3115127441333	9.80390198359405e-27	2.98751002597069e-25	49.8347344894869
PLA2G12B	-1.54109669938701	2.85195617926455	-11.3112859758573	9.82435528973554e-27	2.98847201929667e-25	49.8326728529944
FGGY	-0.673380394219823	2.76478271190295	-11.3084492021919	1.00838307364141e-26	3.06201102748266e-25	49.8068847994736
PLEKHA1	-0.710167501194243	4.28269480242621	-11.3066656025375	1.02504510518076e-26	3.10714549601986e-25	49.790672781832
PLCH2	-0.989422973177715	1.73099276457194	-11.3021138768083	1.06881743667136e-26	3.2341554589856e-25	49.7493069813874
UFSP2	-0.705964098983697	4.96331124075549	-11.299559689511	1.09418902747882e-26	3.30513951342292e-25	49.7260991447441
CFAP126	-0.917315115432839	4.94415768421157	-11.2900021927691	1.19455356140369e-26	3.60200635845252e-25	49.6392863495589
MTHFD1	-0.608796305662803	4.01668338240973	-11.2897267982725	1.19757730217771e-26	3.60483286185131e-25	49.6367855482513
FZD1	-0.99268792696829	6.05695362486976	-11.2841781966574	1.260146453926e-26	3.78657572711885e-25	49.586407780917
RETREG2	-0.53856441958528	6.63040436828043	-11.2809709072051	1.29778495255585e-26	3.89290423789237e-25	49.557294550489
GLTPD2	-0.991786476997867	2.69755383985265	-11.2735753093418	1.38888863258338e-26	4.15896322249145e-25	49.4901824969586
ITM2B	-0.650254071008566	8.78465661894535	-11.2672672324893	1.47160135952081e-26	4.3990187352596e-25	49.4329605686205
MAT2A	-0.841226754426545	6.77049190451898	-11.2662894668821	1.48485315888008e-26	4.42599926125288e-25	49.424092802957
ABHD15	-0.527559346189252	4.33896436910707	-11.2662235778288	1.48575041759849e-26	4.42599926125288e-25	49.423495244516
RTKN	-0.60124899999653	5.31744478671221	-11.2575062199622	1.60934103169936e-26	4.78591985296068e-25	49.3444550239215
IFIT1	-0.867028608630065	5.22368074900178	-11.2544179421981	1.6555339454316e-26	4.91483084349952e-25	49.3164626371649
SLC35D2	-0.404378569758625	2.48618730944568	-11.2541619104406	1.65942219476047e-26	4.9179239590174e-25	49.3141421572566
SLC35B4	-0.588442036992899	4.14384652470319	-11.2493063892499	1.73490381845042e-26	5.13281989301136e-25	49.2701414887632
AQP1	-1.45073027309942	8.61427675436627	-11.2490786503029	1.73852675109656e-26	5.13474618896519e-25	49.2680780076967
KIAA1958	-0.64073996381526	2.77009980926088	-11.2428799906563	1.84007789511696e-26	5.42540373239435e-25	49.211923481751
SEMA4G	-0.815548743689468	3.14857955039198	-11.2402943579973	1.88416098357826e-26	5.54591711656987e-25	49.1885054941245
NFS1	-0.386070662209707	3.76900306362751	-11.2382950086415	1.91896682717041e-26	5.63876000677728e-25	49.170399724139
COX11	-0.519524941518605	4.3630902183805	-11.232214620665	2.02879426187863e-26	5.95135946633939e-25	49.1153489264231
LRP5	-0.810325684145387	5.38850675864497	-11.228463525048	2.09964224841855e-26	6.14874894375858e-25	49.0813962842726
IQGAP2	-0.89138939410541	4.13691599981656	-11.2242213337388	2.18273321961182e-26	6.38126304034739e-25	49.0430069498093
LAMTOR5	-0.456995872344707	6.29296932259944	-11.2172437094699	2.32657079676079e-26	6.79028551122179e-25	48.9798829811521
TYMS	-0.718012844370429	3.33629931029624	-11.2094632628199	2.49809244583837e-26	7.27859043494019e-25	48.9095246890238
RASSF6	-0.987647878181401	4.35839378659155	-11.2088735088914	2.51159491395578e-26	7.30561227665453e-25	48.9041927925083
KSR1	-1.03939386070482	4.37350452810909	-11.20528678954	2.5952897200067e-26	7.53637240038247e-25	48.8717694047898
COX15	-0.485578822746949	4.65847904198182	-11.2030410963909	2.64909757907808e-26	7.67971610256898e-25	48.8514719431724
ZNRF3	-0.758742525695671	3.63839043135756	-11.2004594277913	2.71232710093597e-26	7.84984717754969e-25	48.8281409027065
ERO1B	-0.622109270022769	3.96223445481626	-11.199337127437	2.74027991247479e-26	7.91748433574239e-25	48.8179994907263
TMEM232	-0.435227993516865	1.04356646378903	-11.1963810845229	2.81528327178924e-26	8.12061174790892e-25	48.791290881353
RAG1	-0.541434472242763	1.33444114394391	-11.1875023859673	3.05305277156889e-26	8.79177429786122e-25	48.711095716831
CYS1	-1.50361960659792	6.01048132828276	-11.1767598651281	3.36756298397524e-26	9.68132333396411e-25	48.6141184645717
DPP4	-1.30284350257975	5.04890504012252	-11.1753494552154	3.41117893522742e-26	9.79042352871419e-25	48.6013903770616
GPT	-1.21036570286461	3.38561671393443	-11.1740495050974	3.45187609684587e-26	9.89079854084627e-25	48.5896600010861
RNF14	-0.541745104375639	5.51751513278379	-11.1601125682959	3.9197080740978e-26	1.12127013417652e-24	48.4639501304177
IQUB	-0.557195798047307	1.32038290216063	-11.1595782711031	3.93884623260635e-26	1.12488240011525e-24	48.4591327519559
TMEM220	-0.787409857898566	3.75685400353749	-11.1563483201667	4.05653494816904e-26	1.15658103687235e-24	48.4300136183677
GABRB3	-1.09184728294964	1.83968228314892	-11.1549029680888	4.11032456266528e-26	1.16998661933659e-24	48.4169849560198
SEMA3D	-1.14004629435761	1.56580861711658	-11.146582459534	4.43405476219932e-26	1.26005918061316e-24	48.3420027407631
ARHGEF28	-0.728782060774257	4.02188350066363	-11.141020285415	4.66447452997719e-26	1.32336274103359e-24	48.2918972429967
C19orf12	-0.40554454119447	4.29978028297005	-11.1325255110003	5.03954935817883e-26	1.42743170181334e-24	48.2154040603984
OIT3	-1.01599301352285	2.20043875422891	-11.1309330643067	5.11312754858749e-26	1.44433260621826e-24	48.2010685311946
FAM110C	-1.15753389527362	5.19132506853245	-11.1308727169427	5.11593676933426e-26	1.44433260621826e-24	48.2005252969738
SUOX	-0.468378749304618	4.53917296918868	-11.1299045563792	5.16121577324384e-26	1.45473876231822e-24	48.1918103700333
PAFAH2	-0.500754696927321	4.3958059636202	-11.1270413753001	5.29746538210376e-26	1.49071020964151e-24	48.1660401115433
ARSF	-1.24088591047344	1.84336390905106	-11.1236013508819	5.46590086352533e-26	1.5356070751218e-24	48.1350833793282
DRAM1	-0.690857892505853	6.07897017085981	-11.1198075981022	5.65783409135678e-26	1.58694898426075e-24	48.1009503440964
DDX58	-0.734846670039325	4.8275765496811	-11.1141714002543	5.9554160747505e-26	1.66770954521133e-24	48.0502538769587
ENPP5	-1.04774103698717	4.10704954704132	-11.1085822194767	6.26587208090841e-26	1.75180805524168e-24	47.9999960971967
CDC42SE2	-0.669378698638035	6.15578984000433	-11.1074979829322	6.32793419682038e-26	1.76630124479261e-24	47.9902484886891
ABCB1	-1.27517085611056	3.8819193552873	-11.0996815836872	6.7937974702008e-26	1.89327794661499e-24	47.9199942535538
DDX1	-0.488217720903267	5.04334072817877	-11.0992035843719	6.82336790638075e-26	1.89845653279302e-24	47.9156989674211
FASTKD2	-0.515837636477855	3.8203825403027	-11.0984401418626	6.87086224687964e-26	1.90859739391618e-24	47.9088389369238
PDPK1	-0.525313041606993	3.40392828109047	-11.0959158804986	7.03025013656927e-26	1.94973775055608e-24	47.8861588881097
DUSP11	-0.528384296492121	4.46468673950232	-11.095653469181	7.04702883814465e-26	1.95125904271576e-24	47.8838013524093
CERS2	-0.863968662940631	6.44798028482514	-11.091981883897	7.28600908645254e-26	2.01420263993163e-24	47.8508190177944
SCRN3	-0.585345097978893	3.87640279484727	-11.0907065573807	7.37088999857181e-26	2.03441273794447e-24	47.839364182354
INSYN2B	-1.12913714914251	1.89280922226113	-11.0886156529722	7.51218442747161e-26	2.07010402771698e-24	47.820585695742
ACBD5	-0.598148377074074	3.87059400429116	-11.0879268192805	7.55931987744989e-26	2.07977593698374e-24	47.8143997389636
KCTD18	-0.553113985925165	3.68280624897197	-11.086876582768	7.63175172624399e-26	2.09636576035046e-24	47.8049687248736
SEC14L6	-1.07229217957201	5.18432597937078	-11.085481639026	7.72902470371899e-26	2.11971569572788e-24	47.7924431365796
HPN	-1.0367731933976	6.8535997257199	-11.0841169249946	7.82538203458406e-26	2.14274090005615e-24	47.7801899397459
ABCB10	-0.654858701918009	4.11402929287018	-11.0821288622486	7.9678921351485e-26	2.17831076441607e-24	47.7623416378893
UGT1A1	-0.939965168421099	2.01966214227632	-11.0802729773283	8.10325417292984e-26	2.21181715007712e-24	47.7456817947555
NRTN	-0.869137836299606	2.6491226873203	-11.0794742875126	8.16220911553659e-26	2.22439509618677e-24	47.7385126792221
ECHS1	-0.515514294001399	8.41603459308822	-11.0742922064656	8.55521549114692e-26	2.32782698041002e-24	47.6920056571985
UBA5	-0.665140353215389	5.00595253625051	-11.0633946359886	9.44410120147811e-26	2.56564749306822e-24	47.5942487889445
ZSWIM5	-0.914367746165247	3.05287156848908	-11.0614805388257	9.60944544765588e-26	2.60646779347878e-24	47.577084546447
DENND5B	-0.643443600852333	3.11341496322894	-11.0603761236292	9.70615311565257e-26	2.62857231241763e-24	47.5671817914924
GIGYF2	-0.597943159585865	4.03752272819311	-11.0595934735311	9.77527059346273e-26	2.639740306476e-24	47.5601645218573
C11orf52	-0.170002796472282	0.261612016198864	-11.0595632706214	9.77794765681583e-26	2.639740306476e-24	47.5598937276711
MYO6	-0.728117663084741	4.83281582686732	-11.0571409438252	9.99504266590492e-26	2.69413958161475e-24	47.5381770590173
RDX	-0.793545103756356	5.50797760116605	-11.0556844696127	1.01278747867298e-25	2.72569190911397e-24	47.5251208923529
SCGN	-2.26101800584661	4.8117008733925	-11.0476632227627	1.08914856518923e-25	2.92664213209012e-24	47.4532358696719
PRDX3	-0.610986671348599	7.19852056720218	-11.0379855744571	1.18892999861582e-25	3.18980318572736e-24	47.3665498955532
CDHR2	-1.58795087598686	3.00784658692882	-11.0141466453492	1.47517932112524e-25	3.95165090083751e-24	47.1532194712472
SFT2D2	-0.632405337745428	4.92814457439084	-11.0117375581035	1.50766820912809e-25	4.0324289964884e-24	47.1316770534289
ITPRID2	-0.730383306968878	5.18942431555843	-11.0107193265545	1.52161293738472e-25	4.06343560002057e-24	47.1225727635613
LACTB2	-0.743451944889395	5.00691498831034	-11.0065234165283	1.5804413871864e-25	4.21402257527881e-24	47.0850615445195
PGAP4	-1.06086545230781	3.86245696586454	-11.0044414075058	1.61046561606747e-25	4.28746146601137e-24	47.0664518217336
URGCP	-0.395607859466996	4.46589080859167	-10.9966140624774	1.72850134358815e-25	4.59462249454093e-24	46.9965080564826
TSPAN12	-1.14210991971616	7.05147254476361	-10.9925525444212	1.79309699002524e-25	4.75900611269679e-24	46.9602273698295
L2HGDH	-0.746055145023167	2.60274910672842	-10.9906270823483	1.82455285737993e-25	4.83506507205681e-24	46.9430305643068
C1orf43	-0.550101552567426	8.004928123998	-10.9832334696018	1.95052043531685e-25	5.16096356529931e-24	46.8770138700155
ISOC2	-0.635375723494414	5.67452513399072	-10.9824370131583	1.96459526681533e-25	5.19025642508185e-24	46.8699040710511
ACAD8	-0.500227940626728	3.51572038839003	-10.9814979753322	1.98131947364591e-25	5.22644852910748e-24	46.8615218946089
DEPDC7	-0.877022412381411	3.17312193945246	-10.9791206323705	2.0242950139049e-25	5.33167214180623e-24	46.8403029243255
PLPP3	-0.967549085813335	6.93997692620774	-10.9741962518918	2.11628260839662e-25	5.5654689357499e-24	46.7963595693256
ACSM3	-0.843495144969138	3.16105119723153	-10.9614305652113	2.37454668622566e-25	6.23516985480349e-24	46.6825010803465
HMGCL	-0.502362671567547	5.01896716575363	-10.9584499635077	2.43922278579625e-25	6.39527940713013e-24	46.6559288039388
WDFY3	-0.707836707205261	4.2859244374767	-10.9561386862258	2.49057767583351e-25	6.52003046712899e-24	46.6353267373026
RIOK3	-0.6010176416123	5.8706154958786	-10.9529241759352	2.56379268791952e-25	6.70154463871007e-24	46.6066780634566
MB21D2	-0.773785035282548	3.69356298600564	-10.9520296397979	2.58454473628249e-25	6.74558367877475e-24	46.5987066334448
CLUH	-0.621048955474031	5.48107371037309	-10.9458641832681	2.73218691045047e-25	7.12016974943638e-24	46.5437759123143
FPGT	-0.553884538790151	3.76736443149636	-10.9439707160962	2.77918940005056e-25	7.2317521768183e-24	46.5269101101057
RBP5	-1.3276901233117	7.3077138492845	-10.9186384093295	3.49099030001223e-25	9.07027524866336e-24	46.3014432766718
SAMD5	-0.800577228937054	2.94418984503495	-10.915629572449	3.58675355670687e-25	9.30509428720441e-24	46.2746854661775
CC2D2A	-0.625723801328152	2.95990156177553	-10.9148279501522	3.61270447766871e-25	9.34477680846527e-24	46.267557366304
RDH14	-0.460449863766693	4.77169427578557	-10.9148229602709	3.6128665980176e-25	9.34477680846527e-24	46.2675129968537
MRPS18B	-0.554774367276809	6.97447179967316	-10.9136351426391	3.65166498952705e-25	9.43101161271276e-24	46.2569514241763
MIGA1	-0.657017182194683	3.91807557671231	-10.91281955483	3.67854447682953e-25	9.48625245830754e-24	46.249699982938
NFU1	-0.482695383573149	5.86985988059007	-10.9124859778814	3.68959480583004e-25	9.50056915873791e-24	46.2467342286226
GDA	-1.46519950159604	3.66925879256342	-10.9103342795624	3.76167051930557e-25	9.67174750484548e-24	46.2276053625566
CBWD2	-0.405167876590076	2.18876769597983	-10.9079932165451	3.84167933143517e-25	9.86278387645422e-24	46.2067957323642
GLS	-0.657710388930071	6.07179846963539	-10.9054103158712	3.93191646288439e-25	1.00794736863081e-23	46.1838396952198
TREH	-0.99137072976637	1.47553325060196	-10.9016981845662	4.06530538143442e-25	1.04015696743186e-23	46.1508534273694
TTC30A	-0.651421111392104	3.46680839489741	-10.901580590481	4.06960359986072e-25	1.04015696743186e-23	46.1498085940141
KCNJ3	-1.30274049405172	3.75786259512165	-10.9007191375983	4.10122884774816e-25	1.0466917582185e-23	46.142154730243
SMIM24	-1.53899540165751	7.10034963128119	-10.8896513289505	4.52994001948989e-25	1.15439975894906e-23	46.0438532069139
OSBP	-0.548610370388224	5.80108681300878	-10.8853678725827	4.70756205045729e-25	1.19789774827395e-23	46.0058256033486
CXCL14	-1.72812444538169	8.85186654667892	-10.8820318109273	4.85067758582293e-25	1.23250010776248e-23	45.9762153389302
SSX2IP	-0.702786827492389	3.27231826634277	-10.8745622661802	5.18698598481801e-25	1.31601679655926e-23	45.9099379285449
THNSL1	-0.6011158605567	3.60968104126196	-10.8721237666598	5.3017162304553e-25	1.34315327023177e-23	45.8883073311817
ST13	-0.61358472118496	8.09630799806229	-10.8705070888995	5.37916661179092e-25	1.3607795127163e-23	45.8739683637063
EPB41L5	-0.711146205597633	3.32812937053646	-10.8688940338432	5.4575637841979e-25	1.37859337811946e-23	45.8596628770378
LYG1	-1.40758467282382	5.07995857096214	-10.8686184600297	5.47107021828191e-25	1.37998760921861e-23	45.8572190670819
STK16	-0.502444621546134	4.69948386623935	-10.864013855963	5.70172853497532e-25	1.43607092751172e-23	45.8163909045359
QRFPR	-1.28256797955166	3.76150234851704	-10.8571230185148	6.06507960674416e-25	1.52536310691886e-23	45.7553116765356
TMED6	-0.886693885042248	2.03728402971984	-10.8524919376229	6.32210941464431e-25	1.58769486142768e-23	45.7142763954659
SLC25A34	-0.837445216596202	2.34104601161393	-10.8466836741414	6.65982298697937e-25	1.67007868750406e-23	45.6628260263209
NUBP1	-0.517695370686034	4.1189548949403	-10.8391763698914	7.12300739032554e-25	1.78364234333398e-23	45.5963513000807
PRRG4	-0.812226008706946	4.65220943537686	-10.8389649627981	7.13650394611998e-25	1.78443582027585e-23	45.5944797835274
FBXO36	-0.532461562316174	2.50087552749654	-10.8346549835322	7.41726659311032e-25	1.8519585577422e-23	45.556330041347
PEX11B	-0.451423438065115	5.84924202531577	-10.8316109246744	7.62215054756029e-25	1.90036821299779e-23	45.5293914059542
BBS12	-0.680559527384883	3.71406252162928	-10.8305324089685	7.69608231354809e-25	1.91603617022311e-23	45.519848154514
TIMM21	-0.452026232511422	3.64736591151827	-10.8225029986419	8.2693577707444e-25	2.05579803687657e-23	45.4488189194191
TMED5	-0.724928986921677	5.29845752109924	-10.8218775127932	8.3157571566763e-25	2.06436281829099e-23	45.4432871981968
VCAM1	-1.39231945076156	7.80957547302274	-10.8206392849874	8.40837481283137e-25	2.08436011500861e-23	45.4323370625096
WDR17	-0.67252667558754	1.65955279194361	-10.8194493312406	8.49834717272141e-25	2.10364530731061e-23	45.421814586314
PCYOX1	-0.73871924836731	6.44688591274443	-10.8155487325644	8.80003143985765e-25	2.17520662686496e-23	45.3873277016366
FARP1	-0.713853440805682	3.53788220390332	-10.8093944543664	9.29780094682241e-25	2.29496292513139e-23	45.3329311964041
SCGB1D2	-1.2703499072735	2.45041904535603	-10.806037439918	9.5810120621215e-25	2.36149395733716e-23	45.3032675095469
ODR4	-0.520426616588128	4.76267292064985	-10.8058196263826	9.59968098180061e-25	2.36272490033548e-23	45.3013430405572
SENP8	-0.432966363162683	1.80342215079002	-10.8017636257327	9.95400091507244e-25	2.44644705278267e-23	45.2655111920086
EZR	-0.77678962537793	9.14054515967873	-10.7998983099901	1.01212817720283e-24	2.48402708035661e-23	45.249035353663
SH3D19	-0.684143781361253	4.50096265854695	-10.7980078122123	1.02936706921643e-24	2.52275237190376e-23	45.2323389440665
SLC35F5	-0.603346331697247	4.9875406210832	-10.7975073681748	1.03397909790489e-24	2.53046612657233e-23	45.2279194585388
NAPEPLD	-0.625123231737281	3.53928310275625	-10.7927437210014	1.07892106166622e-24	2.63671826074525e-23	45.1858576331034
BPNT1	-0.595150657528081	4.70297783847553	-10.7895745750513	1.10988960332276e-24	2.70856957149868e-23	45.157881431878
MCUR1	-0.44862651555957	4.18767863415421	-10.7880464826336	1.12513594377531e-24	2.74190392617064e-23	45.1443938008582
PPP4R3B	-0.607308116290412	5.53688172966532	-10.7855226070959	1.15077452587888e-24	2.80043412086412e-23	45.1221196157248
VDAC1	-0.5255381605128	8.26625476600276	-10.7849639465565	1.15652762755621e-24	2.8104759984411e-23	45.1171896693984
MYORG	-0.709932226134153	3.28182999988912	-10.7810586445493	1.19755047647862e-24	2.90607824896035e-23	45.0827315706431
TRIP4	-0.477358202459855	4.86218763158111	-10.7740049631529	1.27534232003177e-24	3.09051396991711e-23	45.0205142581609
CBR4	-0.512851560412329	4.00364267951157	-10.7698721843681	1.32323215904473e-24	3.20207356358191e-23	44.9840730117694
IL17RB	-1.21926233087336	4.31200802476688	-10.7594798490046	1.4516976498403e-24	3.508032446705e-23	44.8924770011932
DMXL1	-0.693092003225401	4.04545651171677	-10.7578403120692	1.4730666498484e-24	3.55469910280455e-23	44.8780316201253
SLC22A7	-1.11618921519203	1.24778813654574	-10.7559206625382	1.49848394469221e-24	3.61099101762789e-23	44.861120059829
FAM219B	-0.598080964213124	3.21891670822596	-10.7487632079587	1.59715311901853e-24	3.84339994295295e-23	44.798082009279
FLRT3	-1.49476870789598	3.69289910096084	-10.7482653601807	1.60425150316468e-24	3.85511230482328e-23	44.7936983020649
AMACR	-0.724994068850995	2.12501119897468	-10.744764500337	1.65506017548679e-24	3.97168468223066e-23	44.7628758036161
MTRR	-0.61439922048945	4.78142944574431	-10.7432217187222	1.67795532334808e-24	4.02104189692207e-23	44.7492947912366
AOX1	-1.57514124169791	4.59731973488095	-10.7418491885686	1.69858822849565e-24	4.06484867201493e-23	44.7372135445041
SERTAD2	-0.675191687166576	4.92662977946662	-10.7385214865926	1.74966503602635e-24	4.18128803491884e-23	44.7079266536204
IQSEC3	-1.27300130338822	1.91038100115927	-10.7375716248864	1.76452235236259e-24	4.2109692270885e-23	44.6995680510562
CYP27A1	-0.9296680513061	6.10512310745587	-10.7357949803835	1.79264908881356e-24	4.27219185607181e-23	44.6839351919202
NUMB	-0.608995257592265	4.99435917740282	-10.7310200974637	1.87046853354493e-24	4.45150899760183e-23	44.6419287921422
BLOC1S5	-0.651546111767953	4.74012770823768	-10.7282512402754	1.91712219010728e-24	4.55626371398536e-23	44.6175756392754
PGAM1	-0.756504195510593	6.45284859342097	-10.721333108782	2.03880261434903e-24	4.83879554542891e-23	44.5567457002868
PHKA2	-0.863528602821853	5.00826146478692	-10.7199650116424	2.06375902755458e-24	4.89130706146613e-23	44.5447192464913
SLC35B1	-0.364228912729871	4.73309879919751	-10.7187236946178	2.08666522783492e-24	4.93882216527832e-23	44.5338081257471
MIPEP	-0.57239965941256	4.40199205897314	-10.7168275665994	2.12214320413457e-24	5.01592206306936e-23	44.5171428151519
NMRK1	-0.524679479201296	4.6531667142618	-10.7095295113149	2.26437611588662e-24	5.34479378829086e-23	44.4530169855792
MTM1	-0.685420852616803	3.91054972980706	-10.7062225050233	2.3319066953262e-24	5.49668265782347e-23	44.4239685699443
SPNS2	-1.00224331558396	5.48530013420574	-10.7029240452933	2.40125520720732e-24	5.65243698503107e-23	44.3950009822733
EMX1	-0.78253251540973	2.57587836318486	-10.6999093252249	2.46642831808229e-24	5.79795217412597e-23	44.3685302703682
OPA3	-0.490204641719691	3.7551951454463	-10.6982534485409	2.50297007277187e-24	5.87585827681418e-23	44.3539929103573
TMEM158	0.8695883577935	1.58557816616997	10.6913566526193	2.66104210591867e-24	6.23846479051055e-23	44.2934597960359
NTN4	-1.09841248324144	6.05392060437902	-10.6864222742553	2.78018401724401e-24	6.50894572492439e-23	44.2501662509086
CIT	-1.02161683899485	2.99767994218159	-10.6851240241091	2.81240146846543e-24	6.57546313560835e-23	44.2387777281131
OSBPL1A	-0.789470121382596	4.7145768829892	-10.6846211605782	2.82497996535784e-24	6.59594646506119e-23	44.2343667435223
PRKCE	-0.615825832217813	2.81385288585291	-10.6824971630956	2.87872851126538e-24	6.7123712844323e-23	44.2157370826857
GGT1	-0.53886165751242	1.24865002803782	-10.6810761035656	2.91525488854368e-24	6.78837924046599e-23	44.2032742512937
HNF4G	-1.17787400965443	3.59161910139851	-10.6784096835222	2.98503832539068e-24	6.94151980970393e-23	44.1798923740493
AHCY	-0.516895954943717	6.63468405121825	-10.6782409692871	2.98950918222483e-24	6.94257253366674e-23	44.1784130431641
CAP2	-0.701899138088447	4.45927512794398	-10.6718492518774	3.16387661573306e-24	7.33764565995112e-23	44.1223798970073
FDX1	-0.468651593604336	4.59646421248531	-10.6692854531903	3.23662345600809e-24	7.49629759690454e-23	44.0999103827089
FRAS1	-1.06668539930034	2.79280672674721	-10.6575658981461	3.59089413267754e-24	8.30568525092403e-23	43.9972428841432
ABLIM3	-1.03964932677832	5.45681652705565	-10.656230082485	3.63364403372479e-24	8.39332909287392e-23	43.9855452923889
HAAO	-0.84114590980537	5.49088646612061	-10.6545384442785	3.68850742603463e-24	8.50868241749349e-23	43.9707331624514
GRTP1	-0.675940477086838	2.96069409431482	-10.6513355419713	3.79464786702174e-24	8.74185677952022e-23	43.9426924407822
MAP3K13	-0.471374293250598	3.64931398085897	-10.6381752796297	4.26355001254522e-24	9.80900361075318e-23	43.8275344513935
LYRM7	-0.568641539845645	3.88249972544174	-10.635464097734	4.36707516769513e-24	1.00291008124253e-22	43.8038218912325
MARCHF8	-0.610763993623856	4.53507108793534	-10.6353670748464	4.37082585470322e-24	1.00291008124253e-22	43.8029733814727
CCDC150	-0.675259027428366	1.52640370041159	-10.6305492612413	4.56115175752112e-24	1.04519336958156e-22	43.7608456953749
KBTBD3	-0.519628794691876	2.50748611806356	-10.6292960599991	4.61199370613713e-24	1.05544406959784e-22	43.7498895430275
FAM126B	-0.508136625511348	2.80960393413762	-10.6265178126037	4.72672228859139e-24	1.07909920316239e-22	43.7256036114007
HABP4	-0.69845395060658	3.99863374070256	-10.6264908138237	4.72785100586832e-24	1.07909920316239e-22	43.7253676229065
SAP18	-0.415324551248629	7.05392827811048	-10.6247139499343	4.80272658696348e-24	1.0947428755878e-22	43.7098374265391
SPRING1	-0.74944060325514	4.49548184904524	-10.6226590343138	4.89078878272002e-24	1.11334714871985e-22	43.6918790947217
CDKL1	-0.670211214114011	2.72587659641222	-10.621214292358	4.95366069410871e-24	1.12617565095803e-22	43.6792545454022
GPR89B	-0.373957484504677	1.59482111633874	-10.6064859693411	5.64223318755374e-24	1.28103160334499e-22	43.550618034656
MGST3	-0.427957667882353	5.45824149537745	-10.6038961275408	5.77278333127123e-24	1.30895210495675e-22	43.5280104557265
AQP11	-0.563062270315741	2.14115518842157	-10.5980864867709	6.07665426790673e-24	1.37604760735115e-22	43.4773092440857
HOGA1	-1.00907815877269	3.45508377537347	-10.5961122709574	6.18348971705387e-24	1.39840753051383e-22	43.4600842116671
SGK3	-0.391925560829413	2.69960286487922	-10.5955415776766	6.21471913300341e-24	1.40363290431416e-22	43.4551053016133
MICU2	-0.536800373859221	5.16252725962235	-10.5856450004082	6.78187918298771e-24	1.52972987628801e-22	43.3687921423634
ANXA4	-0.80752441824126	7.59655166159466	-10.5843148379252	6.86192817673706e-24	1.54576786229026e-22	43.3571951087176
MMAA	-0.537759769080955	3.03256514735501	-10.5818094010052	7.015261985331e-24	1.57825125758527e-22	43.3353540097174
CCND1	-1.1083589818452	8.50055071516454	-10.5809847192915	7.06647352043034e-24	1.5877051948764e-22	43.328165598608
NDUFA10	-0.415814566104813	3.92380141550846	-10.5720036382193	7.6488038619621e-24	1.71631211853222e-22	43.2499048285313
HSD17B11	-0.674064714638268	6.19510839639498	-10.5713486458819	7.69309200078291e-24	1.72401094149841e-22	43.2441989456329
TEX261	-0.437516345026378	6.18862216107539	-10.5531237066966	9.03293477435667e-24	2.02164568693439e-22	43.0855271074741
ACAA1	-0.465385985552748	4.12248023520438	-10.5465443345163	9.57155470766723e-24	2.13942202120407e-22	43.02828897607
NLGN1	-0.928918702776309	3.32184063330739	-10.5452972746708	9.67718394303244e-24	2.1602375215467e-22	43.017442638152
SLC35A4	-0.434463109301972	6.692669649568	-10.5430729559512	9.86847151337106e-24	2.20009613945839e-22	42.9980986426063
C4orf19	-0.792553728119981	2.94376803601505	-10.5418843540992	9.97222384991805e-24	2.2203619030784e-22	42.9877629478858
METTL24	-0.824449542379048	2.01757616211798	-10.5415552269758	1.00011441834638e-23	2.22393525356356e-22	42.9849011001056
GUCD1	-0.486228177166512	6.73066399004772	-10.5398201478472	1.01549878269999e-23	2.25524266934324e-22	42.9698150907795
PC	-0.84299511868275	3.46997641863546	-10.5391965887324	1.02108489069405e-23	2.26473745075889e-22	42.9643938214761
NCKAP5	-0.560145346433362	1.58855675625598	-10.5343474045538	1.06558019676966e-23	2.36039674869053e-22	42.9222418044076
CCNG1	-0.810525333141241	7.46339348630678	-10.5303690330342	1.10351894336034e-23	2.44130605677081e-22	42.8876688795062
RIMKLA	-0.978262161901126	3.24673289337675	-10.5278723858652	1.12800954781657e-23	2.49229526434459e-22	42.8659768249799
NXNL2	-0.865803548173826	2.95046508953298	-10.5249733555599	1.15712525731703e-23	2.55336017827887e-22	42.8407928946466
DYNC2LI1	-0.590528610529617	4.36931985146061	-10.521462894015	1.19338237811117e-23	2.63000774604653e-22	42.8103035215654
CBX7	-0.696146743178372	4.93468452220852	-10.5196770748579	1.21225756548298e-23	2.66820206578535e-22	42.7947957192246
SLC25A23	-0.609132824116474	6.0083730107034	-10.5179733742043	1.23054104800891e-23	2.7049985022262e-22	42.7800026276815
FASTKD5	-0.523316103379948	4.25248986500308	-10.5168788640275	1.2424311303956e-23	2.72766519326242e-22	42.7704999136609
TMEM72	-1.50528437531163	3.78752227380052	-10.5106315940963	1.31251455134906e-23	2.87787137286916e-22	42.7162724988007
NUDT7	-0.494162582242994	2.10624438880926	-10.5092170275293	1.32892078738333e-23	2.91015125024198e-22	42.7039967382468
GPR160	-0.721265609830252	4.49533999701005	-10.5085532873995	1.33668892888044e-23	2.92345712825268e-22	42.6982371030495
C5orf15	-0.670354917816905	7.67162234828137	-10.500079649701	1.43991430765571e-23	3.14523886317008e-22	42.6247276658958
MIEF1	-0.546614339471033	4.53095888322163	-10.4961032215127	1.49104685779644e-23	3.25117366534912e-22	42.5902452513793
FAF2	-0.50982458969662	5.51375588313727	-10.4960169909648	1.4921754350167e-23	3.25117366534912e-22	42.5894975802941
TRHDE	-1.06493214800377	2.28367260794953	-10.4955429545178	1.49839474537038e-23	3.26061264615987e-22	42.5853874690558
FCAMR	-1.34852506107755	2.59039801030411	-10.4823175891045	1.68268001971561e-23	3.65702457618192e-22	42.4707666284317
SLC17A2	-1.11663002699786	2.14281078987911	-10.4809664628526	1.70272955883722e-23	3.69594991427003e-22	42.45906210321
MLXIPL	-1.19250831830393	3.68575490470999	-10.4800897217036	1.71586636444713e-23	3.71979159911135e-22	42.4514676070728
CCDC87	-0.365372467235541	1.01651398019056	-10.4791102340591	1.73066174800171e-23	3.7471646218012e-22	42.4429835947268
ENAM	-0.995316943566744	1.8341381389711	-10.4760210130661	1.77816002299091e-23	3.84518759414731e-22	42.4162291491729
SORD	-0.625604633717174	2.23224923471372	-10.4675459685242	1.91521877600566e-23	4.13639375147822e-22	42.3428569512576
BCL2	-0.850012749842215	4.64186481104935	-10.4670266766762	1.92394987160482e-23	4.15006315625318e-22	42.3383624811417
RNF19B	-0.742489490105095	5.47109738497839	-10.4641719072792	1.97265908680558e-23	4.24852535088552e-22	42.3136570735476
SLC35F6	-0.550499750288353	6.24890303412893	-10.4640645632613	1.97451432848772e-23	4.24852535088552e-22	42.3127281960476
HSD17B4	-0.53268327091333	5.08133862776007	-10.4610104313823	2.02803143036528e-23	4.3582496335636e-22	42.2863025717882
SCAMP2	-0.423999522563266	6.29878243275113	-10.4592349818571	2.05980183996951e-23	4.42102561378797e-22	42.2709429721294
TDRD7	-0.549912328718581	4.26395451583429	-10.4503738381898	2.22590699815576e-23	4.77161552284557e-22	42.1943099262295
ASPDH	-0.998820605561798	2.18452908651573	-10.4501680054014	2.22991945202759e-23	4.77429346866576e-22	42.1925303485255
CERKL	-0.738603211900649	1.11767884097691	-10.4464758120222	2.30312636691636e-23	4.92492789202732e-22	42.1606125058754
FZD4	-0.85867054925649	6.07177574823889	-10.4425288602255	2.38402496107747e-23	5.09161721600698e-22	42.1265005680481
KIAA1671	-0.721222481751273	4.33710683093689	-10.4391851342443	2.45476286810869e-23	5.23622133767678e-22	42.0976087128393
KLHL32	-0.702555372058074	1.82279356815552	-10.4303035995606	2.65293734941873e-23	5.6519668955927e-22	42.0208963728082
ZNF704	-0.856912267289279	3.76636078609008	-10.4251286373938	2.77564851721843e-23	5.90611515769704e-22	41.9762185960139
SOX6	-0.778533593938814	2.2346747347988	-10.4217803807233	2.85803003787973e-23	6.07292663083468e-22	41.9473193794989
CTNNA1	-0.555778315881914	7.43913779760065	-10.4216585395766	2.86107320146975e-23	6.07292663083468e-22	41.9462678689737
EML4	-0.59037169855567	5.1197656110334	-10.414683621623	3.04075310518299e-23	6.44639658298794e-22	41.8860866217195
CGREF1	-1.09980572272282	3.97172077261024	-10.4115614389928	3.12477144750404e-23	6.61639718994788e-22	41.8591563039543
KCNJ16	-1.17483528802555	6.1516198321268	-10.3958805275586	3.58289878779747e-23	7.57715119407156e-22	41.7239815999093
ARHGEF16	-1.00499552711616	4.23137405442342	-10.3945979532491	3.62319548547629e-23	7.65300386284345e-22	41.7129313361458
AASDHPPT	-0.515864875280122	4.49520911247481	-10.3910979546331	3.73546451400216e-23	7.88050743259211e-22	41.6827810159482
CYP2J2	-1.85773737902201	6.31862462611098	-10.3836846313229	3.98479397670092e-23	8.39559903077291e-22	41.6189420026452
TPRKB	-0.420289632697216	4.87041024921584	-10.3835536966295	3.98934298197972e-23	8.39559903077291e-22	41.6178147438879
LIFR	-0.955719342126228	4.45990859435919	-10.3794285962638	4.13533000492621e-23	8.69224231449089e-22	41.5823052485135
SLC10A5	-0.656453098210589	1.33527201505322	-10.378051302991	4.18524381841083e-23	8.78646934319591e-22	41.5704513766419
AGAP1	-0.67240054362824	3.75515051146531	-10.3761128196697	4.25651039547675e-23	8.92524109381642e-22	41.5537693063849
RORC	-0.871776481499347	4.70525886761478	-10.363813676127	4.73760148769252e-23	9.9219731520426e-22	41.4479742495471
C2orf74	-0.362487930424044	1.24372722497861	-10.3574567482893	5.0070393367091e-23	1.04735624285303e-21	41.3933256765747
GCHFR	-0.275445475112839	0.682677518793354	-10.3554999822895	5.09299903778917e-23	1.06404881952746e-21	41.3765084298228
PCLO	-0.568091818823071	1.43319218055823	-10.354931932832	5.11822642911041e-23	1.06802797393925e-21	41.3716267752533
EAF2	-0.672281025872755	2.93692008465842	-10.3513142395292	5.2818266488362e-23	1.10083716331233e-21	41.3405415213067
DOCK8	-0.736306660692272	4.44790979963233	-10.3511416965306	5.28975783785387e-23	1.10116187858361e-21	41.3390591149146
KCNMA1	-0.876451869301297	2.26526668106315	-10.3501886777817	5.33377821175186e-23	1.10898940965883e-21	41.3308715318785
TMEM186	-0.497608110713836	3.59925083834696	-10.3456079312017	5.55049309211601e-23	1.15266129381707e-21	41.2915243621304
MOAP1	-0.644642741240581	5.92275075026962	-10.3436683712984	5.64486720632933e-23	1.17085252810274e-21	41.2748676372536
H2AC6	-0.909773356932031	6.34485911814932	-10.3413840116509	5.75806322816458e-23	1.19289947789242e-21	41.255252469236
RCBTB2	-0.718071325616051	5.62835250824777	-10.3405088566799	5.80202401820549e-23	1.20056731720424e-21	41.2477385162498
TNK1	-0.570210340723787	3.26679858742129	-10.3358126697725	6.04367667582471e-23	1.24907470819258e-21	41.2074249531369
GLYR1	-0.489556562654384	5.85751545477807	-10.3327056886476	6.20901874471713e-23	1.2817135707434e-21	41.1807603242151
TNFSF13	-0.785334897949684	4.16249451300522	-10.3295971752359	6.37893555101971e-23	1.31521776193936e-21	41.1540878753735
DLD	-0.622462508044931	5.7196431470206	-10.3280445242985	6.46552689382134e-23	1.3314824037121e-21	41.1407674264084
RNF121	-0.502363689809192	5.0388096274104	-10.3262142981688	6.56909816978926e-23	1.35120093068594e-21	41.1250673230683
TDP2	-0.593078148326073	5.86718704836921	-10.3207480316335	6.88833817025206e-23	1.41518081932955e-21	41.0781874369258
GSTA1	-2.06562402228375	7.93754590545923	-10.3203958034014	6.90942925384064e-23	1.41782801244488e-21	41.0751672173696
DYNLL2	-0.551394477250666	5.77209239202429	-10.3177041722365	7.07273249818054e-23	1.44961651368402e-21	41.0520897948372
ABCC4	-0.886379923960867	4.52115851909692	-10.3119580501343	7.4342859438687e-23	1.52191460353274e-21	41.0028372747751
FAM149A	-0.814372779251944	4.81926791622083	-10.308836077827	7.63835639102137e-23	1.56184049377594e-21	40.976085143279
PNMA2	-1.17875828721648	5.01234857574973	-10.3065814524279	7.78918087086047e-23	1.59079748329465e-21	40.9567686471377
FBXO17	-0.784822933229591	5.81570813684833	-10.3032812592846	8.01529541063736e-23	1.6350445585005e-21	40.9284993254201
PDXDC1	-0.502117078772553	5.28834562047139	-10.3025884255765	8.06358656015162e-23	1.64295576163089e-21	40.9225653054758
B4GAT1	-0.621359266175056	6.44016414539506	-10.3009799743063	8.17681357960769e-23	1.66406342789708e-21	40.9087901790239
RPRD2	-0.602334582480981	4.76669299642426	-10.2945726414575	8.64374020690146e-23	1.75701815640992e-21	40.8539306105777
BCL2L13	-0.488303196447666	5.07217797776277	-10.2933610323261	8.73496527154201e-23	1.77347508768159e-21	40.8435593734523
TST	-0.74959782743549	5.66365070461886	-10.2899636635777	8.99589046636297e-23	1.82430745865985e-21	40.8144826209368
ENTPD2	-0.990965639590045	3.69000240348382	-10.2851147880494	9.38174957245118e-23	1.90032671879029e-21	40.7729940744467
TMEM176B	-1.08218154745602	9.49816847184255	-10.2818073182012	9.65432925984868e-23	1.95324942566353e-21	40.7447017757949
SNRPD3	-0.644784978029064	4.81950562437329	-10.2779552555756	9.98171402105663e-23	2.01712344860604e-21	40.7117586503719
NCOA4	-0.706674298016855	7.6606596701499	-10.2766575842794	1.00944653772041e-22	2.03752538302958e-21	40.7006627241515
PEX1	-0.553682885160325	3.05999855296065	-10.2707466133342	1.06242612747266e-22	2.1419601669163e-21	40.6501319444583
HAVCR1	-1.71972332991162	5.4456128696297	-10.2704289287264	1.06535039808681e-22	2.14535246831513e-21	40.6474167218529
TXNDC15	-0.487585319470528	5.78895425837922	-10.2681190337418	1.08685447741639e-22	2.18610845876605e-21	40.6276759376
TACO1	-0.427218219755309	4.86163622217718	-10.2658834690888	1.10807672877257e-22	2.22620345578284e-21	40.6085732180598
ACOT7	-0.753034303082383	5.46863326746234	-10.2649681996529	1.1168836150132e-22	2.24129095240397e-21	40.6007531162438
UGT2B7	-1.32283072655073	7.79837047338514	-10.2635438259465	1.13072759026292e-22	2.26643982651539e-21	40.5885841319533
LAPTM4A	-0.538973369113558	9.75410438325833	-10.2630774807806	1.13529706862747e-22	2.2729620801559e-21	40.584600207116
RMND5B	-0.376568775727319	4.04885655835851	-10.2626272020272	1.13972651321989e-22	2.27918920085802e-21	40.5807536502809
GLIS1	-0.977752254215502	3.53030560329399	-10.2622114898709	1.14383115028271e-22	2.28475313463406e-21	40.5772024825992
SAP30L	-0.601180441349134	4.69196466423354	-10.2608368285573	1.15750898147348e-22	2.30940417804837e-21	40.5654602994416
MYO5B	-0.801121488836943	3.28772892896758	-10.2596978419718	1.16896475481964e-22	2.32957013076974e-21	40.5557320163562
GIN1	-0.458872926619073	2.67835361129277	-10.2571140950544	1.19537064376646e-22	2.37944861555264e-21	40.5336664591894
AAMP	-0.480349001805397	6.72381079463483	-10.2441631792749	1.33691946485716e-22	2.65814666441911e-21	40.4231198474078
TRPA1	-0.837715767748407	1.83808039333884	-10.2438818376676	1.34017227958828e-22	2.66155133870418e-21	40.420719404651
IMMP2L	-0.480940981242739	4.00228029340467	-10.2420474531774	1.36157450721207e-22	2.70095112923193e-21	40.405069282043
CPNE8	-0.685761004694065	4.47317120080229	-10.2410748428425	1.37305947384918e-22	2.72061027398694e-21	40.3967721801214
TMED4	-0.40619428516835	7.09166293637543	-10.237738027137	1.413197676433e-22	2.7969334998178e-21	40.3683106269358
SGPP1	-0.634131851373587	4.84646129019396	-10.2355152515903	1.44057934279082e-22	2.84786383120592e-21	40.349354786733
SLC44A3	-0.81902176778985	5.32156663900969	-10.2228689674441	1.60668878564605e-22	3.17261358153057e-21	40.2415596900365
DARS1	-0.614621868898357	6.91174439353772	-10.2112217293816	1.77643090165228e-22	3.50378688570184e-21	40.1423593561467
IFIH1	-0.670329942816382	4.48027013840427	-10.2097542302352	1.79904281950171e-22	3.54434000403086e-21	40.1298659454475
MCCC1	-0.633661432290372	4.34483398100497	-10.2087855312031	1.81412528524536e-22	3.56998367636326e-21	40.1216196810221
MRPL30	-0.449628493000343	4.38322257950954	-10.2075733021827	1.83317637792164e-22	3.60336990417862e-21	40.1113010535013
BORCS7	-0.57146550537629	5.09515638063313	-10.2044668616503	1.88290769839491e-22	3.69691809237128e-21	40.0848624423929
CCDC125	-0.467504541795397	2.63582156520323	-10.201191672376	1.93679111907292e-22	3.79839693023178e-21	40.0569934780357
GAS8	-0.496778820269067	3.36672129500152	-10.1996831229642	1.96212191008024e-22	3.84351261857711e-21	40.0441590772978
ABCC2	-1.13063914495722	3.56023169731226	-10.1995575934812	1.9642444971661e-22	3.84351261857711e-21	40.0430911580008
GOSR1	-0.487561331924776	4.28355166530199	-10.1962812758356	2.02045721215413e-22	3.94903390402703e-21	40.015221602197
LHFPL3	-0.538110661508199	0.799790133640466	-10.1959622249804	2.0260158413114e-22	3.95542392160208e-21	40.0125079603325
ANKRD33B	-1.00896973652599	4.29914482987889	-10.1929345664857	2.07952615590223e-22	4.05531071350775e-21	39.9867594791897
C1orf74	-0.416473101584542	1.73508406036457	-10.1919910522276	2.09648659855857e-22	4.08377626267136e-21	39.978736487256
RAVER2	-0.652192342202035	3.82523889312382	-10.1896466432764	2.13922600617666e-22	4.16233636652256e-21	39.9588034177464
MAPK9	-0.455972189425966	4.30452345762802	-10.1865403708525	2.19718912941473e-22	4.27030751158918e-21	39.9323974385595
TMEM170A	-0.462816554332762	4.00799595851059	-10.1821577650215	2.28162888373307e-22	4.42943638799325e-21	39.895150737321
CDS1	-0.822702228456452	3.93151489192189	-10.1787199540701	2.35011269076267e-22	4.55726678686839e-21	39.8659411624701
ZFAND2B	-0.496414316053216	4.89130653797866	-10.1777798412221	2.36919310166526e-22	4.58765110467125e-21	39.8579545904387
VWA8	-0.604314920926023	3.56969014404844	-10.1776867010022	2.3710918141402e-22	4.58765110467125e-21	39.8571633602421
CDK18	-1.01537368524904	6.96423102424596	-10.1751650240292	2.42307543591321e-22	4.68298628430744e-21	39.8357434567557
GRPEL1	-0.398074438328877	5.03074821977457	-10.1638143117647	2.67142712016833e-22	5.15719751757189e-21	39.7393712364801
MRPL50	-0.534434965676882	4.58358344611855	-10.1566905294541	2.84003160734795e-22	5.4765698785444e-21	39.678924394984
NECTIN3	-0.745577250520516	3.27005852618847	-10.1563285621085	2.84887502622898e-22	5.48749862911754e-21	39.6758537857424
C11orf1	-0.509611258626768	4.3669727023579	-10.1561398138977	2.85349727086674e-22	5.4902812746142e-21	39.6742526429373
MDH1	-0.471046468937934	6.27638327012366	-10.1550745436278	2.87972450613277e-22	5.53458064704806e-21	39.6652163778852
GPR89A	-0.293805336785311	1.68635562680636	-10.1535084667619	2.91871671207812e-22	5.60328748347619e-21	39.6519331291522
HMGCS2	-2.04030519077576	3.72991126016694	-10.1435702684552	3.1786643832935e-22	6.09555640560989e-21	39.567670895039
MPND	-0.453797579022158	4.13794779977084	-10.1424393297604	3.20966464892808e-22	6.14818024436579e-21	39.5580856196238
KIF1B	-0.590884799453085	3.79384240170487	-10.137653749462	3.34419803910758e-22	6.39878778734228e-21	39.5175333969622
CREBL2	-0.581033274207877	6.64344598764061	-10.1343860473246	3.43926090198354e-22	6.57340153368049e-21	39.4898508463493
ALPL	-1.47302365094194	5.84305869775556	-10.1227188134311	3.80108742394806e-22	7.25692690729e-21	39.3910602946889
LANCL2	-0.427013045870141	4.0461858792658	-10.1180497065161	3.95625211041982e-22	7.54482604457325e-21	39.3515468752854
AK4	-0.972728967261284	6.16253397887516	-10.115385384035	4.0475933982307e-22	7.71050923204301e-21	39.329004939541
PIH1D2	-0.463563919058107	2.0536145193027	-10.1151575075155	4.05550218714882e-22	7.71706682704375e-21	39.3270771393321
SGK1	-0.805469163506952	5.80209535161126	-10.1143222185122	4.08462347384412e-22	7.76393007492616e-21	39.3200109742845
NEBL	-0.94421967510946	3.30414769446355	-10.1128333152593	4.13704773832883e-22	7.85493525525775e-21	39.3074165085097
MFSD9	-0.484930176365728	3.26424517255811	-10.1065160843591	4.36700543736821e-22	8.28245004905027e-21	39.2539937091465
HSPA4L	-0.72430195866068	3.38974702339099	-10.1060965447217	4.38271892516477e-22	8.30313789353037e-21	39.2504465964572
OSCP1	-0.482052449672453	3.6692689943662	-10.1041632888183	4.45585539500412e-22	8.43245011115895e-21	39.2341026427391
SLC41A2	-0.612939578070278	4.59564515376952	-10.0963344674991	4.76461535420889e-22	9.00689541466315e-21	39.167938583559
LCMT2	-0.470319416506296	2.73218309505685	-10.0959351497196	4.7809209137084e-22	9.02071033220694e-21	39.164564742465
RNF170	-0.514962766509944	3.99147832974354	-10.0958998437902	4.78236524152191e-22	9.02071033220694e-21	39.1642664465577
TTC39B	-0.607811914930027	2.99621031574771	-10.091030754611	4.98575892280072e-22	9.39410498016913e-21	39.1231348161294
MSRB1	-0.688512996303978	6.27440801132753	-10.09011606547	5.02491451268128e-22	9.4575678594888e-21	39.1154094792926
SLPI	2.29170829545976	3.90636035301747	10.0864503405553	5.18492082487858e-22	9.74810250405355e-21	39.0844540393333
RAB1A	-0.466510835608752	7.37495386750926	-10.0855027622185	5.22709787084037e-22	9.81671706656303e-21	39.0764533954926
ATXN7L1	-0.434833555719817	2.70241025707962	-10.0852352137935	5.23906806004211e-22	9.82851443446335e-21	39.0741945086146
PTH1R	-1.195947065376	4.02128292857669	-10.0847189108075	5.2622445444346e-22	9.86128646841008e-21	39.069835524542
MICAL3	-0.696766416324677	2.91442656439969	-10.0843871526518	5.27719060129194e-22	9.878580629374e-21	39.0670346743725
SNX2	-0.568034082658494	5.12539469184239	-10.0824652353088	5.36460759583261e-22	1.00313517360169e-20	39.0508102207601
CDHR3	-0.540164402017392	1.94837987432906	-10.076469307349	5.64666807765932e-22	1.05473655184646e-20	39.000207233373
PEX5	-0.486134908921487	4.96152772047305	-10.0743408439111	5.75029458450111e-22	1.07293293554007e-20	38.9822488504251
ASB8	-0.402413236814974	4.94395914309784	-10.0725321527378	5.83983424516958e-22	1.08846446696915e-20	38.9669904893033
GNE	-0.678125044204728	4.63772673804472	-10.0712574383435	5.90376906135655e-22	1.0991952784711e-20	38.9562379444105
SUCLG1	-0.490784497302583	5.8646330985188	-10.0671438035777	6.11486841727873e-22	1.13727337474426e-20	38.9215446720103
ALDH8A1	-1.6574162962961	4.57107263467679	-10.0641990614366	6.27056733254284e-22	1.1649770147492e-20	38.8967154288541
LMBRD1	-0.633676417221786	4.88386088836124	-10.0595430815895	6.52480998594901e-22	1.21090941930426e-20	38.8574675707393
ABHD1	-0.418877939337205	0.967418255232168	-10.0564059114846	6.70185864995771e-22	1.24243255100825e-20	38.8310295644349
PIGV	-0.475476521057757	3.52791415240218	-10.0550050545738	6.78244888867015e-22	1.25602520791472e-20	38.8192258728272
ATXN7L3B	-0.487015475015885	5.56841082209025	-10.0500300049212	7.07650947965657e-22	1.30907848811034e-20	38.7773148813492
GGNBP2	-0.437038468397717	4.48344517728928	-10.0468849475805	7.26889533734145e-22	1.3432296645838e-20	38.750827449307
FAT4	-0.771014750817494	2.58200423457748	-10.0463977551039	7.29915800963136e-22	1.34738089840182e-20	38.7467248556841
GLB1L2	-0.756314437876951	3.93188059760946	-10.0457606144084	7.33892366511003e-22	1.35327559323128e-20	38.7413597688962
TRAPPC4	-0.332709955162344	4.70755804354743	-10.0443361237419	7.42860919730308e-22	1.36835298199363e-20	38.7293655846459
EXOC8	-0.553105863707193	3.7264444935333	-10.0367261222886	7.92647866728574e-22	1.4585058403979e-20	38.6653091146929
HMGCS1	-0.657339381832144	3.88229239407264	-10.0353097808392	8.0227291875845e-22	1.47464590322431e-20	38.6533908395012
PEX3	-0.588031669887437	3.89670373284882	-10.0309765156327	8.32446575851689e-22	1.52848160866796e-20	38.6169342491434
TMEM126B	-0.390370908852888	5.48210814100013	-10.0306422924267	8.34820097179119e-22	1.53121248822302e-20	38.6141228104276
PLEKHF2	-0.590660081930468	4.76977641061247	-10.0295185854049	8.42849570449391e-22	1.54430062335361e-20	38.6046708122134
LNX2	-0.641995303948339	3.91878982426873	-10.0267122941282	8.63238189610183e-22	1.57998193221237e-20	38.5810689997276
SNX27	-0.48439841689853	3.73482081346374	-10.0253583486398	8.73249308728209e-22	1.59661392129164e-20	38.5696834908067
USP30	-0.419824629710948	3.77752876126229	-10.0241675958264	8.8214893110846e-22	1.61118067988287e-20	38.5596711562561
TMTC2	-0.770617419865903	3.58441009790022	-10.0218701263877	8.99575192774197e-22	1.64127351433501e-20	38.5403553866505
PURA	-0.651226228855412	4.1472359226853	-10.0212462683371	9.04365826452898e-22	1.64827349677776e-20	38.5351108762993
CEACAM1	-0.834956587509407	3.37627912785437	-10.0208178889439	9.07670020977073e-22	1.65255243650599e-20	38.531509800993
PTAR1	-0.690512250065468	4.13575025801702	-10.018292310317	9.2739533561342e-22	1.68650998224709e-20	38.5102812223613
GAS2L3	-0.930146834106981	4.03797552932765	-10.0181811124456	9.28273523044905e-22	1.68650998224709e-20	38.509346640039
IPP	-0.567690554786032	3.45274096201679	-10.01064210691	9.89777830807256e-22	1.79636358830754e-20	38.4460002127348
ATP6V1C1	-0.541469965056656	5.5982121495978	-10.0076147172903	1.01559853869142e-21	1.84042514866156e-20	38.4205717466781
ZNF396	-0.425263394300795	1.76972107120616	-10.0075467702431	1.01618566490516e-21	1.84042514866156e-20	38.4200010877163
TCEA3	-0.752898449155503	6.69762815545387	-10.0047691500824	1.0404773747736e-21	1.88244691951186e-20	38.3966752741817
OGDH	-0.573871359316552	7.1340351565478	-9.99828065065272	1.09949069274726e-21	1.98713391101329e-20	38.342203563366
KIAA1614	-0.495717184590632	1.84221571091019	-9.99760060440318	1.10586482334111e-21	1.99453130925496e-20	38.3364958916691
GFPT2	1.18139820778585	2.4728855313548	9.99759766425031	1.10589246108708e-21	1.99453130925496e-20	38.3364712153531
AGT	-1.28190481813537	6.63621349316467	-9.99738032355028	1.10793738539458e-21	1.99613578152739e-20	38.3346471171813
KDSR	-0.533049323124659	5.10355832183058	-9.99498548565745	1.13071997478281e-21	2.03506038794764e-20	38.3145495012459
IMP3	-0.41693243743729	4.78920631839358	-9.99450817355656	1.13531599022728e-21	2.04120600199239e-20	38.3105442637045
ACSS2	-0.445343082786978	5.12238858368828	-9.99238132671679	1.15602163110999e-21	2.07627253038652e-20	38.292698981318
DNAJC11	-0.576408633424722	4.2196641543296	-9.99144022155431	1.16530279694872e-21	2.09076861118172e-20	38.284803477463
SLC33A1	-0.442258545958687	3.34931586582999	-9.99092750768244	1.17039024489065e-21	2.09771811734654e-20	38.2805022224733
SRSF8	-0.441502708842037	5.62422392399286	-9.98788096043106	1.20107758677225e-21	2.15048896831617e-20	38.2549472620501
TRAF3IP1	-0.509112202689209	3.9208830404494	-9.98586230989811	1.22184947242157e-21	2.18541565056935e-20	38.2380174073854
GGN	0.270846750258774	0.622087557088129	9.98412694087168	1.23999103314628e-21	2.21557032789054e-20	38.2234652236004
TNFAIP6	-1.59818166038852	5.91997194511456	-9.98271690057356	1.25492819353947e-21	2.23994311239411e-20	38.2116424024567
KBTBD11	-0.99471394851845	5.3658644940499	-9.98196119501083	1.26300704352076e-21	2.25203670773494e-20	38.205306477455
USP18	-0.6592285788853	3.1429501458956	-9.98049317954833	1.2788485887389e-21	2.27793256868358e-20	38.1929993985721
GAL3ST1	-1.22239023313043	6.85727132712395	-9.97391889791597	1.35224538351532e-21	2.40618905626958e-20	38.1378992139068
LYSMD3	-0.649322341229179	4.68388123624546	-9.97245455352674	1.36915440820198e-21	2.43370880745006e-20	38.1256296718771
CDON	-0.903216682387535	2.66439795947063	-9.97233636823251	1.3705282264434e-21	2.43370880745006e-20	38.1246394671279
LRBA	-0.654927958268483	3.97326021087118	-9.97182662664042	1.37646928959278e-21	2.44174911556305e-20	38.1203687354578
SRBD1	-0.516241887588622	3.69344011509869	-9.97154928115593	1.37971249044628e-21	2.44499204204419e-20	38.1180451342492
MAT2B	-0.581736991327345	6.11950485688994	-9.97098089603153	1.38638273577157e-21	2.45429517506775e-20	38.1132833402548
ENOSF1	-0.71689759913459	4.03976086963317	-9.97080072703957	1.3885037674061e-21	2.45553409347416e-20	38.1117739664785
LGR4	-0.785203616642779	5.33582951786535	-9.97049521207849	1.39210778973131e-21	2.45939042852531e-20	38.109214543878
INO80C	-0.55018193977151	3.45396546608458	-9.96991707639905	1.39895321316358e-21	2.46895951144436e-20	38.1043714138518
KIAA0825	-0.368335415186112	1.07132414319903	-9.96675449917579	1.43699502375182e-21	2.53351020616163e-20	38.0778814255786
GATB	-0.356185403925825	2.96292478870515	-9.96635605133518	1.44186006984709e-21	2.53949625757575e-20	38.0745444038247
KIAA0895	-0.606779870797492	2.73415483770413	-9.96155002005896	1.50184487354943e-21	2.64245170317587e-20	38.0343008282877
CLDN2	-1.7503952090777	7.10724758431954	-9.95744417845943	1.5550470494051e-21	2.73327598368478e-20	37.9999308535174
AP1G1	-0.51579621505437	5.10975265020154	-9.9566539802018	1.56549869739551e-21	2.7478422318228e-20	37.9933172217633
FBXO7	-0.443065493778493	5.47442384488812	-9.95657742272356	1.56651498920329e-21	2.7478422318228e-20	37.9926764865088
DISP1	-0.4385924070106	2.84773097364898	-9.95512483361334	1.58592244910605e-21	2.77906369935642e-20	37.9805199194321
KIF21A	-0.767325798856707	3.79272259383822	-9.95213972245843	1.62655724508976e-21	2.84738156845602e-20	37.9555416474575
LYPLAL1	-0.447737888031579	4.70079778604199	-9.95136152175771	1.63731915412817e-21	2.86331987297839e-20	37.9490308037438
KLF11	-0.755966898022807	4.85262240418022	-9.94747872442205	1.69207986767659e-21	2.95609261412702e-20	37.9165504534691
PHAX	-0.518260218331851	5.10243713741418	-9.94418072045339	1.74001739092418e-21	3.03676974549374e-20	37.8889688338792
LRPPRC	-0.635056518947334	5.5766840449408	-9.94249976105105	1.76496657940335e-21	3.07720409272765e-20	37.8749131715989
BRPF3	-0.641168143888955	4.59102735405115	-9.9414359968379	1.78093823685914e-21	3.10064030090325e-20	37.8660191458937
ZNF622	-0.501840325918931	6.02439290404725	-9.94136576086128	1.78199781155049e-21	3.10064030090325e-20	37.8654319329056
DHRS4	-0.559525144238675	3.86542061180817	-9.94061938171847	1.79329633920243e-21	3.11716037713677e-20	37.8591919515051
ENTPD8	-0.581801333968889	1.00230330322194	-9.93969551773708	1.80738006544321e-21	3.13848369555053e-20	37.8514685817787
FGFR3	-1.00670357648123	4.07943660774919	-9.93699936482602	1.84911167157686e-21	3.20772605035191e-20	37.8289319458552
TAX1BP1	-0.471758299568917	5.5563210747271	-9.93682771862263	1.85180057931675e-21	3.20916854658323e-20	37.8274973294042
GPR137B	-0.745245751049788	5.88761083722156	-9.9356125487451	1.87094797060676e-21	3.23910210783001e-20	37.8173414433685
MYO9A	-0.742698353518874	3.68626558664262	-9.93201454243846	1.92880094885093e-21	3.33591819762225e-20	37.7872757933887
CCDC121	-0.511586354608832	2.51351901398598	-9.93061436085239	1.95179136071277e-21	3.37230511303953e-20	37.7755776190488
CCDC198	-0.857171130681485	5.67962790285339	-9.927397349124	2.00564835533046e-21	3.460749898163e-20	37.7487045601947
RBBP9	-0.59770581479787	5.17250601675723	-9.9273185098181	2.00698657133888e-21	3.460749898163e-20	37.7480460571451
TRIM13	-0.465868452623409	3.78874977721729	-9.92711022988651	2.01052617124317e-21	3.46339692789027e-20	37.7463064222312
LIN54	-0.490508424707286	3.21344476593973	-9.92333218958554	2.07581754687601e-21	3.57230832419559e-20	37.7147551098739
MPP5	-0.5842462972871	3.11601679371409	-9.91805860234613	2.17048572689501e-21	3.73150770042706e-20	37.6707279158891
DHX29	-0.520220916237715	4.56110430166264	-9.91553309341671	2.21732661375524e-21	3.80824743861461e-20	37.6496490838866
PYROXD1	-0.493384956321934	3.03254361619679	-9.9147196469052	2.23262615574151e-21	3.83071645669333e-20	37.642860543319
RGS14	-0.675743981987475	5.08021786386965	-9.91166187398905	2.29108018692728e-21	3.92711145533032e-20	37.6173456120558
SPR	-0.491165128309446	6.51836001531712	-9.90975539154046	2.32829128913701e-21	3.98693923624473e-20	37.6014401141528
RRAGD	-0.834344522086928	5.18937335847942	-9.90938957923884	2.33549954062084e-21	3.99532287750959e-20	37.5983884372366
KIAA1191	-0.513035840580158	7.28671416158674	-9.90862927750817	2.35055201638546e-21	4.01709572098001e-20	37.5920461009079
CPLANE2	-0.579688758123681	3.27011530600995	-9.90796034487305	2.36387512536051e-21	4.03587296600582e-20	37.5864662300209
ARHGAP42	-0.770791357914962	4.43411648259185	-9.90780755340572	2.36692876198015e-21	4.03709725069033e-20	37.5851917633249
DOK4	-0.627831299098106	5.68361394245247	-9.90607057720218	2.40191967189013e-21	4.09273847050471e-20	37.5707042185265
MSH3	-0.529477331273261	3.82313966886514	-9.89605826902288	2.61385161598797e-21	4.44947076069361e-20	37.4872289105374
PPP1R15B	-0.695524979669256	5.7177266792205	-9.89293036214444	2.68378765015481e-21	4.5640239192298e-20	37.4611626113575
SLC35A3	-0.454770712542708	2.64687836432114	-9.88940636134489	2.76480547029279e-21	4.69717885110313e-20	37.4318022701204
HSPB8	-0.875602346271018	7.51779875095579	-9.88862525051612	2.78308934088502e-21	4.72359701687734e-20	37.4252953914092
CCDC47	-0.586491989277811	6.20513782609786	-9.88659477122003	2.83118088255882e-21	4.80050473884703e-20	37.4083825677011
SLC2A11	-0.5180103689013	2.50089753223816	-9.87307928926183	3.1729812559378e-21	5.37478138628366e-20	37.2958666657702
MORN2	-0.495445984818033	4.97821784005868	-9.87224747723003	3.19530632664061e-21	5.40729703346684e-20	37.2889453243838
CUL3	-0.605369069616728	3.76964994284107	-9.86969843148509	3.26469528939956e-21	5.51931557830192e-20	37.267737727953
ACO1	-0.607435895438273	5.13215163347828	-9.86713688022245	3.3359301607226e-21	5.63423277780695e-20	37.2464298907089
RMND5A	-0.610223636754196	4.97663958154368	-9.864198259933	3.41955161414263e-21	5.76982546769105e-20	37.221990164142
PIGB	-0.457696024890757	3.07442518483458	-9.86351470493997	3.43929902489508e-21	5.79748376118411e-20	37.2163059379355
SMLR1	-0.835283608527927	1.69890179542017	-9.86181736927601	3.48882434629874e-21	5.87523460578456e-20	37.2021926084245
CTSH	-0.545708982995588	4.9992691860191	-9.85835868120166	3.59194272815778e-21	6.042682816241e-20	37.1734388358742
MRPL35	-0.39255488101775	4.94472462218274	-9.85824929391011	3.59525288522731e-21	6.042682816241e-20	37.1725295591034
WARS2	-0.521028886109389	4.05245271726377	-9.85752758833561	3.617168305462e-21	6.07360874458429e-20	37.1665305895567
CNDP1	-0.418199810763669	0.584004953974476	-9.85635211344967	3.65314696450729e-21	6.12806536434534e-20	37.1567604420994
BPGM	-0.494652824646214	5.25412983270707	-9.8561437338377	3.65956193752197e-21	6.13287208113526e-20	37.1550285455237
KIFAP3	-0.511725104799043	4.92017321301276	-9.85602616232033	3.66318630980446e-21	6.13299738961255e-20	37.1540513895378
SLC25A11	-0.414478476761691	6.52168606067992	-9.85318215380651	3.75195138494006e-21	6.27552914123856e-20	37.1304168232402
SNAP29	-0.403514311461074	4.51091593987391	-9.85025394751429	3.84557363779244e-21	6.42222281384868e-20	37.106087466835
CYP7B1	-0.798830966422773	4.05956962367023	-9.85020713132301	3.84708913782462e-21	6.42222281384868e-20	37.1056985293837
STON2	-0.85074923548548	3.47965439079719	-9.84733687224735	3.94114347904173e-21	6.57288388328986e-20	37.0818555575497
PRKD1	-0.698042648113242	3.65446711294304	-9.84703378657725	3.95120733592233e-21	6.58331343780772e-20	37.0793381334764
ELP4	-0.332837792888987	1.48358245613695	-9.84418874719804	4.04692728825984e-21	6.73630151122866e-20	37.0557098964814
MED7	-0.406395955137011	4.02011128460538	-9.84262964172371	4.1003545477328e-21	6.8186646656138e-20	37.0427634242591
NIT1	-0.443998231677315	4.96210127287288	-9.8422189170804	4.11454526210338e-21	6.83568394602137e-20	37.0393530919986
PDK1	-0.674724101407265	3.88251092971021	-9.84028336407035	4.18207789463354e-21	6.94120478995948e-20	37.0232831154429
SELENOI	-0.543454569685166	3.80414928459616	-9.83032190075372	4.5474191879534e-21	7.54033673027436e-20	36.9406123674096
TRAPPC13	-0.45236217155705	3.29573094217467	-9.82484823963546	4.76146646940578e-21	7.88769105066089e-20	36.8952107875238
REEP5	-0.417983918482681	7.5824602950888	-9.82323518992184	4.82643000442637e-21	7.98764919698074e-20	36.8818345953187
LRRC40	-0.583461038278218	4.54660589594484	-9.82220390608979	4.86842355367168e-21	8.04943752730519e-20	36.8732834847251
ENPP4	-0.775374391690421	4.78131927780723	-9.81690972442245	5.08977360950539e-21	8.40737174235507e-20	36.8293954241774
STARD7	-0.443992743334612	6.61804066483721	-9.81637061920353	5.11286606056049e-21	8.43517996109654e-20	36.8249272323583
RMDN1	-0.419513059058374	4.63187372426165	-9.81628896820508	5.11637261212477e-21	8.43517996109654e-20	36.8242505103994
MACO1	-0.446096383860613	4.99299702509628	-9.81608944167056	5.12495143911488e-21	8.43556712191656e-20	36.8225968545783
GFM2	-0.629962224373386	4.06089467818435	-9.8160564350628	5.12637196319736e-21	8.43556712191656e-20	36.8223233013803
RCHY1	-0.535372048696289	3.65651957529048	-9.8147109219594	5.18461321485683e-21	8.52328707195968e-20	36.8111724576959
SMARCD3	0.606066892830865	2.90676522779122	9.81129775369313	5.33531451632692e-21	8.76269621797495e-20	36.7828908163818
SLC4A3	0.90786971036478	1.2970324253502	9.81077905301043	5.35859383112907e-21	8.79257210011852e-20	36.7785934390563
MOCS2	-0.405695143179625	4.83066138957568	-9.81021338721776	5.38409579055338e-21	8.82603482629803e-20	36.7739071403567
PMS2	-0.519441022201881	3.18167222181298	-9.80606454809518	5.57485376729986e-21	9.13007804657886e-20	36.7395415054439
CUX1	-0.433935090253316	4.77947277206794	-9.80299872147718	5.72010899300306e-21	9.35909499821088e-20	36.7141531416032
VPS11	-0.420312299138209	5.46730508701742	-9.80212177239958	5.76234389573196e-21	9.41927888651437e-20	36.7068920653566
APPL2	-0.555758363730758	4.75498353003284	-9.79963729118151	5.88368615551847e-21	9.60853775000455e-20	36.6863231808264
SIK2	-0.602927121862577	4.80268659269549	-9.79461279300109	6.13688126466409e-21	1.00125622748693e-19	36.644736678757
GLUD1	-0.530389812256588	7.61625538744802	-9.79379134327441	6.1792913818944e-21	1.00722449524879e-19	36.6379391530555
IYD	-0.526681732292418	0.618206124170986	-9.79348560616485	6.19515020995555e-21	1.00885773164573e-19	36.6354092685352
TTC19	-0.462441451147641	4.63380709380995	-9.79101126343535	6.32499049006895e-21	1.02903188029577e-19	36.614936826285
POLR2E	-0.421823558683224	6.42042081651512	-9.79017404281315	6.36953158187158e-21	1.03530354347674e-19	36.6080105662752
TRIM55	-1.07195451468218	4.16511985920637	-9.78438091647543	6.68637284240699e-21	1.08578148469087e-19	36.5600957465143
PDZD3	-0.90400042305629	2.35974824276474	-9.78223185004955	6.80784417972612e-21	1.10446884260383e-19	36.5423258691887
EPHA4	-0.883679919434864	3.0142146848515	-9.77568358257971	7.19162812265783e-21	1.16563743624092e-19	36.4881972439226
PTER	-1.01683715739775	5.20880225774131	-9.77477252392323	7.24669705425076e-21	1.17250745363413e-19	36.4806683370637
TOB2	-0.598204952923507	6.01869768732642	-9.77475786871044	7.24758629749535e-21	1.17250745363413e-19	36.4805472316838
LGALSL	-0.637485289512023	4.60575590971528	-9.77363385356259	7.316112275242e-21	1.18248632265324e-19	36.4712591525381
BLMH	-0.487705010179101	4.89726139986696	-9.77349446727929	7.32465466617154e-21	1.18276059179544e-19	36.4701074129595
GBA	-0.53695915520378	5.85535921400419	-9.77192479289081	7.42153892246256e-21	1.19728617649214e-19	36.4571380854818
ATPSCKMT	-0.412173700487094	3.38967101479984	-9.77163642541614	7.43947537526242e-21	1.19906021953157e-19	36.4547556262007
ZC3HC1	-0.403431735212026	4.99853541832859	-9.7703725142371	7.51859913537997e-21	1.21068365201393e-19	36.4443139118034
THRA	-0.604085902117507	4.79708691383366	-9.76918242965363	7.59386383493337e-21	1.22166461210409e-19	36.4344829682266
SLFN13	-0.695271781460959	3.88380261761333	-9.76337881964865	7.9717453987416e-21	1.28126341394844e-19	36.3865529507409
HERPUD1	-0.504106141815359	7.18168064069561	-9.76185955742391	8.07370906964471e-21	1.29644558833942e-19	36.3740091556282
ACAD10	-0.502709610331427	3.66253374097221	-9.76022145361384	8.18509807706588e-21	1.313111648798e-19	36.3604856645284
COG2	-0.49331634660675	2.72969101938217	-9.7510025477774	8.84099396068517e-21	1.41701942163932e-19	36.2844077127482
MMADHC	-0.544332289114092	6.60101413479951	-9.74732951481566	9.11660730126714e-21	1.4598400458878e-19	36.2541103643018
IARS2	-0.590474697685764	6.38658219282892	-9.74592901179556	9.22392607557454e-21	1.47565735864608e-19	36.2425602783899
ILVBL	-0.476686236134575	5.47698885622642	-9.74492885895458	9.3013324171904e-21	1.4866643987439e-19	36.2343126265679
SLC25A46	-0.514818518615205	4.58345514559552	-9.74371175086483	9.39639930630877e-21	1.50047123118672e-19	36.2242766714183
RNF13	-0.537595776950128	6.15270345121013	-9.73871148941691	9.79717983645269e-21	1.56302560677959e-19	36.1830549785334
SHTN1	-0.527660145558934	3.86725076637302	-9.73586534306049	1.00328269709185e-20	1.59914376756024e-19	36.1595981903976
PGK1	-0.736373620908191	9.06114174989344	-9.73156797237668	1.03993191654286e-20	1.65603167318227e-19	36.1241900456811
MED29	-0.356138067640454	6.23992727806605	-9.72615500887154	1.08798978176826e-20	1.7309656951558e-19	36.0796054833022
SLC25A4	-0.605361895752602	5.10085559495346	-9.72489573020102	1.09948208013353e-20	1.74764042139348e-19	36.0692357528775
DHFR	-0.573874439964839	3.06748213182925	-9.72400003018835	1.10772950657678e-20	1.75913147193323e-19	36.0618605382509
GPX3	-1.01782567057648	10.7399957514293	-9.72178726464915	1.12836812671185e-20	1.79026120232574e-19	36.0436426054582
TMEM144	-0.506834805303646	2.60641436771326	-9.7196408002363	1.14875257237416e-20	1.82093091242942e-19	36.0259732986863
DECR1	-0.371536102542689	5.51093748432537	-9.71934521768966	1.15158810382231e-20	1.82375245259779e-19	36.0235403297233
TTC30B	-0.535843085933834	3.17481763613278	-9.7176195721942	1.16828134726425e-20	1.84849497417873e-19	36.0093374020534
DHFR2	-0.524350492275529	3.20189692382282	-9.7174667599447	1.16977110952498e-20	1.84915875849704e-19	36.0080797653802
FMO4	-0.637073289214185	3.94418114755622	-9.7151832451451	1.19225874240288e-20	1.88298414545128e-19	35.9892882032242
LCLAT1	-0.482762389339773	3.1021036214389	-9.71290604140265	1.2151110522012e-20	1.91732317442305e-19	35.9705516438511
CCDC148	-0.54717996347127	1.85297774941506	-9.71216925128375	1.22259751926933e-20	1.92737590674593e-19	35.9644900791435
TMEM159	-0.600530121720434	5.95624154635337	-9.71037529482929	1.24101757524942e-20	1.95463096309566e-19	35.9497325593941
LDAH	-0.46064906598722	3.76945927480256	-9.7095774773709	1.24929759129365e-20	1.96588012589906e-19	35.9431701310464
METTL7B	-1.0236442480402	6.23667960818803	-9.70907124117314	1.25457986310554e-20	1.97239589397066e-19	35.9390062924656
RRAS2	-0.52287225610699	4.40177747093723	-9.70790937123849	1.26678717320958e-20	1.98977716170138e-19	35.9294503798713
TMED8	-0.664947768874583	4.31960811564324	-9.70766671220009	1.26935152600934e-20	1.99199415680194e-19	35.9274547076884
CANX	-0.640219860534199	9.05099979687881	-9.70519820052477	1.29573237093009e-20	2.03154844872324e-19	35.9071551960695
AK2	-0.390927304422782	5.54339410240635	-9.70482445593856	1.29977366693014e-20	2.03603711851486e-19	35.9040820660805
DENND1A	-0.50678763728151	3.52794919954084	-9.70440957325544	1.30427442788428e-20	2.04123673595876e-19	35.9006707731746
MORN1	-0.386960578688548	1.59864006543066	-9.70383026539656	1.31058478365358e-20	2.04925646081145e-19	35.8959076962646
ALDH1A1	-0.976920458684008	8.8184225203978	-9.70331993715882	1.31616882563124e-20	2.05612703157836e-19	35.8917119351641
PLAAT2	-0.747327538436468	2.00024619159996	-9.70116280354522	1.34003410052054e-20	2.09151844523883e-19	35.8739783509185
UCN3	-0.500442176199038	0.740823345482789	-9.69780294794813	1.37806294612649e-20	2.14893245335501e-19	35.8463627905861
LARP1B	-0.43277064845398	3.0505100075019	-9.69702677763639	1.38699915637131e-20	2.16091717076497e-19	35.8399841871277
TAPT1	-0.467695983375219	3.93134121902576	-9.6967991386011	1.38963089236378e-20	2.16306689714067e-19	35.83811350665
EXOC3L4	-0.932857677804737	3.38392050911523	-9.69583893108998	1.40078645711089e-20	2.17846880341692e-19	35.8302230998075
ECHDC1	-0.508510921539771	4.70210380797582	-9.68533962529292	1.52871365239044e-20	2.37528007967644e-19	35.7439817543258
FN3K	-0.676189816423351	4.70276011987952	-9.68287780725456	1.5603476997194e-20	2.42225404813583e-19	35.7237698219602
IHH	-0.917595456886076	1.65560998694421	-9.68044595713636	1.59223377754172e-20	2.46953457884792e-19	35.7038074584648
YTHDC2	-0.512013426201032	3.8016455269547	-9.67821515660561	1.62205148913775e-20	2.51352516854907e-19	35.6854985373654
ATPAF1	-0.406932823057299	4.99278119593382	-9.67267185361901	1.69856413458666e-20	2.62973038686275e-19	35.6400155888787
ANKRD46	-0.507309169030035	3.8725460889473	-9.67084846719152	1.72450571612021e-20	2.66750311218666e-19	35.6250586398168
CACNB3	0.543395242118225	2.73859077181976	9.66815977174698	1.76347649519697e-20	2.72534408622658e-19	35.6030072988984
TMBIM1	-0.455878296375116	7.16636966118192	-9.66803108481505	1.76536346330779e-20	2.72582215540948e-19	35.601951980396
TMCO1	-0.428876232776433	5.92438775609686	-9.66740258118705	1.77460817118383e-20	2.73764999836734e-19	35.5967979735622
ZNF658	-0.394396101078219	1.56123027385193	-9.66647112628085	1.78839736590119e-20	2.75646116753263e-19	35.5891600640747
TMEM140	-0.560196272292623	6.9362732650636	-9.66570162140881	1.79986915884025e-20	2.77006189078739e-19	35.5828505298887
GCLC	-0.542515718279506	3.61389512469713	-9.66566425959899	1.80042800286737e-20	2.77006189078739e-19	35.5825441917005
ANKRD42	-0.424432893331259	3.07527970381279	-9.66364579532596	1.83087654177969e-20	2.81283054918563e-19	35.5659955648728
NOSTRIN	-0.761977111606233	4.47140106002378	-9.66360600607855	1.83148186586053e-20	2.81283054918563e-19	35.5656693721711
TMEM176A	-1.09153772297118	8.60747127851997	-9.66110621344787	1.86991238252479e-20	2.86930249957933e-19	35.5451779295041
TATDN3	-0.375531255212737	3.73290187912775	-9.65975294387828	1.89104932385243e-20	2.89916150998422e-19	35.5340863800391
PEX10	-0.479642855982102	3.79548654965177	-9.65696000698032	1.93542452788089e-20	2.96456249935515e-19	35.5111985963006
NARS2	-0.487080708253802	3.77156503664567	-9.65657558638951	1.94161263038992e-20	2.97140682266404e-19	35.5080486785498
HOXB9	1.10740790115578	2.03321351458478	9.65466112207449	1.97272350843196e-20	3.01634661758295e-19	35.492362988524
SRD5A1	-0.552496566269844	3.65068500355836	-9.65311577351747	1.99819618407597e-20	3.05259360463879e-19	35.4797031466629
TMEM198	-0.700936484200319	2.54828025341306	-9.64772823460747	2.08957838268532e-20	3.1893759095439e-19	35.4355783273684
COQ9	-0.497864159862225	5.42277397098468	-9.64480391403551	2.14090261144934e-20	3.26482924277332e-19	35.4116348973382
TSPYL1	-0.642329870004724	5.1881319131557	-9.64407566672282	2.15387713382425e-20	3.28171861712659e-19	35.4056730257119
C9orf64	-0.606052554268834	4.8758768819555	-9.64231468473942	2.18557402463964e-20	3.32570092068274e-19	35.3912578700165
SIAE	-0.616953328591128	4.71623585633275	-9.64225846713165	2.18659349802963e-20	3.32570092068274e-19	35.3907977108397
ZC3H12C	-0.576923209686552	2.8720269596236	-9.63736322879064	2.27719777613189e-20	3.46045938223454e-19	35.3507358292266
TEX11	-1.14449910301914	2.14375322979706	-9.6355539063467	2.31161977994011e-20	3.50968071685459e-19	35.3359322237252
SLC34A3	-0.810796685590968	1.2639175383508	-9.63443133901516	2.33323520846787e-20	3.53938875609375e-19	35.3267485262035
HOXC10	-0.805348269795855	5.57516501274634	-9.63245905620633	2.37169862271613e-20	3.59457971958679e-19	35.3106151444851
SEPTIN10	-0.661258301980851	5.74007087996569	-9.63218938688103	2.37700632852854e-20	3.59946672605751e-19	35.3084094147402
SPINT2	-0.713091686203229	5.12803001508931	-9.62452714175194	2.53283810283957e-20	3.83208202634519e-19	35.2457550633299
ERBB2	-0.688843834398385	5.11806474366505	-9.6203902323544	2.62114048115307e-20	3.96221043161529e-19	35.2119420177131
STARD3NL	-0.528757609046889	5.29430599884661	-9.62019938524486	2.62528695279588e-20	3.96500943797267e-19	35.2103823744975
SLC30A9	-0.603071602095186	5.13368647655256	-9.6170928968184	2.69370230368416e-20	4.06478501336724e-19	35.1849985462605
GPR108	-0.41448350069698	6.33169830296002	-9.61404127835125	2.7626296440212e-20	4.16515837603825e-19	35.1600686820307
FAM210A	-0.508581494032587	4.14574834251144	-9.61321908019042	2.78149790285334e-20	4.18643436844453e-19	35.153352774724
ETFBKMT	-0.325226662074646	1.98657591768525	-9.61321519485372	2.78158736831481e-20	4.18643436844453e-19	35.1533210393414
FAM8A1	-0.554611479598687	5.32668430661569	-9.61151502216915	2.82101131395463e-20	4.24207428046197e-19	35.1394349148357
FAM120A	-0.509752876758071	6.30886961436746	-9.61117705909142	2.82891382088246e-20	4.25025852149628e-19	35.1366748142399
OSGEPL1	-0.41669977602667	3.11113855752895	-9.60970037052068	2.86370110249932e-20	4.29878606854763e-19	35.1246156906758
TRUB2	-0.386615197753258	4.0420014695163	-9.60797860065724	2.90479774185952e-20	4.35669230762576e-19	35.1105567978436
NGEF	-0.946930585547169	2.69502739613978	-9.60475765134329	2.98325428160936e-20	4.47048286883317e-19	35.0842613025365
ANXA13	-1.37575823794011	3.41884360436663	-9.6026795060316	3.03498542266613e-20	4.54406222988089e-19	35.0672988313496
TBC1D13	-0.475941180891546	5.28604940601586	-9.60208311058201	3.04999500488365e-20	4.56258127224067e-19	35.0624313421894
CCDC38	-0.147839539456043	0.264793441416829	-9.60192403729113	3.05401084516031e-20	4.56463662479929e-19	35.0611330993985
SLC25A43	-0.550753311313718	5.02797376756507	-9.59882721582223	3.13324351463335e-20	4.67901308952765e-19	35.0358620650659
TTC37	-0.583538486730118	4.90950094837072	-9.59555405108097	3.21920376591863e-20	4.80322993674803e-19	35.0091582496414
TRMT61B	-0.577278462103484	3.65945874297288	-9.59532765051195	3.22523524111091e-20	4.80629880376802e-19	35.0073114182864
NAPSA	-1.35432110881582	2.69501955235103	-9.59526808159825	3.22682406086984e-20	4.80629880376802e-19	35.006825498201
TEX30	-0.536019704332229	3.34641950895163	-9.59211551558864	3.31202567019484e-20	4.9289560318369e-19	34.9811121761704
SLC3A1	-0.655776785467014	1.69191760551321	-9.5908107653423	3.34793710179441e-20	4.97811163896763e-19	34.9704719622401
KLHL12	-0.444104531460583	5.29813689003707	-9.59031536209425	3.36167326270905e-20	4.9942382315638e-19	34.9664322249046
RMDN2	-0.401363646332773	2.02149207859319	-9.58556284055568	3.49631934424956e-20	5.18981148023573e-19	34.9276855274464
WDR35	-0.580694573106685	3.72443343099138	-9.58541207355719	3.50067717372587e-20	5.19181976031207e-19	34.9264565648304
PPFIBP1	-0.750699112136975	5.22031550113619	-9.58355394774451	3.55482935381242e-20	5.26761076974022e-19	34.9113113498146
CYSTM1	-0.498050345377466	7.43363409747465	-9.57939187899388	3.67915820440783e-20	5.4445523628933e-19	34.8773946587424
RAB36	-0.608050862207115	4.50130590208273	-9.57934640654176	3.68054008557667e-20	5.4445523628933e-19	34.8770241611349
FH	-0.4243147190053	6.31449941227576	-9.57827704091576	3.7131862199401e-20	5.48814640788067e-19	34.8683116078948
KIF3B	-0.54942886556514	5.86350916655879	-9.57380023656279	3.85300148071355e-20	5.68992816955288e-19	34.831844718724
ATP5PB	-0.446964305462127	6.94032602625401	-9.5732321979599	3.87111096111847e-20	5.71178951205849e-19	34.8272184824735
RMC1	-0.43012801473455	4.18930228095177	-9.56966872242267	3.98665772650162e-20	5.8772587200081e-19	34.7982011382081
ESD	-0.449119895188555	6.73067341056805	-9.56757182439818	4.0562413563967e-20	5.97474323579047e-19	34.7811296796845
MTREX	-0.582918318335695	4.88244286739885	-9.56545843989503	4.12759014908328e-20	6.07465950560996e-19	34.7639266696888
GLE1	-0.446933509530868	4.88519766232342	-9.56450794893218	4.16008339665615e-20	6.11726986616383e-19	34.7561905201408
ADAM12	1.02182950081079	1.96485231073809	9.56383109245925	4.18337669655936e-20	6.14629103428169e-19	34.7506818421259
DARS2	-0.509897201901951	3.40033149549482	-9.56148905937632	4.26497741043788e-20	6.26085638891637e-19	34.7316230458574
C11orf71	-0.47174095950391	3.65460991523136	-9.55999355422754	4.31790695893891e-20	6.33317457016524e-19	34.7194547751334
GLCE	-0.610868778631579	4.08595952856857	-9.55863502587177	4.36655271917304e-20	6.39909227157522e-19	34.708402188884
C16orf87	-0.428071586020246	2.50015886033859	-9.55687765431529	4.43028685515684e-20	6.48699121045762e-19	34.6941063764601
SEC23B	-0.639178139895559	5.83831097057475	-9.5539448016651	4.53871182715122e-20	6.64012387379499e-19	34.6702524284872
GPANK1	-0.471583900303437	4.64197966708552	-9.55319517151258	4.56684449752143e-20	6.67291834510019e-19	34.6641562455884
ELMOD2	-0.449880967908063	4.23140547143313	-9.55314185549218	4.5688519517615e-20	6.67291834510019e-19	34.6637226790256
FBXO48	-0.425113442348475	2.06596982137251	-9.55292908111501	4.57687204522023e-20	6.67898608085431e-19	34.6619924120705
CTBP2	-0.499044851600052	4.42964932256624	-9.55025951279852	4.67868977987399e-20	6.8213354548573e-19	34.6402859741557
AKTIP	-0.461239760386158	4.35374055020943	-9.55016552803746	4.68231499563651e-20	6.8213354548573e-19	34.639521855865
SORBS2	-0.772154444519679	3.9660665047324	-9.54613333396591	4.84049668011226e-20	7.04583838576071e-19	34.6067441681538
STX7	-0.492237119611572	4.34878696625224	-9.54400643865717	4.92605644795801e-20	7.16434371277933e-19	34.5894585847218
CDCA2	-1.00666241045412	3.96864466430247	-9.53679950015793	5.22727322805714e-20	7.59603253442988e-19	34.5309069982621
TNS1	-0.833000437700342	7.2592704238498	-9.53553374882206	5.28202940199229e-20	7.66915159727923e-19	34.5206268372343
CIAO1	-0.319804959963076	5.95011301653832	-9.53186243868034	5.44408645297848e-20	7.89611732694509e-19	34.4908147004679
CLINT1	-0.570995882613258	5.76116928532962	-9.53178651779418	5.4474892080788e-20	7.89611732694509e-19	34.4901982858281
KLF15	-1.06527934815286	3.7220566298649	-9.52995792266021	5.53008628571653e-20	8.0091224513504e-19	34.4753526585924
EHD1	-0.515250779497643	5.4170588903311	-9.52706237667862	5.66342339835456e-20	8.19536260274457e-19	34.4518490079441
ZDHHC6	-0.446335488692164	5.15972697766612	-9.52658897358174	5.68552420687417e-20	8.22045918379682e-19	34.4480067931509
CREB3L3	-1.41011612924373	3.70538417954902	-9.52192315853651	5.90797302098055e-20	8.53494630907207e-19	34.4101455232427
GPC4	-0.977574334185642	4.88954684027801	-9.52035350328549	5.98473080407453e-20	8.63861143131159e-19	34.3974113333687
NUDCD2	-0.392087491270048	3.22675580024442	-9.51680558304807	6.16188919276077e-20	8.88690496431724e-19	34.3686334882826
NUP35	-0.408578551808457	3.34441619596101	-9.51342880365042	6.33532650056949e-20	9.12942212484068e-19	34.3412508520215
VAPB	-0.451729348299693	4.55087857364569	-9.51281538534833	6.36734807842497e-20	9.16792000825223e-19	34.3362773211979
NDUFS2	-0.378335485255372	5.14980993589718	-9.51215544412417	6.40197739173165e-20	9.21010536006157e-19	34.3309268410284
SPOPL	-0.606983828939125	4.03752060081874	-9.51000540293775	6.51609714338794e-20	9.36648306517943e-19	34.3134971837107
PPP1R26	-0.538950745291244	4.4238629431643	-9.5092082410699	6.55891928763095e-20	9.42020012067228e-19	34.3070355710017
MRPS14	-0.422403764091336	4.7855930420713	-9.50882070732656	6.5798375690706e-20	9.43932205317484e-19	34.303894449258
ACADS	-0.562246643922285	5.97416102471201	-9.50875927639209	6.58315955207529e-20	9.43932205317484e-19	34.3033965343783
STXBP1	-0.878956906248952	3.90526383685415	-9.50788246018649	6.63075648634074e-20	9.49968578532299e-19	34.296289942535
AIF1L	-1.27163617790301	5.63964211332681	-9.50777811567646	6.63644336760753e-20	9.49995596566055e-19	34.2954442616084
FIGNL2	-0.355414076273341	0.915112811890617	-9.50515074608323	6.78124192640429e-20	9.6915314625345e-19	34.2741523871013
TEX9	-0.493936751785607	2.02879674570674	-9.50510987466277	6.78351897450998e-20	9.6915314625345e-19	34.2738212031562
WIPF2	-0.483577052810079	4.95719242368215	-9.50504560772044	6.78710097792959e-20	9.6915314625345e-19	34.2733004457209
ASL	-0.502472762190723	3.52061543967013	-9.50480756770686	6.80038479395183e-20	9.70248129396364e-19	34.2713716203293
METTL15	-0.384901723331903	2.79152106650904	-9.50260179231701	6.92471029536584e-20	9.86822890524885e-19	34.2534999695028
RNF152	-0.884046618495094	4.45544975716779	-9.50254433479861	6.92797873716104e-20	9.86822890524885e-19	34.253034476024
FNDC4	0.966325627199446	2.59494602821572	9.50212772534658	6.95172313614089e-20	9.89389393296889e-19	34.2496593641102
VAT1	-0.528760479179511	8.16955521220565	-9.49908943658276	7.12734490997412e-20	1.01354950909081e-18	34.2250482006917
PLA2G4C	-0.579041519098622	3.25203009412735	-9.49565080237105	7.3314172406892e-20	1.04171239378806e-18	34.1972008349615
MUL1	-0.501658071617603	5.77587857776407	-9.48976334723853	7.6943520813288e-20	1.09238303419227e-18	34.1495385881366
CLCN3	-0.57654767716852	5.42696992480736	-9.48692254345557	7.87578880797321e-20	1.11722396571561e-18	34.1265481902447
TTC7A	-0.493805010583014	4.27417107738498	-9.48416575641756	8.05591196311337e-20	1.14183795651085e-18	34.10424240256
CEP104	-0.458892493643115	3.45474088927111	-9.47857971031306	8.43350569643627e-20	1.19437796248382e-18	34.0590585469346
BCO1	-0.855850229593847	3.14996865871654	-9.47790594512371	8.48021878939576e-20	1.20000999380164e-18	34.0536099390278
DNAJC28	-0.385451885168807	1.60260510375233	-9.4775443314594	8.50539563451928e-20	1.20258777228498e-18	34.0506857531277
RUNDC1	-0.389880169034011	4.00935040350848	-9.47690020908951	8.55042539409098e-20	1.20796606671385e-18	34.0454772591398
AP1S1	-0.44632647121538	6.41114996412386	-9.47571691156046	8.63376478857769e-20	1.21874336615233e-18	34.0359095489628
TXNDC11	-0.384840335364352	5.78124990461796	-9.47350755974736	8.79152961093215e-20	1.24000039687907e-18	34.0180478107018
TM6SF2	-0.773687488612726	1.62514726548199	-9.47310138954796	8.82084267088423e-20	1.24308697716906e-18	34.0147644066819
WASL	-0.539746826930201	6.12146307231193	-9.47300514827609	8.82780252914942e-20	1.24308697716906e-18	34.0139864248701
HSD3B2	-0.387597337496778	0.630097878579703	-9.47211218021726	8.89263917843567e-20	1.25119722903104e-18	34.006768241523
CPXM1	1.15736713385572	2.3764167052435	9.4718987037016	8.90820905643116e-20	1.2523680722296e-18	34.0050427053235
CMTR2	-0.481872286924292	3.54131118700781	-9.46963009022361	9.07534845193109e-20	1.2748282158737e-18	33.9867071505524
ZNF184	-0.530897044319252	3.37974468238284	-9.46909752465183	9.11503333152498e-20	1.27936267995198e-18	33.9824032621034
VPS54	-0.491240549710366	4.57227918143924	-9.46487663528658	9.43570264087864e-20	1.32329602458686e-18	33.9482985467143
ARL1	-0.470774911993506	6.29975377433528	-9.46246390382051	9.62399875326277e-20	1.34805901253952e-18	33.9288085707682
NEK6	-0.862941848630756	6.37299471426847	-9.46241468601459	9.62787835093048e-20	1.34805901253952e-18	33.9284110274926
CD164	-0.533063977359299	7.29781065124245	-9.4602555539021	9.7996062349983e-20	1.37099268443968e-18	33.9109726789541
TANGO6	-0.489717964364625	3.11212417360627	-9.45781770260333	9.99715317763207e-20	1.39749848384407e-18	33.8912866402415
HINT1	-0.495716311811003	6.81762080806924	-9.45457843842987	1.02657594217243e-19	1.43388675253478e-18	33.8651346461977
THAP5	-0.518358354207215	4.21318231650499	-9.45035981935631	1.06263246310236e-19	1.48305037944125e-18	33.8310854451002
ENPP7	-1.0306363257593	1.45787138069546	-9.44798361200924	1.08349156226154e-19	1.51047064354606e-18	33.811911426008
SELENOP	-0.922198458040924	5.27437960549659	-9.44792310103468	1.08402801134223e-19	1.51047064354606e-18	33.8114231975116
SLC30A4	-0.456506479370472	2.66518944458036	-9.44507610905731	1.10956726657734e-19	1.54481089701236e-18	33.7884549603526
PDK4	-1.50904893699371	7.96014551383794	-9.44401696612595	1.11921984690325e-19	1.55699521053094e-18	33.7799115338917
FAM227B	-0.378490341377739	1.79663277305005	-9.44186560238551	1.1390833938579e-19	1.58335340941888e-18	33.7625599624046
MRPL49	-0.522878658717501	5.82479407378341	-9.44071360111939	1.1498630449289e-19	1.59705254745029e-18	33.7532697884338
SLC6A18	-1.68167034386783	2.22192159747655	-9.43920937626133	1.16409088712091e-19	1.61551504800603e-18	33.741140365066
HACD1	0.500775872512747	1.09858344684457	9.43868974693486	1.16904627999096e-19	1.62109001811266e-18	33.7369506170959
GSTA2	-1.97092420396827	6.66380643620832	-9.43546938597364	1.20022654531251e-19	1.66299232156452e-18	33.710988654178
COQ7	-0.373442990416063	4.29076612828904	-9.43504627617898	1.20438397199071e-19	1.66741556635061e-18	33.7075780890933
DNAJA3	-0.395787439124537	4.65765943399597	-9.43250194682655	1.22968690255696e-19	1.70108329082299e-18	33.6870712868269
PIGF	-0.403946362510911	2.21424174499701	-9.43160725265759	1.23870910587731e-19	1.71127328535965e-18	33.6798611612256
SAMD15	-0.510898000247256	1.84693603437694	-9.43157515858688	1.23903396225543e-19	1.71127328535965e-18	33.6796025318638
MAF	-0.716491757371316	6.30346700535572	-9.42765527844776	1.27935255507758e-19	1.76554739989061e-18	33.648018979413
FBXL16	-1.19754750026997	4.80450305431479	-9.42471327588194	1.31046463810207e-19	1.80703974597985e-18	33.6243206018135
NDUFB3	-0.390888540612368	6.74597283555379	-9.42421787353276	1.31577684629062e-19	1.81291805025593e-18	33.6203305623845
SYPL1	-0.568182982671544	7.36150553165979	-9.42174954837783	1.34256446133015e-19	1.8483528894711e-18	33.6004525565106
CHAMP1	-0.56691953752703	3.56600761217126	-9.42071086927646	1.35399768916235e-19	1.86260924150853e-18	33.5920889379036
UCHL5	-0.449152466150845	3.89012766682801	-9.4185354221934	1.37825745745427e-19	1.89447353618893e-18	33.5745740030502
CSTF1	-0.360977910629966	4.49153516231738	-9.41843746815438	1.37935988050463e-19	1.89448171823203e-18	33.5737854244642
LONRF3	-0.62986612993179	1.98791630174683	-9.40622530009378	1.52387419137279e-19	2.09130248439548e-18	33.4755172505714
DCTN6	-0.4723856436448	5.04193633319542	-9.40328954280514	1.56079409071648e-19	2.1402698650317e-18	33.4519075327465
PKP2	-0.732202844820225	3.07020356661108	-9.40160664248356	1.5823564057677e-19	2.16811688967917e-18	33.4383758157362
CHMP6	-0.445407236346611	4.57658187340662	-9.39884486966932	1.61838334440288e-19	2.21572325076014e-18	33.4161729432386
TOMM70	-0.540241353246346	6.08449044402583	-9.3929850326984	1.69753797956038e-19	2.32225346087445e-18	33.3690790624377
FAM114A2	-0.441212150523698	3.9415069999873	-9.38908211406929	1.7523749516036e-19	2.39537455805435e-18	33.3377240325324
ANKRD6	-0.517912259866075	2.67555574945426	-9.38778505048666	1.77098481201501e-19	2.41889925549371e-18	33.3273058237265
TADA1	-0.451101484516552	3.83200388682436	-9.38629315919985	1.79263227251471e-19	2.44653241741779e-18	33.3153240017304
BDKRB1	0.598765988136994	0.691561516995308	9.38264276587793	1.84671171889038e-19	2.51834925643157e-18	33.2860123490849
SMIM19	-0.410461052629145	4.18522212764029	-9.38108545079868	1.87027192156076e-19	2.54846673980496e-18	33.2735100186646
POLDIP2	-0.366332117387301	7.04125224417054	-9.38015281908968	1.88452379819783e-19	2.56586305636423e-18	33.2660234389964
SPART	-0.594762254294566	5.55111037145074	-9.37845005812837	1.91082244388461e-19	2.59962127444396e-18	33.2523561200386
VPS36	-0.469455696537011	4.59686180632526	-9.37814115948605	1.91563211308685e-19	2.60411421321122e-18	33.2498769156285
AP3S2	-0.4053581065892	3.29253296665019	-9.37662451661573	1.93942141635609e-19	2.63438075721703e-18	33.2377052663126
C5orf24	-0.570598746500069	5.51648495311084	-9.37555192940746	1.9564219737509e-19	2.65538561370527e-18	33.229098186539
RTCB	-0.469397537921217	6.3266679535012	-9.37405291945462	1.98042900824422e-19	2.68585968637705e-18	33.2170704162596
PRXL2A	-0.606811235556472	5.89825528761973	-9.36803234219961	2.07982616340595e-19	2.81844991775122e-18	33.1687763141727
FTCD	-1.6309130965039	3.31275851507415	-9.36701208269469	2.09715327940584e-19	2.83970331987258e-18	33.1605944957965
RWDD2A	-0.441506510061206	3.2866288380315	-9.36687415317251	2.09950669203721e-19	2.84066379209232e-18	33.1594884395831
LARP1	-0.49762095827317	6.38191946311647	-9.36569024965482	2.1198148895714e-19	2.86589684366311e-18	33.1499952021319
MLX	-0.429159183630257	4.80803983461216	-9.36152444897577	2.19283298108625e-19	2.96229618821018e-18	33.1165981822126
PEX19	-0.455650979051675	5.31785166017671	-9.36003654573649	2.21951244842158e-19	2.99599500654907e-18	33.1046723134311
IBA57	-0.470237730985932	2.34719088369069	-9.35829850227793	2.25108466800212e-19	3.03624050692745e-18	33.0907432353687
TMEM120A	-0.42491893002421	6.30638786634884	-9.35814067153548	2.25397366781014e-19	3.03776575915941e-18	33.0894784354321
GCFC2	-0.41889832816212	3.49113309515209	-9.35780829125058	2.26006971551957e-19	3.04360752492183e-18	33.0868149069561
PRXL2B	-0.537970509876	4.88886533433928	-9.35479122050126	2.31615705187522e-19	3.11671040049066e-18	33.0626407184187
CISH	-0.779768079856686	4.34968626439878	-9.35375620568499	2.33571393891267e-19	3.1405809678236e-18	33.0543489798673
UNC50	-0.393379891443837	5.37632990758784	-9.35134227838336	2.38196384517451e-19	3.20027770738143e-18	33.0350130149169
ATXN1L	-0.619902846663711	4.65310885902718	-9.34661475130175	2.47518597280449e-19	3.32294197654359e-18	32.9971550869215
WWP1	-0.582976843753126	5.12421189429324	-9.34616365654917	2.48426781960109e-19	3.33254498346798e-18	32.9935434476623
TMLHE	-0.450515815624866	3.02839401519921	-9.34212327106961	2.56709885598511e-19	3.4409879002103e-18	32.9612001297262
CHST13	-0.977168430342989	3.79909043941274	-9.3393428066667	2.6256841964351e-19	3.51678849193842e-18	32.9389483153374
ATP1B1	-0.712348431722226	9.6884452649229	-9.33762732401723	2.66248878706696e-19	3.56332155406219e-18	32.9252218268617
NDFIP1	-0.4517938193532	6.58229355668918	-9.33746623469956	2.66597099723645e-19	3.56522034754267e-18	32.923932958505
MRPS31	-0.36115504815004	4.61509101518377	-9.33286274001052	2.76741279116073e-19	3.69801687592228e-18	32.8871073470434
ATE1	-0.568965302087143	4.45077876884042	-9.33054031469979	2.82003137248406e-19	3.76541746938019e-18	32.8685340732763
PTPN3	-0.710261349357399	3.93689656387253	-9.32710213904546	2.89975429664537e-19	3.86887681370183e-18	32.8410438324595
FARS2	-0.400089121313945	3.57220126067134	-9.32532551939159	2.94182073777155e-19	3.92197366568031e-18	32.826841561279
COA7	-0.489225102588938	3.6312533924805	-9.3211859967978	3.04219561802231e-19	4.05266429361522e-18	32.7937578152654
PCSK5	-0.666136658007437	2.63109618994392	-9.32085718625038	3.05031254672158e-19	4.06034670125235e-18	32.7911303594626
SLC51A	-0.596815010350811	1.99670994542183	-9.32062220509137	3.05612637085714e-19	4.06495392114471e-18	32.7892527153155
PREB	-0.379916853708314	5.65486759319133	-9.32049215602266	3.05934871882732e-19	4.06610978183834e-18	32.7882135577947
SPAG1	-0.457087481790863	2.9174452639548	-9.31882959591422	3.10084133155446e-19	4.11808889520353e-18	32.7749297832136
SLC6A3	-1.99420444087739	5.68642344316765	-9.31743592460645	3.13605248724199e-19	4.16165244812344e-18	32.7637957285857
RMND1	-0.566534672064148	4.37650077431122	-9.31282766698809	3.2553247114761e-19	4.31661553068949e-18	32.7269888287672
ITGA6	-0.79439361510061	6.45818853252456	-9.31230640145383	3.269096025472e-19	4.3315522337504e-18	32.7228262202256
CPPED1	-0.447371178615166	4.85076243308423	-9.31064766486884	3.3133033964118e-19	4.38676291825311e-18	32.7095813578097
H2BC5	-0.840937037760122	6.60134853482766	-9.30969832231122	3.33887049791577e-19	4.41722851937126e-18	32.7020017058768
SPINK1	1.42052745280786	2.27371258855592	9.3083185707533	3.37637795454512e-19	4.46343215750808e-18	32.6909866131421
C4orf3	-0.527088239620647	7.57348599006683	-9.30067628601914	3.59181330349859e-19	4.7445986435664e-18	32.6299965423909
EIF4ENIF1	-0.365512550513559	3.83384128935463	-9.29908675858502	3.63830431196251e-19	4.80230055340108e-18	32.6173156744765
NSMF	-0.645783362606441	5.11554034629223	-9.29899336581872	3.64105436101135e-19	4.80230055340108e-18	32.616570657919
FAM205C	-0.327667723857634	0.535880362596367	-9.29340095651169	3.80953770876632e-19	5.02068592921926e-18	32.5719684763463
PRELID2	-0.543301584395665	2.54291247944625	-9.29330478861757	3.81250151401021e-19	5.02076228346558e-18	32.5712016595144
ZFYVE9	-0.612554477562747	3.52533068975358	-9.2920891460241	3.85016402316256e-19	5.06649916163006e-18	32.5615089459011
COG8	-0.379636171069543	2.15777887436814	-9.28595456212371	4.04591985702236e-19	5.32004591245299e-18	32.5126098382518
AJUBA	-0.755774044650603	4.57612987881101	-9.28084781068108	4.21637366687072e-19	5.53996229780931e-18	32.4719213749918
LEAP2	-0.84879882759351	2.53961503312442	-9.27937837032107	4.26672567312817e-19	5.60186065199913e-18	32.4602164743859
PPP1R7	-0.347965020939375	5.65813446098336	-9.27682242568258	4.35573110002362e-19	5.71437524268855e-18	32.439860150571
H2AZ2	-0.443914438467456	6.20891464541424	-9.27648237824142	4.36771033534365e-19	5.72574348816901e-18	32.4371522133865
BAIAP2L1	0.75804978967251	2.726982575768	9.27227853169441	4.51852745121486e-19	5.91896264610238e-18	32.4036811678141
CYB5D2	-0.449526458883789	5.31148869779924	-9.27149111842533	4.5473449712116e-19	5.95219897065107e-18	32.3974129955142
ODC1	-0.640158472063066	6.73422655548542	-9.27100975410719	4.56505139602007e-19	5.97085223470362e-18	32.393581302793
PLEKHA2	-0.66155166147743	5.61896713549715	-9.26674202725216	4.72505186159586e-19	6.17544977796167e-18	32.3596161787432
ZBTB44	-0.546804522734115	4.62699072784514	-9.26654136892489	4.7327099289983e-19	6.18078323153686e-18	32.3580194972178
PI4K2B	-0.517510611157275	4.18518966800413	-9.26499300078541	4.79221791943138e-19	6.25377199485916e-18	32.3456996368339
ATL2	-0.459158582534004	4.67627870395292	-9.2646200245161	4.80666283290342e-19	6.2644952771586e-18	32.3427322081438
MXI1	-0.671021776723528	5.88427571411812	-9.26459363492754	4.80768650162768e-19	6.2644952771586e-18	32.3425222537537
NAPRT	-0.578701011630475	4.30622746079829	-9.26398425413445	4.83138493115718e-19	6.29063065866871e-18	32.337674167288
ERLIN2	-0.570520729634738	5.02231093420699	-9.26094234905088	4.95142437445154e-19	6.44207156188055e-18	32.3134769442858
TRIM23	-0.555849942159328	3.90313922471421	-9.25971521022718	5.00068178190361e-19	6.50126259049892e-18	32.303717134104
CDH16	-1.04964443950955	7.22639750713424	-9.25033209563878	5.39371681852969e-19	7.00696535267339e-18	32.2291212045244
PLPBP	-0.498111333786729	5.82922241088592	-9.2496142153254	5.42501745034134e-19	7.04233294567976e-18	32.2234162909038
TAF1B	-0.5279162018484	3.61973112897915	-9.24911982436878	5.44667818053432e-19	7.06093530009338e-18	32.2194876077629
AGA	-0.419499068623209	4.85499567719496	-9.2491006273736	5.44752098334557e-19	7.06093530009338e-18	32.2193350616883
ARV1	-0.373688572037292	4.78531200516531	-9.24813455538954	5.49010154787712e-19	7.11079269446933e-18	32.2116586091565
ZXDA	-0.547868427959155	2.70699336859252	-9.24770242514287	5.50925467378237e-19	7.13025485045782e-18	32.2082250696767
PNPO	-0.400715779906387	3.83976095990122	-9.24738363830627	5.52342653909444e-19	7.14324578910732e-18	32.2056921872558
AFMID	-0.558658228442785	4.49286381535547	-9.24575101756962	5.59657370619716e-19	7.23243085233168e-18	32.192721384002
DHDH	-1.21027430615795	3.03380103096968	-9.24502769331226	5.62928715422544e-19	7.26926931619634e-18	32.1869752646679
SLC23A1	-1.04247048247264	3.12907766329019	-9.24405402103289	5.67362225864492e-19	7.32104894584517e-18	32.1792408823876
NDUFC1	-0.410627613029582	6.10154754543005	-9.24379493164082	5.685477761996e-19	7.33087199789305e-18	32.1771829005001
PDZRN3	-0.848039236514027	2.35395585729959	-9.24164424883904	5.78484149384185e-19	7.45342962942577e-18	32.1601013459233
FUT3	-0.710921978770492	1.15981972742748	-9.24067329717266	5.8302622047582e-19	7.50635397718422e-18	32.1523906128898
ZSCAN21	-0.394342611754675	2.77983198914963	-9.24048850781348	5.8389465018436e-19	7.51193727914026e-18	32.1509231896331
FNBP1L	-0.621498464818441	5.64242962758668	-9.23922280188915	5.89877461533383e-19	7.58326099730193e-18	32.140872713704
TMEM252	-1.41356339892577	4.10068841703647	-9.23739423762898	5.9862820757499e-19	7.69003581448377e-18	32.1263545562074
FCHO2	-0.595037460560365	5.2020133583505	-9.23592347223108	6.05759886817617e-19	7.77586874029331e-18	32.1146787025189
BLZF1	-0.495953860860173	4.53013831415171	-9.23579461319687	6.06388714028255e-19	7.77816199033422e-18	32.1136558030846
FTO	-0.590191071168239	4.14379107098765	-9.23346994421851	6.17844709035411e-19	7.9192291414791e-18	32.0952040557919
ARMT1	-0.607852222006182	5.18855026186347	-9.23202016882503	6.2509749008632e-19	8.00625236005296e-18	32.0836983582481
MCFD2	-0.611995717704875	6.53507769468712	-9.22961899228508	6.37295795493732e-19	8.15420336128188e-18	32.0646450300727
UNC119B	-0.687001856242689	5.12584565582993	-9.22956109393783	6.37592819833998e-19	8.15420336128188e-18	32.0641856511088
SPTLC3	-0.721562201229732	3.92342652036086	-9.225164522945	6.6055284003807e-19	8.44159169391848e-18	32.0293083198148
PIGH	-0.51371916341883	3.85249653233032	-9.21928249289481	6.92555714889765e-19	8.8440337338251e-18	31.9826658626917
FAM168B	-0.572099717736785	6.14980632489384	-9.21903346447498	6.93943995434974e-19	8.85521739521822e-18	31.9806916285687
MYO7A	-0.713278672644345	2.78490082676762	-9.21688857475339	7.06015986110172e-19	9.00261565166905e-18	31.9636890844156
ADAL	-0.397546122401087	2.46797322051898	-9.21356216801777	7.25150530384445e-19	9.2397867728484e-18	31.9373263157631
RHBDD1	-0.453753735071774	4.0852549293644	-9.21295554056949	7.28695012670617e-19	9.2781079063544e-18	31.9325193542322
MAML2	-0.752099596411157	4.68808185314736	-9.21074590114985	7.41751486665777e-19	9.43739483550169e-18	31.9150119422765
FBXO15	-0.387354718612422	1.21052671294126	-9.21061307302339	7.42543692708634e-19	9.44052238603368e-18	31.9139596155111
PINK1	-0.650793952606177	4.08752185042665	-9.20608759089841	7.70040818644414e-19	9.78291563568984e-18	31.8781131860225
GAMT	-0.867301467255013	5.84981161199734	-9.20395423051867	7.83350717250774e-19	9.9446977903445e-18	31.8612192224158
SNX7	-0.654077781299995	5.72369095651809	-9.20228664663231	7.93913119282016e-19	1.00713883076025e-17	31.848015691882
GCNT2	-0.555457684138717	3.18556111546058	-9.19864498808788	8.17472109682561e-19	1.03626435151103e-17	31.8191879349933
METTL14	-0.473436794930353	3.59351097489563	-9.19792908100593	8.22184323436657e-19	1.04147366131514e-17	31.8135217105903
DYNC2H1	-0.610376223411482	2.72535260877775	-9.19765195923934	8.24015596909927e-19	1.04302868010328e-17	31.8113284473258
TMEM59	-0.43803299692641	6.76007362191863	-9.19395560761231	8.48831600565901e-19	1.07365390882706e-17	31.7820784776756
ZBTB18	-0.475156615468055	4.79144566191191	-9.19382495714149	8.4972215565581e-19	1.07399410427367e-17	31.7810447702795
CTR9	-0.514464631863208	4.88535618862789	-9.19275519567219	8.57048885018183e-19	1.08246276574153e-17	31.7725812108893
TIGD6	-0.338245738704448	2.73192454580752	-9.19196974852623	8.62468167296438e-19	1.08822919243565e-17	31.7663674963564
SNAPC3	-0.470632928177567	4.10912089147793	-9.19191110101208	8.62874171568953e-19	1.08822919243565e-17	31.7659035481646
HDGF	-0.502853578856334	7.74854455549257	-9.18957451621541	8.79204786998575e-19	1.10801606927508e-17	31.7474210614287
NFIA	-0.469937850959503	2.52510948108303	-9.18576750458477	9.06470485141734e-19	1.14154497392703e-17	31.7173147323466
MRPS35	-0.459432939481744	6.63872108478825	-9.18532562096829	9.09688991731426e-19	1.14476375813078e-17	31.7138208467948
ALS2	-0.45734562376023	3.30970365437917	-9.18516409258848	9.10868323680007e-19	1.1454136023685e-17	31.7125437045602
PARD6B	-0.623634097112369	4.53439879791604	-9.18480731393065	9.13478562798645e-19	1.14786055331164e-17	31.7097228518441
POU3F3	-0.775321699667577	6.28949489361668	-9.18046448032769	9.45851479658124e-19	1.18767600766955e-17	31.6753928255004
ZC2HC1C	-0.384562796357121	1.68893337214976	-9.17960638222605	9.52381192486461e-19	1.19500669889478e-17	31.6686109680011
MARVELD3	-0.653821321093456	1.869142716565	-9.17795186011221	9.65097596465971e-19	1.21008390941502e-17	31.6555359838357
PLD6	-0.450225472899481	2.19392540052368	-9.17626108538175	9.78266360714382e-19	1.22570603193786e-17	31.6421762774198
DNAJC19	-0.375056500594328	4.57315181981046	-9.17565197132904	9.83053981267826e-19	1.23079383570342e-17	31.6373637824028
RABL3	-0.499429273798103	3.83676270187531	-9.17548371198044	9.84380580999134e-19	1.23079383570342e-17	31.6360344379536
TADA2B	-0.381591610274101	4.45097109638542	-9.17547312570193	9.84464105187017e-19	1.23079383570342e-17	31.6359508009304
AUTS2	-0.67550759552249	2.91944699238214	-9.17493867836955	9.88689950971192e-19	1.23486496675792e-17	31.6317284842383
STARD8	-0.735425345702578	4.57677201353229	-9.17488065077108	9.89149851830627e-19	1.23486496675792e-17	31.6312700571085
RDH5	-0.570790663378942	2.04321923361789	-9.1731190706278	1.00321264934137e-18	1.25151683431915e-17	31.6173542992654
UGT1A6	-1.17068569552955	2.66318522761558	-9.17288668049633	1.00508255638007e-18	1.25294490686398e-17	31.6155186577119
CERT1	-0.515789587358528	3.86861578038758	-9.17254016709834	1.00787715915986e-18	1.25552282306878e-17	31.6127816231424
ALDH1B1	-0.759108186182901	5.12334222941201	-9.17086162709622	1.02152375922825e-18	1.27160572852635e-17	31.5995242601947
ZSWIM7	-0.411160939534414	4.43568181465505	-9.16848923718077	1.04112402339244e-18	1.29507133737758e-17	31.5807897697471
GOLPH3L	-0.502508853740848	5.38959610545907	-9.16291977663096	1.08861361978099e-18	1.35317022464575e-17	31.5368222109414
TYW3	-0.482516603105857	3.97689623005431	-9.16214526132895	1.09538545370337e-18	1.36060890503859e-17	31.530709412892
LRRC8D	-0.485171864831564	4.40844527326348	-9.15189085369312	1.18907505021041e-18	1.47592232166203e-17	31.4498127416313
DBT	-0.476784939256804	3.21543106072154	-9.15179952459287	1.18994416025151e-18	1.47594078972187e-17	31.4490925452963
ASNSD1	-0.416961548758565	4.18797723142306	-9.14759281022271	1.23066554078448e-18	1.52535431948883e-17	31.4159252083452
NDUFA5	-0.407306765643565	4.51472765706566	-9.14613024659409	1.24514418067357e-18	1.54120466837058e-17	31.4043963978143
MARS2	-0.517219802602644	3.05326277480734	-9.14612085346196	1.24523771098815e-18	1.54120466837058e-17	31.4043223598019
ZMYND12	-0.583785985863309	2.45746011112078	-9.14478059255058	1.25865467467831e-18	1.55669545233298e-17	31.3937587982543
LARGE2	-1.02304610465197	2.94633236565389	-9.14337544778543	1.27287491287345e-18	1.5731568486858e-17	31.3826850493531
DDX18	-0.527232125717646	5.02008224337018	-9.13904802365857	1.31767609997719e-18	1.62736294892107e-17	31.3485890031137
MTO1	-0.377710235947131	2.65596653851342	-9.1387076805729	1.32126514807795e-18	1.6306299448922e-17	31.3459079166975
PDZK1IP1	-1.26382430261562	9.18803461594629	-9.13509974132888	1.35991264437219e-18	1.67712852744202e-17	31.3174904851805
PIGP	-0.437036503285633	3.97305930511119	-9.13039290192613	1.41201863385692e-18	1.7401467871455e-17	31.2804299974474
HEATR5B	-0.546309990523988	4.06422441414115	-9.13030275714942	1.41303561687674e-18	1.74015890152503e-17	31.2797203555011
ENPP3	-1.52731425945479	7.28381017484477	-9.12888219039667	1.42915808875545e-18	1.75876021777184e-17	31.2685379767737
RORA	-0.620770172658257	3.34535012710111	-9.1284073068922	1.43458821851028e-18	1.76418613803705e-17	31.2648000842651
EFNA5	1.24026805387824	3.29184975921557	9.12580503838549	1.46470902388842e-18	1.79994612480399e-17	31.2443196800546
APOOL	-0.634411813159688	3.71067138205578	-9.12521551663669	1.47161917106651e-18	1.80715252577734e-17	31.2396806098559
PALM3	-0.908079791994817	3.19421660805527	-9.12255112259119	1.50325502868167e-18	1.84469036829275e-17	31.2187166573753
CPEB4	-0.659350532326072	4.54316294403576	-9.12086525028742	1.5236192691983e-18	1.86741747889782e-17	31.2054542012308
PAK1	-0.445205926622285	4.89628948182664	-9.12083910970328	1.52393717168997e-18	1.86741747889782e-17	31.2052485719856
HYAL1	-0.676354781378693	5.04520685520621	-9.11939660619102	1.54158203442135e-18	1.88770052379391e-17	31.193902096032
ERICH5	-1.16551352422602	3.67728131615987	-9.11598655002751	1.58410272874749e-18	1.93839425972374e-17	31.1670844007254
KIF3A	-0.478436957148096	3.27125990632824	-9.11549980860854	1.59026598048611e-18	1.94455878349886e-17	31.1632571176378
PLEKHM3	-0.53320777015091	2.66832849107778	-9.11223354413023	1.6322430826377e-18	1.99447637778036e-17	31.1375780966243
SLC51B	-0.760647606421792	2.81320383632876	-9.10952466847342	1.66788771266106e-18	2.03659108829384e-17	31.1162862960545
ADAMTS14	0.669198064369166	1.19496211844929	9.1089585128322	1.67543426937546e-18	2.0443611091998e-17	31.1118368879257
IFNLR1	-0.528446098986965	2.29825609404459	-9.10773543336616	1.69185289253609e-18	2.06293819881712e-17	31.1022254143068
IBTK	-0.533496879125981	4.62231147637978	-9.10712182776722	1.70014985254976e-18	2.07159302908003e-17	31.0974037975731
TMEM199	-0.2566730467954	2.52942444290735	-9.10307941450817	1.75582605457732e-18	2.13792548068971e-17	31.0656450688988
KAZN	-0.548407308592927	2.81692004695821	-9.09992600659815	1.80050820978525e-18	2.19078738370912e-17	31.0408778440332
ARHGEF10L	-0.552697182752078	4.57733687428259	-9.09804303368937	1.82772394899581e-18	2.22233739554888e-17	31.0260917458102
L3MBTL4	-0.491342308221518	2.25202451768011	-9.09740431013459	1.8370480177912e-18	2.23210377295333e-17	31.0210766581124
STAM2	-0.492294750769217	4.32134789294981	-9.09410223333773	1.88600803870526e-18	2.28998221312365e-17	30.9951537263174
FRMPD1	-0.37844577241072	0.57113329638093	-9.09233703420822	1.91270842907602e-18	2.32059143825585e-17	30.9812988598752
RTN4	-0.431941128417235	7.47649377919247	-9.09225858543912	1.91390369227606e-18	2.32059143825585e-17	30.9806831691193
ALG5	-0.403581047437192	5.53805028956079	-9.0919512862897	1.91859289898466e-18	2.32464572991984e-17	30.9782714255338
KLF10	-0.864102531841546	6.64249285292328	-9.09109111458671	1.93177919611489e-18	2.33898254733519e-17	30.9715209468616
GCLM	-0.594955008120854	4.24600843250136	-9.090796286384	1.9363194854164e-18	2.34283810007175e-17	30.9692072934453
LRATD2	-0.695071090285524	5.09392504968375	-9.08939734420367	1.95800731818352e-18	2.36742130465884e-17	30.9582298931048
ZNF462	-0.615246529772101	3.22707447407491	-9.08841354662151	1.97340304009662e-18	2.38436767320206e-17	30.9505108418177
NARS1	-0.418755155495782	6.77274705616804	-9.0881787928865	1.97709444505865e-18	2.38715847810785e-17	30.948669012305
MFN2	-0.445489747575145	5.03918726712753	-9.08676714431951	1.99943665055948e-18	2.41244877432728e-17	30.9375942406269
PCOLCE	0.790787007322444	4.37912668033661	9.08605398546343	2.01081870850162e-18	2.42448887965743e-17	30.9319997907237
NLN	-0.510252925987266	3.16482228895689	-9.08560003724182	2.01809714210143e-18	2.43156781180115e-17	30.9284389130214
CYREN	-0.47435330929846	4.47560900088711	-9.08506445646208	2.02671799273976e-18	2.44025320408067e-17	30.924237857226
KIAA0232	-0.555256224278195	4.56142714998151	-9.08448842996705	2.03603057086897e-18	2.44975878854277e-17	30.919719750135
PIGX	-0.403151040221363	4.1934698219665	-9.0838119998586	2.04702047119546e-18	2.46126789849096e-17	30.91441438689
COA4	-0.317005169542093	6.07357171006589	-9.08293516189377	2.06135384179003e-18	2.47677828083784e-17	30.9075376181832
RBKS	-0.540036986363497	4.22960371960623	-9.07977469288839	2.11384646472904e-18	2.53808472672609e-17	30.8827550624109
RSAD1	-0.347700624338018	4.89997364306488	-9.07465103086397	2.20177204246235e-18	2.64182064928226e-17	30.8425916818342
CNKSR3	-0.533593868391316	2.74067960996767	-9.07201442172043	2.24841957430161e-18	2.69591904266365e-17	30.8219302777683
TMED7	-0.550290809481844	6.73018062085481	-9.0670718174059	2.33851736557476e-18	2.80200437187245e-17	30.7832101054429
KLHL9	-0.556614394080716	4.9348998236661	-9.06546155649566	2.36863554188762e-18	2.83612507919157e-17	30.7705987158559
TBCA	-0.381542936361487	6.44864867898785	-9.0620956424754	2.43283731873146e-18	2.90914975590274e-17	30.744242532282
C1D	-0.476774098757048	3.80264079639728	-9.06208770494572	2.43299073809437e-18	2.90914975590274e-17	30.7441803873473
PIGM	-0.409496771980662	3.5906820498219	-9.06061974747661	2.46152926855075e-18	2.94123808451036e-17	30.7326880603983
AP5B1	-0.440648848462558	3.81417468519968	-9.06011712920265	2.47137663154993e-18	2.95096374843951e-17	30.7287534818181
STAT5B	-0.469360183416246	5.7098377120256	-9.0586339538632	2.50066314644647e-18	2.98387139808716e-17	30.7171438720998
SESTD1	-0.603530469823041	3.66116216164246	-9.05846752514682	2.50397078516027e-18	2.98575619227048e-17	30.7158412319647
DECR2	-0.625513535389151	4.60366093864785	-9.05734522471555	2.5263889942272e-18	3.01041027877638e-17	30.7070574263933
BEND7	-0.542015969023414	3.18205494972416	-9.05718174687262	2.5296710411321e-18	3.01224371114269e-17	30.7057780158494
CHD9	-0.579500011054454	3.83177133860235	-9.05637679773023	2.54589319540333e-18	3.02947263293242e-17	30.6994785681144
RNF135	-0.375502748977754	5.77034826867781	-9.05445365477364	2.58506852722941e-18	3.07397205873846e-17	30.6844299116225
TOM1L2	-0.510225114152942	4.64882474907188	-9.05253684209486	2.62470872559196e-18	3.11896267955831e-17	30.6694331175674
KLKB1	-0.79277894813943	2.2148229221496	-9.0511708373934	2.65332476445591e-18	3.14974169712347e-17	30.6587471634816
LMAN2L	-0.426013906386696	5.53664085226019	-9.05112661890354	2.65425622815822e-18	3.14974169712347e-17	30.6584012716958
TRAPPC8	-0.508555220741385	3.96438659686799	-9.04856884393935	2.70869044090551e-18	3.2121313272454e-17	30.6383956079284
PEX13	-0.409292995046112	3.91547461220345	-9.04648134645485	2.75393425818037e-18	3.26354431500963e-17	30.6220712929126
TUB	-0.900651910562624	2.95698092255493	-9.03918846822057	2.91795057922305e-18	3.45554147414776e-17	30.5650623453741
ZNF33B	-0.610577192229397	4.48974974129922	-9.03901694817372	2.92192224384781e-18	3.45787483076729e-17	30.5637219663996
ZNF367	-0.598732696158301	2.67872843830943	-9.03789811521513	2.9479612379203e-18	3.48630214023182e-17	30.5549790715255
COL7A1	0.830523094731622	1.16395756885177	9.03669790339559	2.97614964296486e-18	3.51723074768446e-17	30.5456011396386
SOD1	-0.360980684873033	8.19463081747085	-9.03475152105548	3.02243109570364e-18	3.56948492628623e-17	30.5303948970118
C6orf47	-0.457584808378759	4.77895088117453	-9.03339884381358	3.05501428830257e-18	3.60550115254726e-17	30.5198284293653
ADI1	-0.489151271832199	5.94416749912384	-9.03062748452042	3.1228606434686e-18	3.68305707835157e-17	30.4981835183999
DHX9	-0.539228804758488	6.26838315179903	-9.02987507795564	3.14153657817943e-18	3.70255586615171e-17	30.4923079020531
GAD1	0.717000104330462	0.863107088076191	9.02900172660473	3.16335326125876e-18	3.72572717437143e-17	30.4854882662031
TARS3	-0.480504805860766	3.9067316128123	-9.02620038101244	3.23434927790326e-18	3.80674978362483e-17	30.4636169928164
SUMO1	-0.365233298345577	6.92154399086092	-9.02568467387428	3.24759000393229e-18	3.81973179632008e-17	30.4595911945872
ZC3H15	-0.45453332895407	5.83184371626797	-9.02397455310679	3.29188238672685e-18	3.86919346107935e-17	30.4462425747473
IQCK	-0.46957188165642	2.95885592886338	-9.02088212388587	3.37350060590429e-18	3.96242987551423e-17	30.4221088376699
PDGFD	-1.02599964854631	5.83376030451665	-9.01846993942249	3.43855325970798e-18	4.03609532752952e-17	30.4032880362248
PEX26	-0.351127763280315	3.26428590903896	-9.01603184432135	3.50556653645268e-18	4.1119605306741e-17	30.3842688232177
PAH	-1.45663834566598	2.15631222495044	-9.01393126521133	3.56433864687698e-18	4.17806262827275e-17	30.3678855483403
ECH1	-0.547470683424581	7.44964455584757	-9.01115330689914	3.64356361754517e-18	4.26803336840308e-17	30.3462234197157
ARHGAP26	-0.605514537225031	3.46830355128285	-9.00889746387858	3.70917894106756e-18	4.34195079564805e-17	30.328636279479
INVS	-0.465057812800373	3.13400306318345	-9.00782877002933	3.74067090396232e-18	4.37585049957082e-17	30.3203055923419
RIPK4	-0.779037298635226	4.73712380820156	-9.00679419292329	3.77140964270854e-18	4.40882380289027e-17	30.3122415435705
FZD2	0.625258530139085	2.01172941474845	9.00453863742748	3.83929493846912e-18	4.48514793420348e-17	30.2946628926851
DHX57	-0.413381926049596	3.393670909732	-9.00128885497865	3.93923559444348e-18	4.59879139194558e-17	30.2693414298079
CENPS	-0.397814034987759	1.81648961683932	-9.00091685328703	3.95083879191836e-18	4.60922300113203e-17	30.2664433173217
HCN3	-0.551073905107477	2.3252123863044	-9.00081463344514	3.95403307827398e-18	4.60983694510242e-17	30.2656469799033
MTMR11	-0.821391912157654	5.11997601268047	-8.998534744689	4.02594593062321e-18	4.69051205592096e-17	30.2478873730564
TCTN3	-0.459538021367145	6.07683232089444	-8.99668984278109	4.08508487241986e-18	4.75620595860312e-17	30.2335185951884
DMAC2L	-0.445278502581849	3.46734342270548	-8.99542617446724	4.12608763217121e-18	4.80070990630668e-17	30.2236779288103
NDUFS4	-0.439840278559752	6.82493641841746	-8.99360864540773	4.18577710718935e-18	4.8668813497993e-17	30.209525919443
UBXN2B	-0.562283508570363	4.63150830592955	-8.99298614264761	4.20641661299147e-18	4.8875901976642e-17	30.2046793468433
NDUFAF1	-0.315927197221344	3.74185554858659	-8.98830495991702	4.36488585194506e-18	5.06831302082707e-17	30.1682413180279
AAMDC	-0.356465519713431	3.35641021519003	-8.98814993088263	4.37023384180676e-18	5.07111486358209e-17	30.1670348205223
PPID	-0.41031621622829	4.96192846578827	-8.98769239554741	4.38605515124744e-18	5.08483607744577e-17	30.1634741880866
SMG5	-0.441587164441228	6.03068648118872	-8.98763786543392	4.38794454883184e-18	5.08483607744577e-17	30.1630498326138
IL17RD	-0.775866672153047	2.60247355891829	-8.98562665586723	4.45819607686126e-18	5.16278229329818e-17	30.1473998439927
MAGT1	-0.524040743287279	6.19190712653594	-8.98400731679119	4.51556776952644e-18	5.2257186819744e-17	30.1348010211446
FAM149B1	-0.420260177995335	3.32267132614345	-8.98304153898534	4.55013169036752e-18	5.26176468512154e-17	30.1272878473392
RPA3	-0.404817291614948	4.38603254332495	-8.9829671169976	4.55280599852801e-18	5.26176468512154e-17	30.1267089134344
AOC1	-1.95612215244908	6.5557940031097	-8.98061548367034	4.63811660270711e-18	5.3567766485009e-17	30.1084172088135
DHDDS	-0.418203477139287	4.51982912479491	-8.97849996173812	4.71621278276832e-18	5.44333496731269e-17	30.0919650596984
GHITM	-0.483850798657446	7.89714273728001	-8.9755598626699	4.82691482443361e-18	5.56500388979685e-17	30.069105014062
CUL5	-0.532189883841608	4.22251642108056	-8.97552951340313	4.82807085936189e-18	5.56500388979685e-17	30.0688690692415
SEL1L3	-0.819059256542212	5.89156833961228	-8.97069471272767	5.01577674179523e-18	5.77750603631587e-17	30.0312892949133
SCRN2	-0.519230821551551	5.21472940886953	-8.97033174844004	5.03015648504905e-18	5.79020944361609e-17	30.0284686599846
REEP2	0.597765207131199	0.888582605474372	8.96918824553953	5.07572656561305e-18	5.83877520643558e-17	30.019582924046
NECAP1	-0.358544387591829	3.65369332542767	-8.96896383331427	5.08471753751128e-18	5.84522618849766e-17	30.0178391979757
AGPAT1	-0.489143895133893	5.08084193838785	-8.96529462742451	5.23397870337994e-18	6.01281143863023e-17	29.9893333210835
OAS1	-0.608837255588702	5.04090358604321	-8.96405763151233	5.2852701426917e-18	6.0677008322543e-17	29.9797250980206
CYB5R1	-0.412514314746205	5.3772220276335	-8.9623568388061	5.35660594811007e-18	6.14551378296453e-17	29.9665159813283
NDUFB6	-0.410233285046393	6.26161407919668	-8.95970088250604	5.46991459108978e-18	6.27134600563034e-17	29.9458923302936
FDPS	-0.486954936417346	4.4677663829903	-8.95832160409655	5.52969018874928e-18	6.33567553588926e-17	29.9351839321107
GSTK1	-0.352060240047784	7.06027049765023	-8.95733724827328	5.57274547094935e-18	6.38077509920894e-17	29.9275423643043
C17orf107	-0.430158588401316	1.11653547748919	-8.95488471374779	5.68146696474275e-18	6.50095272959108e-17	29.908505996729
TMEM150A	-0.424505551716834	4.86954118534182	-8.95434873935415	5.70550497588219e-18	6.52413732450645e-17	29.9043463199428
ACADVL	-0.488328239542818	8.00606851740431	-8.9523634630074	5.79542329670225e-18	6.6225743201337e-17	29.8889402649501
CRIPT	-0.343954064335869	3.57007126337499	-8.95129990957616	5.84416995876189e-18	6.67386441159868e-17	29.8806879598615
CREB3	-0.399952602680826	6.67499743467228	-8.950395353334	5.88594840659514e-18	6.71713451579596e-17	29.8736699117775
CAPN5	-0.602929182912529	3.85519934811571	-8.94852830813588	5.9731181162428e-18	6.81211450907215e-17	29.8591859951156
CALM3	-0.436127772590433	7.41119598063166	-8.94627092785542	6.08022000901681e-18	6.92968610262483e-17	29.8416769641203
MANEA	-0.672702982519289	4.38848765169687	-8.94586978879874	6.09945006166752e-18	6.94702031413918e-17	29.8385659301799
BNIP3L	-0.660831874735822	7.58031309579045	-8.94492304589167	6.14507464815876e-18	6.99437416145501e-17	29.8312238735482
KDM3B	-0.536433451124892	5.41953039571987	-8.94478067634364	6.15196475051238e-18	6.99760677810092e-17	29.8301198374422
CFLAR	-0.539543294891025	4.70841358296885	-8.93990937030277	6.39237953045199e-18	7.26628510047036e-17	29.7923520284805
KATNAL1	-0.508276997330132	3.49261575912083	-8.93940475165812	6.41780949846419e-18	7.29039530009627e-17	29.7884405283618
FCSK	-0.394800017070414	3.80595960148524	-8.93930919039272	6.42263651851051e-18	7.29108500439057e-17	29.7876998132753
GALNT14	-0.973957121596977	7.12645735441377	-8.93494278804295	6.64706936691625e-18	7.54091034284826e-17	29.7538611608521
DENND11	-0.796208917004695	5.15036629400209	-8.93244930837044	6.77869827391984e-18	7.68519348929048e-17	29.7345427186065
RGS9	-0.717726247042172	2.12687797244313	-8.92876343436198	6.97801207725864e-18	7.90597328989343e-17	29.7059933926245
PODNL1	0.808311754122571	1.15393527727313	8.92778702258838	7.03177637335695e-18	7.9616665910132e-17	29.6984319498359
MIEF2	-0.403355600540737	4.10818736191196	-8.92752881469586	7.04606252855805e-18	7.97261744390478e-17	29.6964324609134
PRPS1	-0.490576536284665	5.22551448357423	-8.92681338071245	7.0857963891773e-18	8.01232918928046e-17	29.6908925654926
ITPKA	0.886409339319584	1.51585865659434	8.92584827007763	7.13974840812883e-18	8.06805578781229e-17	29.6834198419962
CDK14	-0.598302241382728	4.42957896034583	-8.92551621468066	7.15840496185374e-18	8.08385104123588e-17	29.6808489191139
NR1H4	-0.889711416195427	5.06406269186392	-8.92335599100716	7.28096084296112e-18	8.21688056464286e-17	29.6641252162797
ITSN2	-0.492975866815493	4.10167234702567	-8.92161619664945	7.38117246397429e-18	8.3245364120462e-17	29.6506585053591
UCHL1	1.3892244626399	3.37227930786266	8.92096736167676	7.41889362815224e-18	8.36162062017054e-17	29.6456367572645
GOLIM4	-0.566549145429533	6.01908455570017	-8.91960800700027	7.49854182144805e-18	8.44096125910565e-17	29.6351167184007
IFT46	-0.363098252144853	4.6013830017119	-8.91959921342037	7.49905980595391e-18	8.44096125910565e-17	29.6350486687868
ATP5MC3	-0.493371836936329	6.82475181784192	-8.9178780150795	7.60113161713709e-18	8.55028333859991e-17	29.6217300327994
ACOX2	-0.685795498057475	3.24524389532985	-8.91476267527394	7.78938888177696e-18	8.75634750158376e-17	29.5976283578383
SLC12A6	-0.588844198885778	3.4516961891508	-8.9116154325743	7.98425917275895e-18	8.96957282099669e-17	29.5732861878856
MAP3K14	-0.662731056523057	4.21387435950612	-8.90761630113045	8.2388511210218e-18	9.24956917927321e-17	29.5423643001731
HUNK	-0.69215223799082	2.19945476960453	-8.90744689619448	8.24981133664157e-18	9.25585975808397e-17	29.5410546622205
RCBTB1	-0.562729435701451	4.477633557981	-8.90665179690133	8.30144604942156e-18	9.30774723179141e-17	29.5349081440232
SERINC1	-0.681366936051115	8.33567269697802	-8.90593098870637	8.34853256480725e-18	9.35447118383526e-17	29.5293362841093
PPARG	-0.49307118849445	3.99392122829618	-8.90546805649254	8.37891273213383e-18	9.38242736136153e-17	29.525757985896
NCEH1	-0.748755115009486	5.81013341570543	-8.90178381615141	8.62462572360902e-18	9.65131368215781e-17	29.4972850479214
BCKDHB	-0.563328293991329	3.68952354053489	-8.90107270978491	8.67286610951991e-18	9.69901492817379e-17	29.4917904035089
PNPT1	-0.402066617923621	3.84568026106344	-8.89855625060011	8.84573342727398e-18	9.88593675009313e-17	29.4723485950408
WFDC10B	0.48713363989666	0.446113722696742	8.89802355661775	8.88276169287569e-18	9.92090216738889e-17	29.4682335981562
CWC22	-0.494812666977457	4.73680714423579	-8.89373028796336	9.18684714412523e-18	1.02538982529842e-16	29.4350752702229
MYEF2	-0.513518143346952	2.74274725316047	-8.89319865510655	9.22521158219217e-18	1.02900713826415e-16	29.430970118679
IMMT	-0.43711226598866	6.20666590213644	-8.89196191787965	9.31507330732761e-18	1.03836023615488e-16	29.4214210096563
DDX60	-0.714786383473535	4.39989939279863	-8.89169850143088	9.33432485199265e-18	1.03983536294474e-16	29.4193872426805
PCBP1	-0.636025864930067	3.22609881524986	-8.88903341554589	9.53132835865168e-18	1.06109723827825e-16	29.3988133457337
FAM161B	-0.466085937690504	2.44534738282923	-8.88873127224175	9.55392090947238e-18	1.06292753041767e-16	29.3964811517895
STEAP1	-0.925976485077379	2.78350161935539	-8.88831320140704	9.58526928719218e-18	1.0657289751873e-16	29.3932542293041
AMD1	-0.688208670310911	5.18122458921743	-8.88573182014667	9.78109734569962e-18	1.08680257195497e-16	29.3733320635186
NSL1	-0.380432754749409	2.97119314389008	-8.88546175567521	9.80181229640938e-18	1.0884043242761e-16	29.3712480513432
MRPL19	-0.418542059713769	3.74159246733551	-8.88263186850552	1.00215034796831e-17	1.11208437457909e-16	29.3494134229588
DNAJC3	-0.555686436505731	6.11607716715589	-8.88109507136246	1.01428434255813e-17	1.12482701352499e-16	29.3375580789048
PRKCZ	-0.446134449956513	2.33338196457952	-8.8796402516963	1.02590500112943e-17	1.13698438803811e-16	29.3263365355062
CCL15	-0.444613548096517	0.907352180014577	-8.87943823261884	1.02752905246238e-17	1.13805429284904e-16	29.324778397944
SDHD	-0.480110209938116	6.06278744039391	-8.87714701503897	1.0461274015194e-17	1.15791090605075e-16	29.3071084785842
KIAA0319L	-0.437497488201327	4.98337372316155	-8.87692821228594	1.04792080557322e-17	1.15915337251562e-16	29.3054212437823
TAOK3	-0.475564687153108	3.99618319336712	-8.87130547023936	1.09506558471706e-17	1.21052739428928e-16	29.2620736511686
MASP1	-1.00882915594068	3.30787951267339	-8.87062767668677	1.10088856058224e-17	1.21618622440793e-16	29.256849689743
MTIF2	-0.406405471719373	5.05982641201531	-8.87032441037697	1.10350385700337e-17	1.21829646270314e-16	29.2545124197079
DENND4C	-0.658577576293385	4.36296746057521	-8.86966372507583	1.10922275730241e-17	1.22382827590492e-16	29.2494207306435
UFM1	-0.420273999384875	6.06642625681804	-8.8689611074169	1.11533680898829e-17	1.22978872914484e-16	29.2440061909037
TSHZ1	-0.664040239799507	4.25650423538231	-8.86885398645062	1.11627188162896e-17	1.23003479405518e-16	29.2431807190538
SPATA5L1	-0.426516941177944	3.23650285235236	-8.86792988762329	1.12437074033064e-17	1.23816938504989e-16	29.236059940432
AKAP1	-0.454609047269546	4.99510664544701	-8.86778333898489	1.12566043270648e-17	1.23880006091099e-16	29.2349307390151
CISD1	-0.514592750193545	5.59461857587799	-8.8669774847127	1.13277850706525e-17	1.24584004106133e-16	29.2287216362755
TEF	-0.730564247572906	4.88553931736522	-8.86029117938627	1.19358242080999e-17	1.31187767600223e-16	29.1772198324216
IMPACT	-0.508810073496256	4.6215146614114	-8.85866379225066	1.20886368709943e-17	1.32782878485086e-16	29.1646891131936
MAPK8	-0.432387183376344	3.42078411487293	-8.8582815899151	1.2124805728892e-17	1.3309554852846e-16	29.1617464408267
FMO2	-1.21932984501016	3.84831503314389	-8.85613749071254	1.23297021319856e-17	1.35258789483458e-16	29.1452402258761
INAVA	-0.776838456518788	3.19113208980433	-8.85306941627709	1.26288690515254e-17	1.3845279154331e-16	29.121626002281
FBXO9	-0.452132506399143	4.0693521144787	-8.85031006328886	1.29040618309073e-17	1.41380076293225e-16	29.1003931200585
SPOCD1	0.357062496976647	0.493910741384807	8.84936117506665	1.30000598772282e-17	1.4234159350998e-16	29.093092677158
ZBTB5	-0.482810505393344	3.82779079315263	-8.84864955416526	1.30725172646725e-17	1.43006752472121e-16	29.0876180745796
NAAA	-0.500573224758869	4.3306004892983	-8.84860210751652	1.30773624786406e-17	1.43006752472121e-16	29.0872530722679
CCDC186	-0.535079739558157	3.27300111565806	-8.84833584205768	1.31045862839143e-17	1.43213815188787e-16	29.0852047457483
HSD17B8	-0.57386869627139	5.5027154752987	-8.84790404436629	1.31488538843449e-17	1.4360676195557e-16	29.0818831104053
KIDINS220	-0.570824902496498	4.35105152857134	-8.84694648116298	1.32475512418863e-17	1.44593297762042e-16	29.0745174147986
MRPL39	-0.362828839848309	5.78220553103477	-8.84657096784089	1.32864557242925e-17	1.44926377527983e-16	29.0716290810684
TIMM17A	-0.441782074923045	5.16091523043193	-8.8450478977621	1.34454136980156e-17	1.46567733674646e-16	29.0599150249084
LSM14A	-0.447780088679933	6.584893347216	-8.84446667404843	1.35065690306685e-17	1.47141550890221e-16	29.0554451807984
ABHD17B	-0.536768383103434	4.06459307770047	-8.84428899499572	1.35253189826941e-17	1.47252968735342e-16	29.0540788009616
DCTN1	-0.588996724497771	5.16378591961655	-8.84091910999418	1.38858498876882e-17	1.51082943551308e-16	29.0281677161315
ACOT2	-0.525015880799187	4.28852985768201	-8.83930950892307	1.40613948584149e-17	1.5289665221126e-16	29.0157940634225
GGH	-0.597522457893491	2.41551962707502	-8.8383150426751	1.41709481871745e-17	1.5399097030063e-16	29.0081500367674
CABP1	-0.926624373223925	2.44546173228403	-8.83730500936505	1.42830809548875e-17	1.55111925039941e-16	29.0003870070088
SKP1	-0.404108332007135	5.51582709832466	-8.8296238099347	1.51650604477747e-17	1.645866296587e-16	28.9413715387189
CCDC200	-0.61022019025401	2.00885337016222	-8.82822899405584	1.53309028741787e-17	1.66282071475242e-16	28.9306591131419
TGDS	-0.438917228597595	3.96928365100157	-8.82454556188723	1.57775368172217e-17	1.71018996943511e-16	28.9023757707722
CEBPZ	-0.723114495594077	4.70769438144982	-8.82423819155639	1.58153838125775e-17	1.7132175643493e-16	28.9000160154166
MTMR12	-0.552594349526093	4.96886439439113	-8.82390526351482	1.58564791242108e-17	1.71659302198066e-16	28.8974601163826
CREG1	-0.567584130645568	7.29632887246606	-8.82317672169365	1.59467763912271e-17	1.72528742947791e-16	28.8918673281249
CDC37L1	-0.452200935081209	3.89998008384295	-8.82039357948561	1.62964348690153e-17	1.76201377763984e-16	28.8705051761029
MBLAC2	-0.472178085095562	2.67172930289367	-8.8193961149873	1.6423588618862e-17	1.77465143312506e-16	28.8628503060872
TRIM44	-0.535877691580565	4.9742014924928	-8.81854455237934	1.65329197051321e-17	1.78534866665795e-16	28.8563156447012
SLC22A18	-0.593357326168215	4.61433577855453	-8.81653538495076	1.67937365814905e-17	1.81161730803252e-16	28.8408996972106
SIAH2	-0.440489696588856	5.17118222956078	-8.81650932407429	1.67971462406997e-17	1.81161730803252e-16	28.8406997543892
NEO1	-0.601640974033224	5.1426917852491	-8.81583911963981	1.68850677458169e-17	1.81996382103696e-16	28.8355579999109
MICOS10	-0.369234836280415	2.63952953218468	-8.81486286466987	1.70139541948507e-17	1.83271259712363e-16	28.8280687707875
RABGGTB	-0.402890599963866	4.85571379959785	-8.81346424970715	1.72002991646946e-17	1.85163095929964e-16	28.8173405304937
GET1	-0.446782114052677	3.24282859376374	-8.81208995468485	1.7385370633981e-17	1.87038875351136e-16	28.8068000732828
TPP1	-0.474706578627597	7.15362148891952	-8.81060286349171	1.7587851967744e-17	1.89099506097499e-16	28.7953958793062
MRPS18A	-0.453047665085901	4.51922560924239	-8.81049888440785	1.76020966543936e-17	1.89134966414561e-16	28.7945985388642
LEO1	-0.438763502268573	4.53636165251038	-8.81016356139208	1.76481122773311e-17	1.89511549986157e-16	28.7920272367346
USP40	-0.430170806803198	4.1339673554133	-8.80987845624609	1.76873302259954e-17	1.89814715307297e-16	28.7898410693094
UMAD1	-0.494745483860501	4.07015775033494	-8.80853338226148	1.78735195635841e-17	1.91672436628086e-16	28.7795278412328
SMYD5	-0.352587043585525	5.18221689835875	-8.80846796980716	1.78826234427871e-17	1.91672436628086e-16	28.7790263272934
ANKS6	-0.477756027968608	3.39842225610438	-8.80621323128537	1.81992506549814e-17	1.94945228032714e-16	28.7617410575552
RAD50	-0.276055494828309	0.921804698833289	-8.80321789639634	1.8628471964286e-17	1.99419292812226e-16	28.7387833266335
ZMPSTE24	-0.467781593742743	5.90397531889646	-8.80229992058583	1.87620089201693e-17	2.0072445208835e-16	28.7317486695733
SPRED3	0.439338653604978	1.13716788317233	8.80155650676754	1.88708462894725e-17	2.01763912245981e-16	28.7260521211116
AZGP1	-1.33093851481883	4.33442687360987	-8.80095355803871	1.89595778807242e-17	2.02492701645584e-16	28.7214321760652
MCEE	-0.356420614778796	3.9011074179949	-8.80093409588486	1.89624488518668e-17	2.02492701645584e-16	28.7212830560674
GSTA4	-0.545316782266124	5.02895005243291	-8.79991644701331	1.91131687381946e-17	2.03976114551283e-16	28.7134861216552
TBC1D8B	-0.624894115431629	3.1168621087268	-8.7977927994402	1.9431521841516e-17	2.07245576776366e-16	28.6972175050416
FAM174A	-0.45990622651702	5.96778118540223	-8.79744835709685	1.94836488968344e-17	2.0767334092505e-16	28.694579112973
ATG10	-0.314371458055285	2.59462000282887	-8.79548988922055	1.978267925476e-17	2.10702866314763e-16	28.6795789183008
SPAG5	-0.763679976528711	2.99329285876695	-8.79542759500171	1.97922648471385e-17	2.10702866314763e-16	28.6791018385151
NCKAP1	-0.530837774905102	4.77236051063516	-8.79292331734695	2.01814428979335e-17	2.14713651718285e-16	28.6599249330917
WAC	-0.491368448484589	5.2678648942336	-8.79220027974549	2.02952087472047e-17	2.1579114875951e-16	28.6543889145348
P3H3	0.902669702395744	2.71949431422671	8.79029566794332	2.05979347695686e-17	2.1887522567565e-16	28.6398076646415
TMEM132D	-0.377854898674844	0.452884628978208	-8.78975245340083	2.06850911750022e-17	2.19666260185426e-16	28.6356493763198
JKAMP	-0.479332559987124	4.82652410485717	-8.78946584210649	2.07312236559379e-17	2.20020935090476e-16	28.6334554540872
TRMO	-0.393087265145053	3.20091038108172	-8.7891929977281	2.0775234812233e-17	2.20352674699669e-16	28.6313669629556
PDSS2	-0.493517491131042	4.21083151400445	-8.78826611256165	2.09254375856108e-17	2.21809638407475e-16	28.6242724683942
TMEM26	-0.532468874862584	2.0274541440967	-8.78367336955793	2.16856963619409e-17	2.29727444354147e-16	28.5891272718775
DDX46	-0.501177295481567	4.26949626096239	-8.7835413426281	2.17079507957194e-17	2.29748529832503e-16	28.5881171604842
SMG8	-0.619784823963375	3.8335630442176	-8.78350381172302	2.17142811214537e-17	2.29748529832503e-16	28.587830021171
WDR5	-0.440319811573238	5.07842176264893	-8.78268172380129	2.18534015075731e-17	2.31078990971755e-16	28.5815406672056
PRKAG1	-0.34702391352399	5.35532259231787	-8.78103649884553	2.21344736455833e-17	2.33907911711553e-16	28.5689552516415
ALG12	-0.391267622263603	3.14401062926886	-8.78022192974209	2.22749564468502e-17	2.35248592596992e-16	28.5627247238731
EPS8L2	-0.63930490030658	6.50457012619164	-8.77754400380726	2.27430451498878e-17	2.40045408735346e-16	28.5422446731223
FBXL17	-0.508776350725785	3.96345742887154	-8.77730777377456	2.27848011628248e-17	2.40339312876243e-16	28.5404382736476
UFL1	-0.549997718209892	5.21475221091526	-8.77627889534148	2.29675520492624e-17	2.4211919725879e-16	28.5325710879723
RUSF1	-0.515122838525781	4.93745777450981	-8.77619924429883	2.29817601144005e-17	2.42121250766227e-16	28.5319620752882
DIXDC1	-0.69458580016584	4.40212576632573	-8.77246761143346	2.36572425791967e-17	2.49085824060549e-16	28.5034345954557
BBS2	-0.41023675497615	4.08936269974094	-8.77113220502101	2.39037135310501e-17	2.51527626302974e-16	28.4932279187393
SUGT1	-0.369932564354616	3.66834046303053	-8.76904484175176	2.42940686763329e-17	2.55479560918855e-16	28.4772762659018
NMNAT1	-0.422683789440617	2.84576448573306	-8.76675570508096	2.47294104687927e-17	2.5989948545e-16	28.459785917003
FAM124A	-0.541451275551875	1.82432306613241	-8.76452075180517	2.51618917079382e-17	2.64283990838758e-16	28.4427128504011
DCLRE1A	-0.42428052941621	3.37853748071802	-8.76397372816178	2.52688799522823e-17	2.65246481054394e-16	28.438534568664
ADGRG6	-0.985162407512761	4.31767351840076	-8.76320315294087	2.54203549181261e-17	2.6667449439914e-16	28.4326490833096
ABLIM1	-0.641275198234306	5.53127193951479	-8.76291600066461	2.54770310208358e-17	2.67106882268204e-16	28.4304559757373
POLK	-0.522632006330086	3.33637108702938	-8.76141772939017	2.57747833820499e-17	2.70064710294153e-16	28.4190138930706
MARCHF6	-0.492982237686221	5.78834228198925	-8.75831896936414	2.64015685525294e-17	2.76464425121578e-16	28.3953537443547
MFSD4A	-0.549791185141248	2.46487631047634	-8.75612300803147	2.68548512171055e-17	2.8104065374267e-16	28.3785905742255
VAMP8	-0.440610564970653	8.58215203269205	-8.75390121867073	2.73212999696705e-17	2.85749044113781e-16	28.3616334387063
SLK	-0.613674676257578	5.15852598996503	-8.75245491886078	2.76292381208543e-17	2.88794903963775e-16	28.3505967206721
RBM8A	-0.42206730575347	4.87185510155781	-8.74968350488805	2.82289373048761e-17	2.9488487228153e-16	28.3294518606984
HNRNPK	-0.400026952340752	8.18788409736396	-8.7489582119892	2.83879961361029e-17	2.96367249087363e-16	28.3239189714379
PPP2CB	-0.500121674443988	6.19370143660835	-8.74563574631577	2.9128030363157e-17	3.03909485878398e-16	28.298577959889
ZDHHC5	-0.380608136075134	6.12258150329214	-8.74494674108714	2.92838696964013e-17	3.05351056496332e-16	28.2933237005771
CADPS2	-0.558411090411127	4.15545821465883	-8.73936096490187	3.05780898135039e-17	3.18653941976912e-16	28.2507387660697
MMP24	-0.872893131111828	3.86702256041079	-8.73860606525811	3.07572849601145e-17	3.20328131127703e-16	28.2449851104963
MFF	-0.331374607564135	4.95010175181072	-8.73742340045186	3.10401121564389e-17	3.23078950505392e-16	28.2359718837418
CREB3L1	0.979926354556584	2.13404891313418	8.73577457598569	3.1438717172737e-17	3.27030797899187e-16	28.2234075228359
BMP2	-0.782255003172052	4.20212285552095	-8.73557675736441	3.14868789498167e-17	3.27334713895868e-16	28.2219002259217
CLDN12	-0.490173452807224	4.30647429614522	-8.73507406825698	3.16095944639747e-17	3.28412852163894e-16	28.218070055609
SLC30A1	-0.636875432889413	5.15691679705588	-8.73314694877839	3.20844385323287e-17	3.33145990962485e-16	28.2033881626146
B9D1	-0.426352990024905	2.92427269948271	-8.73289817036766	3.21462497912263e-17	3.3358732966535e-16	28.2014930037533
PNP	-0.564249830143517	4.83779024621382	-8.73261013475421	3.22179620241625e-17	3.34130821040504e-16	28.1992988395219
LANCL1	-0.604829029851112	5.49551651764954	-8.73179269188724	3.24223438230838e-17	3.36048744196306e-16	28.193072113176
SCN4A	-0.766029173455145	1.62512324436626	-8.72932238315423	3.30478116385762e-17	3.42326192740599e-16	28.1742576248844
NDRG1	-0.784048392292457	9.03456275267303	-8.7284516024185	3.32711215608552e-17	3.44432856997278e-16	28.167626491156
LRRC28	-0.322974107846089	2.80725059413197	-8.72631321021261	3.3825861572251e-17	3.49966009727756e-16	28.1513443957579
TTC33	-0.453679828492477	3.2678431851353	-8.72248523741653	3.48418554912358e-17	3.60261866653244e-16	28.122204995155
MED21	-0.468353124302342	4.48483068945527	-8.7206247378479	3.53465002836081e-17	3.65261263098194e-16	28.1080459062543
SLU7	-0.449196803088928	5.29407139434981	-8.72035282660944	3.54208569816148e-17	3.6581085889321e-16	28.105976750757
ADCY5	-0.98340369165436	4.34668539442318	-8.71933185359493	3.57014355663888e-17	3.68488293737196e-16	28.0982079117511
SEC31A	-0.41568476304269	6.39466495339837	-8.71839660803676	3.59603838348896e-17	3.70939410089088e-16	28.0910919923091
TLL1	-0.845563655790446	2.68597757133952	-8.7167545818228	3.64195259587465e-17	3.75451413791899e-16	28.0785998371363
SLC17A4	-1.51153253103858	4.22478981836343	-8.71616093469763	3.6586944436763e-17	3.76952430517824e-16	28.0740839411188
PAQR7	-0.476655108213662	4.43510495459248	-8.71124982637241	3.80014796425434e-17	3.91292947117917e-16	28.0367337942981
STOM	-0.505920198904377	8.69908182596204	-8.71048055174942	3.82278995671039e-17	3.93389903943074e-16	28.0308847068316
BSDC1	-0.391033677655563	5.36402294181217	-8.70813356398135	3.89269652563619e-17	4.0034530101156e-16	28.0130420587884
TMCC1	-0.591726766934583	5.24649508966326	-8.70113219912845	4.10883731764357e-17	4.22322969507707e-16	27.9598365725768
CYB561	-0.456502417666702	5.16878895483922	-8.70064023805249	4.12446357138889e-17	4.23677060561577e-16	27.9560992183777
THEM4	-0.358633943283056	3.4239439910336	-8.69868054651312	4.18729524011562e-17	4.29875740693509e-16	27.9412133099432
MTFMT	-0.324166173280529	3.3651250985107	-8.69747336539342	4.22647019328294e-17	4.3363985747947e-16	27.9320447576252
XPNPEP3	-0.368240175435257	2.98825164586088	-8.69580126077804	4.28133216113106e-17	4.39008053887373e-16	27.9193466835813
TMEM17	-0.435159216831269	2.36210368454035	-8.69507184135709	4.30548462084875e-17	4.41222795249257e-16	27.9138079975705
DLAT	-0.605837209326594	4.70102248938102	-8.69374344200343	4.34981717201142e-17	4.45501725536534e-16	27.9037219845899
CAMTA1	-0.296186853172459	3.5340474092723	-8.69238060727535	4.39576816294776e-17	4.49941245968077e-16	27.8933757189615
ACSS1	-0.55797625739066	4.60844834170361	-8.69095814516112	4.44424177098355e-17	4.54633566128205e-16	27.8825780768143
CHMP5	-0.495985795206773	6.68212470954578	-8.68999644665244	4.47731300838482e-17	4.5774564591049e-16	27.8752787558151
DNAL1	-0.432820981247263	3.07276825112824	-8.68931762788316	4.50080291063746e-17	4.59875060260166e-16	27.8701268656222
BANK1	-0.612793610487262	2.32519855028585	-8.68920437696319	4.5047337026994e-17	4.60004662619624e-16	27.8692673779749
IGF2BP2	0.894673261055039	1.47639243622594	8.68594381311794	4.61937143965524e-17	4.71432367007461e-16	27.8445258042637
TBC1D15	-0.462784891495758	4.546658487228	-8.68529235040409	4.64261964253183e-17	4.73525278534032e-16	27.8395832577085
TP53INP2	-0.508407521220104	6.31108066944516	-8.68254841819911	4.74181698963445e-17	4.83357604406513e-16	27.8187685246528
RNF20	-0.549891618525526	5.14241083459913	-8.68231522640259	4.75034325269701e-17	4.83941218868508e-16	27.8169998219555
GIT2	-0.588288745021562	3.18191609593862	-8.68062659721974	4.812539266018e-17	4.89988529394573e-16	27.8041930473284
COMMD10	-0.459379370077118	5.01406542071517	-8.67924878221778	4.86388347206659e-17	4.94924491344915e-16	27.7937449121512
CCNA1	0.577832760430599	0.522482968885287	8.67528417589507	5.01466636882526e-17	5.09967071927974e-16	27.7636877796707
SEPHS1	-0.352424197281612	5.38692276412951	-8.67214382187598	5.13737468615842e-17	5.21995747500629e-16	27.7398869282014
TMEM150C	-0.845567414521772	4.79879182295225	-8.67210296851741	5.13899043001835e-17	5.21995747500629e-16	27.7395773418484
YIPF6	-0.418304240908226	4.76245664827445	-8.67110087255564	5.17878091943256e-17	5.25728417896332e-16	27.7319838115379
FARP2	-0.443580391453766	2.59909750983746	-8.66882319460201	5.27035828906769e-17	5.34710807507408e-16	27.7147268228435
ALPK2	-0.957244554515351	4.36706104771922	-8.66738902500807	5.3288410612245e-17	5.40326970984958e-16	27.703862483242
MTERF4	-0.396746640107871	3.01262301388774	-8.66696545526615	5.34623590255632e-17	5.41772808940575e-16	27.7006540517551
FAM151A	-1.11784662103888	2.36783029712042	-8.66334578562824	5.49719481252579e-17	5.56744032654282e-16	27.6732407958015
ATP5F1A	-0.490238770946495	6.81402039142246	-8.66324929626954	5.5012760801812e-17	5.56830978988698e-16	27.6725101597621
RITA1	-0.388415728142784	4.61261528824244	-8.66020934276795	5.63140476592774e-17	5.69668685864751e-16	27.6494941784387
VPS35L	-0.405689212986072	4.37398715466079	-8.65584046247548	5.82376788085348e-17	5.88783273524789e-16	27.6164273154506
TRAM1L1	-0.587493574113963	2.96305377842704	-8.65552997799078	5.83768334374726e-17	5.89844987212077e-16	27.6140778207376
KDM1B	-0.578083007074103	3.791124799106	-8.65297805638753	5.95330969989042e-17	6.01176417268887e-16	27.5947693501957
MRPL22	-0.321003393074387	4.02624072490102	-8.65266719222361	5.9675486740521e-17	6.02262301345048e-16	27.5924175676529
EMX2	-1.00418075704262	5.16832891777342	-8.65256676330339	5.97215596412436e-17	6.02375427601521e-16	27.5916578057196
RAB9A	-0.389802089406232	5.38581940874087	-8.65199201487783	5.9985909565362e-17	6.04688766318743e-16	27.5873098633569
SPCS2	-0.335865031657777	5.48037051945237	-8.64806753979127	6.18221230863537e-17	6.22835360166775e-16	27.5576272190168
MTFP1	-0.428362169934977	1.62071134226384	-8.64610923567721	6.27590708634506e-17	6.31906309078496e-16	27.5428194376634
TEAD1	-0.571442901791433	4.82281496080253	-8.64413460460355	6.37180487050904e-17	6.41188378291527e-16	27.5278907553365
TPST2	0.60535603247248	3.82551783002859	8.64130797660687	6.51160692210356e-17	6.54875112922615e-16	27.5065252402559
C17orf75	-0.364354702524817	3.38807034324534	-8.64104568482269	6.52473238609615e-17	6.55813415747349e-16	27.504542933034
BCAS2	-0.438679760145904	6.09245475073932	-8.63997562883409	6.57855121703348e-17	6.60838418185491e-16	27.4964563031376
SPG11	-0.542521155657854	4.29619988544013	-8.63989184102478	6.58278384097326e-17	6.60879367834607e-16	27.4958231335224
CFAP36	-0.528301989275209	6.18542761717092	-8.63765403850572	6.6968305925406e-17	6.71938670022744e-16	27.4789141676822
KBTBD7	-0.502819743171722	3.10877783869176	-8.63506973077302	6.83096961936766e-17	6.84634011512583e-16	27.4593910929278
TICAM1	-0.529487225068524	5.33303447960741	-8.63506375668998	6.83128276332731e-17	6.84634011512583e-16	27.4593459669956
PARS2	-0.458166980627325	3.1609841403478	-8.63418904874451	6.87728594642258e-17	6.88844907723416e-16	27.4527390124161
TAF7	-0.45771716364134	7.18923442303559	-8.63276734157258	6.95271178779394e-17	6.95996258803614e-16	27.4420014698767
RWDD4	-0.379441674205285	3.9315435191087	-8.63237264724681	6.9737962081828e-17	6.97702668702851e-16	27.4390207496989
DMTN	-0.58966537016866	5.73192228588984	-8.63180386215359	7.00429175961073e-17	7.00348107769411e-16	27.4347254816518
FKTN	-0.440593689572805	2.34559874281751	-8.63146805028291	7.02235827398708e-17	7.01748445679288e-16	27.4321896468097
PLPP1	-0.853252878072766	7.37114431303613	-8.62943789835375	7.13256509402353e-17	7.12106382163928e-16	27.4168608307941
WDR11	-0.47963634215983	4.20618332756315	-8.62940705582484	7.13425250333233e-17	7.12106382163928e-16	27.4166279728938
MAP2K4	-0.421271352502316	4.32706572651744	-8.62876866879518	7.16926774997623e-17	7.15188268961255e-16	27.4118083577392
WDR33	-0.370974091924088	3.84680537691543	-8.6284226176629	7.18831948255904e-17	7.1667503762063e-16	27.4091958961548
KAT5	-0.433634962226659	3.40526511961951	-8.62815720838685	7.20296542372819e-17	7.17721087607703e-16	27.4071922817767
PPIP5K2	-0.482791299638908	3.40016507779887	-8.62793873252338	7.21504360484854e-17	7.18510221352006e-16	27.4055430096116
CPEB2	-0.572489260821885	5.12894630736693	-8.6263706945802	7.30232047804666e-17	7.26782795044299e-16	27.3937068300207
SRP54	-0.472067176691648	4.23069182994509	-8.62476785197335	7.39261364582819e-17	7.35345875490037e-16	27.3816096066667
GPAT3	-0.927037092472988	3.34957031976299	-8.61972967281555	7.68368138012186e-17	7.63858727766084e-16	27.3435957113086
BACE2	0.833236879955779	4.50573553023076	8.61563322245835	7.92867359905283e-17	7.87760911123835e-16	27.312699661159
SCO1	-0.414256085439249	3.21250336394553	-8.61108098609021	8.2099939528239e-17	8.15242962740755e-16	27.2783789987621
KCTD14	-0.614927664894262	2.16643039955995	-8.6106566635689	8.23671390724844e-17	8.17426438193214e-16	27.2751806024029
ESRRA	-0.477693684747849	5.40073865003176	-8.61018631060183	8.26643294461513e-17	8.19904870361999e-16	27.2716353834293
BCCIP	-0.366151216938376	4.77599002127044	-8.60849408370938	8.37423523683573e-17	8.30120690889546e-16	27.2588816710939
ABCG2	-0.873131864169891	3.29748693499746	-8.60543844573415	8.57242602995963e-17	8.49279684321345e-16	27.235857206162
CCDC178	-0.451487642747946	0.959464673418621	-8.60512734348297	8.59286265752187e-17	8.5081651000953e-16	27.2335133730101
POLR3H	-0.375649096390742	3.25267446954487	-8.60427320794673	8.64921975884891e-17	8.55906179801784e-16	27.2270786754871
MCAT	-0.342936383808862	4.45626168695924	-8.60124909180437	8.85170918654596e-17	8.75442652118724e-16	27.2043001331792
NRG1	-0.550068701306488	1.42815802211996	-8.60107093154668	8.86378362933068e-17	8.76135317777892e-16	27.202958365671
NFE2L1	-0.476534532760541	7.84639088271405	-8.60051718313729	8.90141686379446e-17	8.79352090180907e-16	27.1987880879278
SYCE1L	0.733950396825641	2.22591636470478	8.60018860549822	8.92382194093885e-17	8.81061688545951e-16	27.1963136664602
NFX1	-0.439817582319874	4.56484645215442	-8.599781851441	8.95163497941999e-17	8.83302965016668e-16	27.1932506202687
PMVK	-0.431618793593671	7.32308025613594	-8.59953765738408	8.96837364788154e-17	8.84449542740281e-16	27.1914117786147
PITPNC1	-0.606899552019322	4.36147513600278	-8.59708513807188	9.1382113883959e-17	9.00684634162603e-16	27.1729458879552
CTXN3	-1.03027615577316	0.931970401354754	-8.59679918940125	9.15821929656124e-17	9.02142035381899e-16	27.1707931375519
VPS4B	-0.512050270337887	5.35398915898638	-8.59576194437826	9.23115986090637e-17	9.08809003286269e-16	27.1629847435953
ZNF782	-0.369085882623106	1.98728308498443	-8.59492427594625	9.29048497221375e-17	9.14128697892421e-16	27.1566792841535
ADD1	-0.41367619412517	6.07967228505579	-8.59101976875306	9.57202108533849e-17	9.41294139513252e-16	27.1272946482565
CCDC73	-0.156292011200914	0.271423940260793	-8.58922375699878	9.70434026729497e-17	9.53763317055304e-16	27.113781565902
LOXL1	0.854931005642335	3.02953630086571	8.58900533489117	9.72055513222952e-17	9.54813823619453e-16	27.1121383169353
ABHD10	-0.449429455290187	5.44813797270033	-8.58848242487673	9.75948300131043e-17	9.58092882367281e-16	27.1082044508418
RHOB	-0.885587181379103	9.74818108883803	-8.58112217998518	1.03240514476221e-16	1.01294128854068e-15	27.0528523350249
LARS1	-0.411731639635534	4.30186099730202	-8.57849632089548	1.05331867958985e-16	1.03287401509384e-15	27.0331134598713
PER2	-0.658163253274159	4.27361281172358	-8.57683560931351	1.06676102231418e-16	1.04546210683746e-15	27.0206320638388
GRAMD2B	-0.424991327668756	4.44489757435263	-8.57555833843274	1.07721494845045e-16	1.05510883669654e-15	27.0110337329871
SLC25A30	-0.60997962208073	4.31728329943194	-8.57478299226055	1.08361017454692e-16	1.06077147851681e-15	27.0052077522037
CREB5	-0.656185329021026	3.51048695325205	-8.57464468577072	1.08475489618029e-16	1.06129077554944e-15	27.0041685538198
DDX3X	-0.574996633057013	5.96579958145804	-8.57371030594149	1.09251986894209e-16	1.06801058628572e-15	26.9971482030323
TOPORS	-0.48362778897765	4.23416773152722	-8.5736695822475	1.09285954193376e-16	1.06801058628572e-15	26.9968422435999
MTIF3	-0.315485017232554	5.88556017131398	-8.57014695882664	1.12264008918547e-16	1.09649380785453e-15	26.9703807332121
MESD	-0.358588548359085	4.89247687492059	-8.56723909220927	1.14782691889021e-16	1.11987144824082e-15	26.9485433980668
PDE8A	-0.452275779874123	4.56361215773568	-8.5672340042139	1.1478714751907e-16	1.11987144824082e-15	26.9485051934357
RB1	-0.564486272598159	5.58812558805866	-8.56585648838409	1.15999770266974e-16	1.1306987284751e-15	26.9381623635184
CEPT1	-0.479313788038404	3.38458850247414	-8.56576232787846	1.1608312043712e-16	1.1306987284751e-15	26.9374554222449
C17orf80	-0.426346712740407	3.7530098424317	-8.56575086485504	1.16093271461675e-16	1.1306987284751e-15	26.9373693601905
CDH2	-0.891936729787886	4.89203236778609	-8.5634955691283	1.1810760721238e-16	1.14966942952986e-15	26.9204387528292
SLC35E1	-0.425622098095469	4.9752297596447	-8.56103220566965	1.20347281514346e-16	1.17081099662436e-15	26.9019500271364
L3MBTL2	-0.321126223817409	3.98005208391784	-8.55985862722387	1.2142901002893e-16	1.18066991293183e-15	26.8931431733599
RDH12	-0.665920912788694	1.21066953124788	-8.55948231642736	1.21777900274345e-16	1.18339626599557e-15	26.8903194276947
OGA	-0.467760271064517	6.40564896599438	-8.55918825803359	1.22051221304788e-16	1.18538561085111e-15	26.888112949678
TFAM	-0.477278052499569	4.45564036955353	-8.55889271598674	1.22326532504773e-16	1.18739203854914e-15	26.8858953968377
TSN	-0.437193072445472	5.76246540762129	-8.55698581493497	1.24117721376767e-16	1.20410218413688e-15	26.8715886612
CTSO	-0.597544770820625	6.70208118661964	-8.55685841272103	1.24238312685692e-16	1.20459571637676e-15	26.8706328980414
STEAP2	-0.78102431952572	2.75423474835896	-8.55610149931599	1.24957154013235e-16	1.21088598263639e-15	26.8649548048571
DPF3	-0.705161925936954	1.86773924216442	-8.55314034398859	1.27809095411727e-16	1.23782822338779e-15	26.8427449331795
ZNF214	-0.365271594166533	1.61997146791088	-8.55277692839262	1.28163511703986e-16	1.24056535306525e-15	26.8400195692248
SMYD2	-0.407910430386833	5.38810527620434	-8.55236655831495	1.28564888026962e-16	1.24375371519028e-15	26.8369421847805
ZNF181	-0.408478475586869	2.82738508673641	-8.55216040636876	1.28766990659767e-16	1.24501178769975e-15	26.8353962838763
CCL11	0.669608947912933	0.813210823957867	8.5519062415288	1.29016595533741e-16	1.24672748189708e-15	26.8334903807091
LZIC	-0.429656615313278	4.48870057266078	-8.55174598650676	1.29174221273225e-16	1.24755293189423e-15	26.832288700142
TGOLN2	-0.600366523769224	7.61824718839802	-8.55056672824786	1.30340002320834e-16	1.25767886811219e-15	26.8234464956807
APC	-0.555055430966356	3.48749480817692	-8.55053827023212	1.30368263270571e-16	1.25767886811219e-15	26.8232331258508
NQO2	-0.43981560096459	5.28987326275198	-8.55002789666315	1.30876132520937e-16	1.26187378219685e-15	26.8194065863085
TBC1D9B	-0.48592301297079	5.89979065615941	-8.54981616271953	1.31087401190223e-16	1.26320586601488e-15	26.8178191561574
CHUK	-0.450655231982582	3.61313329961513	-8.54634724551331	1.34597103023122e-16	1.29630364884811e-15	26.7918159290922
RELCH	-0.419858425468038	3.30110562171709	-8.54590540977693	1.35050751944743e-16	1.29994812930433e-15	26.7885044739338
HSD17B14	-0.701475836633599	6.48196986912275	-8.5457157645855	1.35245930992356e-16	1.3011020020523e-15	26.7870831675166
PIGO	-0.493208205536194	4.17091748338507	-8.54511930571298	1.35861614376905e-16	1.30629770350816e-15	26.7826131291661
UBXN4	-0.468212467696068	6.53727374215164	-8.5429229319096	1.38152764329917e-16	1.32758813242063e-15	26.7661548956938
PFKL	-0.523112140410723	6.85674333706995	-8.54084983042553	1.40350351186153e-16	1.34795629115862e-15	26.7506233284072
STOML2	-0.401863901951481	7.06718580706399	-8.53942402028615	1.41881802251582e-16	1.36190765516824e-15	26.7399428920895
RREB1	-0.372657306152529	3.48917719791947	-8.53897122800191	1.42371590550049e-16	1.36585027291713e-15	26.7365514054982
ARTN	0.573949969496203	0.910687756798771	8.53571099880619	1.45947897145641e-16	1.39938277851409e-15	26.7121357925657
CD58	-0.446808174406698	4.98905977895575	-8.53533006181089	1.46371518112789e-16	1.40266616192611e-15	26.709283445105
PLRG1	-0.373149850573517	4.85806716644413	-8.53432863138578	1.47490966207132e-16	1.41261026281975e-15	26.701785480407
TTC1	-0.364657199119328	6.72065555392662	-8.53365482765218	1.48248936610612e-16	1.4190831727192e-15	26.6967409156452
DNAJA2	-0.355865396172076	5.78501143850604	-8.53354121949276	1.48377114744878e-16	1.4195236924485e-15	26.6958903954718
SRP9	-0.42451549297184	7.27458500285493	-8.53241357601478	1.49655332008416e-16	1.43096005890504e-15	26.6874488307478
EPM2A	-0.285316730624666	1.22960078384373	-8.53201352832976	1.50111409169889e-16	1.43452706174632e-15	26.684454267984
FBXW11	-0.532933644778122	5.20456485306047	-8.52833379725845	1.54371490479313e-16	1.47442267136626e-15	26.6569145824147
FAM177A1	-0.398358039669986	4.20887622558145	-8.52732897960756	1.55555415308602e-16	1.48372663890141e-15	26.6493959355957
ATP11C	-0.599288080481915	4.03434024852935	-8.5273032509721	1.55585847610635e-16	1.48372663890141e-15	26.649203427377
THAP9	-0.386428031196248	2.3891788341018	-8.52728855444501	1.55603233573872e-16	1.48372663890141e-15	26.6490934644071
PDSS1	-0.396403026292642	2.86118225360967	-8.52523050057459	1.58056971865453e-16	1.50629253165543e-15	26.6336960275202
ABRAXAS2	-0.448941277553407	4.56211285628438	-8.52442157280289	1.59031864212856e-16	1.51474782241991e-15	26.6276447644046
CALCOCO2	-0.430056732814013	5.71176668608227	-8.52428525317928	1.59196736325657e-16	1.51548276045989e-15	26.6266250550583
GALNT12	-0.596713381136462	3.18945700853623	-8.52387070182719	1.59699155555562e-16	1.51942841943227e-15	26.6235241697058
ARHGEF12	-0.579440604124892	5.32020444314138	-8.51737288566498	1.67782216027333e-16	1.59545466621919e-15	26.5749348151571
MARCHF7	-0.474567641613894	5.12348579707486	-8.51678859892772	1.68528567786059e-16	1.60167029384352e-15	26.5705670154206
ECD	-0.38676502946235	4.71069276216003	-8.51594776713285	1.69608386996753e-16	1.61104656983502e-15	26.5642818280308
CLUAP1	-0.364835854056558	3.31417627048012	-8.51440474685639	1.71607799480971e-16	1.62914261507265e-15	26.552749032611
PCGF5	-0.517261688527102	5.13053024470986	-8.51326905582823	1.73094273509025e-16	1.64235192624324e-15	26.5442616988628
RAB20	-0.481391827021785	6.07469713427557	-8.5124368531063	1.74191594912639e-16	1.65185640883676e-15	26.5380429631037
BAIAP2	-0.56222910400585	2.97417122463292	-8.50942893649328	1.78215414777366e-16	1.6890871840501e-15	26.5155697914983
UBR3	-0.509974697598483	4.11227531874281	-8.50778105241307	1.80458680829037e-16	1.7094106838619e-15	26.503260444829
FAM120AOS	-0.486823269405799	4.51794156425755	-8.50622991098538	1.82595746614087e-16	1.72870647123189e-15	26.4916753999429
SPIN1	-0.484526732689178	6.25049259742845	-8.50552893149047	1.83569702243319e-16	1.73697552867474e-15	26.4864405050742
ZHX3	-0.523043063078192	4.09787259124142	-8.50532238089587	1.83857666347145e-16	1.7387480892972e-15	26.4848980536424
C2orf72	-0.854120100379116	2.67751473186382	-8.50171124352412	1.88964925567219e-16	1.78607001310197e-15	26.4579358741407
MRPS30	-0.405703126731331	4.22185300057989	-8.50142861570153	1.89370515820705e-16	1.78892497121385e-15	26.4558260301784
DYNC1I2	-0.456167561218646	5.63059320269043	-8.49945149194386	1.92231992659509e-16	1.81496413615902e-15	26.4410681012894
NUP62CL	-0.568505254581518	2.57684204294557	-8.49663026264279	1.96389294562063e-16	1.85320274792098e-15	26.4200139970079
AKR1C3	-0.764469170287569	6.37954015996018	-8.49367376109288	2.00841315568116e-16	1.89417917597484e-15	26.3979560926701
GOLGA7	-0.595837640824604	3.96091628809228	-8.49350518545508	2.01098148800694e-16	1.89556672939356e-15	26.3966985572858
NEURL3	-0.650671544656563	2.17740926279834	-8.49108132871667	2.04827110027313e-16	1.92966347167498e-15	26.3786192431346
POMT1	-0.388980992812532	3.60456141329069	-8.4856890491351	2.13369762934541e-16	2.00904782778365e-15	26.3384128253421
THEM6	-0.458655033822728	5.17938172713954	-8.48507501591371	2.14364600438887e-16	2.01731566796465e-15	26.333835645695
SEPTIN11	-0.546743946083623	5.74584256504498	-8.48383331527303	2.16390397799817e-16	2.03527125377531e-15	26.3245804231633
EBNA1BP2	-0.363194183634813	5.13140240066136	-8.48252516760434	2.18545073868991e-16	2.05441881736041e-15	26.3148310413519
AKAP7	-0.43920331063453	3.13072198360119	-8.48152685993746	2.20203662567573e-16	2.06888465570556e-15	26.3073916091449
DHODH	-0.345936183682276	2.98025840324266	-8.47890165345018	2.24624799145168e-16	2.1092756954512e-15	26.2878316358768
RAPGEF2	-0.617736591619463	4.26314394462305	-8.47704585493672	2.27802995124967e-16	2.13734445882886e-15	26.27400717265
CCN5	0.936863119215013	1.36920213461002	8.47701201746902	2.27861355085239e-16	2.13734445882886e-15	26.2737551274271
INIP	-0.438311748101897	4.27744990345667	-8.47661333621687	2.28550080211817e-16	2.14264150075951e-15	26.2707855271371
RCAN1	-0.863091019843703	5.55029581398047	-8.47111767863802	2.38256219042243e-16	2.23242459469191e-15	26.2298616392959
YWHAE	-0.361522288627206	8.75859601919939	-8.46957034504585	2.41061798242502e-16	2.25748821140051e-15	26.2183429321428
CCDC115	-0.378212423759318	5.282557802224	-8.46885593929767	2.42368133035343e-16	2.26849220075008e-15	26.2130252721232
TTC28	-0.546959316459534	4.04949532570608	-8.46815625945105	2.43654322813271e-16	2.27929582542918e-15	26.2078175550671
PLCB1	-0.742769482467609	3.37440240869171	-8.46730671215655	2.45225079472702e-16	2.29274833502671e-15	26.2014948150902
MINPP1	-0.465161067616869	4.85196916958301	-8.46404998512702	2.51339832935958e-16	2.34864771956056e-15	26.1772611609326
IL6	1.17392525428259	1.94526817772188	8.46311050300233	2.53131624552923e-16	2.36411254541913e-15	26.170271693755
ABCG1	-0.532859184432511	5.14108058664863	-8.462453688548	2.5439180265831e-16	2.37459836106444e-15	26.1653855409121
CHIC1	-0.474769728833439	3.4847639424084	-8.46223519626055	2.54812379592745e-16	2.37723989989387e-15	26.1637602041944
FGFR4	-0.839031738054955	4.914925484559	-8.46194047484138	2.55380779401507e-16	2.3812569382079e-15	26.161567859178
DDX20	-0.372760872996412	3.37652760231158	-8.46115262789242	2.56906381739107e-16	2.39419010986423e-15	26.1557075855676
GOLM2	-0.458505901540886	5.87677662885867	-8.46069671805504	2.57793325805268e-16	2.40116069178621e-15	26.1523165630069
ANPEP	-1.12948063504674	7.59780992827598	-8.45875476580096	2.61605300130887e-16	2.43535365067967e-15	26.1378740300068
DIS3L	-0.392016445174434	4.2606205223769	-8.45793052801528	2.63240039591322e-16	2.449252236973e-15	26.1317448379464
CLPX	-0.413822379961114	4.53332242016249	-8.45527987130919	2.68565933330549e-16	2.49746081597698e-15	26.1120371262516
PPCS	-0.368094144951306	5.50831342437561	-8.45374116801767	2.71706323942796e-16	2.52530493011492e-15	26.1005989812796
SLC2A13	-0.603893158898221	3.21768781209782	-8.45207510492925	2.75147582858866e-16	2.55591394442768e-15	26.0882158805637
CTSL	-0.464051971477436	6.76575252447827	-8.44445881183267	2.9143574888969e-16	2.70576403509729e-15	26.0316310858978
NUP58	-0.491056886786829	4.16722379529797	-8.44057553250677	3.00103723123524e-16	2.78474335560057e-15	26.0027954707687
TTC27	-0.416063206689944	4.27813430811476	-8.43999496736164	3.01421329246845e-16	2.79546845234943e-15	25.9984853052477
VPS35	-0.446789856495892	5.52130054749206	-8.4385166627016	3.0480224851125e-16	2.82530753743421e-15	25.9875112657741
C19orf71	-0.671590121798584	3.23974691526879	-8.43798079078719	3.0603703438238e-16	2.83523210727011e-15	25.9835336390847
CGN	-0.867812768405996	2.65726793966637	-8.43709670847502	3.08085002047957e-16	2.85267559774094e-15	25.9769717657553
SLC25A17	-0.325568885824542	4.18789961690535	-8.43389774009939	3.15609202312353e-16	2.92077975230467e-15	25.9532326310449
KCTD9	-0.499382858947898	4.9750644548918	-8.42903190094775	3.27403582574006e-16	3.02830786922573e-15	25.9171370378327
TIGD4	-0.306136421863348	0.965287886382106	-8.42864490057562	3.28360126778472e-16	3.03553037478782e-15	25.9142668883116
CSTF2T	-0.458219942041691	4.88515920104076	-8.42647143568402	3.33783796003147e-16	3.08401947986223e-15	25.8981494729846
TTYH3	-0.736433932483484	6.9535001848681	-8.42639591687995	3.33973829008715e-16	3.08412603827503e-15	25.8975895173494
RER1	-0.2901847464026	5.62628923521571	-8.42620411184398	3.34456961649002e-16	3.08693770479245e-15	25.8961673416264
LMBRD2	-0.571811736344841	3.71108770948828	-8.42598967995396	3.34997906329278e-16	3.09027967194728e-15	25.8945774239636
CCDC28A	-0.420609592928488	6.33547163311879	-8.42489025742415	3.37785018029541e-16	3.11432739675262e-15	25.8864261773174
ENO1	-0.607622869607855	10.5396297873803	-8.42287459390761	3.4295451910554e-16	3.16030302992294e-15	25.8714839232853
LDHA	-0.568213953954961	9.72408939915412	-8.42280132903406	3.43143884404565e-16	3.16036249186678e-15	25.8709408571091
PSMB7	-0.336391116827777	7.64264030307993	-8.42045268478728	3.49269410285602e-16	3.215064928564e-15	25.8535337544524
TRIM69	-0.41994939483161	4.43976423091187	-8.41987736170142	3.50786321333136e-16	3.22730887113627e-15	25.8492702820582
MRPL45	-0.447234124490111	6.09134604070474	-8.41958073171013	3.51570965473713e-16	3.2328063552181e-15	25.8470721714933
SPEG	0.394850914973467	0.575274693950324	8.41880826588667	3.53622437905888e-16	3.24994068198826e-15	25.8413482629906
METTL27	-0.7774971105065	3.95034419344731	-8.41707221860674	3.58276210126186e-16	3.29096031821384e-15	25.8284857590333
CWC25	-0.397720310747467	4.54299943435846	-8.41260956555231	3.70518736341922e-16	3.40160612460985e-15	25.795430932224
TNNT1	0.918577658803294	0.900971095258892	8.4124133290126	3.71066464942883e-16	3.40482548129747e-15	25.7939777176472
C2orf73	-0.307245109081231	0.787752671088926	-8.41220180728839	3.71657753206702e-16	3.40844090228525e-15	25.7924113388303
RAB11FIP2	-0.56048271210368	3.83550097065105	-8.41143344714443	3.73813474431799e-16	3.42639215450007e-15	25.7867216656794
ESRRG	-0.768836389206679	1.71264549141769	-8.40926088483764	3.79975940981003e-16	3.48103091636786e-15	25.7706360869043
PLEKHB2	-0.557188933783751	6.24946315005349	-8.40903188203012	3.80631327207533e-16	3.48518710730883e-15	25.7689407428252
ANKRD27	-0.379023811061386	3.76510661488672	-8.40863130515222	3.81780430994631e-16	3.49385714339261e-15	25.7659752935801
TMEM63A	-0.533691107858221	4.38575379143535	-8.40824825969614	3.82882450257348e-16	3.50208733485784e-15	25.7631397295305
MIA3	-0.424337832019354	4.4055927612169	-8.4075218690663	3.84980912118497e-16	3.51941809501767e-15	25.7577627612539
ING3	-0.486964049768319	3.53177855603578	-8.40686658864049	3.86883694157897e-16	3.53494260584883e-15	25.7529124774421
TENM1	-0.742716967871035	2.5420544553642	-8.40483339487481	3.92846973816885e-16	3.58753171966603e-15	25.7378649333106
MRS2	-0.398635828120679	4.10101829137521	-8.40375634286366	3.96042639851311e-16	3.61480440113627e-15	25.7298948642196
POLR1B	-0.432797243374613	3.54398604754823	-8.40341587791259	3.97058150123962e-16	3.62215982990592e-15	25.7273756226712
DNAI4	-0.442106231197191	2.00463335336125	-8.40237100102361	4.00190816511927e-16	3.6488110436375e-15	25.7196446320787
PDZD2	-0.86031376661701	3.34118958050252	-8.40161510793442	4.02472289791679e-16	3.66767733281679e-15	25.7140522761728
EGLN1	-0.605929792895846	2.55348051518952	-8.40017525072613	4.06853757445383e-16	3.70565061736496e-15	25.7034007842068
HAVCR2	-1.01624315898028	5.85142716187894	-8.3995719187923	4.08703673263318e-16	3.72053849665101e-15	25.6989379892685
CRYZL1	-0.407750338020981	3.79712007028825	-8.39844147385433	4.12192212204839e-16	3.75031966428394e-15	25.6905768444789
FARSB	-0.350110654856118	4.0293164093922	-8.39812767838536	4.13165788319788e-16	3.75719920557332e-15	25.6882560620224
CCDC110	-0.491501910161028	2.19913930617038	-8.39708816926729	4.16407212719868e-16	3.78468375664065e-15	25.6805684882521
RAB18	-0.430606754884451	5.416834180419	-8.39634340187666	4.18745006625649e-16	3.80393071739114e-15	25.6750610917487
PER3	-0.659396616765711	3.53144218310505	-8.39293851255105	4.29599086288478e-16	3.90047977556086e-15	25.649887419888
EXOC5	-0.511028358781797	3.97594497679826	-8.39107828843229	4.35646062424551e-16	3.95330497193875e-15	25.6361373598055
JADE2	-0.501974918951346	4.61466889519652	-8.38873264791254	4.43390996790763e-16	4.02147487797943e-15	25.6188026142103
AFF1	-0.596550051471914	5.78065424367887	-8.38723884410204	4.48394059965662e-16	4.06471803152503e-15	25.607765043401
ORC2	-0.405488603495798	3.69871154187033	-8.38688070851453	4.49601798308028e-16	4.0735290357452e-15	25.6051190380799
MTMR10	-0.430133470987805	4.25572719905309	-8.37843036521941	4.79050369044825e-16	4.3380672307948e-15	25.5427106584106
H2BC4	-0.83934050426283	3.67775483984207	-8.37576148510621	4.88741300417107e-16	4.42350559906065e-15	25.5230101725415
TMEM106B	-0.524502445883953	4.42600666489478	-8.37529673966034	4.9044852446674e-16	4.43663330143263e-15	25.5195801199502
PIK3CB	-0.574095075592449	4.75400817609547	-8.37456412891404	4.93151715571036e-16	4.458752141097e-15	25.514173384307
REXO2	-0.364920615091648	4.75049086614372	-8.37442796446412	4.93655756002298e-16	4.46097497500403e-15	25.5131685179016
MYLK4	-0.638924765249766	1.63838628645312	-8.37164280755274	5.04078010485555e-16	4.55277567442207e-15	25.4926173640431
RSPH14	-0.50328297082632	2.56346826011967	-8.37145016183323	5.0480689182341e-16	4.55697673820527e-15	25.4911960608807
LNPK	-0.496960390514026	4.31976963041372	-8.36979544414752	5.11110615930489e-16	4.61147217861461e-15	25.478988903563
EBAG9	-0.367406175240277	4.90326116474822	-8.36928292283013	5.13078821485867e-16	4.6268141323762e-15	25.475208314493
SRFBP1	-0.510104995276769	3.68306649340607	-8.36871704589003	5.15260626178027e-16	4.64406525774854e-15	25.4710343563323
ZBED1	-0.526202674656045	5.96413937697814	-8.36587637421399	5.26352465877679e-16	4.74156303724429e-15	25.450084580697
FGF7	0.79758965121149	1.13248383753015	8.36522468708109	5.28930166248685e-16	4.7623008923631e-15	25.4452791978354
LIPT2	-0.38762635427106	2.67329055756596	-8.36383019298545	5.34487964554719e-16	4.80983492269606e-15	25.4349975007385
CHM	-0.548069755882094	3.61603935314684	-8.3634143317315	5.36156535049229e-16	4.82233868432097e-15	25.4319315826461
ZNF24	-0.486764278355649	5.03315137197185	-8.36307832007931	5.37508481857676e-16	4.83198311630433e-15	25.4294544374717
COL23A1	-1.26547653155721	7.01268335251611	-8.36262632881304	5.39332388843521e-16	4.84564921076062e-15	25.4261223877322
PCSK6	-0.97900576790798	3.43263639865514	-8.36256271000994	5.39589598420155e-16	4.84564921076062e-15	25.4256534052071
NAA15	-0.443286228179515	3.83327440334935	-8.36048849105781	5.48042353123981e-16	4.91900040377981e-15	25.4103642604227
NIT2	-0.487810606261931	4.72629780700901	-8.35861582103421	5.55786082633362e-16	4.98591481606399e-15	25.396563238754
IER3IP1	-0.384726539959666	4.68598479892434	-8.35551364556622	5.68852558125536e-16	5.10048495033369e-15	25.3737063452429
SLF1	-0.412191812881144	2.34326411069856	-8.35512584558589	5.7050718373888e-16	5.11266759369314e-15	25.3708494845798
PAM	-0.584765900074701	6.83139751166285	-8.35483382120927	5.71756301893172e-16	5.12120548683786e-15	25.3686982546702
GFPT1	-0.493357449945357	5.08152310210227	-8.35161562185477	5.85702248700827e-16	5.24340075287714e-15	25.3449948537432
LEF1	0.826337886423812	2.64368623048861	8.35136858484536	5.86786561091937e-16	5.25038746895209e-15	25.3431756111504
HERPUD2	-0.375132846042685	5.1529511479076	-8.34882615448131	5.98061878408601e-16	5.34633683858106e-15	25.3244549148457
DNAJC27	-0.42544086307415	2.60339430635315	-8.34881121025465	5.9812878278604e-16	5.34633683858106e-15	25.324344888843
TM9SF1	-0.336534163532095	2.2376187355307	-8.3478372224275	6.0250525177604e-16	5.38267101354003e-15	25.3171742858718
RNF167	-0.335892162479573	6.83960447188568	-8.34513874227654	6.14796427134655e-16	5.48963962172225e-15	25.2973111392962
AKR1C1	-0.869665550431172	3.08355650822557	-8.3449992437454	6.15438513716989e-16	5.4925344214887e-15	25.296284443525
TSG101	-0.34795288836508	5.82367271508315	-8.34344038251782	6.22658901086405e-16	5.55410453947904e-15	25.2848122711067
MVP	-0.450335298346869	7.31391820024751	-8.3432062293631	6.23750666170385e-16	5.5609721414303e-15	25.2830892031766
PPP2R1B	-0.427031540143544	4.08415308294592	-8.34217836068126	6.28565637200471e-16	5.6010093241618e-15	25.2755258426828
EVC	-0.813037373081437	4.62387996415559	-8.33817277610969	6.47682447550471e-16	5.76838006637992e-15	25.2460583992681
IFIT5	-0.479332703414783	4.91399251322257	-8.33702545056196	6.53263170423528e-16	5.81508555310547e-15	25.237619998047
PRELID1	-0.460957633633846	5.46855648649205	-8.33599884834817	6.58296942503395e-16	5.85687671090301e-15	25.2300702542447
PGGT1B	-0.389664570338495	3.39091625414397	-8.33244832225816	6.7600364333464e-16	6.01131803887592e-15	25.2039648074012
FAM107B	-0.494267236247123	6.1184216401085	-8.32985760106636	6.89219910704741e-16	6.12569013228216e-15	25.1849217731558
MYO3A	-0.645814498442007	2.23428817008238	-8.32850571744814	6.96217430161537e-16	6.18470167523447e-15	25.1749865916441
TRIM26	-0.402998784941285	5.46354118658598	-8.3263421204878	7.0756282394418e-16	6.28225615216215e-15	25.1590885942007
CREBRF	-0.463675224610386	3.99356672499317	-8.32495906510831	7.14910749597131e-16	6.34340692050314e-15	25.1489276388437
ALKBH5	-0.392256059925987	6.81919313710226	-8.3249078225436	7.15184435764562e-16	6.34340692050314e-15	25.1485511977066
SMAD5	-0.493415005748124	4.69663844056844	-8.32436148972337	7.18108838779256e-16	6.36607722751564e-15	25.1445378061949
RTN4IP1	-0.350608408436307	2.84152054585336	-8.32125836750696	7.34944718358852e-16	6.51198709938679e-15	25.1217459377236
PAX2	-0.861811474387483	4.787787299945	-8.32065170852422	7.38281410424281e-16	6.53667529883083e-15	25.1172909012668
ENOPH1	-0.349929909185263	5.94081299526227	-8.32061429418071	7.38487682794176e-16	6.53667529883083e-15	25.1170161549773
IFT22	-0.406221391719708	3.75235733758159	-8.3155291662455	7.67059314083337e-16	6.78609873462974e-15	25.0796831647677
MTX2	-0.31901927338108	5.7482229355128	-8.31418233363372	7.74807911847822e-16	6.85114181213238e-15	25.0697981946378
RNLS	-0.600270358436926	3.70982464035513	-8.31397730137386	7.75994266571697e-16	6.85812221883672e-15	25.0682934847937
TMEM170B	-0.469977223815349	2.52324458237833	-8.30714533616065	8.16568238908234e-16	7.2130194436894e-15	25.0181707468037
PKD2	-0.575887716067895	5.97457707561226	-8.30517334701267	8.28664533417699e-16	7.3161296925861e-15	25.0037091378788
PELO	-0.410879364543956	4.97201249366977	-8.30392717309152	8.3639974632037e-16	7.38065108116616e-15	24.9945716672163
EFCAB6	-0.312299345664388	1.30177805590818	-8.3035012842202	8.39059632455951e-16	7.40034320039506e-15	24.9914491130803
MTARC1	-0.446658248367493	1.96740161317781	-8.30205097844487	8.4818034831221e-16	7.47696941741754e-15	24.9808166105828
C16orf70	-0.36490067286563	3.4974758535458	-8.30099534201105	8.54880587208841e-16	7.53219111973195e-15	24.9730784126563
WDPCP	-0.280402650450458	1.73923600528365	-8.2977027051741	8.76117034442498e-16	7.71536703419851e-15	24.9489470570748
OR2I1P	-1.29568012878038	4.77715409830193	-8.29698680361816	8.80802897150989e-16	7.75268082372633e-15	24.9437012727544
TFB2M	-0.45387458888454	4.44606997160674	-8.29590708715809	8.87916944904074e-16	7.81131821489439e-15	24.9357902859746
MRPL32	-0.311002657744026	5.22170612408081	-8.29533694547413	8.91696372276126e-16	7.84057502299588e-15	24.9316132282651
VPS13B	-0.552351117243226	3.19884888778665	-8.29388600231682	9.01386407543224e-16	7.92174687158282e-15	24.9209841076613
PPP6C	-0.420080092061478	5.72870474437936	-8.29380194452452	9.01950959464322e-16	7.92267853463374e-15	24.9203683724845
USP12	-0.486423986468309	4.98094214498757	-8.29070296970486	9.23010033528617e-16	8.10354032485134e-15	24.8976713003623
VPS50	-0.374553719138422	3.11423978470181	-8.28625357042772	9.54097881934973e-16	8.37222102796976e-15	24.8650950675159
NMU	0.855208735422312	1.16606834726945	8.285312262063	9.6080617093157e-16	8.42680660982521e-15	24.8582050144762
SPTBN1	-0.652229956910809	6.61161216501696	-8.28474964590552	9.64837913967813e-16	8.45787391046975e-15	24.854087145972
BRI3BP	-0.419122860709685	3.44609394254804	-8.28020494215333	9.98024270154766e-16	8.744352606356e-15	24.8208317080995
ZNF576	-0.267282410966686	3.17995987775409	-8.27938516149515	1.00412939494338e-15	8.7933845341266e-15	24.8148345384367
ERI2	-0.400489141606177	2.38949215277503	-8.27840071996815	1.01150956387449e-15	8.85352697296022e-15	24.8076333841744
LAMTOR3	-0.376162186235223	5.11451526647968	-8.27609259804989	1.02902387413575e-15	9.00226556826203e-15	24.7907521440795
CA4	-1.18415998068186	2.82200567654029	-8.27587670719068	1.03067732121446e-15	9.01216738661106e-15	24.7891733379662
GPRASP2	-0.628825987746119	3.7114545011091	-8.27567177551462	1.03224926304796e-15	9.02134687250512e-15	24.787674705549
ATG9A	-0.578916178336031	3.94018999973894	-8.27493775296428	1.03789908980476e-15	9.06613775209637e-15	24.7823071513891
ARHGEF9	-0.412596594115246	2.85729231878025	-8.27482353920748	1.03878094389602e-15	9.06925575979559e-15	24.7814719940802
OSBPL8	-0.586371899440875	4.89489059727603	-8.27284133979945	1.05420410428968e-15	9.19926187571569e-15	24.7669791111125
COG6	-0.444223270674745	3.5749360567471	-8.27211520785893	1.05991044643605e-15	9.24438803307528e-15	24.7616706558346
STAM	-0.408901595946292	4.21406707417992	-8.27158246173544	1.06411645282294e-15	9.27638954181373e-15	24.7577761941619
CCL26	0.593425740520656	1.07245722603901	8.27081132383396	1.07023377317147e-15	9.32501216987225e-15	24.7521393921061
MPDU1	-0.326727710265698	5.80505049310207	-8.26967231790159	1.07933294005407e-15	9.39955369871684e-15	24.7438143193262
TSPAN3	-0.333127708264045	6.1680676904063	-8.26902177577068	1.08456416604371e-15	9.44035247400669e-15	24.7390598589219
PGAM4	-0.187699642576705	0.531653872156167	-8.2664055930706	1.10585585682899e-15	9.6208345892705e-15	24.7199425087639
IST1	-0.315794960583514	5.93316863812209	-8.26602329765714	1.10900153452656e-15	9.64334600581278e-15	24.7171493350244
SEC11C	-0.435879085179022	5.12592238931474	-8.26248042849555	1.13857742258013e-15	9.89554361536189e-15	24.6912687310929
ALG9	-0.314566682877046	2.16919715409964	-8.26101983017401	1.15099611604133e-15	9.99844690445554e-15	24.6806015756806
SMC1A	-0.528328400819469	4.72212161437615	-8.26048575837227	1.15557037492959e-15	1.00331381598158e-14	24.6767014643031
CFDP1	-0.377653500699366	5.62784485034254	-8.2598632379852	1.16092485405629e-15	1.00745653583046e-14	24.672155694141
EIF3J	-0.408100764766207	5.7024839198086	-8.25948379679693	1.16420055269915e-15	1.00979202557911e-14	24.6693850673105
HDAC3	-0.362851832067983	4.99077702513312	-8.25932313517923	1.16559028708932e-15	1.01049016459254e-14	24.6682119681087
AP2A2	-0.392398906435339	5.0602909417048	-8.25832388232851	1.17427076266467e-15	1.01750502694685e-14	24.6609161422414
PTPRM	-0.693194191517083	5.79026752643885	-8.25804378504682	1.17671539625266e-15	1.01911221135105e-14	24.6588711955464
TBCK	-0.386205745290265	3.18816300923235	-8.25774806657492	1.17930182437299e-15	1.02084052713009e-14	24.6567122590747
HOXA11	0.536561313914763	1.4261697977051	8.25402637103176	1.21233677461189e-15	1.04891110624658e-14	24.6295465724697
NOL11	-0.396563089099264	4.72436618684862	-8.25318514181328	1.21992953026304e-15	1.0549520732675e-14	24.6234075175481
GGACT	-0.689775871866078	2.46277883412902	-8.25247370061246	1.22638749445668e-15	1.0600061595409e-14	24.6182159962762
[truncated: 15,279 more rows]
