# Supplementary material for: Multi-omics profiles refine L-dopa decarboxylase (DDC) as a reliable biomarker for prognosis and immune microenvironment of clear cell renal cell carcinoma
Source: Front Oncol. 2022 Dec 5;12:1079446. doi: 10.3389/fonc.2022.1079446 (PMC9760914; doi:10.3389/fonc.2022.1079446)
Supplement: Supplementary file 1 [file DataSheet_1.zip › raw data/Diff_GO_KEGG.txt]

ID	description	GeneRatio	BgRatio	pValue	FDR	qvalue	geneID	size	DB	enrichmentRatio	rep("Up", nrow(up.result$Enrich_tab))
hsa04061	hsa04061	Viral protein interaction with cytokine and cytokine receptor	2/12	100/8093	9.203456e-03	1.921036e-01	1.713205e-01	IL6/CCL21	2	pathway_KEGG	0.16666667	Up
hsa04933	hsa04933	AGE-RAGE signaling pathway in diabetic complications	2/12	100/8093	9.203456e-03	1.921036e-01	1.713205e-01	IL6/COL1A1	2	pathway_KEGG	0.16666667	Up
hsa05146	hsa05146	Amoebiasis	2/12	102/8093	9.561416e-03	1.921036e-01	1.713205e-01	IL6/COL1A1	2	pathway_KEGG	0.16666667	Up
hsa04931	hsa04931	Insulin resistance	2/12	108/8093	1.067242e-02	1.921036e-01	1.713205e-01	GFPT2/IL6	2	pathway_KEGG	0.16666667	Up
hsa04151	hsa04151	PI3K-Akt signaling pathway	3/12	354/8093	1.359631e-02	1.957869e-01	1.746053e-01	EFNA5/IL6/COL1A1	3	pathway_KEGG	0.25000000	Up
hsa04310	hsa04310	Wnt signaling pathway	2/12	166/8093	2.411692e-02	2.850852e-01	2.542426e-01	SFRP2/MMP7	2	pathway_KEGG	0.16666667	Up
hsa05415	hsa05415	Diabetic cardiomyopathy	2/12	203/8093	3.502409e-02	2.850852e-01	2.542426e-01	GFPT2/COL1A1	2	pathway_KEGG	0.16666667	Up
hsa05205	hsa05205	Proteoglycans in cancer	2/12	205/8093	3.566068e-02	2.850852e-01	2.542426e-01	COL1A1/LUM	2	pathway_KEGG	0.16666667	Up
hsa05166	hsa05166	Human T-cell leukemia virus 1 infection	2/12	222/8093	4.125576e-02	2.850852e-01	2.542426e-01	IL6/MMP7	2	pathway_KEGG	0.16666667	Up
hsa05171	hsa05171	Coronavirus disease - COVID-19	2/12	232/8093	4.469634e-02	2.850852e-01	2.542426e-01	IL6/RPS4Y1	2	pathway_KEGG	0.16666667	Up
hsa01523	hsa01523	Antifolate resistance	1/12	31/8093	4.503950e-02	2.850852e-01	2.542426e-01	IL6	1	pathway_KEGG	0.08333333	Up
hsa00250	hsa00250	Alanine, aspartate and glutamate metabolism	1/12	37/8093	5.353900e-02	2.850852e-01	2.542426e-01	GFPT2	1	pathway_KEGG	0.08333333	Up
hsa05143	hsa05143	African trypanosomiasis	1/12	37/8093	5.353900e-02	2.850852e-01	2.542426e-01	IL6	1	pathway_KEGG	0.08333333	Up
hsa05332	hsa05332	Graft-versus-host disease	1/12	42/8093	6.056888e-02	2.850852e-01	2.542426e-01	IL6	1	pathway_KEGG	0.08333333	Up
hsa04060	hsa04060	Cytokine-cytokine receptor interaction	2/12	295/8093	6.868865e-02	2.850852e-01	2.542426e-01	IL6/CCL21	2	pathway_KEGG	0.16666667	Up
hsa00520	hsa00520	Amino sugar and nucleotide sugar metabolism	1/12	48/8093	6.894155e-02	2.850852e-01	2.542426e-01	GFPT2	1	pathway_KEGG	0.08333333	Up
hsa04672	hsa04672	Intestinal immune network for IgA production	1/12	49/8093	7.033033e-02	2.850852e-01	2.542426e-01	IL6	1	pathway_KEGG	0.08333333	Up
hsa05144	hsa05144	Malaria	1/12	50/8093	7.171721e-02	2.850852e-01	2.542426e-01	IL6	1	pathway_KEGG	0.08333333	Up
hsa05134	hsa05134	Legionellosis	1/12	57/8093	8.137236e-02	2.850852e-01	2.542426e-01	IL6	1	pathway_KEGG	0.08333333	Up
hsa04623	hsa04623	Cytosolic DNA-sensing pathway	1/12	63/8093	8.957485e-02	2.850852e-01	2.542426e-01	IL6	1	pathway_KEGG	0.08333333	Up
hsa05321	hsa05321	Inflammatory bowel disease	1/12	65/8093	9.229406e-02	2.850852e-01	2.542426e-01	IL6	1	pathway_KEGG	0.08333333	Up
hsa05133	hsa05133	Pertussis	1/12	76/8093	1.071171e-01	2.850852e-01	2.542426e-01	IL6	1	pathway_KEGG	0.08333333	Up
hsa01521	hsa01521	EGFR tyrosine kinase inhibitor resistance	1/12	79/8093	1.111210e-01	2.850852e-01	2.542426e-01	IL6	1	pathway_KEGG	0.08333333	Up
hsa04512	hsa04512	ECM-receptor interaction	1/12	88/8093	1.230344e-01	2.850852e-01	2.542426e-01	COL1A1	1	pathway_KEGG	0.08333333	Up
hsa04727	hsa04727	GABAergic synapse	1/12	89/8093	1.243490e-01	2.850852e-01	2.542426e-01	SLC38A5	1	pathway_KEGG	0.08333333	Up
hsa05410	hsa05410	Hypertrophic cardiomyopathy	1/12	90/8093	1.256618e-01	2.850852e-01	2.542426e-01	IL6	1	pathway_KEGG	0.08333333	Up
hsa05323	hsa05323	Rheumatoid arthritis	1/12	93/8093	1.295894e-01	2.850852e-01	2.542426e-01	IL6	1	pathway_KEGG	0.08333333	Up
hsa04657	hsa04657	IL-17 signaling pathway	1/12	94/8093	1.308951e-01	2.850852e-01	2.542426e-01	IL6	1	pathway_KEGG	0.08333333	Up
hsa05150	hsa05150	Staphylococcus aureus infection	1/12	96/8093	1.335009e-01	2.850852e-01	2.542426e-01	KRT19	1	pathway_KEGG	0.08333333	Up
hsa04640	hsa04640	Hematopoietic cell lineage	1/12	99/8093	1.373963e-01	2.850852e-01	2.542426e-01	IL6	1	pathway_KEGG	0.08333333	Up
hsa05142	hsa05142	Chagas disease	1/12	102/8093	1.412755e-01	2.850852e-01	2.542426e-01	IL6	1	pathway_KEGG	0.08333333	Up
hsa04974	hsa04974	Protein digestion and absorption	1/12	103/8093	1.425651e-01	2.850852e-01	2.542426e-01	COL1A1	1	pathway_KEGG	0.08333333	Up
hsa04064	hsa04064	NF-kappa B signaling pathway	1/12	104/8093	1.438528e-01	2.850852e-01	2.542426e-01	CCL21	1	pathway_KEGG	0.08333333	Up
hsa04620	hsa04620	Toll-like receptor signaling pathway	1/12	104/8093	1.438528e-01	2.850852e-01	2.542426e-01	IL6	1	pathway_KEGG	0.08333333	Up
hsa04625	hsa04625	C-type lectin receptor signaling pathway	1/12	104/8093	1.438528e-01	2.850852e-01	2.542426e-01	IL6	1	pathway_KEGG	0.08333333	Up
hsa04659	hsa04659	Th17 cell differentiation	1/12	108/8093	1.489862e-01	2.850852e-01	2.542426e-01	IL6	1	pathway_KEGG	0.08333333	Up
hsa04066	hsa04066	HIF-1 signaling pathway	1/12	109/8093	1.502651e-01	2.850852e-01	2.542426e-01	IL6	1	pathway_KEGG	0.08333333	Up
hsa04668	hsa04668	TNF signaling pathway	1/12	112/8093	1.540913e-01	2.850852e-01	2.542426e-01	IL6	1	pathway_KEGG	0.08333333	Up
hsa05022	hsa05022	Pathways of neurodegeneration - multiple diseases	2/12	476/8093	1.544211e-01	2.850852e-01	2.542426e-01	UCHL1/IL6	2	pathway_KEGG	0.16666667	Up
hsa04611	hsa04611	Platelet activation	1/12	124/8093	1.692387e-01	3.005171e-01	2.680050e-01	COL1A1	1	pathway_KEGG	0.08333333	Up
hsa04926	hsa04926	Relaxin signaling pathway	1/12	129/8093	1.754764e-01	3.005171e-01	2.680050e-01	COL1A1	1	pathway_KEGG	0.08333333	Up
hsa04068	hsa04068	FoxO signaling pathway	1/12	131/8093	1.779594e-01	3.005171e-01	2.680050e-01	IL6	1	pathway_KEGG	0.08333333	Up
hsa05135	hsa05135	Yersinia infection	1/12	137/8093	1.853674e-01	3.005171e-01	2.680050e-01	IL6	1	pathway_KEGG	0.08333333	Up
hsa04915	hsa04915	Estrogen signaling pathway	1/12	138/8093	1.865962e-01	3.005171e-01	2.680050e-01	KRT19	1	pathway_KEGG	0.08333333	Up
hsa05162	hsa05162	Measles	1/12	139/8093	1.878232e-01	3.005171e-01	2.680050e-01	IL6	1	pathway_KEGG	0.08333333	Up
hsa04932	hsa04932	Non-alcoholic fatty liver disease	1/12	155/8093	2.072259e-01	3.104356e-01	2.768505e-01	IL6	1	pathway_KEGG	0.08333333	Up
hsa04218	hsa04218	Cellular senescence	1/12	156/8093	2.084244e-01	3.104356e-01	2.768505e-01	IL6	1	pathway_KEGG	0.08333333	Up
hsa03010	hsa03010	Ribosome	1/12	158/8093	2.108163e-01	3.104356e-01	2.768505e-01	RPS4Y1	1	pathway_KEGG	0.08333333	Up
hsa04630	hsa04630	JAK-STAT signaling pathway	1/12	162/8093	2.155803e-01	3.104356e-01	2.768505e-01	IL6	1	pathway_KEGG	0.08333333	Up
hsa05161	hsa05161	Hepatitis B	1/12	162/8093	2.155803e-01	3.104356e-01	2.768505e-01	IL6	1	pathway_KEGG	0.08333333	Up
hsa05164	hsa05164	Influenza A	1/12	172/8093	2.273751e-01	3.141493e-01	2.801624e-01	IL6	1	pathway_KEGG	0.08333333	Up
hsa05152	hsa05152	Tuberculosis	1/12	180/8093	2.366937e-01	3.141493e-01	2.801624e-01	IL6	1	pathway_KEGG	0.08333333	Up
hsa04360	hsa04360	Axon guidance	1/12	182/8093	2.390072e-01	3.141493e-01	2.801624e-01	EFNA5	1	pathway_KEGG	0.08333333	Up
hsa04621	hsa04621	NOD-like receptor signaling pathway	1/12	184/8093	2.413142e-01	3.141493e-01	2.801624e-01	IL6	1	pathway_KEGG	0.08333333	Up
hsa04062	hsa04062	Chemokine signaling pathway	1/12	192/8093	2.504785e-01	3.141493e-01	2.801624e-01	CCL21	1	pathway_KEGG	0.08333333	Up
hsa05202	hsa05202	Transcriptional misregulation in cancer	1/12	192/8093	2.504785e-01	3.141493e-01	2.801624e-01	IL6	1	pathway_KEGG	0.08333333	Up
hsa05167	hsa05167	Kaposi sarcoma-associated herpesvirus infection	1/12	194/8093	2.527536e-01	3.141493e-01	2.801624e-01	IL6	1	pathway_KEGG	0.08333333	Up
hsa05130	hsa05130	Pathogenic Escherichia coli infection	1/12	197/8093	2.561545e-01	3.141493e-01	2.801624e-01	IL6	1	pathway_KEGG	0.08333333	Up
hsa04510	hsa04510	Focal adhesion	1/12	201/8093	2.606669e-01	3.141493e-01	2.801624e-01	COL1A1	1	pathway_KEGG	0.08333333	Up
hsa05169	hsa05169	Epstein-Barr virus infection	1/12	202/8093	2.617911e-01	3.141493e-01	2.801624e-01	IL6	1	pathway_KEGG	0.08333333	Up
hsa04015	hsa04015	Rap1 signaling pathway	1/12	210/8093	2.707282e-01	3.195481e-01	2.849771e-01	EFNA5	1	pathway_KEGG	0.08333333	Up
hsa05417	hsa05417	Lipid and atherosclerosis	1/12	215/8093	2.762635e-01	3.208221e-01	2.861133e-01	IL6	1	pathway_KEGG	0.08333333	Up
hsa05163	hsa05163	Human cytomegalovirus infection	1/12	225/8093	2.872186e-01	3.282498e-01	2.927374e-01	IL6	1	pathway_KEGG	0.08333333	Up
hsa04014	hsa04014	Ras signaling pathway	1/12	232/8093	2.947965e-01	3.316461e-01	2.957663e-01	EFNA5	1	pathway_KEGG	0.08333333	Up
hsa05132	hsa05132	Salmonella infection	1/12	249/8093	3.128936e-01	3.465898e-01	3.090933e-01	IL6	1	pathway_KEGG	0.08333333	Up
hsa05012	hsa05012	Parkinson disease	1/12	266/8093	3.305640e-01	3.606153e-01	3.216014e-01	UCHL1	1	pathway_KEGG	0.08333333	Up
hsa05020	hsa05020	Prion disease	1/12	273/8093	3.377182e-01	3.629211e-01	3.236577e-01	IL6	1	pathway_KEGG	0.08333333	Up
hsa04010	hsa04010	MAPK signaling pathway	1/12	294/8093	3.587625e-01	3.798662e-01	3.387695e-01	EFNA5	1	pathway_KEGG	0.08333333	Up
hsa05206	hsa05206	MicroRNAs in cancer	1/12	310/8093	3.743828e-01	3.906603e-01	3.483959e-01	EFNA5	1	pathway_KEGG	0.08333333	Up
hsa05165	hsa05165	Human papillomavirus infection	1/12	331/8093	3.943552e-01	4.056225e-01	3.617394e-01	COL1A1	1	pathway_KEGG	0.08333333	Up
hsa05010	hsa05010	Alzheimer disease	1/12	384/8093	4.421911e-01	4.484191e-01	3.999059e-01	IL6	1	pathway_KEGG	0.08333333	Up
GO:0030198	GO:0030198	extracellular matrix organization	8/31	395/18866	1.780335e-07	1.056357e-04	7.479903e-05	ADAM12/IL6/SFRP2/COL1A1/LUM/MMP7/TGFBI/MFAP4	8	geneontology_Biological_Process	0.25806452	Up
GO:0043062	GO:0043062	extracellular structure organization	8/31	396/18866	1.815047e-07	1.056357e-04	7.479903e-05	ADAM12/IL6/SFRP2/COL1A1/LUM/MMP7/TGFBI/MFAP4	8	geneontology_Biological_Process	0.25806452	Up
GO:0032963	GO:0032963	collagen metabolic process	4/31	113/18866	3.388679e-05	1.314808e-02	9.309950e-03	IL6/COL1A1/MMP7/MFAP4	4	geneontology_Biological_Process	0.12903226	Up
GO:0010951	GO:0010951	negative regulation of endopeptidase activity	5/31	258/18866	5.844410e-05	1.455982e-02	1.030959e-02	SLPI/SPINK1/PI3/SFRP2/WFDC2	5	geneontology_Biological_Process	0.16129032	Up
GO:0050730	GO:0050730	regulation of peptidyl-tyrosine phosphorylation	5/31	263/18866	6.400909e-05	1.455982e-02	1.030959e-02	GPRC5A/SPINK1/EFNA5/IL6/SFRP2	5	geneontology_Biological_Process	0.16129032	Up
GO:0010466	GO:0010466	negative regulation of peptidase activity	5/31	272/18866	7.505063e-05	1.455982e-02	1.030959e-02	SLPI/SPINK1/PI3/SFRP2/WFDC2	5	geneontology_Biological_Process	0.16129032	Up
GO:0030199	GO:0030199	collagen fibril organization	3/31	55/18866	9.946186e-05	1.527386e-02	1.081519e-02	SFRP2/COL1A1/LUM	3	geneontology_Biological_Process	0.09677419	Up
GO:0050732	GO:0050732	negative regulation of peptidyl-tyrosine phosphorylation	3/31	56/18866	1.049750e-04	1.527386e-02	1.081519e-02	GPRC5A/SPINK1/SFRP2	3	geneontology_Biological_Process	0.09677419	Up
GO:0019731	GO:0019731	antibacterial humoral response	3/31	59/18866	1.227008e-04	1.586931e-02	1.123681e-02	SLPI/PI3/WFDC2	3	geneontology_Biological_Process	0.09677419	Up
GO:0048672	GO:0048672	positive regulation of collateral sprouting	2/31	11/18866	1.423975e-04	1.657507e-02	1.173655e-02	EFNA5/CRABP2	2	geneontology_Biological_Process	0.06451613	Up
GO:0030307	GO:0030307	positive regulation of cell growth	4/31	171/18866	1.693623e-04	1.662347e-02	1.177083e-02	EFNA5/SFRP2/CRABP2/IGFBP1	4	geneontology_Biological_Process	0.12903226	Up
GO:0045669	GO:0045669	positive regulation of osteoblast differentiation	3/31	66/18866	1.713760e-04	1.662347e-02	1.177083e-02	IL6/SFRP2/CTHRC1	3	geneontology_Biological_Process	0.09677419	Up
GO:0090177	GO:0090177	establishment of planar polarity involved in neural tube closure	2/31	15/18866	2.707381e-04	2.143921e-02	1.518078e-02	SFRP2/CTHRC1	2	geneontology_Biological_Process	0.06451613	Up
GO:0051216	GO:0051216	cartilage development	4/31	197/18866	2.909435e-04	2.143921e-02	1.518078e-02	SFRP2/COL1A1/LUM/TGFBI	4	geneontology_Biological_Process	0.12903226	Up
GO:0045861	GO:0045861	negative regulation of proteolysis	5/31	369/18866	3.113832e-04	2.143921e-02	1.518078e-02	SLPI/SPINK1/PI3/SFRP2/WFDC2	5	geneontology_Biological_Process	0.16129032	Up
GO:0018108	GO:0018108	peptidyl-tyrosine phosphorylation	5/31	374/18866	3.312643e-04	2.143921e-02	1.518078e-02	GPRC5A/SPINK1/EFNA5/IL6/SFRP2	5	geneontology_Biological_Process	0.16129032	Up
GO:0006959	GO:0006959	humoral immune response	5/31	377/18866	3.436475e-04	2.143921e-02	1.518078e-02	SLPI/IL6/PI3/WFDC2/MFAP4	5	geneontology_Biological_Process	0.16129032	Up
GO:0018212	GO:0018212	peptidyl-tyrosine modification	5/31	377/18866	3.436475e-04	2.143921e-02	1.518078e-02	GPRC5A/SPINK1/EFNA5/IL6/SFRP2	5	geneontology_Biological_Process	0.16129032	Up
GO:0042249	GO:0042249	establishment of planar polarity of embryonic epithelium	2/31	17/18866	3.499528e-04	2.143921e-02	1.518078e-02	SFRP2/CTHRC1	2	geneontology_Biological_Process	0.06451613	Up
GO:0045778	GO:0045778	positive regulation of ossification	3/31	94/18866	4.866316e-04	2.701617e-02	1.912973e-02	IL6/SFRP2/CTHRC1	3	geneontology_Biological_Process	0.09677419	Up
GO:0048670	GO:0048670	regulation of collateral sprouting	2/31	20/18866	4.874051e-04	2.701617e-02	1.912973e-02	EFNA5/CRABP2	2	geneontology_Biological_Process	0.06451613	Up
GO:0001649	GO:0001649	osteoblast differentiation	4/31	231/18866	5.314481e-04	2.723556e-02	1.928508e-02	IL6/SFRP2/CTHRC1/COL1A1	4	geneontology_Biological_Process	0.12903226	Up
GO:0033630	GO:0033630	positive regulation of cell adhesion mediated by integrin	2/31	21/18866	5.381597e-04	2.723556e-02	1.928508e-02	SFRP2/CCL21	2	geneontology_Biological_Process	0.06451613	Up
GO:0010717	GO:0010717	regulation of epithelial to mesenchymal transition	3/31	99/18866	5.662697e-04	2.746408e-02	1.944689e-02	IL6/SFRP2/COL1A1	3	geneontology_Biological_Process	0.09677419	Up
GO:0052548	GO:0052548	regulation of endopeptidase activity	5/31	434/18866	6.528447e-04	3.039645e-02	2.152326e-02	SLPI/SPINK1/PI3/SFRP2/WFDC2	5	geneontology_Biological_Process	0.16129032	Up
GO:0061448	GO:0061448	connective tissue development	4/31	262/18866	8.514545e-04	3.738810e-02	2.647394e-02	SFRP2/COL1A1/LUM/TGFBI	4	geneontology_Biological_Process	0.12903226	Up
GO:0048668	GO:0048668	collateral sprouting	2/31	27/18866	8.939889e-04	3.738810e-02	2.647394e-02	EFNA5/CRABP2	2	geneontology_Biological_Process	0.06451613	Up
GO:0052547	GO:0052547	regulation of peptidase activity	5/31	466/18866	8.993701e-04	3.738810e-02	2.647394e-02	SLPI/SPINK1/PI3/SFRP2/WFDC2	5	geneontology_Biological_Process	0.16129032	Up
GO:0051346	GO:0051346	negative regulation of hydrolase activity	5/31	473/18866	9.614865e-04	3.859208e-02	2.732646e-02	SLPI/SPINK1/PI3/SFRP2/WFDC2	5	geneontology_Biological_Process	0.16129032	Up
GO:0045927	GO:0045927	positive regulation of growth	4/31	274/18866	1.005625e-03	3.901826e-02	2.762823e-02	EFNA5/SFRP2/CRABP2/IGFBP1	4	geneontology_Biological_Process	0.12903226	Up
GO:0045667	GO:0045667	regulation of osteoblast differentiation	3/31	131/18866	1.275770e-03	4.790309e-02	3.391944e-02	IL6/SFRP2/CTHRC1	3	geneontology_Biological_Process	0.09677419	Up
GO:0060828	GO:0060828	regulation of canonical Wnt signaling pathway	4/31	295/18866	1.321213e-03	4.805914e-02	3.402994e-02	SFRP2/CTHRC1/COL1A1/IGFBP1	4	geneontology_Biological_Process	0.12903226	Up
GO:0007162	GO:0007162	negative regulation of cell adhesion	4/31	301/18866	1.422814e-03	4.967587e-02	3.517472e-02	EFNA5/COL1A1/CCL21/TGFBI	4	geneontology_Biological_Process	0.12903226	Up
GO:0019730	GO:0019730	antimicrobial humoral response	3/31	137/18866	1.451013e-03	4.967587e-02	3.517472e-02	SLPI/PI3/WFDC2	3	geneontology_Biological_Process	0.09677419	Up
GO:0060326	GO:0060326	cell chemotaxis	4/31	311/18866	1.604124e-03	5.334858e-02	3.777531e-02	HOXB9/IL6/SAA1/CCL21	4	geneontology_Biological_Process	0.12903226	Up
GO:1904994	GO:1904994	regulation of leukocyte adhesion to vascular endothelial cell	2/31	37/18866	1.679027e-03	5.428854e-02	3.844088e-02	IL6/CCL21	2	geneontology_Biological_Process	0.06451613	Up
GO:0001837	GO:0001837	epithelial to mesenchymal transition	3/31	152/18866	1.953297e-03	6.011395e-02	4.256576e-02	IL6/SFRP2/COL1A1	3	geneontology_Biological_Process	0.09677419	Up
GO:0071214	GO:0071214	cellular response to abiotic stimulus	4/31	331/18866	2.014127e-03	6.011395e-02	4.256576e-02	SFRP2/COL1A1/MMP7/MFAP4	4	geneontology_Biological_Process	0.12903226	Up
GO:0104004	GO:0104004	cellular response to environmental stimulus	4/31	331/18866	2.014127e-03	6.011395e-02	4.256576e-02	SFRP2/COL1A1/MMP7/MFAP4	4	geneontology_Biological_Process	0.12903226	Up
GO:0030168	GO:0030168	platelet activation	3/31	158/18866	2.180973e-03	6.236744e-02	4.416142e-02	IL6/COL1A1/SAA1	3	geneontology_Biological_Process	0.09677419	Up
GO:0060070	GO:0060070	canonical Wnt signaling pathway	4/31	339/18866	2.196791e-03	6.236744e-02	4.416142e-02	SFRP2/CTHRC1/COL1A1/IGFBP1	4	geneontology_Biological_Process	0.12903226	Up
GO:0042742	GO:0042742	defense response to bacterium	4/31	348/18866	2.415678e-03	6.694878e-02	4.740541e-02	SLPI/IL6/PI3/WFDC2	4	geneontology_Biological_Process	0.12903226	Up
GO:0006953	GO:0006953	acute-phase response	2/31	47/18866	2.697563e-03	7.302240e-02	5.170604e-02	IL6/SAA1	2	geneontology_Biological_Process	0.06451613	Up
GO:0033628	GO:0033628	regulation of cell adhesion mediated by integrin	2/31	48/18866	2.811975e-03	7.438952e-02	5.267408e-02	SFRP2/CCL21	2	geneontology_Biological_Process	0.06451613	Up
GO:0010712	GO:0010712	regulation of collagen metabolic process	2/31	49/18866	2.928641e-03	7.575419e-02	5.364038e-02	IL6/MFAP4	2	geneontology_Biological_Process	0.06451613	Up
GO:0010718	GO:0010718	positive regulation of epithelial to mesenchymal transition	2/31	50/18866	3.047555e-03	7.711638e-02	5.460493e-02	IL6/COL1A1	2	geneontology_Biological_Process	0.06451613	Up
GO:0030111	GO:0030111	regulation of Wnt signaling pathway	4/31	375/18866	3.162190e-03	7.831466e-02	5.545341e-02	SFRP2/CTHRC1/COL1A1/IGFBP1	4	geneontology_Biological_Process	0.12903226	Up
GO:0090090	GO:0090090	negative regulation of canonical Wnt signaling pathway	3/31	184/18866	3.355862e-03	7.956416e-02	5.633816e-02	SFRP2/CTHRC1/IGFBP1	3	geneontology_Biological_Process	0.09677419	Up
GO:0032964	GO:0032964	collagen biosynthetic process	2/31	53/18866	3.417705e-03	7.956416e-02	5.633816e-02	IL6/COL1A1	2	geneontology_Biological_Process	0.06451613	Up
GO:0061756	GO:0061756	leukocyte adhesion to vascular endothelial cell	2/31	53/18866	3.417705e-03	7.956416e-02	5.633816e-02	IL6/CCL21	2	geneontology_Biological_Process	0.06451613	Up
GO:0032732	GO:0032732	positive regulation of interleukin-1 production	2/31	60/18866	4.358694e-03	9.900800e-02	7.010605e-02	IL6/SAA1	2	geneontology_Biological_Process	0.06451613	Up
GO:0001503	GO:0001503	ossification	4/31	412/18866	4.423038e-03	9.900800e-02	7.010605e-02	IL6/SFRP2/CTHRC1/COL1A1	4	geneontology_Biological_Process	0.12903226	Up
GO:0001558	GO:0001558	regulation of cell growth	4/31	420/18866	4.734582e-03	1.039821e-01	7.362816e-02	EFNA5/SFRP2/CRABP2/IGFBP1	4	geneontology_Biological_Process	0.12903226	Up
GO:0030278	GO:0030278	regulation of ossification	3/31	212/18866	4.987099e-03	1.047103e-01	7.414377e-02	IL6/SFRP2/CTHRC1	3	geneontology_Biological_Process	0.09677419	Up
GO:0045785	GO:0045785	positive regulation of cell adhesion	4/31	428/18866	5.060671e-03	1.047103e-01	7.414377e-02	IL6/SFRP2/SAA1/CCL21	4	geneontology_Biological_Process	0.12903226	Up
GO:0048247	GO:0048247	lymphocyte chemotaxis	2/31	65/18866	5.096028e-03	1.047103e-01	7.414377e-02	SAA1/CCL21	2	geneontology_Biological_Process	0.06451613	Up
GO:0010810	GO:0010810	regulation of cell-substrate adhesion	3/31	217/18866	5.320611e-03	1.047103e-01	7.414377e-02	EFNA5/COL1A1/CCL21	3	geneontology_Biological_Process	0.09677419	Up
GO:0007601	GO:0007601	visual perception	3/31	218/18866	5.388891e-03	1.047103e-01	7.414377e-02	COL1A1/LUM/TGFBI	3	geneontology_Biological_Process	0.09677419	Up
GO:0002548	GO:0002548	monocyte chemotaxis	2/31	67/18866	5.405946e-03	1.047103e-01	7.414377e-02	IL6/CCL21	2	geneontology_Biological_Process	0.06451613	Up
GO:0030178	GO:0030178	negative regulation of Wnt signaling pathway	3/31	219/18866	5.457700e-03	1.047103e-01	7.414377e-02	SFRP2/CTHRC1/IGFBP1	3	geneontology_Biological_Process	0.09677419	Up
GO:0010812	GO:0010812	negative regulation of cell-substrate adhesion	2/31	68/18866	5.564087e-03	1.047103e-01	7.414377e-02	EFNA5/COL1A1	2	geneontology_Biological_Process	0.06451613	Up
GO:0050953	GO:0050953	sensory perception of light stimulus	3/31	222/18866	5.667311e-03	1.047103e-01	7.414377e-02	COL1A1/LUM/TGFBI	3	geneontology_Biological_Process	0.09677419	Up
GO:0097529	GO:0097529	myeloid leukocyte migration	3/31	222/18866	5.667311e-03	1.047103e-01	7.414377e-02	IL6/SAA1/CCL21	3	geneontology_Biological_Process	0.09677419	Up
GO:0001933	GO:0001933	negative regulation of protein phosphorylation	4/31	444/18866	5.757721e-03	1.047185e-01	7.414959e-02	GPRC5A/SPINK1/UCHL1/SFRP2	4	geneontology_Biological_Process	0.12903226	Up
GO:0033627	GO:0033627	cell adhesion mediated by integrin	2/31	71/18866	6.051161e-03	1.072812e-01	7.596419e-02	SFRP2/CCL21	2	geneontology_Biological_Process	0.06451613	Up
GO:0048705	GO:0048705	skeletal system morphogenesis	3/31	228/18866	6.100964e-03	1.072812e-01	7.596419e-02	HOXB9/SFRP2/COL1A1	3	geneontology_Biological_Process	0.09677419	Up
GO:0048762	GO:0048762	mesenchymal cell differentiation	3/31	229/18866	6.175122e-03	1.072812e-01	7.596419e-02	IL6/SFRP2/COL1A1	3	geneontology_Biological_Process	0.09677419	Up
GO:0030595	GO:0030595	leukocyte chemotaxis	3/31	232/18866	6.400849e-03	1.095675e-01	7.758304e-02	IL6/SAA1/CCL21	3	geneontology_Biological_Process	0.09677419	Up
GO:0060560	GO:0060560	developmental growth involved in morphogenesis	3/31	236/18866	6.709440e-03	1.131853e-01	8.014479e-02	EFNA5/SFRP2/CRABP2	3	geneontology_Biological_Process	0.09677419	Up
GO:0043407	GO:0043407	negative regulation of MAP kinase activity	2/31	79/18866	7.441572e-03	1.215641e-01	8.607766e-02	UCHL1/SFRP2	2	geneontology_Biological_Process	0.06451613	Up
GO:0071260	GO:0071260	cellular response to mechanical stimulus	2/31	79/18866	7.441572e-03	1.215641e-01	8.607766e-02	COL1A1/MMP7	2	geneontology_Biological_Process	0.06451613	Up
GO:0006469	GO:0006469	negative regulation of protein kinase activity	3/31	246/18866	7.519428e-03	1.215641e-01	8.607766e-02	GPRC5A/UCHL1/SFRP2	3	geneontology_Biological_Process	0.09677419	Up
GO:0042326	GO:0042326	negative regulation of phosphorylation	4/31	484/18866	7.776021e-03	1.239902e-01	8.779559e-02	GPRC5A/SPINK1/UCHL1/SFRP2	4	geneontology_Biological_Process	0.12903226	Up
GO:0022617	GO:0022617	extracellular matrix disassembly	2/31	82/18866	7.996783e-03	1.257872e-01	8.906801e-02	IL6/MMP7	2	geneontology_Biological_Process	0.06451613	Up
GO:0016049	GO:0016049	cell growth	4/31	490/18866	8.114334e-03	1.259345e-01	8.917226e-02	EFNA5/SFRP2/CRABP2/IGFBP1	4	geneontology_Biological_Process	0.12903226	Up
GO:0050772	GO:0050772	positive regulation of axonogenesis	2/31	86/18866	8.765276e-03	1.342471e-01	9.505833e-02	EFNA5/CRABP2	2	geneontology_Biological_Process	0.06451613	Up
GO:0033673	GO:0033673	negative regulation of kinase activity	3/31	268/18866	9.498946e-03	1.387155e-01	9.822229e-02	GPRC5A/UCHL1/SFRP2	3	geneontology_Biological_Process	0.09677419	Up
GO:0001843	GO:0001843	neural tube closure	2/31	91/18866	9.770636e-03	1.387155e-01	9.822229e-02	SFRP2/CTHRC1	2	geneontology_Biological_Process	0.06451613	Up
GO:0046849	GO:0046849	bone remodeling	2/31	91/18866	9.770636e-03	1.387155e-01	9.822229e-02	IL6/CTHRC1	2	geneontology_Biological_Process	0.06451613	Up
GO:0060606	GO:0060606	tube closure	2/31	92/18866	9.977608e-03	1.387155e-01	9.822229e-02	SFRP2/CTHRC1	2	geneontology_Biological_Process	0.06451613	Up
GO:0060349	GO:0060349	bone morphogenesis	2/31	94/18866	1.039740e-02	1.387155e-01	9.822229e-02	SFRP2/COL1A1	2	geneontology_Biological_Process	0.06451613	Up
GO:0002690	GO:0002690	positive regulation of leukocyte chemotaxis	2/31	96/18866	1.082494e-02	1.387155e-01	9.822229e-02	IL6/CCL21	2	geneontology_Biological_Process	0.06451613	Up
GO:0071674	GO:0071674	mononuclear cell migration	2/31	97/18866	1.104160e-02	1.387155e-01	9.822229e-02	IL6/CCL21	2	geneontology_Biological_Process	0.06451613	Up
GO:0014020	GO:0014020	primary neural tube formation	2/31	98/18866	1.126018e-02	1.387155e-01	9.822229e-02	SFRP2/CTHRC1	2	geneontology_Biological_Process	0.06451613	Up
GO:0060485	GO:0060485	mesenchyme development	3/31	290/18866	1.175708e-02	1.387155e-01	9.822229e-02	IL6/SFRP2/COL1A1	3	geneontology_Biological_Process	0.09677419	Up
GO:0051146	GO:0051146	striated muscle cell differentiation	3/31	295/18866	1.230990e-02	1.387155e-01	9.822229e-02	ADAM12/UCHL1/KRT19	3	geneontology_Biological_Process	0.09677419	Up
GO:0030593	GO:0030593	neutrophil chemotaxis	2/31	103/18866	1.238164e-02	1.387155e-01	9.822229e-02	SAA1/CCL21	2	geneontology_Biological_Process	0.06451613	Up
GO:0051348	GO:0051348	negative regulation of transferase activity	3/31	296/18866	1.242225e-02	1.387155e-01	9.822229e-02	GPRC5A/UCHL1/SFRP2	3	geneontology_Biological_Process	0.09677419	Up
GO:0001841	GO:0001841	neural tube formation	2/31	106/18866	1.307713e-02	1.387155e-01	9.822229e-02	SFRP2/CTHRC1	2	geneontology_Biological_Process	0.06451613	Up
GO:0002062	GO:0002062	chondrocyte differentiation	2/31	108/18866	1.355010e-02	1.387155e-01	9.822229e-02	SFRP2/TGFBI	2	geneontology_Biological_Process	0.06451613	Up
GO:0060071	GO:0060071	Wnt signaling pathway, planar cell polarity pathway	2/31	108/18866	1.355010e-02	1.387155e-01	9.822229e-02	SFRP2/CTHRC1	2	geneontology_Biological_Process	0.06451613	Up
GO:0071887	GO:0071887	leukocyte apoptotic process	2/31	108/18866	1.355010e-02	1.387155e-01	9.822229e-02	IL6/CCL21	2	geneontology_Biological_Process	0.06451613	Up
GO:0033138	GO:0033138	positive regulation of peptidyl-serine phosphorylation	2/31	109/18866	1.378937e-02	1.387155e-01	9.822229e-02	IL6/SFRP2	2	geneontology_Biological_Process	0.06451613	Up
GO:0090175	GO:0090175	regulation of establishment of planar polarity	2/31	110/18866	1.403047e-02	1.387155e-01	9.822229e-02	SFRP2/CTHRC1	2	geneontology_Biological_Process	0.06451613	Up
GO:0002526	GO:0002526	acute inflammatory response	2/31	111/18866	1.427341e-02	1.387155e-01	9.822229e-02	IL6/SAA1	2	geneontology_Biological_Process	0.06451613	Up
GO:0032652	GO:0032652	regulation of interleukin-1 production	2/31	111/18866	1.427341e-02	1.387155e-01	9.822229e-02	IL6/SAA1	2	geneontology_Biological_Process	0.06451613	Up
GO:0061387	GO:0061387	regulation of extent of cell growth	2/31	111/18866	1.427341e-02	1.387155e-01	9.822229e-02	EFNA5/CRABP2	2	geneontology_Biological_Process	0.06451613	Up
GO:0070268	GO:0070268	cornification	2/31	113/18866	1.476477e-02	1.387155e-01	9.822229e-02	PI3/KRT19	2	geneontology_Biological_Process	0.06451613	Up
GO:0072676	GO:0072676	lymphocyte migration	2/31	117/18866	1.576925e-02	1.387155e-01	9.822229e-02	SAA1/CCL21	2	geneontology_Biological_Process	0.06451613	Up
GO:0071496	GO:0071496	cellular response to external stimulus	3/31	326/18866	1.607075e-02	1.387155e-01	9.822229e-02	SFRP2/COL1A1/MMP7	3	geneontology_Biological_Process	0.09677419	Up
GO:0010749	GO:0010749	regulation of nitric oxide mediated signal transduction	1/31	10/18866	1.631457e-02	1.387155e-01	9.822229e-02	SPINK1	1	geneontology_Biological_Process	0.03225806	Up
GO:0015808	GO:0015808	L-alanine transport	1/31	10/18866	1.631457e-02	1.387155e-01	9.822229e-02	SLC38A5	1	geneontology_Biological_Process	0.03225806	Up
GO:0048251	GO:0048251	elastic fiber assembly	1/31	10/18866	1.631457e-02	1.387155e-01	9.822229e-02	MFAP4	1	geneontology_Biological_Process	0.03225806	Up
GO:0060346	GO:0060346	bone trabecula formation	1/31	10/18866	1.631457e-02	1.387155e-01	9.822229e-02	COL1A1	1	geneontology_Biological_Process	0.03225806	Up
GO:0070091	GO:0070091	glucagon secretion	1/31	10/18866	1.631457e-02	1.387155e-01	9.822229e-02	IL6	1	geneontology_Biological_Process	0.03225806	Up
GO:0070092	GO:0070092	regulation of glucagon secretion	1/31	10/18866	1.631457e-02	1.387155e-01	9.822229e-02	IL6	1	geneontology_Biological_Process	0.03225806	Up
GO:0097050	GO:0097050	type B pancreatic cell apoptotic process	1/31	10/18866	1.631457e-02	1.387155e-01	9.822229e-02	IL6	1	geneontology_Biological_Process	0.03225806	Up
GO:1904338	GO:1904338	regulation of dopaminergic neuron differentiation	1/31	10/18866	1.631457e-02	1.387155e-01	9.822229e-02	SFRP2	1	geneontology_Biological_Process	0.03225806	Up
GO:2000659	GO:2000659	regulation of interleukin-1-mediated signaling pathway	1/31	10/18866	1.631457e-02	1.387155e-01	9.822229e-02	IL6	1	geneontology_Biological_Process	0.03225806	Up
GO:0032147	GO:0032147	activation of protein kinase activity	3/31	331/18866	1.673163e-02	1.387155e-01	9.822229e-02	GPRC5A/EFNA5/SAA1	3	geneontology_Biological_Process	0.09677419	Up
GO:0032612	GO:0032612	interleukin-1 production	2/31	121/18866	1.680241e-02	1.387155e-01	9.822229e-02	IL6/SAA1	2	geneontology_Biological_Process	0.06451613	Up
GO:1990266	GO:1990266	neutrophil migration	2/31	122/18866	1.706513e-02	1.387155e-01	9.822229e-02	SAA1/CCL21	2	geneontology_Biological_Process	0.06451613	Up
GO:0001736	GO:0001736	establishment of planar polarity	2/31	124/18866	1.759586e-02	1.387155e-01	9.822229e-02	SFRP2/CTHRC1	2	geneontology_Biological_Process	0.06451613	Up
GO:0002688	GO:0002688	regulation of leukocyte chemotaxis	2/31	124/18866	1.759586e-02	1.387155e-01	9.822229e-02	IL6/CCL21	2	geneontology_Biological_Process	0.06451613	Up
GO:0007164	GO:0007164	establishment of tissue polarity	2/31	124/18866	1.759586e-02	1.387155e-01	9.822229e-02	SFRP2/CTHRC1	2	geneontology_Biological_Process	0.06451613	Up
GO:0001838	GO:0001838	embryonic epithelial tube formation	2/31	125/18866	1.786384e-02	1.387155e-01	9.822229e-02	SFRP2/CTHRC1	2	geneontology_Biological_Process	0.06451613	Up
GO:0001952	GO:0001952	regulation of cell-matrix adhesion	2/31	125/18866	1.786384e-02	1.387155e-01	9.822229e-02	EFNA5/CCL21	2	geneontology_Biological_Process	0.06451613	Up
GO:0002604	GO:0002604	regulation of dendritic cell antigen processing and presentation	1/31	11/18866	1.793179e-02	1.387155e-01	9.822229e-02	CCL21	1	geneontology_Biological_Process	0.03225806	Up
GO:0006048	GO:0006048	UDP-N-acetylglucosamine biosynthetic process	1/31	11/18866	1.793179e-02	1.387155e-01	9.822229e-02	GFPT2	1	geneontology_Biological_Process	0.03225806	Up
GO:0032908	GO:0032908	regulation of transforming growth factor beta1 production	1/31	11/18866	1.793179e-02	1.387155e-01	9.822229e-02	LUM	1	geneontology_Biological_Process	0.03225806	Up
GO:0033197	GO:0033197	response to vitamin E	1/31	11/18866	1.793179e-02	1.387155e-01	9.822229e-02	COL1A1	1	geneontology_Biological_Process	0.03225806	Up
GO:0043589	GO:0043589	skin morphogenesis	1/31	11/18866	1.793179e-02	1.387155e-01	9.822229e-02	COL1A1	1	geneontology_Biological_Process	0.03225806	Up
GO:0051024	GO:0051024	positive regulation of immunoglobulin secretion	1/31	11/18866	1.793179e-02	1.387155e-01	9.822229e-02	IL6	1	geneontology_Biological_Process	0.03225806	Up
GO:0071372	GO:0071372	cellular response to follicle-stimulating hormone stimulus	1/31	11/18866	1.793179e-02	1.387155e-01	9.822229e-02	EFNA5	1	geneontology_Biological_Process	0.03225806	Up
GO:0097048	GO:0097048	dendritic cell apoptotic process	1/31	11/18866	1.793179e-02	1.387155e-01	9.822229e-02	CCL21	1	geneontology_Biological_Process	0.03225806	Up
GO:1900003	GO:1900003	regulation of serine-type endopeptidase activity	1/31	11/18866	1.793179e-02	1.387155e-01	9.822229e-02	SPINK1	1	geneontology_Biological_Process	0.03225806	Up
GO:1902571	GO:1902571	regulation of serine-type peptidase activity	1/31	11/18866	1.793179e-02	1.387155e-01	9.822229e-02	SPINK1	1	geneontology_Biological_Process	0.03225806	Up
GO:1903800	GO:1903800	positive regulation of production of miRNAs involved in gene silencing by miRNA	1/31	11/18866	1.793179e-02	1.387155e-01	9.822229e-02	IL6	1	geneontology_Biological_Process	0.03225806	Up
GO:1904321	GO:1904321	response to forskolin	1/31	11/18866	1.793179e-02	1.387155e-01	9.822229e-02	EFNA5	1	geneontology_Biological_Process	0.03225806	Up
GO:1904322	GO:1904322	cellular response to forskolin	1/31	11/18866	1.793179e-02	1.387155e-01	9.822229e-02	EFNA5	1	geneontology_Biological_Process	0.03225806	Up
GO:1905902	GO:1905902	regulation of mesoderm formation	1/31	11/18866	1.793179e-02	1.387155e-01	9.822229e-02	SFRP2	1	geneontology_Biological_Process	0.03225806	Up
GO:2000035	GO:2000035	regulation of stem cell division	1/31	11/18866	1.793179e-02	1.387155e-01	9.822229e-02	SFRP2	1	geneontology_Biological_Process	0.03225806	Up
GO:2000551	GO:2000551	regulation of T-helper 2 cell cytokine production	1/31	11/18866	1.793179e-02	1.387155e-01	9.822229e-02	IL6	1	geneontology_Biological_Process	0.03225806	Up
GO:2000668	GO:2000668	regulation of dendritic cell apoptotic process	1/31	11/18866	1.793179e-02	1.387155e-01	9.822229e-02	CCL21	1	geneontology_Biological_Process	0.03225806	Up
GO:0043405	GO:0043405	regulation of MAP kinase activity	3/31	342/18866	1.823913e-02	1.387155e-01	9.822229e-02	UCHL1/SFRP2/SAA1	3	geneontology_Biological_Process	0.09677419	Up
GO:0007596	GO:0007596	blood coagulation	3/31	343/18866	1.837984e-02	1.387155e-01	9.822229e-02	IL6/COL1A1/SAA1	3	geneontology_Biological_Process	0.09677419	Up
GO:0030326	GO:0030326	embryonic limb morphogenesis	2/31	127/18866	1.840505e-02	1.387155e-01	9.822229e-02	SFRP2/CRABP2	2	geneontology_Biological_Process	0.06451613	Up
GO:0035113	GO:0035113	embryonic appendage morphogenesis	2/31	127/18866	1.840505e-02	1.387155e-01	9.822229e-02	SFRP2/CRABP2	2	geneontology_Biological_Process	0.06451613	Up
GO:0071621	GO:0071621	granulocyte chemotaxis	2/31	127/18866	1.840505e-02	1.387155e-01	9.822229e-02	SAA1/CCL21	2	geneontology_Biological_Process	0.06451613	Up
GO:0007599	GO:0007599	hemostasis	3/31	348/18866	1.909255e-02	1.387155e-01	9.822229e-02	IL6/COL1A1/SAA1	3	geneontology_Biological_Process	0.09677419	Up
GO:0048706	GO:0048706	embryonic skeletal system development	2/31	130/18866	1.922982e-02	1.387155e-01	9.822229e-02	HOXB9/COL1A1	2	geneontology_Biological_Process	0.06451613	Up
GO:0050817	GO:0050817	coagulation	3/31	349/18866	1.923693e-02	1.387155e-01	9.822229e-02	IL6/COL1A1/SAA1	3	geneontology_Biological_Process	0.09677419	Up
GO:0001768	GO:0001768	establishment of T cell polarity	1/31	12/18866	1.954643e-02	1.387155e-01	9.822229e-02	CCL21	1	geneontology_Biological_Process	0.03225806	Up
GO:0001867	GO:0001867	complement activation, lectin pathway	1/31	12/18866	1.954643e-02	1.387155e-01	9.822229e-02	MFAP4	1	geneontology_Biological_Process	0.03225806	Up
GO:0002468	GO:0002468	dendritic cell antigen processing and presentation	1/31	12/18866	1.954643e-02	1.387155e-01	9.822229e-02	CCL21	1	geneontology_Biological_Process	0.03225806	Up
GO:0006002	GO:0006002	fructose 6-phosphate metabolic process	1/31	12/18866	1.954643e-02	1.387155e-01	9.822229e-02	GFPT2	1	geneontology_Biological_Process	0.03225806	Up
GO:0010454	GO:0010454	negative regulation of cell fate commitment	1/31	12/18866	1.954643e-02	1.387155e-01	9.822229e-02	SFRP2	1	geneontology_Biological_Process	0.03225806	Up
GO:0032494	GO:0032494	response to peptidoglycan	1/31	12/18866	1.954643e-02	1.387155e-01	9.822229e-02	IL6	1	geneontology_Biological_Process	0.03225806	Up
GO:0032905	GO:0032905	transforming growth factor beta1 production	1/31	12/18866	1.954643e-02	1.387155e-01	9.822229e-02	LUM	1	geneontology_Biological_Process	0.03225806	Up
GO:0033690	GO:0033690	positive regulation of osteoblast proliferation	1/31	12/18866	1.954643e-02	1.387155e-01	9.822229e-02	CTHRC1	1	geneontology_Biological_Process	0.03225806	Up
GO:0038063	GO:0038063	collagen-activated tyrosine kinase receptor signaling pathway	1/31	12/18866	1.954643e-02	1.387155e-01	9.822229e-02	COL1A1	1	geneontology_Biological_Process	0.03225806	Up
GO:0042340	GO:0042340	keratan sulfate catabolic process	1/31	12/18866	1.954643e-02	1.387155e-01	9.822229e-02	LUM	1	geneontology_Biological_Process	0.03225806	Up
GO:0045117	GO:0045117	azole transmembrane transport	1/31	12/18866	1.954643e-02	1.387155e-01	9.822229e-02	SLC38A5	1	geneontology_Biological_Process	0.03225806	Up
GO:0071481	GO:0071481	cellular response to X-ray	1/31	12/18866	1.954643e-02	1.387155e-01	9.822229e-02	SFRP2	1	geneontology_Biological_Process	0.03225806	Up
GO:0072540	GO:0072540	T-helper 17 cell lineage commitment	1/31	12/18866	1.954643e-02	1.387155e-01	9.822229e-02	IL6	1	geneontology_Biological_Process	0.03225806	Up
GO:1902510	GO:1902510	regulation of apoptotic DNA fragmentation	1/31	12/18866	1.954643e-02	1.387155e-01	9.822229e-02	IL6	1	geneontology_Biological_Process	0.03225806	Up
GO:0050708	GO:0050708	regulation of protein secretion	3/31	352/18866	1.967374e-02	1.387155e-01	9.822229e-02	EFNA5/IL6/SAA1	3	geneontology_Biological_Process	0.09677419	Up
GO:0048638	GO:0048638	regulation of developmental growth	3/31	353/18866	1.982057e-02	1.387155e-01	9.822229e-02	EFNA5/SFRP2/CRABP2	3	geneontology_Biological_Process	0.09677419	Up
GO:0072175	GO:0072175	epithelial tube formation	2/31	133/18866	2.007000e-02	1.387155e-01	9.822229e-02	SFRP2/CTHRC1	2	geneontology_Biological_Process	0.06451613	Up
GO:0031589	GO:0031589	cell-substrate adhesion	3/31	359/18866	2.071443e-02	1.387155e-01	9.822229e-02	EFNA5/COL1A1/CCL21	3	geneontology_Biological_Process	0.09677419	Up
GO:0001767	GO:0001767	establishment of lymphocyte polarity	1/31	13/18866	2.115851e-02	1.387155e-01	9.822229e-02	CCL21	1	geneontology_Biological_Process	0.03225806	Up
GO:0007171	GO:0007171	activation of transmembrane receptor protein tyrosine kinase activity	1/31	13/18866	2.115851e-02	1.387155e-01	9.822229e-02	EFNA5	1	geneontology_Biological_Process	0.03225806	Up
GO:0007501	GO:0007501	mesodermal cell fate specification	1/31	13/18866	2.115851e-02	1.387155e-01	9.822229e-02	SFRP2	1	geneontology_Biological_Process	0.03225806	Up
GO:0009650	GO:0009650	UV protection	1/31	13/18866	2.115851e-02	1.387155e-01	9.822229e-02	MFAP4	1	geneontology_Biological_Process	0.03225806	Up
GO:0015801	GO:0015801	aromatic amino acid transport	1/31	13/18866	2.115851e-02	1.387155e-01	9.822229e-02	SLC38A5	1	geneontology_Biological_Process	0.03225806	Up
GO:0015816	GO:0015816	glycine transport	1/31	13/18866	2.115851e-02	1.387155e-01	9.822229e-02	SLC38A5	1	geneontology_Biological_Process	0.03225806	Up
GO:0031053	GO:0031053	primary miRNA processing	1/31	13/18866	2.115851e-02	1.387155e-01	9.822229e-02	IL6	1	geneontology_Biological_Process	0.03225806	Up
GO:0031274	GO:0031274	positive regulation of pseudopodium assembly	1/31	13/18866	2.115851e-02	1.387155e-01	9.822229e-02	CCL21	1	geneontology_Biological_Process	0.03225806	Up
GO:0046349	GO:0046349	amino sugar biosynthetic process	1/31	13/18866	2.115851e-02	1.387155e-01	9.822229e-02	GFPT2	1	geneontology_Biological_Process	0.03225806	Up
GO:0061430	GO:0061430	bone trabecula morphogenesis	1/31	13/18866	2.115851e-02	1.387155e-01	9.822229e-02	COL1A1	1	geneontology_Biological_Process	0.03225806	Up
GO:0090179	GO:0090179	planar cell polarity pathway involved in neural tube closure	1/31	13/18866	2.115851e-02	1.387155e-01	9.822229e-02	SFRP2	1	geneontology_Biological_Process	0.03225806	Up
GO:1900025	GO:1900025	negative regulation of substrate adhesion-dependent cell spreading	1/31	13/18866	2.115851e-02	1.387155e-01	9.822229e-02	EFNA5	1	geneontology_Biological_Process	0.03225806	Up
GO:1901387	GO:1901387	positive regulation of voltage-gated calcium channel activity	1/31	13/18866	2.115851e-02	1.387155e-01	9.822229e-02	STAC2	1	geneontology_Biological_Process	0.03225806	Up
GO:1903236	GO:1903236	regulation of leukocyte tethering or rolling	1/31	13/18866	2.115851e-02	1.387155e-01	9.822229e-02	CCL21	1	geneontology_Biological_Process	0.03225806	Up
GO:1904995	GO:1904995	negative regulation of leukocyte adhesion to vascular endothelial cell	1/31	13/18866	2.115851e-02	1.387155e-01	9.822229e-02	CCL21	1	geneontology_Biological_Process	0.03225806	Up
GO:0002687	GO:0002687	positive regulation of leukocyte migration	2/31	142/18866	2.268146e-02	1.387155e-01	9.822229e-02	IL6/CCL21	2	geneontology_Biological_Process	0.06451613	Up
GO:0001771	GO:0001771	immunological synapse formation	1/31	14/18866	2.276802e-02	1.387155e-01	9.822229e-02	CCL21	1	geneontology_Biological_Process	0.03225806	Up
GO:0003214	GO:0003214	cardiac left ventricle morphogenesis	1/31	14/18866	2.276802e-02	1.387155e-01	9.822229e-02	SFRP2	1	geneontology_Biological_Process	0.03225806	Up
GO:0007175	GO:0007175	negative regulation of epidermal growth factor-activated receptor activity	1/31	14/18866	2.276802e-02	1.387155e-01	9.822229e-02	GPRC5A	1	geneontology_Biological_Process	0.03225806	Up
GO:0019896	GO:0019896	axonal transport of mitochondrion	1/31	14/18866	2.276802e-02	1.387155e-01	9.822229e-02	UCHL1	1	geneontology_Biological_Process	0.03225806	Up
GO:0031272	GO:0031272	regulation of pseudopodium assembly	1/31	14/18866	2.276802e-02	1.387155e-01	9.822229e-02	CCL21	1	geneontology_Biological_Process	0.03225806	Up
GO:0042659	GO:0042659	regulation of cell fate specification	1/31	14/18866	2.276802e-02	1.387155e-01	9.822229e-02	SFRP2	1	geneontology_Biological_Process	0.03225806	Up
GO:0090178	GO:0090178	regulation of establishment of planar polarity involved in neural tube closure	1/31	14/18866	2.276802e-02	1.387155e-01	9.822229e-02	SFRP2	1	geneontology_Biological_Process	0.03225806	Up
GO:1903624	GO:1903624	regulation of DNA catabolic process	1/31	14/18866	2.276802e-02	1.387155e-01	9.822229e-02	IL6	1	geneontology_Biological_Process	0.03225806	Up
GO:1903799	GO:1903799	negative regulation of production of miRNAs involved in gene silencing by miRNA	1/31	14/18866	2.276802e-02	1.387155e-01	9.822229e-02	IL6	1	geneontology_Biological_Process	0.03225806	Up
GO:0045598	GO:0045598	regulation of fat cell differentiation	2/31	143/18866	2.297991e-02	1.387155e-01	9.822229e-02	IL6/SFRP2	2	geneontology_Biological_Process	0.06451613	Up
GO:0050921	GO:0050921	positive regulation of chemotaxis	2/31	144/18866	2.328000e-02	1.387155e-01	9.822229e-02	IL6/CCL21	2	geneontology_Biological_Process	0.06451613	Up
GO:0001738	GO:0001738	morphogenesis of a polarized epithelium	2/31	145/18866	2.358171e-02	1.387155e-01	9.822229e-02	SFRP2/CTHRC1	2	geneontology_Biological_Process	0.06451613	Up
GO:0033135	GO:0033135	regulation of peptidyl-serine phosphorylation	2/31	145/18866	2.358171e-02	1.387155e-01	9.822229e-02	IL6/SFRP2	2	geneontology_Biological_Process	0.06451613	Up
GO:0042542	GO:0042542	response to hydrogen peroxide	2/31	146/18866	2.388505e-02	1.387155e-01	9.822229e-02	IL6/COL1A1	2	geneontology_Biological_Process	0.06451613	Up
GO:0002791	GO:0002791	regulation of peptide secretion	3/31	381/18866	2.418128e-02	1.387155e-01	9.822229e-02	EFNA5/IL6/SAA1	3	geneontology_Biological_Process	0.09677419	Up
GO:0032328	GO:0032328	alanine transport	1/31	15/18866	2.437496e-02	1.387155e-01	9.822229e-02	SLC38A5	1	geneontology_Biological_Process	0.03225806	Up
GO:0035745	GO:0035745	T-helper 2 cell cytokine production	1/31	15/18866	2.437496e-02	1.387155e-01	9.822229e-02	IL6	1	geneontology_Biological_Process	0.03225806	Up
GO:0038065	GO:0038065	collagen-activated signaling pathway	1/31	15/18866	2.437496e-02	1.387155e-01	9.822229e-02	COL1A1	1	geneontology_Biological_Process	0.03225806	Up
GO:0044849	GO:0044849	estrous cycle	1/31	15/18866	2.437496e-02	1.387155e-01	9.822229e-02	MMP7	1	geneontology_Biological_Process	0.03225806	Up
GO:0045779	GO:0045779	negative regulation of bone resorption	1/31	15/18866	2.437496e-02	1.387155e-01	9.822229e-02	IL6	1	geneontology_Biological_Process	0.03225806	Up
GO:0060026	GO:0060026	convergent extension	1/31	15/18866	2.437496e-02	1.387155e-01	9.822229e-02	SFRP2	1	geneontology_Biological_Process	0.03225806	Up
GO:1900119	GO:1900119	positive regulation of execution phase of apoptosis	1/31	15/18866	2.437496e-02	1.387155e-01	9.822229e-02	IL6	1	geneontology_Biological_Process	0.03225806	Up
GO:2000095	GO:2000095	regulation of Wnt signaling pathway, planar cell polarity pathway	1/31	15/18866	2.437496e-02	1.387155e-01	9.822229e-02	SFRP2	1	geneontology_Biological_Process	0.03225806	Up
GO:2001256	GO:2001256	regulation of store-operated calcium entry	1/31	15/18866	2.437496e-02	1.387155e-01	9.822229e-02	SPINK1	1	geneontology_Biological_Process	0.03225806	Up
GO:0071901	GO:0071901	negative regulation of protein serine/threonine kinase activity	2/31	148/18866	2.449659e-02	1.387155e-01	9.822229e-02	UCHL1/SFRP2	2	geneontology_Biological_Process	0.06451613	Up
GO:0032535	GO:0032535	regulation of cellular component size	3/31	383/18866	2.451123e-02	1.387155e-01	9.822229e-02	EFNA5/CRABP2/CCL21	3	geneontology_Biological_Process	0.09677419	Up
GO:0035107	GO:0035107	appendage morphogenesis	2/31	150/18866	2.511455e-02	1.387155e-01	9.822229e-02	SFRP2/CRABP2	2	geneontology_Biological_Process	0.06451613	Up
GO:0035108	GO:0035108	limb morphogenesis	2/31	150/18866	2.511455e-02	1.387155e-01	9.822229e-02	SFRP2/CRABP2	2	geneontology_Biological_Process	0.06451613	Up
GO:0035148	GO:0035148	tube formation	2/31	150/18866	2.511455e-02	1.387155e-01	9.822229e-02	SFRP2/CTHRC1	2	geneontology_Biological_Process	0.06451613	Up
GO:0090263	GO:0090263	positive regulation of canonical Wnt signaling pathway	2/31	150/18866	2.511455e-02	1.387155e-01	9.822229e-02	SFRP2/COL1A1	2	geneontology_Biological_Process	0.06451613	Up
GO:0097530	GO:0097530	granulocyte migration	2/31	150/18866	2.511455e-02	1.387155e-01	9.822229e-02	SAA1/CCL21	2	geneontology_Biological_Process	0.06451613	Up
GO:0016331	GO:0016331	morphogenesis of embryonic epithelium	2/31	151/18866	2.542593e-02	1.387155e-01	9.822229e-02	SFRP2/CTHRC1	2	geneontology_Biological_Process	0.06451613	Up
GO:0035567	GO:0035567	non-canonical Wnt signaling pathway	2/31	151/18866	2.542593e-02	1.387155e-01	9.822229e-02	SFRP2/CTHRC1	2	geneontology_Biological_Process	0.06451613	Up
GO:0042692	GO:0042692	muscle cell differentiation	3/31	390/18866	2.568542e-02	1.387155e-01	9.822229e-02	ADAM12/UCHL1/KRT19	3	geneontology_Biological_Process	0.09677419	Up
GO:0001780	GO:0001780	neutrophil homeostasis	1/31	16/18866	2.597936e-02	1.387155e-01	9.822229e-02	IL6	1	geneontology_Biological_Process	0.03225806	Up
GO:0002295	GO:0002295	T-helper cell lineage commitment	1/31	16/18866	2.597936e-02	1.387155e-01	9.822229e-02	IL6	1	geneontology_Biological_Process	0.03225806	Up
GO:0002830	GO:0002830	positive regulation of type 2 immune response	1/31	16/18866	2.597936e-02	1.387155e-01	9.822229e-02	IL6	1	geneontology_Biological_Process	0.03225806	Up
GO:0006047	GO:0006047	UDP-N-acetylglucosamine metabolic process	1/31	16/18866	2.597936e-02	1.387155e-01	9.822229e-02	GFPT2	1	geneontology_Biological_Process	0.03225806	Up
GO:0010820	GO:0010820	positive regulation of T cell chemotaxis	1/31	16/18866	2.597936e-02	1.387155e-01	9.822229e-02	CCL21	1	geneontology_Biological_Process	0.03225806	Up
GO:0031269	GO:0031269	pseudopodium assembly	1/31	16/18866	2.597936e-02	1.387155e-01	9.822229e-02	CCL21	1	geneontology_Biological_Process	0.03225806	Up
GO:0032354	GO:0032354	response to follicle-stimulating hormone	1/31	16/18866	2.597936e-02	1.387155e-01	9.822229e-02	EFNA5	1	geneontology_Biological_Process	0.03225806	Up
GO:0043508	GO:0043508	negative regulation of JUN kinase activity	1/31	16/18866	2.597936e-02	1.387155e-01	9.822229e-02	SFRP2	1	geneontology_Biological_Process	0.03225806	Up
GO:0031346	GO:0031346	positive regulation of cell projection organization	3/31	394/18866	2.636994e-02	1.401580e-01	9.924376e-02	EFNA5/CRABP2/CCL21	3	geneontology_Biological_Process	0.09677419	Up
GO:0042493	GO:0042493	response to drug	3/31	397/18866	2.688980e-02	1.401944e-01	9.926947e-02	UCHL1/SFRP2/COL1A1	3	geneontology_Biological_Process	0.09677419	Up
GO:0010770	GO:0010770	positive regulation of cell morphogenesis involved in differentiation	2/31	157/18866	2.732739e-02	1.401944e-01	9.926947e-02	EFNA5/CRABP2	2	geneontology_Biological_Process	0.06451613	Up
GO:0010224	GO:0010224	response to UV-B	1/31	17/18866	2.758119e-02	1.401944e-01	9.926947e-02	MFAP4	1	geneontology_Biological_Process	0.03225806	Up
GO:0010715	GO:0010715	regulation of extracellular matrix disassembly	1/31	17/18866	2.758119e-02	1.401944e-01	9.926947e-02	IL6	1	geneontology_Biological_Process	0.03225806	Up
GO:0010819	GO:0010819	regulation of T cell chemotaxis	1/31	17/18866	2.758119e-02	1.401944e-01	9.926947e-02	CCL21	1	geneontology_Biological_Process	0.03225806	Up
GO:0031268	GO:0031268	pseudopodium organization	1/31	17/18866	2.758119e-02	1.401944e-01	9.926947e-02	CCL21	1	geneontology_Biological_Process	0.03225806	Up
GO:0032966	GO:0032966	negative regulation of collagen biosynthetic process	1/31	17/18866	2.758119e-02	1.401944e-01	9.926947e-02	IL6	1	geneontology_Biological_Process	0.03225806	Up
GO:0046851	GO:0046851	negative regulation of bone remodeling	1/31	17/18866	2.758119e-02	1.401944e-01	9.926947e-02	IL6	1	geneontology_Biological_Process	0.03225806	Up
GO:0048385	GO:0048385	regulation of retinoic acid receptor signaling pathway	1/31	17/18866	2.758119e-02	1.401944e-01	9.926947e-02	CRABP2	1	geneontology_Biological_Process	0.03225806	Up
GO:1904948	GO:1904948	midbrain dopaminergic neuron differentiation	1/31	17/18866	2.758119e-02	1.401944e-01	9.926947e-02	SFRP2	1	geneontology_Biological_Process	0.03225806	Up
GO:0045765	GO:0045765	regulation of angiogenesis	3/31	403/18866	2.794612e-02	1.414317e-01	1.001456e-01	ADAM12/IL6/SFRP2	3	geneontology_Biological_Process	0.09677419	Up
GO:0001710	GO:0001710	mesodermal cell fate commitment	1/31	18/18866	2.918048e-02	1.426259e-01	1.009912e-01	SFRP2	1	geneontology_Biological_Process	0.03225806	Up
GO:0010713	GO:0010713	negative regulation of collagen metabolic process	1/31	18/18866	2.918048e-02	1.426259e-01	1.009912e-01	IL6	1	geneontology_Biological_Process	0.03225806	Up
GO:0032740	GO:0032740	positive regulation of interleukin-17 production	1/31	18/18866	2.918048e-02	1.426259e-01	1.009912e-01	IL6	1	geneontology_Biological_Process	0.03225806	Up
GO:0051023	GO:0051023	regulation of immunoglobulin secretion	1/31	18/18866	2.918048e-02	1.426259e-01	1.009912e-01	IL6	1	geneontology_Biological_Process	0.03225806	Up
GO:0060046	GO:0060046	regulation of acrosome reaction	1/31	18/18866	2.918048e-02	1.426259e-01	1.009912e-01	SPINK1	1	geneontology_Biological_Process	0.03225806	Up
GO:0071371	GO:0071371	cellular response to gonadotropin stimulus	1/31	18/18866	2.918048e-02	1.426259e-01	1.009912e-01	EFNA5	1	geneontology_Biological_Process	0.03225806	Up
GO:0150078	GO:0150078	positive regulation of neuroinflammatory response	1/31	18/18866	2.918048e-02	1.426259e-01	1.009912e-01	IL6	1	geneontology_Biological_Process	0.03225806	Up
GO:1905276	GO:1905276	regulation of epithelial tube formation	1/31	18/18866	2.918048e-02	1.426259e-01	1.009912e-01	SFRP2	1	geneontology_Biological_Process	0.03225806	Up
GO:0021915	GO:0021915	neural tube development	2/31	163/18866	2.928488e-02	1.426259e-01	1.009912e-01	SFRP2/CTHRC1	2	geneontology_Biological_Process	0.06451613	Up
GO:0031960	GO:0031960	response to corticosteroid	2/31	164/18866	2.961649e-02	1.436400e-01	1.017093e-01	IL6/COL1A1	2	geneontology_Biological_Process	0.06451613	Up
GO:0036342	GO:0036342	post-anal tail morphogenesis	1/31	19/18866	3.077722e-02	1.437117e-01	1.017601e-01	SFRP2	1	geneontology_Biological_Process	0.03225806	Up
GO:0043373	GO:0043373	CD4-positive, alpha-beta T cell lineage commitment	1/31	19/18866	3.077722e-02	1.437117e-01	1.017601e-01	IL6	1	geneontology_Biological_Process	0.03225806	Up
GO:0048245	GO:0048245	eosinophil chemotaxis	1/31	19/18866	3.077722e-02	1.437117e-01	1.017601e-01	CCL21	1	geneontology_Biological_Process	0.03225806	Up
GO:0060252	GO:0060252	positive regulation of glial cell proliferation	1/31	19/18866	3.077722e-02	1.437117e-01	1.017601e-01	IL6	1	geneontology_Biological_Process	0.03225806	Up
GO:0055002	GO:0055002	striated muscle cell development	2/31	169/18866	3.129718e-02	1.437117e-01	1.017601e-01	UCHL1/KRT19	2	geneontology_Biological_Process	0.06451613	Up
GO:0007584	GO:0007584	response to nutrient	2/31	171/18866	3.197992e-02	1.437117e-01	1.017601e-01	SFRP2/COL1A1	2	geneontology_Biological_Process	0.06451613	Up
GO:0043588	GO:0043588	skin development	3/31	425/18866	3.200856e-02	1.437117e-01	1.017601e-01	PI3/KRT19/COL1A1	3	geneontology_Biological_Process	0.09677419	Up
GO:0006816	GO:0006816	calcium ion transport	3/31	426/18866	3.220027e-02	1.437117e-01	1.017601e-01	SPINK1/STAC2/CCL21	3	geneontology_Biological_Process	0.09677419	Up
GO:0050714	GO:0050714	positive regulation of protein secretion	2/31	172/18866	3.232351e-02	1.437117e-01	1.017601e-01	IL6/SAA1	2	geneontology_Biological_Process	0.06451613	Up
GO:0002577	GO:0002577	regulation of antigen processing and presentation	1/31	20/18866	3.237142e-02	1.437117e-01	1.017601e-01	CCL21	1	geneontology_Biological_Process	0.03225806	Up
GO:0002726	GO:0002726	positive regulation of T cell cytokine production	1/31	20/18866	3.237142e-02	1.437117e-01	1.017601e-01	IL6	1	geneontology_Biological_Process	0.03225806	Up
GO:0007620	GO:0007620	copulation	1/31	20/18866	3.237142e-02	1.437117e-01	1.017601e-01	PI3	1	geneontology_Biological_Process	0.03225806	Up
GO:0031290	GO:0031290	retinal ganglion cell axon guidance	1/31	20/18866	3.237142e-02	1.437117e-01	1.017601e-01	EFNA5	1	geneontology_Biological_Process	0.03225806	Up
GO:0060965	GO:0060965	negative regulation of gene silencing by miRNA	1/31	20/18866	3.237142e-02	1.437117e-01	1.017601e-01	IL6	1	geneontology_Biological_Process	0.03225806	Up
GO:0071636	GO:0071636	positive regulation of transforming growth factor beta production	1/31	20/18866	3.237142e-02	1.437117e-01	1.017601e-01	LUM	1	geneontology_Biological_Process	0.03225806	Up
GO:0002115	GO:0002115	store-operated calcium entry	1/31	21/18866	3.396309e-02	1.437117e-01	1.017601e-01	SPINK1	1	geneontology_Biological_Process	0.03225806	Up
GO:0002363	GO:0002363	alpha-beta T cell lineage commitment	1/31	21/18866	3.396309e-02	1.437117e-01	1.017601e-01	IL6	1	geneontology_Biological_Process	0.03225806	Up
GO:0036499	GO:0036499	PERK-mediated unfolded protein response	1/31	21/18866	3.396309e-02	1.437117e-01	1.017601e-01	IGFBP1	1	geneontology_Biological_Process	0.03225806	Up
GO:0048305	GO:0048305	immunoglobulin secretion	1/31	21/18866	3.396309e-02	1.437117e-01	1.017601e-01	IL6	1	geneontology_Biological_Process	0.03225806	Up
GO:0072574	GO:0072574	hepatocyte proliferation	1/31	21/18866	3.396309e-02	1.437117e-01	1.017601e-01	IL6	1	geneontology_Biological_Process	0.03225806	Up
GO:0072575	GO:0072575	epithelial cell proliferation involved in liver morphogenesis	1/31	21/18866	3.396309e-02	1.437117e-01	1.017601e-01	IL6	1	geneontology_Biological_Process	0.03225806	Up
GO:0140131	GO:0140131	positive regulation of lymphocyte chemotaxis	1/31	21/18866	3.396309e-02	1.437117e-01	1.017601e-01	CCL21	1	geneontology_Biological_Process	0.03225806	Up
GO:0140467	GO:0140467	integrated stress response signaling	1/31	21/18866	3.396309e-02	1.437117e-01	1.017601e-01	IGFBP1	1	geneontology_Biological_Process	0.03225806	Up
GO:1903055	GO:1903055	positive regulation of extracellular matrix organization	1/31	21/18866	3.396309e-02	1.437117e-01	1.017601e-01	IL6	1	geneontology_Biological_Process	0.03225806	Up
GO:1903978	GO:1903978	regulation of microglial cell activation	1/31	21/18866	3.396309e-02	1.437117e-01	1.017601e-01	IL6	1	geneontology_Biological_Process	0.03225806	Up
GO:2000380	GO:2000380	regulation of mesoderm development	1/31	21/18866	3.396309e-02	1.437117e-01	1.017601e-01	SFRP2	1	geneontology_Biological_Process	0.03225806	Up
GO:0048771	GO:0048771	tissue remodeling	2/31	178/18866	3.441581e-02	1.437117e-01	1.017601e-01	IL6/CTHRC1	2	geneontology_Biological_Process	0.06451613	Up
GO:0022407	GO:0022407	regulation of cell-cell adhesion	3/31	439/18866	3.474807e-02	1.437117e-01	1.017601e-01	EFNA5/IL6/CCL21	3	geneontology_Biological_Process	0.09677419	Up
GO:0048469	GO:0048469	cell maturation	2/31	179/18866	3.476960e-02	1.437117e-01	1.017601e-01	SPINK1/CCL21	2	geneontology_Biological_Process	0.06451613	Up
GO:0008361	GO:0008361	regulation of cell size	2/31	181/18866	3.548148e-02	1.437117e-01	1.017601e-01	EFNA5/CRABP2	2	geneontology_Biological_Process	0.06451613	Up
GO:0048736	GO:0048736	appendage development	2/31	181/18866	3.548148e-02	1.437117e-01	1.017601e-01	SFRP2/CRABP2	2	geneontology_Biological_Process	0.06451613	Up
GO:0050796	GO:0050796	regulation of insulin secretion	2/31	181/18866	3.548148e-02	1.437117e-01	1.017601e-01	EFNA5/IL6	2	geneontology_Biological_Process	0.06451613	Up
GO:0060173	GO:0060173	limb development	2/31	181/18866	3.548148e-02	1.437117e-01	1.017601e-01	SFRP2/CRABP2	2	geneontology_Biological_Process	0.06451613	Up
GO:1905330	GO:1905330	regulation of morphogenesis of an epithelium	2/31	181/18866	3.548148e-02	1.437117e-01	1.017601e-01	SFRP2/CTHRC1	2	geneontology_Biological_Process	0.06451613	Up
GO:0002313	GO:0002313	mature B cell differentiation involved in immune response	1/31	22/18866	3.555222e-02	1.437117e-01	1.017601e-01	IL6	1	geneontology_Biological_Process	0.03225806	Up
GO:0006925	GO:0006925	inflammatory cell apoptotic process	1/31	22/18866	3.555222e-02	1.437117e-01	1.017601e-01	IL6	1	geneontology_Biological_Process	0.03225806	Up
GO:0010560	GO:0010560	positive regulation of glycoprotein biosynthetic process	1/31	22/18866	3.555222e-02	1.437117e-01	1.017601e-01	CCL21	1	geneontology_Biological_Process	0.03225806	Up
GO:0010888	GO:0010888	negative regulation of lipid storage	1/31	22/18866	3.555222e-02	1.437117e-01	1.017601e-01	IL6	1	geneontology_Biological_Process	0.03225806	Up
GO:0034104	GO:0034104	negative regulation of tissue remodeling	1/31	22/18866	3.555222e-02	1.437117e-01	1.017601e-01	IL6	1	geneontology_Biological_Process	0.03225806	Up
GO:0043369	GO:0043369	CD4-positive or CD8-positive, alpha-beta T cell lineage commitment	1/31	22/18866	3.555222e-02	1.437117e-01	1.017601e-01	IL6	1	geneontology_Biological_Process	0.03225806	Up
GO:0055093	GO:0055093	response to hyperoxia	1/31	22/18866	3.555222e-02	1.437117e-01	1.017601e-01	COL1A1	1	geneontology_Biological_Process	0.03225806	Up
GO:0072576	GO:0072576	liver morphogenesis	1/31	22/18866	3.555222e-02	1.437117e-01	1.017601e-01	IL6	1	geneontology_Biological_Process	0.03225806	Up
GO:1901342	GO:1901342	regulation of vasculature development	3/31	444/18866	3.575543e-02	1.437117e-01	1.017601e-01	ADAM12/IL6/SFRP2	3	geneontology_Biological_Process	0.09677419	Up
GO:0030177	GO:0030177	positive regulation of Wnt signaling pathway	2/31	183/18866	3.619906e-02	1.437117e-01	1.017601e-01	SFRP2/COL1A1	2	geneontology_Biological_Process	0.06451613	Up
GO:0055001	GO:0055001	muscle cell development	2/31	183/18866	3.619906e-02	1.437117e-01	1.017601e-01	UCHL1/KRT19	2	geneontology_Biological_Process	0.06451613	Up
GO:0071347	GO:0071347	cellular response to interleukin-1	2/31	183/18866	3.619906e-02	1.437117e-01	1.017601e-01	IL6/CCL21	2	geneontology_Biological_Process	0.06451613	Up
GO:0001819	GO:0001819	positive regulation of cytokine production	3/31	447/18866	3.636713e-02	1.437117e-01	1.017601e-01	IL6/LUM/SAA1	3	geneontology_Biological_Process	0.09677419	Up
GO:0046328	GO:0046328	regulation of JNK cascade	2/31	184/18866	3.655998e-02	1.437117e-01	1.017601e-01	SFRP2/CCL21	2	geneontology_Biological_Process	0.06451613	Up
GO:0006541	GO:0006541	glutamine metabolic process	1/31	23/18866	3.713882e-02	1.437117e-01	1.017601e-01	GFPT2	1	geneontology_Biological_Process	0.03225806	Up
GO:0009226	GO:0009226	nucleotide-sugar biosynthetic process	1/31	23/18866	3.713882e-02	1.437117e-01	1.017601e-01	GFPT2	1	geneontology_Biological_Process	0.03225806	Up
GO:0034643	GO:0034643	establishment of mitochondrion localization, microtubule-mediated	1/31	23/18866	3.713882e-02	1.437117e-01	1.017601e-01	UCHL1	1	geneontology_Biological_Process	0.03225806	Up
GO:0035743	GO:0035743	CD4-positive, alpha-beta T cell cytokine production	1/31	23/18866	3.713882e-02	1.437117e-01	1.017601e-01	IL6	1	geneontology_Biological_Process	0.03225806	Up
GO:0047497	GO:0047497	mitochondrion transport along microtubule	1/31	23/18866	3.713882e-02	1.437117e-01	1.017601e-01	UCHL1	1	geneontology_Biological_Process	0.03225806	Up
GO:0060149	GO:0060149	negative regulation of posttranscriptional gene silencing	1/31	23/18866	3.713882e-02	1.437117e-01	1.017601e-01	IL6	1	geneontology_Biological_Process	0.03225806	Up
GO:0060967	GO:0060967	negative regulation of gene silencing by RNA	1/31	23/18866	3.713882e-02	1.437117e-01	1.017601e-01	IL6	1	geneontology_Biological_Process	0.03225806	Up
GO:0072677	GO:0072677	eosinophil migration	1/31	23/18866	3.713882e-02	1.437117e-01	1.017601e-01	CCL21	1	geneontology_Biological_Process	0.03225806	Up
GO:1900017	GO:1900017	positive regulation of cytokine production involved in inflammatory response	1/31	23/18866	3.713882e-02	1.437117e-01	1.017601e-01	IL6	1	geneontology_Biological_Process	0.03225806	Up
GO:1903798	GO:1903798	regulation of production of miRNAs involved in gene silencing by miRNA	1/31	23/18866	3.713882e-02	1.437117e-01	1.017601e-01	IL6	1	geneontology_Biological_Process	0.03225806	Up
GO:1904996	GO:1904996	positive regulation of leukocyte adhesion to vascular endothelial cell	1/31	23/18866	3.713882e-02	1.437117e-01	1.017601e-01	IL6	1	geneontology_Biological_Process	0.03225806	Up
GO:2000050	GO:2000050	regulation of non-canonical Wnt signaling pathway	1/31	23/18866	3.713882e-02	1.437117e-01	1.017601e-01	SFRP2	1	geneontology_Biological_Process	0.03225806	Up
GO:0048568	GO:0048568	embryonic organ development	3/31	451/18866	3.719124e-02	1.437117e-01	1.017601e-01	HOXB9/KRT19/CTHRC1	3	geneontology_Biological_Process	0.09677419	Up
GO:0050770	GO:0050770	regulation of axonogenesis	2/31	186/18866	3.728603e-02	1.437117e-01	1.017601e-01	EFNA5/CRABP2	2	geneontology_Biological_Process	0.06451613	Up
GO:0043409	GO:0043409	negative regulation of MAPK cascade	2/31	187/18866	3.765115e-02	1.441643e-01	1.020805e-01	UCHL1/SFRP2	2	geneontology_Biological_Process	0.06451613	Up
GO:0048639	GO:0048639	positive regulation of developmental growth	2/31	187/18866	3.765115e-02	1.441643e-01	1.020805e-01	EFNA5/CRABP2	2	geneontology_Biological_Process	0.06451613	Up
GO:0071478	GO:0071478	cellular response to radiation	2/31	188/18866	3.801767e-02	1.450904e-01	1.027363e-01	SFRP2/MFAP4	2	geneontology_Biological_Process	0.06451613	Up
GO:0002407	GO:0002407	dendritic cell chemotaxis	1/31	24/18866	3.872289e-02	1.453982e-01	1.029542e-01	CCL21	1	geneontology_Biological_Process	0.03225806	Up
GO:0034505	GO:0034505	tooth mineralization	1/31	24/18866	3.872289e-02	1.453982e-01	1.029542e-01	COL1A1	1	geneontology_Biological_Process	0.03225806	Up
GO:0034695	GO:0034695	response to prostaglandin E	1/31	24/18866	3.872289e-02	1.453982e-01	1.029542e-01	CCL21	1	geneontology_Biological_Process	0.03225806	Up
GO:0090103	GO:0090103	cochlea morphogenesis	1/31	24/18866	3.872289e-02	1.453982e-01	1.029542e-01	CTHRC1	1	geneontology_Biological_Process	0.03225806	Up
GO:2000637	GO:2000637	positive regulation of gene silencing by miRNA	1/31	24/18866	3.872289e-02	1.453982e-01	1.029542e-01	IL6	1	geneontology_Biological_Process	0.03225806	Up
GO:0009306	GO:0009306	protein secretion	3/31	462/18866	3.950743e-02	1.478671e-01	1.047024e-01	EFNA5/IL6/SAA1	3	geneontology_Biological_Process	0.09677419	Up
GO:0035592	GO:0035592	establishment of protein localization to extracellular region	3/31	463/18866	3.972162e-02	1.481922e-01	1.049326e-01	EFNA5/IL6/SAA1	3	geneontology_Biological_Process	0.09677419	Up
GO:0002793	GO:0002793	positive regulation of peptide secretion	2/31	193/18866	3.987097e-02	1.482742e-01	1.049907e-01	IL6/SAA1	2	geneontology_Biological_Process	0.06451613	Up
GO:0045992	GO:0045992	negative regulation of embryonic development	1/31	25/18866	4.030444e-02	1.484632e-01	1.051245e-01	SFRP2	1	geneontology_Biological_Process	0.03225806	Up
GO:0060148	GO:0060148	positive regulation of posttranscriptional gene silencing	1/31	25/18866	4.030444e-02	1.484632e-01	1.051245e-01	IL6	1	geneontology_Biological_Process	0.03225806	Up
GO:0070920	GO:0070920	regulation of production of small RNA involved in gene silencing by RNA	1/31	25/18866	4.030444e-02	1.484632e-01	1.051245e-01	IL6	1	geneontology_Biological_Process	0.03225806	Up
GO:0050731	GO:0050731	positive regulation of peptidyl-tyrosine phosphorylation	2/31	195/18866	4.062187e-02	1.486815e-01	1.052791e-01	EFNA5/IL6	2	geneontology_Biological_Process	0.06451613	Up
GO:0071692	GO:0071692	protein localization to extracellular region	3/31	470/18866	4.123774e-02	1.486815e-01	1.052791e-01	EFNA5/IL6/SAA1	3	geneontology_Biological_Process	0.09677419	Up
GO:0070838	GO:0070838	divalent metal ion transport	3/31	471/18866	4.145673e-02	1.486815e-01	1.052791e-01	SPINK1/STAC2/CCL21	3	geneontology_Biological_Process	0.09677419	Up
GO:0006309	GO:0006309	apoptotic DNA fragmentation	1/31	26/18866	4.188348e-02	1.486815e-01	1.052791e-01	IL6	1	geneontology_Biological_Process	0.03225806	Up
GO:0043567	GO:0043567	regulation of insulin-like growth factor receptor signaling pathway	1/31	26/18866	4.188348e-02	1.486815e-01	1.052791e-01	IGFBP1	1	geneontology_Biological_Process	0.03225806	Up
GO:0051654	GO:0051654	establishment of mitochondrion localization	1/31	26/18866	4.188348e-02	1.486815e-01	1.052791e-01	UCHL1	1	geneontology_Biological_Process	0.03225806	Up
GO:0060343	GO:0060343	trabecula formation	1/31	26/18866	4.188348e-02	1.486815e-01	1.052791e-01	COL1A1	1	geneontology_Biological_Process	0.03225806	Up
GO:0060706	GO:0060706	cell differentiation involved in embryonic placenta development	1/31	26/18866	4.188348e-02	1.486815e-01	1.052791e-01	KRT19	1	geneontology_Biological_Process	0.03225806	Up
GO:0071425	GO:0071425	hematopoietic stem cell proliferation	1/31	26/18866	4.188348e-02	1.486815e-01	1.052791e-01	SFRP2	1	geneontology_Biological_Process	0.03225806	Up
GO:0090023	GO:0090023	positive regulation of neutrophil chemotaxis	1/31	26/18866	4.188348e-02	1.486815e-01	1.052791e-01	CCL21	1	geneontology_Biological_Process	0.03225806	Up
GO:1903020	GO:1903020	positive regulation of glycoprotein metabolic process	1/31	26/18866	4.188348e-02	1.486815e-01	1.052791e-01	CCL21	1	geneontology_Biological_Process	0.03225806	Up
GO:0031667	GO:0031667	response to nutrient levels	3/31	473/18866	4.189650e-02	1.486815e-01	1.052791e-01	SFRP2/COL1A1/MMP7	3	geneontology_Biological_Process	0.09677419	Up
GO:1901654	GO:1901654	response to ketone	2/31	200/18866	4.252266e-02	1.501111e-01	1.062913e-01	EFNA5/CCL21	2	geneontology_Biological_Process	0.06451613	Up
GO:0008544	GO:0008544	epidermis development	3/31	477/18866	4.278323e-02	1.501111e-01	1.062913e-01	PI3/KRT19/CRABP2	3	geneontology_Biological_Process	0.09677419	Up
GO:0031099	GO:0031099	regeneration	2/31	201/18866	4.290682e-02	1.501111e-01	1.062913e-01	IL6/IGFBP1	2	geneontology_Biological_Process	0.06451613	Up
GO:0072511	GO:0072511	divalent inorganic cation transport	3/31	478/18866	4.300640e-02	1.501111e-01	1.062913e-01	SPINK1/STAC2/CCL21	3	geneontology_Biological_Process	0.09677419	Up
GO:0007628	GO:0007628	adult walking behavior	1/31	27/18866	4.345999e-02	1.501111e-01	1.062913e-01	UCHL1	1	geneontology_Biological_Process	0.03225806	Up
GO:0034698	GO:0034698	response to gonadotropin	1/31	27/18866	4.345999e-02	1.501111e-01	1.062913e-01	EFNA5	1	geneontology_Biological_Process	0.03225806	Up
GO:0048143	GO:0048143	astrocyte activation	1/31	27/18866	4.345999e-02	1.501111e-01	1.062913e-01	IL6	1	geneontology_Biological_Process	0.03225806	Up
GO:0072539	GO:0072539	T-helper 17 cell differentiation	1/31	27/18866	4.345999e-02	1.501111e-01	1.062913e-01	IL6	1	geneontology_Biological_Process	0.03225806	Up
GO:1901623	GO:1901623	regulation of lymphocyte chemotaxis	1/31	27/18866	4.345999e-02	1.501111e-01	1.062913e-01	CCL21	1	geneontology_Biological_Process	0.03225806	Up
GO:0007409	GO:0007409	axonogenesis	3/31	482/18866	4.390506e-02	1.503354e-01	1.064502e-01	EFNA5/UCHL1/CRABP2	3	geneontology_Biological_Process	0.09677419	Up
GO:0060348	GO:0060348	bone development	2/31	204/18866	4.406719e-02	1.503354e-01	1.064502e-01	SFRP2/COL1A1	2	geneontology_Biological_Process	0.06451613	Up
GO:0050769	GO:0050769	positive regulation of neurogenesis	3/31	485/18866	4.458530e-02	1.503354e-01	1.064502e-01	EFNA5/IL6/CRABP2	3	geneontology_Biological_Process	0.09677419	Up
GO:0002335	GO:0002335	mature B cell differentiation	1/31	28/18866	4.503400e-02	1.503354e-01	1.064502e-01	IL6	1	geneontology_Biological_Process	0.03225806	Up
GO:0002360	GO:0002360	T cell lineage commitment	1/31	28/18866	4.503400e-02	1.503354e-01	1.064502e-01	IL6	1	geneontology_Biological_Process	0.03225806	Up
GO:0010575	GO:0010575	positive regulation of vascular endothelial growth factor production	1/31	28/18866	4.503400e-02	1.503354e-01	1.064502e-01	IL6	1	geneontology_Biological_Process	0.03225806	Up
GO:0010818	GO:0010818	T cell chemotaxis	1/31	28/18866	4.503400e-02	1.503354e-01	1.064502e-01	CCL21	1	geneontology_Biological_Process	0.03225806	Up
GO:0018146	GO:0018146	keratan sulfate biosynthetic process	1/31	28/18866	4.503400e-02	1.503354e-01	1.064502e-01	LUM	1	geneontology_Biological_Process	0.03225806	Up
GO:0099560	GO:0099560	synaptic membrane adhesion	1/31	28/18866	4.503400e-02	1.503354e-01	1.064502e-01	EFNA5	1	geneontology_Biological_Process	0.03225806	Up
GO:0045766	GO:0045766	positive regulation of angiogenesis	2/31	208/18866	4.563262e-02	1.503354e-01	1.064502e-01	ADAM12/SFRP2	2	geneontology_Biological_Process	0.06451613	Up
GO:0009612	GO:0009612	response to mechanical stimulus	2/31	209/18866	4.602720e-02	1.503354e-01	1.064502e-01	COL1A1/MMP7	2	geneontology_Biological_Process	0.06451613	Up
GO:0001958	GO:0001958	endochondral ossification	1/31	29/18866	4.660550e-02	1.503354e-01	1.064502e-01	COL1A1	1	geneontology_Biological_Process	0.03225806	Up
GO:0007263	GO:0007263	nitric oxide mediated signal transduction	1/31	29/18866	4.660550e-02	1.503354e-01	1.064502e-01	SPINK1	1	geneontology_Biological_Process	0.03225806	Up
GO:0036075	GO:0036075	replacement ossification	1/31	29/18866	4.660550e-02	1.503354e-01	1.064502e-01	COL1A1	1	geneontology_Biological_Process	0.03225806	Up
GO:0036296	GO:0036296	response to increased oxygen levels	1/31	29/18866	4.660550e-02	1.503354e-01	1.064502e-01	COL1A1	1	geneontology_Biological_Process	0.03225806	Up
GO:0036336	GO:0036336	dendritic cell migration	1/31	29/18866	4.660550e-02	1.503354e-01	1.064502e-01	CCL21	1	geneontology_Biological_Process	0.03225806	Up
GO:0048240	GO:0048240	sperm capacitation	1/31	29/18866	4.660550e-02	1.503354e-01	1.064502e-01	SPINK1	1	geneontology_Biological_Process	0.03225806	Up
GO:0050901	GO:0050901	leukocyte tethering or rolling	1/31	29/18866	4.660550e-02	1.503354e-01	1.064502e-01	CCL21	1	geneontology_Biological_Process	0.03225806	Up
GO:0060351	GO:0060351	cartilage development involved in endochondral bone morphogenesis	1/31	29/18866	4.660550e-02	1.503354e-01	1.064502e-01	COL1A1	1	geneontology_Biological_Process	0.03225806	Up
GO:0061099	GO:0061099	negative regulation of protein tyrosine kinase activity	1/31	29/18866	4.660550e-02	1.503354e-01	1.064502e-01	GPRC5A	1	geneontology_Biological_Process	0.03225806	Up
GO:0071624	GO:0071624	positive regulation of granulocyte chemotaxis	1/31	29/18866	4.660550e-02	1.503354e-01	1.064502e-01	CCL21	1	geneontology_Biological_Process	0.03225806	Up
GO:0080154	GO:0080154	regulation of fertilization	1/31	29/18866	4.660550e-02	1.503354e-01	1.064502e-01	SPINK1	1	geneontology_Biological_Process	0.03225806	Up
GO:0090659	GO:0090659	walking behavior	1/31	29/18866	4.660550e-02	1.503354e-01	1.064502e-01	UCHL1	1	geneontology_Biological_Process	0.03225806	Up
GO:0043393	GO:0043393	regulation of protein binding	2/31	211/18866	4.682020e-02	1.503354e-01	1.064502e-01	SLPI/CTHRC1	2	geneontology_Biological_Process	0.06451613	Up
GO:0070555	GO:0070555	response to interleukin-1	2/31	211/18866	4.682020e-02	1.503354e-01	1.064502e-01	IL6/CCL21	2	geneontology_Biological_Process	0.06451613	Up
GO:0002685	GO:0002685	regulation of leukocyte migration	2/31	212/18866	4.721861e-02	1.503354e-01	1.064502e-01	IL6/CCL21	2	geneontology_Biological_Process	0.06451613	Up
GO:0007254	GO:0007254	JNK cascade	2/31	213/18866	4.761829e-02	1.503354e-01	1.064502e-01	SFRP2/CCL21	2	geneontology_Biological_Process	0.06451613	Up
GO:0030073	GO:0030073	insulin secretion	2/31	213/18866	4.761829e-02	1.503354e-01	1.064502e-01	EFNA5/IL6	2	geneontology_Biological_Process	0.06451613	Up
GO:0090276	GO:0090276	regulation of peptide hormone secretion	2/31	213/18866	4.761829e-02	1.503354e-01	1.064502e-01	EFNA5/IL6	2	geneontology_Biological_Process	0.06451613	Up
GO:0050870	GO:0050870	positive regulation of T cell activation	2/31	214/18866	4.801923e-02	1.503354e-01	1.064502e-01	IL6/CCL21	2	geneontology_Biological_Process	0.06451613	Up
GO:0003401	GO:0003401	axis elongation	1/31	30/18866	4.817450e-02	1.503354e-01	1.064502e-01	SFRP2	1	geneontology_Biological_Process	0.03225806	Up
GO:0007176	GO:0007176	regulation of epidermal growth factor-activated receptor activity	1/31	30/18866	4.817450e-02	1.503354e-01	1.064502e-01	GPRC5A	1	geneontology_Biological_Process	0.03225806	Up
GO:0033688	GO:0033688	regulation of osteoblast proliferation	1/31	30/18866	4.817450e-02	1.503354e-01	1.064502e-01	CTHRC1	1	geneontology_Biological_Process	0.03225806	Up
GO:0051491	GO:0051491	positive regulation of filopodium assembly	1/31	30/18866	4.817450e-02	1.503354e-01	1.064502e-01	CCL21	1	geneontology_Biological_Process	0.03225806	Up
GO:0060122	GO:0060122	inner ear receptor cell stereocilium organization	1/31	30/18866	4.817450e-02	1.503354e-01	1.064502e-01	CTHRC1	1	geneontology_Biological_Process	0.03225806	Up
GO:0120033	GO:0120033	negative regulation of plasma membrane bounded cell projection assembly	1/31	30/18866	4.817450e-02	1.503354e-01	1.064502e-01	CCL21	1	geneontology_Biological_Process	0.03225806	Up
GO:0002675	GO:0002675	positive regulation of acute inflammatory response	1/31	31/18866	4.974100e-02	1.519646e-01	1.076038e-01	IL6	1	geneontology_Biological_Process	0.03225806	Up
GO:0002828	GO:0002828	regulation of type 2 immune response	1/31	31/18866	4.974100e-02	1.519646e-01	1.076038e-01	IL6	1	geneontology_Biological_Process	0.03225806	Up
GO:0048710	GO:0048710	regulation of astrocyte differentiation	1/31	31/18866	4.974100e-02	1.519646e-01	1.076038e-01	IL6	1	geneontology_Biological_Process	0.03225806	Up
GO:0060325	GO:0060325	face morphogenesis	1/31	31/18866	4.974100e-02	1.519646e-01	1.076038e-01	COL1A1	1	geneontology_Biological_Process	0.03225806	Up
GO:0072538	GO:0072538	T-helper 17 type immune response	1/31	31/18866	4.974100e-02	1.519646e-01	1.076038e-01	IL6	1	geneontology_Biological_Process	0.03225806	Up
GO:1902230	GO:1902230	negative regulation of intrinsic apoptotic signaling pathway in response to DNA damage	1/31	31/18866	4.974100e-02	1.519646e-01	1.076038e-01	SFRP2	1	geneontology_Biological_Process	0.03225806	Up
GO:1902624	GO:1902624	positive regulation of neutrophil migration	1/31	31/18866	4.974100e-02	1.519646e-01	1.076038e-01	CCL21	1	geneontology_Biological_Process	0.03225806	Up
GO:2000406	GO:2000406	positive regulation of T cell migration	1/31	31/18866	4.974100e-02	1.519646e-01	1.076038e-01	CCL21	1	geneontology_Biological_Process	0.03225806	Up
GO:0009952	GO:0009952	anterior/posterior pattern specification	2/31	219/18866	5.004266e-02	1.524860e-01	1.079730e-01	HOXB9/SFRP2	2	geneontology_Biological_Process	0.06451613	Up
GO:0002063	GO:0002063	chondrocyte development	1/31	32/18866	5.130501e-02	1.538416e-01	1.089329e-01	SFRP2	1	geneontology_Biological_Process	0.03225806	Up
GO:0002724	GO:0002724	regulation of T cell cytokine production	1/31	32/18866	5.130501e-02	1.538416e-01	1.089329e-01	IL6	1	geneontology_Biological_Process	0.03225806	Up
GO:0010165	GO:0010165	response to X-ray	1/31	32/18866	5.130501e-02	1.538416e-01	1.089329e-01	SFRP2	1	geneontology_Biological_Process	0.03225806	Up
GO:0034694	GO:0034694	response to prostaglandin	1/31	32/18866	5.130501e-02	1.538416e-01	1.089329e-01	CCL21	1	geneontology_Biological_Process	0.03225806	Up
GO:0071295	GO:0071295	cellular response to vitamin	1/31	32/18866	5.130501e-02	1.538416e-01	1.089329e-01	COL1A1	1	geneontology_Biological_Process	0.03225806	Up
GO:0097421	GO:0097421	liver regeneration	1/31	32/18866	5.130501e-02	1.538416e-01	1.089329e-01	IL6	1	geneontology_Biological_Process	0.03225806	Up
GO:0031424	GO:0031424	keratinization	2/31	225/18866	5.251136e-02	1.538416e-01	1.089329e-01	PI3/KRT19	2	geneontology_Biological_Process	0.06451613	Up
GO:0002691	GO:0002691	regulation of cellular extravasation	1/31	33/18866	5.286652e-02	1.538416e-01	1.089329e-01	CCL21	1	geneontology_Biological_Process	0.03225806	Up
GO:0009954	GO:0009954	proximal/distal pattern formation	1/31	33/18866	5.286652e-02	1.538416e-01	1.089329e-01	HOXB9	1	geneontology_Biological_Process	0.03225806	Up
GO:0021696	GO:0021696	cerebellar cortex morphogenesis	1/31	33/18866	5.286652e-02	1.538416e-01	1.089329e-01	TRNP1	1	geneontology_Biological_Process	0.03225806	Up
GO:0033028	GO:0033028	myeloid cell apoptotic process	1/31	33/18866	5.286652e-02	1.538416e-01	1.089329e-01	IL6	1	geneontology_Biological_Process	0.03225806	Up
GO:0035115	GO:0035115	embryonic forelimb morphogenesis	1/31	33/18866	5.286652e-02	1.538416e-01	1.089329e-01	CRABP2	1	geneontology_Biological_Process	0.03225806	Up
GO:0042339	GO:0042339	keratan sulfate metabolic process	1/31	33/18866	5.286652e-02	1.538416e-01	1.089329e-01	LUM	1	geneontology_Biological_Process	0.03225806	Up
GO:0042573	GO:0042573	retinoic acid metabolic process	1/31	33/18866	5.286652e-02	1.538416e-01	1.089329e-01	CRABP2	1	geneontology_Biological_Process	0.03225806	Up
GO:0042755	GO:0042755	eating behavior	1/31	33/18866	5.286652e-02	1.538416e-01	1.089329e-01	UCHL1	1	geneontology_Biological_Process	0.03225806	Up
GO:0043552	GO:0043552	positive regulation of phosphatidylinositol 3-kinase activity	1/31	33/18866	5.286652e-02	1.538416e-01	1.089329e-01	CCL21	1	geneontology_Biological_Process	0.03225806	Up
GO:0048384	GO:0048384	retinoic acid receptor signaling pathway	1/31	33/18866	5.286652e-02	1.538416e-01	1.089329e-01	CRABP2	1	geneontology_Biological_Process	0.03225806	Up
GO:0090022	GO:0090022	regulation of neutrophil chemotaxis	1/31	33/18866	5.286652e-02	1.538416e-01	1.089329e-01	CCL21	1	geneontology_Biological_Process	0.03225806	Up
GO:0050920	GO:0050920	regulation of chemotaxis	2/31	229/18866	5.418128e-02	1.552729e-01	1.099463e-01	IL6/CCL21	2	geneontology_Biological_Process	0.06451613	Up
GO:0000737	GO:0000737	DNA catabolic process, endonucleolytic	1/31	34/18866	5.442555e-02	1.552729e-01	1.099463e-01	IL6	1	geneontology_Biological_Process	0.03225806	Up
GO:0018149	GO:0018149	peptide cross-linking	1/31	34/18866	5.442555e-02	1.552729e-01	1.099463e-01	PI3	1	geneontology_Biological_Process	0.03225806	Up
GO:0035633	GO:0035633	maintenance of blood-brain barrier	1/31	34/18866	5.442555e-02	1.552729e-01	1.099463e-01	IL6	1	geneontology_Biological_Process	0.03225806	Up
GO:0050715	GO:0050715	positive regulation of cytokine secretion	1/31	34/18866	5.442555e-02	1.552729e-01	1.099463e-01	SAA1	1	geneontology_Biological_Process	0.03225806	Up
GO:0060795	GO:0060795	cell fate commitment involved in formation of primary germ layer	1/31	34/18866	5.442555e-02	1.552729e-01	1.099463e-01	SFRP2	1	geneontology_Biological_Process	0.03225806	Up
GO:0070050	GO:0070050	neuron cellular homeostasis	1/31	34/18866	5.442555e-02	1.552729e-01	1.099463e-01	IL6	1	geneontology_Biological_Process	0.03225806	Up
GO:0070102	GO:0070102	interleukin-6-mediated signaling pathway	1/31	34/18866	5.442555e-02	1.552729e-01	1.099463e-01	IL6	1	geneontology_Biological_Process	0.03225806	Up
GO:0007160	GO:0007160	cell-matrix adhesion	2/31	230/18866	5.460174e-02	1.553947e-01	1.100326e-01	EFNA5/CCL21	2	geneontology_Biological_Process	0.06451613	Up
GO:0030262	GO:0030262	apoptotic nuclear changes	1/31	35/18866	5.598209e-02	1.573248e-01	1.113993e-01	IL6	1	geneontology_Biological_Process	0.03225806	Up
GO:0033687	GO:0033687	osteoblast proliferation	1/31	35/18866	5.598209e-02	1.573248e-01	1.113993e-01	CTHRC1	1	geneontology_Biological_Process	0.03225806	Up
GO:0048333	GO:0048333	mesodermal cell differentiation	1/31	35/18866	5.598209e-02	1.573248e-01	1.113993e-01	SFRP2	1	geneontology_Biological_Process	0.03225806	Up
GO:0060251	GO:0060251	regulation of glial cell proliferation	1/31	35/18866	5.598209e-02	1.573248e-01	1.113993e-01	IL6	1	geneontology_Biological_Process	0.03225806	Up
GO:0097305	GO:0097305	response to alcohol	2/31	234/18866	5.629528e-02	1.573248e-01	1.113993e-01	EFNA5/CCL21	2	geneontology_Biological_Process	0.06451613	Up
GO:0000302	GO:0000302	response to reactive oxygen species	2/31	235/18866	5.672158e-02	1.573248e-01	1.113993e-01	IL6/COL1A1	2	geneontology_Biological_Process	0.06451613	Up
GO:0045444	GO:0045444	fat cell differentiation	2/31	235/18866	5.672158e-02	1.573248e-01	1.113993e-01	IL6/SFRP2	2	geneontology_Biological_Process	0.06451613	Up
GO:0071695	GO:0071695	anatomical structure maturation	2/31	235/18866	5.672158e-02	1.573248e-01	1.113993e-01	SPINK1/CCL21	2	geneontology_Biological_Process	0.06451613	Up
GO:1903039	GO:1903039	positive regulation of leukocyte cell-cell adhesion	2/31	235/18866	5.672158e-02	1.573248e-01	1.113993e-01	IL6/CCL21	2	geneontology_Biological_Process	0.06451613	Up
GO:1904018	GO:1904018	positive regulation of vasculature development	2/31	235/18866	5.672158e-02	1.573248e-01	1.113993e-01	ADAM12/SFRP2	2	geneontology_Biological_Process	0.06451613	Up
GO:0001569	GO:0001569	branching involved in blood vessel morphogenesis	1/31	36/18866	5.753615e-02	1.573248e-01	1.113993e-01	SFRP2	1	geneontology_Biological_Process	0.03225806	Up
GO:0043368	GO:0043368	positive T cell selection	1/31	36/18866	5.753615e-02	1.573248e-01	1.113993e-01	IL6	1	geneontology_Biological_Process	0.03225806	Up
GO:0060323	GO:0060323	head morphogenesis	1/31	36/18866	5.753615e-02	1.573248e-01	1.113993e-01	COL1A1	1	geneontology_Biological_Process	0.03225806	Up
GO:0071634	GO:0071634	regulation of transforming growth factor beta production	1/31	36/18866	5.753615e-02	1.573248e-01	1.113993e-01	LUM	1	geneontology_Biological_Process	0.03225806	Up
GO:1901385	GO:1901385	regulation of voltage-gated calcium channel activity	1/31	36/18866	5.753615e-02	1.573248e-01	1.113993e-01	STAC2	1	geneontology_Biological_Process	0.03225806	Up
GO:0032872	GO:0032872	regulation of stress-activated MAPK cascade	2/31	237/18866	5.757764e-02	1.573248e-01	1.113993e-01	SFRP2/CCL21	2	geneontology_Biological_Process	0.06451613	Up
GO:0048588	GO:0048588	developmental cell growth	2/31	237/18866	5.757764e-02	1.573248e-01	1.113993e-01	EFNA5/CRABP2	2	geneontology_Biological_Process	0.06451613	Up
GO:0070302	GO:0070302	regulation of stress-activated protein kinase signaling cascade	2/31	240/18866	5.887031e-02	1.592086e-01	1.127332e-01	SFRP2/CCL21	2	geneontology_Biological_Process	0.06451613	Up
GO:0006921	GO:0006921	cellular component disassembly involved in execution phase of apoptosis	1/31	37/18866	5.908774e-02	1.592086e-01	1.127332e-01	IL6	1	geneontology_Biological_Process	0.03225806	Up
GO:0010667	GO:0010667	negative regulation of cardiac muscle cell apoptotic process	1/31	37/18866	5.908774e-02	1.592086e-01	1.127332e-01	SFRP2	1	geneontology_Biological_Process	0.03225806	Up
GO:0060969	GO:0060969	negative regulation of gene silencing	1/31	37/18866	5.908774e-02	1.592086e-01	1.127332e-01	IL6	1	geneontology_Biological_Process	0.03225806	Up
GO:0071542	GO:0071542	dopaminergic neuron differentiation	1/31	37/18866	5.908774e-02	1.592086e-01	1.127332e-01	SFRP2	1	geneontology_Biological_Process	0.03225806	Up
GO:0090218	GO:0090218	positive regulation of lipid kinase activity	1/31	37/18866	5.908774e-02	1.592086e-01	1.127332e-01	CCL21	1	geneontology_Biological_Process	0.03225806	Up
GO:0009225	GO:0009225	nucleotide-sugar metabolic process	1/31	38/18866	6.063685e-02	1.615133e-01	1.143651e-01	GFPT2	1	geneontology_Biological_Process	0.03225806	Up
GO:0032733	GO:0032733	positive regulation of interleukin-10 production	1/31	38/18866	6.063685e-02	1.615133e-01	1.143651e-01	IL6	1	geneontology_Biological_Process	0.03225806	Up
GO:0048009	GO:0048009	insulin-like growth factor receptor signaling pathway	1/31	38/18866	6.063685e-02	1.615133e-01	1.143651e-01	IGFBP1	1	geneontology_Biological_Process	0.03225806	Up
GO:0071604	GO:0071604	transforming growth factor beta production	1/31	38/18866	6.063685e-02	1.615133e-01	1.143651e-01	LUM	1	geneontology_Biological_Process	0.03225806	Up
GO:2000403	GO:2000403	positive regulation of lymphocyte migration	1/31	38/18866	6.063685e-02	1.615133e-01	1.143651e-01	CCL21	1	geneontology_Biological_Process	0.03225806	Up
GO:0042593	GO:0042593	glucose homeostasis	2/31	245/18866	6.104735e-02	1.622354e-01	1.148764e-01	EFNA5/IL6	2	geneontology_Biological_Process	0.06451613	Up
GO:0033500	GO:0033500	carbohydrate homeostasis	2/31	246/18866	6.148610e-02	1.622906e-01	1.149155e-01	EFNA5/IL6	2	geneontology_Biological_Process	0.06451613	Up
GO:0007340	GO:0007340	acrosome reaction	1/31	39/18866	6.218350e-02	1.622906e-01	1.149155e-01	SPINK1	1	geneontology_Biological_Process	0.03225806	Up
GO:0010453	GO:0010453	regulation of cell fate commitment	1/31	39/18866	6.218350e-02	1.622906e-01	1.149155e-01	SFRP2	1	geneontology_Biological_Process	0.03225806	Up
GO:0032660	GO:0032660	regulation of interleukin-17 production	1/31	39/18866	6.218350e-02	1.622906e-01	1.149155e-01	IL6	1	geneontology_Biological_Process	0.03225806	Up
GO:0042092	GO:0042092	type 2 immune response	1/31	39/18866	6.218350e-02	1.622906e-01	1.149155e-01	IL6	1	geneontology_Biological_Process	0.03225806	Up
GO:0046329	GO:0046329	negative regulation of JNK cascade	1/31	39/18866	6.218350e-02	1.622906e-01	1.149155e-01	SFRP2	1	geneontology_Biological_Process	0.03225806	Up
GO:1901021	GO:1901021	positive regulation of calcium ion transmembrane transporter activity	1/31	39/18866	6.218350e-02	1.622906e-01	1.149155e-01	STAC2	1	geneontology_Biological_Process	0.03225806	Up
GO:1902229	GO:1902229	regulation of intrinsic apoptotic signaling pathway in response to DNA damage	1/31	39/18866	6.218350e-02	1.622906e-01	1.149155e-01	SFRP2	1	geneontology_Biological_Process	0.03225806	Up
GO:0010664	GO:0010664	negative regulation of striated muscle cell apoptotic process	1/31	40/18866	6.372768e-02	1.652094e-01	1.169822e-01	SFRP2	1	geneontology_Biological_Process	0.03225806	Up
GO:0010719	GO:0010719	negative regulation of epithelial to mesenchymal transition	1/31	40/18866	6.372768e-02	1.652094e-01	1.169822e-01	SFRP2	1	geneontology_Biological_Process	0.03225806	Up
GO:0021587	GO:0021587	cerebellum morphogenesis	1/31	40/18866	6.372768e-02	1.652094e-01	1.169822e-01	TRNP1	1	geneontology_Biological_Process	0.03225806	Up
GO:0031668	GO:0031668	cellular response to extracellular stimulus	2/31	253/18866	6.458806e-02	1.658812e-01	1.174579e-01	SFRP2/COL1A1	2	geneontology_Biological_Process	0.06451613	Up
GO:0051924	GO:0051924	regulation of calcium ion transport	2/31	253/18866	6.458806e-02	1.658812e-01	1.174579e-01	SPINK1/STAC2	2	geneontology_Biological_Process	0.06451613	Up
GO:2000027	GO:2000027	regulation of animal organ morphogenesis	2/31	254/18866	6.503552e-02	1.658812e-01	1.174579e-01	SFRP2/CTHRC1	2	geneontology_Biological_Process	0.06451613	Up
GO:0002251	GO:0002251	organ or tissue specific immune response	1/31	41/18866	6.526940e-02	1.658812e-01	1.174579e-01	IL6	1	geneontology_Biological_Process	0.03225806	Up
GO:0006040	GO:0006040	amino sugar metabolic process	1/31	41/18866	6.526940e-02	1.658812e-01	1.174579e-01	GFPT2	1	geneontology_Biological_Process	0.03225806	Up
GO:0007618	GO:0007618	mating	1/31	41/18866	6.526940e-02	1.658812e-01	1.174579e-01	PI3	1	geneontology_Biological_Process	0.03225806	Up
GO:0035136	GO:0035136	forelimb morphogenesis	1/31	41/18866	6.526940e-02	1.658812e-01	1.174579e-01	CRABP2	1	geneontology_Biological_Process	0.03225806	Up
GO:1900117	GO:1900117	regulation of execution phase of apoptosis	1/31	41/18866	6.526940e-02	1.658812e-01	1.174579e-01	IL6	1	geneontology_Biological_Process	0.03225806	Up
GO:1902042	GO:1902042	negative regulation of extrinsic apoptotic signaling pathway via death domain receptors	1/31	41/18866	6.526940e-02	1.658812e-01	1.174579e-01	SFRP2	1	geneontology_Biological_Process	0.03225806	Up
GO:0030072	GO:0030072	peptide hormone secretion	2/31	257/18866	6.638431e-02	1.679596e-01	1.189296e-01	EFNA5/IL6	2	geneontology_Biological_Process	0.06451613	Up
GO:0048246	GO:0048246	macrophage chemotaxis	1/31	42/18866	6.680867e-02	1.679596e-01	1.189296e-01	SAA1	1	geneontology_Biological_Process	0.03225806	Up
GO:0090279	GO:0090279	regulation of calcium ion import	1/31	42/18866	6.680867e-02	1.679596e-01	1.189296e-01	SPINK1	1	geneontology_Biological_Process	0.03225806	Up
GO:1902622	GO:1902622	regulation of neutrophil migration	1/31	42/18866	6.680867e-02	1.679596e-01	1.189296e-01	CCL21	1	geneontology_Biological_Process	0.03225806	Up
GO:1904037	GO:1904037	positive regulation of epithelial cell apoptotic process	1/31	42/18866	6.680867e-02	1.679596e-01	1.189296e-01	IL6	1	geneontology_Biological_Process	0.03225806	Up
GO:0002369	GO:0002369	T cell cytokine production	1/31	43/18866	6.834548e-02	1.685469e-01	1.193455e-01	IL6	1	geneontology_Biological_Process	0.03225806	Up
GO:0003009	GO:0003009	skeletal muscle contraction	1/31	43/18866	6.834548e-02	1.685469e-01	1.193455e-01	STAC2	1	geneontology_Biological_Process	0.03225806	Up
GO:0006308	GO:0006308	DNA catabolic process	1/31	43/18866	6.834548e-02	1.685469e-01	1.193455e-01	IL6	1	geneontology_Biological_Process	0.03225806	Up
GO:0010470	GO:0010470	regulation of gastrulation	1/31	43/18866	6.834548e-02	1.685469e-01	1.193455e-01	SFRP2	1	geneontology_Biological_Process	0.03225806	Up
GO:0015804	GO:0015804	neutral amino acid transport	1/31	43/18866	6.834548e-02	1.685469e-01	1.193455e-01	SLC38A5	1	geneontology_Biological_Process	0.03225806	Up
GO:0045124	GO:0045124	regulation of bone resorption	1/31	43/18866	6.834548e-02	1.685469e-01	1.193455e-01	IL6	1	geneontology_Biological_Process	0.03225806	Up
GO:0060119	GO:0060119	inner ear receptor cell development	1/31	43/18866	6.834548e-02	1.685469e-01	1.193455e-01	CTHRC1	1	geneontology_Biological_Process	0.03225806	Up
GO:0071364	GO:0071364	cellular response to epidermal growth factor stimulus	1/31	43/18866	6.834548e-02	1.685469e-01	1.193455e-01	COL1A1	1	geneontology_Biological_Process	0.03225806	Up
GO:0150077	GO:0150077	regulation of neuroinflammatory response	1/31	43/18866	6.834548e-02	1.685469e-01	1.193455e-01	IL6	1	geneontology_Biological_Process	0.03225806	Up
GO:0017145	GO:0017145	stem cell division	1/31	44/18866	6.987984e-02	1.694586e-01	1.199910e-01	SFRP2	1	geneontology_Biological_Process	0.03225806	Up
GO:0021575	GO:0021575	hindbrain morphogenesis	1/31	44/18866	6.987984e-02	1.694586e-01	1.199910e-01	TRNP1	1	geneontology_Biological_Process	0.03225806	Up
GO:0031670	GO:0031670	cellular response to nutrient	1/31	44/18866	6.987984e-02	1.694586e-01	1.199910e-01	COL1A1	1	geneontology_Biological_Process	0.03225806	Up
GO:0032620	GO:0032620	interleukin-17 production	1/31	44/18866	6.987984e-02	1.694586e-01	1.199910e-01	IL6	1	geneontology_Biological_Process	0.03225806	Up
GO:0032965	GO:0032965	regulation of collagen biosynthetic process	1/31	44/18866	6.987984e-02	1.694586e-01	1.199910e-01	IL6	1	geneontology_Biological_Process	0.03225806	Up
GO:0085029	GO:0085029	extracellular matrix assembly	1/31	44/18866	6.987984e-02	1.694586e-01	1.199910e-01	MFAP4	1	geneontology_Biological_Process	0.03225806	Up
GO:1903053	GO:1903053	regulation of extracellular matrix organization	1/31	44/18866	6.987984e-02	1.694586e-01	1.199910e-01	IL6	1	geneontology_Biological_Process	0.03225806	Up
GO:2000404	GO:2000404	regulation of T cell migration	1/31	44/18866	6.987984e-02	1.694586e-01	1.199910e-01	CCL21	1	geneontology_Biological_Process	0.03225806	Up
GO:0046883	GO:0046883	regulation of hormone secretion	2/31	267/18866	7.094820e-02	1.706844e-01	1.208590e-01	EFNA5/IL6	2	geneontology_Biological_Process	0.06451613	Up
GO:0002639	GO:0002639	positive regulation of immunoglobulin production	1/31	45/18866	7.141176e-02	1.706844e-01	1.208590e-01	IL6	1	geneontology_Biological_Process	0.03225806	Up
GO:0007520	GO:0007520	myoblast fusion	1/31	45/18866	7.141176e-02	1.706844e-01	1.208590e-01	ADAM12	1	geneontology_Biological_Process	0.03225806	Up
GO:0014002	GO:0014002	astrocyte development	1/31	45/18866	7.141176e-02	1.706844e-01	1.208590e-01	IL6	1	geneontology_Biological_Process	0.03225806	Up
GO:0031018	GO:0031018	endocrine pancreas development	1/31	45/18866	7.141176e-02	1.706844e-01	1.208590e-01	IL6	1	geneontology_Biological_Process	0.03225806	Up
GO:0032722	GO:0032722	positive regulation of chemokine production	1/31	45/18866	7.141176e-02	1.706844e-01	1.208590e-01	IL6	1	geneontology_Biological_Process	0.03225806	Up
GO:0045214	GO:0045214	sarcomere organization	1/31	45/18866	7.141176e-02	1.706844e-01	1.208590e-01	KRT19	1	geneontology_Biological_Process	0.03225806	Up
GO:0051489	GO:0051489	regulation of filopodium assembly	1/31	46/18866	7.294123e-02	1.736270e-01	1.229426e-01	CCL21	1	geneontology_Biological_Process	0.03225806	Up
GO:0051646	GO:0051646	mitochondrion localization	1/31	46/18866	7.294123e-02	1.736270e-01	1.229426e-01	UCHL1	1	geneontology_Biological_Process	0.03225806	Up
GO:0010559	GO:0010559	regulation of glycoprotein biosynthetic process	1/31	47/18866	7.446827e-02	1.758237e-01	1.244980e-01	CCL21	1	geneontology_Biological_Process	0.03225806	Up
GO:0030574	GO:0030574	collagen catabolic process	1/31	47/18866	7.446827e-02	1.758237e-01	1.244980e-01	MMP7	1	geneontology_Biological_Process	0.03225806	Up
GO:0050919	GO:0050919	negative chemotaxis	1/31	47/18866	7.446827e-02	1.758237e-01	1.244980e-01	EFNA5	1	geneontology_Biological_Process	0.03225806	Up
GO:0070849	GO:0070849	response to epidermal growth factor	1/31	47/18866	7.446827e-02	1.758237e-01	1.244980e-01	COL1A1	1	geneontology_Biological_Process	0.03225806	Up
GO:0060324	GO:0060324	face development	1/31	48/18866	7.599287e-02	1.789154e-01	1.266873e-01	COL1A1	1	geneontology_Biological_Process	0.03225806	Up
GO:0045165	GO:0045165	cell fate commitment	2/31	278/18866	7.608516e-02	1.789154e-01	1.266873e-01	IL6/SFRP2	2	geneontology_Biological_Process	0.06451613	Up
GO:0022409	GO:0022409	positive regulation of cell-cell adhesion	2/31	279/18866	7.655803e-02	1.790228e-01	1.267633e-01	IL6/CCL21	2	geneontology_Biological_Process	0.06451613	Up
GO:0002673	GO:0002673	regulation of acute inflammatory response	1/31	49/18866	7.751504e-02	1.790228e-01	1.267633e-01	IL6	1	geneontology_Biological_Process	0.03225806	Up
GO:0002686	GO:0002686	negative regulation of leukocyte migration	1/31	49/18866	7.751504e-02	1.790228e-01	1.267633e-01	CCL21	1	geneontology_Biological_Process	0.03225806	Up
GO:0010171	GO:0010171	body morphogenesis	1/31	49/18866	7.751504e-02	1.790228e-01	1.267633e-01	COL1A1	1	geneontology_Biological_Process	0.03225806	Up
GO:0035196	GO:0035196	production of miRNAs involved in gene silencing by miRNA	1/31	49/18866	7.751504e-02	1.790228e-01	1.267633e-01	IL6	1	geneontology_Biological_Process	0.03225806	Up
GO:0042059	GO:0042059	negative regulation of epidermal growth factor receptor signaling pathway	1/31	49/18866	7.751504e-02	1.790228e-01	1.267633e-01	GPRC5A	1	geneontology_Biological_Process	0.03225806	Up
GO:0045058	GO:0045058	T cell selection	1/31	49/18866	7.751504e-02	1.790228e-01	1.267633e-01	IL6	1	geneontology_Biological_Process	0.03225806	Up
GO:0061383	GO:0061383	trabecula morphogenesis	1/31	49/18866	7.751504e-02	1.790228e-01	1.267633e-01	COL1A1	1	geneontology_Biological_Process	0.03225806	Up
GO:2000107	GO:2000107	negative regulation of leukocyte apoptotic process	1/31	49/18866	7.751504e-02	1.790228e-01	1.267633e-01	CCL21	1	geneontology_Biological_Process	0.03225806	Up
GO:0001774	GO:0001774	microglial cell activation	1/31	50/18866	7.903478e-02	1.796806e-01	1.272291e-01	IL6	1	geneontology_Biological_Process	0.03225806	Up
GO:0002269	GO:0002269	leukocyte activation involved in inflammatory response	1/31	50/18866	7.903478e-02	1.796806e-01	1.272291e-01	IL6	1	geneontology_Biological_Process	0.03225806	Up
GO:0002711	GO:0002711	positive regulation of T cell mediated immunity	1/31	50/18866	7.903478e-02	1.796806e-01	1.272291e-01	IL6	1	geneontology_Biological_Process	0.03225806	Up
GO:0014009	GO:0014009	glial cell proliferation	1/31	50/18866	7.903478e-02	1.796806e-01	1.272291e-01	IL6	1	geneontology_Biological_Process	0.03225806	Up
GO:0021695	GO:0021695	cerebellar cortex development	1/31	50/18866	7.903478e-02	1.796806e-01	1.272291e-01	TRNP1	1	geneontology_Biological_Process	0.03225806	Up
GO:0046850	GO:0046850	regulation of bone remodeling	1/31	50/18866	7.903478e-02	1.796806e-01	1.272291e-01	IL6	1	geneontology_Biological_Process	0.03225806	Up
GO:0048546	GO:0048546	digestive tract morphogenesis	1/31	50/18866	7.903478e-02	1.796806e-01	1.272291e-01	SFRP2	1	geneontology_Biological_Process	0.03225806	Up
GO:1903727	GO:1903727	positive regulation of phospholipid metabolic process	1/31	50/18866	7.903478e-02	1.796806e-01	1.272291e-01	CCL21	1	geneontology_Biological_Process	0.03225806	Up
GO:0051403	GO:0051403	stress-activated MAPK cascade	2/31	286/18866	7.989478e-02	1.806602e-01	1.279227e-01	SFRP2/CCL21	2	geneontology_Biological_Process	0.06451613	Up
GO:0021700	GO:0021700	developmental maturation	2/31	287/18866	8.037522e-02	1.806602e-01	1.279227e-01	SPINK1/CCL21	2	geneontology_Biological_Process	0.06451613	Up
GO:0006984	GO:0006984	ER-nucleus signaling pathway	1/31	51/18866	8.055211e-02	1.806602e-01	1.279227e-01	IGFBP1	1	geneontology_Biological_Process	0.03225806	Up
GO:0032873	GO:0032873	negative regulation of stress-activated MAPK cascade	1/31	51/18866	8.055211e-02	1.806602e-01	1.279227e-01	SFRP2	1	geneontology_Biological_Process	0.03225806	Up
GO:0070303	GO:0070303	negative regulation of stress-activated protein kinase signaling cascade	1/31	51/18866	8.055211e-02	1.806602e-01	1.279227e-01	SFRP2	1	geneontology_Biological_Process	0.03225806	Up
GO:0071354	GO:0071354	cellular response to interleukin-6	1/31	51/18866	8.055211e-02	1.806602e-01	1.279227e-01	IL6	1	geneontology_Biological_Process	0.03225806	Up
GO:0090102	GO:0090102	cochlea development	1/31	51/18866	8.055211e-02	1.806602e-01	1.279227e-01	CTHRC1	1	geneontology_Biological_Process	0.03225806	Up
GO:0010976	GO:0010976	positive regulation of neuron projection development	2/31	290/18866	8.182208e-02	1.823015e-01	1.290849e-01	EFNA5/CRABP2	2	geneontology_Biological_Process	0.06451613	Up
GO:0010883	GO:0010883	regulation of lipid storage	1/31	52/18866	8.206701e-02	1.823015e-01	1.290849e-01	IL6	1	geneontology_Biological_Process	0.03225806	Up
GO:0030514	GO:0030514	negative regulation of BMP signaling pathway	1/31	52/18866	8.206701e-02	1.823015e-01	1.290849e-01	SFRP2	1	geneontology_Biological_Process	0.03225806	Up
GO:0048260	GO:0048260	positive regulation of receptor-mediated endocytosis	1/31	52/18866	8.206701e-02	1.823015e-01	1.290849e-01	CCL21	1	geneontology_Biological_Process	0.03225806	Up
GO:0071622	GO:0071622	regulation of granulocyte chemotaxis	1/31	52/18866	8.206701e-02	1.823015e-01	1.290849e-01	CCL21	1	geneontology_Biological_Process	0.03225806	Up
GO:0032731	GO:0032731	positive regulation of interleukin-1 beta production	1/31	53/18866	8.357949e-02	1.846044e-01	1.307156e-01	IL6	1	geneontology_Biological_Process	0.03225806	Up
GO:0045599	GO:0045599	negative regulation of fat cell differentiation	1/31	53/18866	8.357949e-02	1.846044e-01	1.307156e-01	IL6	1	geneontology_Biological_Process	0.03225806	Up
GO:1900024	GO:1900024	regulation of substrate adhesion-dependent cell spreading	1/31	53/18866	8.357949e-02	1.846044e-01	1.307156e-01	EFNA5	1	geneontology_Biological_Process	0.03225806	Up
GO:0031050	GO:0031050	dsRNA processing	1/31	54/18866	8.508957e-02	1.861306e-01	1.317962e-01	IL6	1	geneontology_Biological_Process	0.03225806	Up
GO:0032757	GO:0032757	positive regulation of interleukin-8 production	1/31	54/18866	8.508957e-02	1.861306e-01	1.317962e-01	IL6	1	geneontology_Biological_Process	0.03225806	Up
GO:0070918	GO:0070918	production of small RNA involved in gene silencing by RNA	1/31	54/18866	8.508957e-02	1.861306e-01	1.317962e-01	IL6	1	geneontology_Biological_Process	0.03225806	Up
GO:1901185	GO:1901185	negative regulation of ERBB signaling pathway	1/31	54/18866	8.508957e-02	1.861306e-01	1.317962e-01	GPRC5A	1	geneontology_Biological_Process	0.03225806	Up
GO:1903018	GO:1903018	regulation of glycoprotein metabolic process	1/31	54/18866	8.508957e-02	1.861306e-01	1.317962e-01	CCL21	1	geneontology_Biological_Process	0.03225806	Up
GO:0071356	GO:0071356	cellular response to tumor necrosis factor	2/31	297/18866	8.522992e-02	1.861306e-01	1.317962e-01	COL1A1/CCL21	2	geneontology_Biological_Process	0.06451613	Up
GO:0001954	GO:0001954	positive regulation of cell-matrix adhesion	1/31	55/18866	8.659724e-02	1.865494e-01	1.320928e-01	CCL21	1	geneontology_Biological_Process	0.03225806	Up
GO:0002720	GO:0002720	positive regulation of cytokine production involved in immune response	1/31	55/18866	8.659724e-02	1.865494e-01	1.320928e-01	IL6	1	geneontology_Biological_Process	0.03225806	Up
GO:0002931	GO:0002931	response to ischemia	1/31	55/18866	8.659724e-02	1.865494e-01	1.320928e-01	UCHL1	1	geneontology_Biological_Process	0.03225806	Up
GO:0050879	GO:0050879	multicellular organismal movement	1/31	55/18866	8.659724e-02	1.865494e-01	1.320928e-01	STAC2	1	geneontology_Biological_Process	0.03225806	Up
GO:0050881	GO:0050881	musculoskeletal movement	1/31	55/18866	8.659724e-02	1.865494e-01	1.320928e-01	STAC2	1	geneontology_Biological_Process	0.03225806	Up
GO:0060350	GO:0060350	endochondral bone morphogenesis	1/31	55/18866	8.659724e-02	1.865494e-01	1.320928e-01	COL1A1	1	geneontology_Biological_Process	0.03225806	Up
GO:0070741	GO:0070741	response to interleukin-6	1/31	55/18866	8.659724e-02	1.865494e-01	1.320928e-01	IL6	1	geneontology_Biological_Process	0.03225806	Up
GO:0031098	GO:0031098	stress-activated protein kinase signaling cascade	2/31	300/18866	8.670380e-02	1.865494e-01	1.320928e-01	SFRP2/CCL21	2	geneontology_Biological_Process	0.06451613	Up
GO:0048562	GO:0048562	embryonic organ morphogenesis	2/31	302/18866	8.769077e-02	1.878229e-01	1.329945e-01	HOXB9/CTHRC1	2	geneontology_Biological_Process	0.06451613	Up
GO:0010665	GO:0010665	regulation of cardiac muscle cell apoptotic process	1/31	56/18866	8.810250e-02	1.878229e-01	1.329945e-01	SFRP2	1	geneontology_Biological_Process	0.03225806	Up
GO:0031295	GO:0031295	T cell costimulation	1/31	56/18866	8.810250e-02	1.878229e-01	1.329945e-01	CCL21	1	geneontology_Biological_Process	0.03225806	Up
GO:0031529	GO:0031529	ruffle organization	1/31	56/18866	8.810250e-02	1.878229e-01	1.329945e-01	CCL21	1	geneontology_Biological_Process	0.03225806	Up
GO:0044273	GO:0044273	sulfur compound catabolic process	1/31	56/18866	8.810250e-02	1.878229e-01	1.329945e-01	LUM	1	geneontology_Biological_Process	0.03225806	Up
GO:0061178	GO:0061178	regulation of insulin secretion involved in cellular response to glucose stimulus	1/31	57/18866	8.960536e-02	1.901308e-01	1.346287e-01	EFNA5	1	geneontology_Biological_Process	0.03225806	Up
GO:1905517	GO:1905517	macrophage migration	1/31	57/18866	8.960536e-02	1.901308e-01	1.346287e-01	SAA1	1	geneontology_Biological_Process	0.03225806	Up
GO:0030216	GO:0030216	keratinocyte differentiation	2/31	306/18866	8.967508e-02	1.901308e-01	1.346287e-01	PI3/KRT19	2	geneontology_Biological_Process	0.06451613	Up
GO:0000768	GO:0000768	syncytium formation by plasma membrane fusion	1/31	58/18866	9.110582e-02	1.907323e-01	1.350546e-01	ADAM12	1	geneontology_Biological_Process	0.03225806	Up
GO:0010656	GO:0010656	negative regulation of muscle cell apoptotic process	1/31	58/18866	9.110582e-02	1.907323e-01	1.350546e-01	SFRP2	1	geneontology_Biological_Process	0.03225806	Up
GO:0010662	GO:0010662	regulation of striated muscle cell apoptotic process	1/31	58/18866	9.110582e-02	1.907323e-01	1.350546e-01	SFRP2	1	geneontology_Biological_Process	0.03225806	Up
GO:0031294	GO:0031294	lymphocyte costimulation	1/31	58/18866	9.110582e-02	1.907323e-01	1.350546e-01	CCL21	1	geneontology_Biological_Process	0.03225806	Up
GO:0043551	GO:0043551	regulation of phosphatidylinositol 3-kinase activity	1/31	58/18866	9.110582e-02	1.907323e-01	1.350546e-01	CCL21	1	geneontology_Biological_Process	0.03225806	Up
GO:0140253	GO:0140253	cell-cell fusion	1/31	58/18866	9.110582e-02	1.907323e-01	1.350546e-01	ADAM12	1	geneontology_Biological_Process	0.03225806	Up
GO:2000272	GO:2000272	negative regulation of signaling receptor activity	1/31	58/18866	9.110582e-02	1.907323e-01	1.350546e-01	GPRC5A	1	geneontology_Biological_Process	0.03225806	Up
GO:0010769	GO:0010769	regulation of cell morphogenesis involved in differentiation	2/31	310/18866	9.167301e-02	1.912319e-01	1.354083e-01	EFNA5/CRABP2	2	geneontology_Biological_Process	0.06451613	Up
GO:0018105	GO:0018105	peptidyl-serine phosphorylation	2/31	310/18866	9.167301e-02	1.912319e-01	1.354083e-01	IL6/SFRP2	2	geneontology_Biological_Process	0.06451613	Up
GO:0010659	GO:0010659	cardiac muscle cell apoptotic process	1/31	59/18866	9.260389e-02	1.912696e-01	1.354350e-01	SFRP2	1	geneontology_Biological_Process	0.03225806	Up
GO:0043030	GO:0043030	regulation of macrophage activation	1/31	59/18866	9.260389e-02	1.912696e-01	1.354350e-01	IL6	1	geneontology_Biological_Process	0.03225806	Up
GO:0050707	GO:0050707	regulation of cytokine secretion	1/31	59/18866	9.260389e-02	1.912696e-01	1.354350e-01	SAA1	1	geneontology_Biological_Process	0.03225806	Up
GO:0060113	GO:0060113	inner ear receptor cell differentiation	1/31	59/18866	9.260389e-02	1.912696e-01	1.354350e-01	CTHRC1	1	geneontology_Biological_Process	0.03225806	Up
GO:0098930	GO:0098930	axonal transport	1/31	59/18866	9.260389e-02	1.912696e-01	1.354350e-01	UCHL1	1	geneontology_Biological_Process	0.03225806	Up
GO:0070588	GO:0070588	calcium ion transmembrane transport	2/31	312/18866	9.267700e-02	1.912696e-01	1.354350e-01	STAC2/CCL21	2	geneontology_Biological_Process	0.06451613	Up
GO:1903532	GO:1903532	positive regulation of secretion by cell	2/31	313/18866	9.318024e-02	1.916717e-01	1.357198e-01	IL6/SAA1	2	geneontology_Biological_Process	0.06451613	Up
GO:0046879	GO:0046879	hormone secretion	2/31	314/18866	9.368430e-02	1.916717e-01	1.357198e-01	EFNA5/IL6	2	geneontology_Biological_Process	0.06451613	Up
GO:0006949	GO:0006949	syncytium formation	1/31	60/18866	9.409958e-02	1.916717e-01	1.357198e-01	ADAM12	1	geneontology_Biological_Process	0.03225806	Up
GO:0032653	GO:0032653	regulation of interleukin-10 production	1/31	60/18866	9.409958e-02	1.916717e-01	1.357198e-01	IL6	1	geneontology_Biological_Process	0.03225806	Up
GO:0042093	GO:0042093	T-helper cell differentiation	1/31	60/18866	9.409958e-02	1.916717e-01	1.357198e-01	IL6	1	geneontology_Biological_Process	0.03225806	Up
GO:0048747	GO:0048747	muscle fiber development	1/31	60/18866	9.409958e-02	1.916717e-01	1.357198e-01	UCHL1	1	geneontology_Biological_Process	0.03225806	Up
GO:0061900	GO:0061900	glial cell activation	1/31	60/18866	9.409958e-02	1.916717e-01	1.357198e-01	IL6	1	geneontology_Biological_Process	0.03225806	Up
GO:0098656	GO:0098656	anion transmembrane transport	2/31	315/18866	9.418919e-02	1.916717e-01	1.357198e-01	SLC38A5/CLIC6	2	geneontology_Biological_Process	0.06451613	Up
GO:0006027	GO:0006027	glycosaminoglycan catabolic process	1/31	61/18866	9.559287e-02	1.918450e-01	1.358425e-01	LUM	1	geneontology_Biological_Process	0.03225806	Up
GO:0010574	GO:0010574	regulation of vascular endothelial growth factor production	1/31	61/18866	9.559287e-02	1.918450e-01	1.358425e-01	IL6	1	geneontology_Biological_Process	0.03225806	Up
GO:0010658	GO:0010658	striated muscle cell apoptotic process	1/31	61/18866	9.559287e-02	1.918450e-01	1.358425e-01	SFRP2	1	geneontology_Biological_Process	0.03225806	Up
GO:0042733	GO:0042733	embryonic digit morphogenesis	1/31	61/18866	9.559287e-02	1.918450e-01	1.358425e-01	SFRP2	1	geneontology_Biological_Process	0.03225806	Up
GO:0045071	GO:0045071	negative regulation of viral genome replication	1/31	61/18866	9.559287e-02	1.918450e-01	1.358425e-01	SLPI	1	geneontology_Biological_Process	0.03225806	Up
GO:0046847	GO:0046847	filopodium assembly	1/31	61/18866	9.559287e-02	1.918450e-01	1.358425e-01	CCL21	1	geneontology_Biological_Process	0.03225806	Up
GO:1902041	GO:1902041	regulation of extrinsic apoptotic signaling pathway via death domain receptors	1/31	61/18866	9.559287e-02	1.918450e-01	1.358425e-01	SFRP2	1	geneontology_Biological_Process	0.03225806	Up
GO:1903078	GO:1903078	positive regulation of protein localization to plasma membrane	1/31	61/18866	9.559287e-02	1.918450e-01	1.358425e-01	STAC2	1	geneontology_Biological_Process	0.03225806	Up
GO:0007568	GO:0007568	aging	2/31	319/18866	9.621684e-02	1.927649e-01	1.364939e-01	MMP7/IGFBP1	2	geneontology_Biological_Process	0.06451613	Up
GO:0034612	GO:0034612	response to tumor necrosis factor	2/31	320/18866	9.672577e-02	1.934515e-01	1.369801e-01	COL1A1/CCL21	2	geneontology_Biological_Process	0.06451613	Up
GO:0002294	GO:0002294	CD4-positive, alpha-beta T cell differentiation involved in immune response	1/31	62/18866	9.708378e-02	1.935026e-01	1.370162e-01	IL6	1	geneontology_Biological_Process	0.03225806	Up
GO:1902475	GO:1902475	L-alpha-amino acid transmembrane transport	1/31	62/18866	9.708378e-02	1.935026e-01	1.370162e-01	SLC38A5	1	geneontology_Biological_Process	0.03225806	Up
GO:0007204	GO:0007204	positive regulation of cytosolic calcium ion concentration	2/31	322/18866	9.774600e-02	1.941424e-01	1.374693e-01	SAA1/CCL21	2	geneontology_Biological_Process	0.06451613	Up
GO:0009914	GO:0009914	hormone transport	2/31	323/18866	9.825731e-02	1.941424e-01	1.374693e-01	EFNA5/IL6	2	geneontology_Biological_Process	0.06451613	Up
GO:0002287	GO:0002287	alpha-beta T cell activation involved in immune response	1/31	63/18866	9.857232e-02	1.941424e-01	1.374693e-01	IL6	1	geneontology_Biological_Process	0.03225806	Up
GO:0002293	GO:0002293	alpha-beta T cell differentiation involved in immune response	1/31	63/18866	9.857232e-02	1.941424e-01	1.374693e-01	IL6	1	geneontology_Biological_Process	0.03225806	Up
GO:0032613	GO:0032613	interleukin-10 production	1/31	63/18866	9.857232e-02	1.941424e-01	1.374693e-01	IL6	1	geneontology_Biological_Process	0.03225806	Up
GO:0051893	GO:0051893	regulation of focal adhesion assembly	1/31	63/18866	9.857232e-02	1.941424e-01	1.374693e-01	EFNA5	1	geneontology_Biological_Process	0.03225806	Up
GO:0090109	GO:0090109	regulation of cell-substrate junction assembly	1/31	63/18866	9.857232e-02	1.941424e-01	1.374693e-01	EFNA5	1	geneontology_Biological_Process	0.03225806	Up
GO:0051235	GO:0051235	maintenance of location	2/31	324/18866	9.876940e-02	1.942020e-01	1.375115e-01	IL6/CCL21	2	geneontology_Biological_Process	0.06451613	Up
GO:0045453	GO:0045453	bone resorption	1/31	64/18866	1.000585e-01	1.954162e-01	1.383712e-01	IL6	1	geneontology_Biological_Process	0.03225806	Up
GO:0051926	GO:0051926	negative regulation of calcium ion transport	1/31	64/18866	1.000585e-01	1.954162e-01	1.383712e-01	SPINK1	1	geneontology_Biological_Process	0.03225806	Up
GO:0060135	GO:0060135	maternal process involved in female pregnancy	1/31	64/18866	1.000585e-01	1.954162e-01	1.383712e-01	MMP7	1	geneontology_Biological_Process	0.03225806	Up
GO:2000401	GO:2000401	regulation of lymphocyte migration	1/31	64/18866	1.000585e-01	1.954162e-01	1.383712e-01	CCL21	1	geneontology_Biological_Process	0.03225806	Up
GO:0006898	GO:0006898	receptor-mediated endocytosis	2/31	328/18866	1.008255e-01	1.963375e-01	1.390236e-01	SAA1/CCL21	2	geneontology_Biological_Process	0.06451613	Up
GO:1903037	GO:1903037	regulation of leukocyte cell-cell adhesion	2/31	329/18866	1.013415e-01	1.963375e-01	1.390236e-01	IL6/CCL21	2	geneontology_Biological_Process	0.06451613	Up
GO:0010573	GO:0010573	vascular endothelial growth factor production	1/31	65/18866	1.015423e-01	1.963375e-01	1.390236e-01	IL6	1	geneontology_Biological_Process	0.03225806	Up
GO:0035773	GO:0035773	insulin secretion involved in cellular response to glucose stimulus	1/31	65/18866	1.015423e-01	1.963375e-01	1.390236e-01	EFNA5	1	geneontology_Biological_Process	0.03225806	Up
GO:0098586	GO:0098586	cellular response to virus	1/31	65/18866	1.015423e-01	1.963375e-01	1.390236e-01	IL6	1	geneontology_Biological_Process	0.03225806	Up
GO:1905953	GO:1905953	negative regulation of lipid localization	1/31	65/18866	1.015423e-01	1.963375e-01	1.390236e-01	IL6	1	geneontology_Biological_Process	0.03225806	Up
GO:0060562	GO:0060562	epithelial tube morphogenesis	2/31	331/18866	1.023757e-01	1.974695e-01	1.398251e-01	SFRP2/CTHRC1	2	geneontology_Biological_Process	0.06451613	Up
GO:0050863	GO:0050863	regulation of T cell activation	2/31	332/18866	1.028940e-01	1.974695e-01	1.398251e-01	IL6/CCL21	2	geneontology_Biological_Process	0.06451613	Up
GO:0042490	GO:0042490	mechanoreceptor differentiation	1/31	66/18866	1.030237e-01	1.974695e-01	1.398251e-01	CTHRC1	1	geneontology_Biological_Process	0.03225806	Up
GO:0150116	GO:0150116	regulation of cell-substrate junction organization	1/31	66/18866	1.030237e-01	1.974695e-01	1.398251e-01	EFNA5	1	geneontology_Biological_Process	0.03225806	Up
GO:0018209	GO:0018209	peptidyl-serine modification	2/31	333/18866	1.034130e-01	1.974695e-01	1.398251e-01	IL6/SFRP2	2	geneontology_Biological_Process	0.06451613	Up
GO:0032496	GO:0032496	response to lipopolysaccharide	2/31	334/18866	1.039327e-01	1.974695e-01	1.398251e-01	SLPI/IL6	2	geneontology_Biological_Process	0.06451613	Up
GO:0006026	GO:0006026	aminoglycan catabolic process	1/31	67/18866	1.045027e-01	1.974695e-01	1.398251e-01	LUM	1	geneontology_Biological_Process	0.03225806	Up
GO:0030239	GO:0030239	myofibril assembly	1/31	67/18866	1.045027e-01	1.974695e-01	1.398251e-01	KRT19	1	geneontology_Biological_Process	0.03225806	Up
GO:0043550	GO:0043550	regulation of lipid kinase activity	1/31	67/18866	1.045027e-01	1.974695e-01	1.398251e-01	CCL21	1	geneontology_Biological_Process	0.03225806	Up
GO:0045123	GO:0045123	cellular extravasation	1/31	67/18866	1.045027e-01	1.974695e-01	1.398251e-01	CCL21	1	geneontology_Biological_Process	0.03225806	Up
GO:0051965	GO:0051965	positive regulation of synapse assembly	1/31	67/18866	1.045027e-01	1.974695e-01	1.398251e-01	EFNA5	1	geneontology_Biological_Process	0.03225806	Up
GO:0071300	GO:0071300	cellular response to retinoic acid	1/31	67/18866	1.045027e-01	1.974695e-01	1.398251e-01	COL1A1	1	geneontology_Biological_Process	0.03225806	Up
GO:0072678	GO:0072678	T cell migration	1/31	67/18866	1.045027e-01	1.974695e-01	1.398251e-01	CCL21	1	geneontology_Biological_Process	0.03225806	Up
GO:1900015	GO:1900015	regulation of cytokine production involved in inflammatory response	1/31	67/18866	1.045027e-01	1.974695e-01	1.398251e-01	IL6	1	geneontology_Biological_Process	0.03225806	Up
GO:0002637	GO:0002637	regulation of immunoglobulin production	1/31	68/18866	1.059794e-01	1.989679e-01	1.408861e-01	IL6	1	geneontology_Biological_Process	0.03225806	Up
GO:0032642	GO:0032642	regulation of chemokine production	1/31	68/18866	1.059794e-01	1.989679e-01	1.408861e-01	IL6	1	geneontology_Biological_Process	0.03225806	Up
GO:0071479	GO:0071479	cellular response to ionizing radiation	1/31	68/18866	1.059794e-01	1.989679e-01	1.408861e-01	SFRP2	1	geneontology_Biological_Process	0.03225806	Up
GO:1904377	GO:1904377	positive regulation of protein localization to cell periphery	1/31	68/18866	1.059794e-01	1.989679e-01	1.408861e-01	STAC2	1	geneontology_Biological_Process	0.03225806	Up
GO:0051047	GO:0051047	positive regulation of secretion	2/31	340/18866	1.070667e-01	2.006854e-01	1.421022e-01	IL6/SAA1	2	geneontology_Biological_Process	0.06451613	Up
GO:0042698	GO:0042698	ovulation cycle	1/31	69/18866	1.074538e-01	2.007644e-01	1.421582e-01	MMP7	1	geneontology_Biological_Process	0.03225806	Up
GO:0071230	GO:0071230	cellular response to amino acid stimulus	1/31	69/18866	1.074538e-01	2.007644e-01	1.421582e-01	COL1A1	1	geneontology_Biological_Process	0.03225806	Up
GO:0009101	GO:0009101	glycoprotein biosynthetic process	2/31	342/18866	1.081172e-01	2.016801e-01	1.428066e-01	GFPT2/CCL21	2	geneontology_Biological_Process	0.06451613	Up
GO:0010721	GO:0010721	negative regulation of cell development	2/31	343/18866	1.086435e-01	2.018943e-01	1.429582e-01	EFNA5/IL6	2	geneontology_Biological_Process	0.06451613	Up
GO:0001756	GO:0001756	somitogenesis	1/31	70/18866	1.089258e-01	2.018943e-01	1.429582e-01	SFRP2	1	geneontology_Biological_Process	0.03225806	Up
GO:0002534	GO:0002534	cytokine production involved in inflammatory response	1/31	70/18866	1.089258e-01	2.018943e-01	1.429582e-01	IL6	1	geneontology_Biological_Process	0.03225806	Up
GO:0008088	GO:0008088	axo-dendritic transport	1/31	70/18866	1.089258e-01	2.018943e-01	1.429582e-01	UCHL1	1	geneontology_Biological_Process	0.03225806	Up
GO:0048545	GO:0048545	response to steroid hormone	2/31	346/18866	1.102267e-01	2.030020e-01	1.437426e-01	IL6/COL1A1	2	geneontology_Biological_Process	0.06451613	Up
GO:0002292	GO:0002292	T cell differentiation involved in immune response	1/31	71/18866	1.103954e-01	2.030020e-01	1.437426e-01	IL6	1	geneontology_Biological_Process	0.03225806	Up
GO:0014823	GO:0014823	response to activity	1/31	71/18866	1.103954e-01	2.030020e-01	1.437426e-01	IL6	1	geneontology_Biological_Process	0.03225806	Up
GO:0035690	GO:0035690	cellular response to drug	1/31	71/18866	1.103954e-01	2.030020e-01	1.437426e-01	UCHL1	1	geneontology_Biological_Process	0.03225806	Up
GO:0042531	GO:0042531	positive regulation of tyrosine phosphorylation of STAT protein	1/31	71/18866	1.103954e-01	2.030020e-01	1.437426e-01	IL6	1	geneontology_Biological_Process	0.03225806	Up
GO:0045600	GO:0045600	positive regulation of fat cell differentiation	1/31	72/18866	1.118627e-01	2.047298e-01	1.449661e-01	SFRP2	1	geneontology_Biological_Process	0.03225806	Up
GO:0050663	GO:0050663	cytokine secretion	1/31	72/18866	1.118627e-01	2.047298e-01	1.449661e-01	SAA1	1	geneontology_Biological_Process	0.03225806	Up
GO:1904427	GO:1904427	positive regulation of calcium ion transmembrane transport	1/31	72/18866	1.118627e-01	2.047298e-01	1.449661e-01	STAC2	1	geneontology_Biological_Process	0.03225806	Up
GO:0030336	GO:0030336	negative regulation of cell migration	2/31	350/18866	1.123475e-01	2.052943e-01	1.453657e-01	SFRP2/CCL21	2	geneontology_Biological_Process	0.06451613	Up
GO:0002709	GO:0002709	regulation of T cell mediated immunity	1/31	73/18866	1.133276e-01	2.057931e-01	1.457189e-01	IL6	1	geneontology_Biological_Process	0.03225806	Up
GO:0003208	GO:0003208	cardiac ventricle morphogenesis	1/31	73/18866	1.133276e-01	2.057931e-01	1.457189e-01	SFRP2	1	geneontology_Biological_Process	0.03225806	Up
GO:0006487	GO:0006487	protein N-linked glycosylation	1/31	73/18866	1.133276e-01	2.057931e-01	1.457189e-01	GFPT2	1	geneontology_Biological_Process	0.03225806	Up
GO:0015807	GO:0015807	L-amino acid transport	1/31	73/18866	1.133276e-01	2.057931e-01	1.457189e-01	SLC38A5	1	geneontology_Biological_Process	0.03225806	Up
GO:0051222	GO:0051222	positive regulation of protein transport	2/31	354/18866	1.144792e-01	2.069046e-01	1.465060e-01	IL6/SAA1	2	geneontology_Biological_Process	0.06451613	Up
GO:2001259	GO:2001259	positive regulation of cation channel activity	1/31	74/18866	1.147903e-01	2.069046e-01	1.465060e-01	STAC2	1	geneontology_Biological_Process	0.03225806	Up
GO:0003002	GO:0003002	regionalization	2/31	355/18866	1.150139e-01	2.069046e-01	1.465060e-01	HOXB9/SFRP2	2	geneontology_Biological_Process	0.06451613	Up
GO:0002237	GO:0002237	response to molecule of bacterial origin	2/31	356/18866	1.155492e-01	2.069046e-01	1.465060e-01	SLPI/IL6	2	geneontology_Biological_Process	0.06451613	Up
GO:0051251	GO:0051251	positive regulation of lymphocyte activation	2/31	357/18866	1.160852e-01	2.069046e-01	1.465060e-01	IL6/CCL21	2	geneontology_Biological_Process	0.06451613	Up
GO:0051480	GO:0051480	regulation of cytosolic calcium ion concentration	2/31	357/18866	1.160852e-01	2.069046e-01	1.465060e-01	SAA1/CCL21	2	geneontology_Biological_Process	0.06451613	Up
GO:0001707	GO:0001707	mesoderm formation	1/31	75/18866	1.162505e-01	2.069046e-01	1.465060e-01	SFRP2	1	geneontology_Biological_Process	0.03225806	Up
GO:0008344	GO:0008344	adult locomotory behavior	1/31	75/18866	1.162505e-01	2.069046e-01	1.465060e-01	UCHL1	1	geneontology_Biological_Process	0.03225806	Up
GO:0009064	GO:0009064	glutamine family amino acid metabolic process	1/31	75/18866	1.162505e-01	2.069046e-01	1.465060e-01	GFPT2	1	geneontology_Biological_Process	0.03225806	Up
GO:0031100	GO:0031100	animal organ regeneration	1/31	75/18866	1.162505e-01	2.069046e-01	1.465060e-01	IL6	1	geneontology_Biological_Process	0.03225806	Up
GO:0032602	GO:0032602	chemokine production	1/31	75/18866	1.162505e-01	2.069046e-01	1.465060e-01	IL6	1	geneontology_Biological_Process	0.03225806	Up
GO:0043627	GO:0043627	response to estrogen	1/31	75/18866	1.162505e-01	2.069046e-01	1.465060e-01	KRT19	1	geneontology_Biological_Process	0.03225806	Up
GO:0045685	GO:0045685	regulation of glial cell differentiation	1/31	75/18866	1.162505e-01	2.069046e-01	1.465060e-01	IL6	1	geneontology_Biological_Process	0.03225806	Up
GO:0032956	GO:0032956	regulation of actin cytoskeleton organization	2/31	360/18866	1.176970e-01	2.088608e-01	1.478911e-01	EFNA5/CCL21	2	geneontology_Biological_Process	0.06451613	Up
GO:0071229	GO:0071229	cellular response to acid chemical	1/31	76/18866	1.177085e-01	2.088608e-01	1.478911e-01	COL1A1	1	geneontology_Biological_Process	0.03225806	Up
GO:0014015	GO:0014015	positive regulation of gliogenesis	1/31	77/18866	1.191641e-01	2.104279e-01	1.490008e-01	IL6	1	geneontology_Biological_Process	0.03225806	Up
GO:0048332	GO:0048332	mesoderm morphogenesis	1/31	77/18866	1.191641e-01	2.104279e-01	1.490008e-01	SFRP2	1	geneontology_Biological_Process	0.03225806	Up
GO:0150076	GO:0150076	neuroinflammatory response	1/31	77/18866	1.191641e-01	2.104279e-01	1.490008e-01	IL6	1	geneontology_Biological_Process	0.03225806	Up
GO:0043687	GO:0043687	post-translational protein modification	2/31	363/18866	1.193148e-01	2.104279e-01	1.490008e-01	IL6/IGFBP1	2	geneontology_Biological_Process	0.06451613	Up
GO:0007159	GO:0007159	leukocyte cell-cell adhesion	2/31	364/18866	1.198554e-01	2.110615e-01	1.494494e-01	IL6/CCL21	2	geneontology_Biological_Process	0.06451613	Up
GO:0009913	GO:0009913	epidermal cell differentiation	2/31	365/18866	1.203965e-01	2.111258e-01	1.494949e-01	PI3/KRT19	2	geneontology_Biological_Process	0.06451613	Up
GO:2000146	GO:2000146	negative regulation of cell motility	2/31	365/18866	1.203965e-01	2.111258e-01	1.494949e-01	SFRP2/CCL21	2	geneontology_Biological_Process	0.06451613	Up
GO:0043367	GO:0043367	CD4-positive, alpha-beta T cell differentiation	1/31	78/18866	1.206174e-01	2.111258e-01	1.494949e-01	IL6	1	geneontology_Biological_Process	0.03225806	Up
GO:0043900	GO:0043900	regulation of multi-organism process	1/31	78/18866	1.206174e-01	2.111258e-01	1.494949e-01	SPINK1	1	geneontology_Biological_Process	0.03225806	Up
GO:0051098	GO:0051098	regulation of binding	2/31	367/18866	1.214808e-01	2.123178e-01	1.503390e-01	SLPI/CTHRC1	2	geneontology_Biological_Process	0.06451613	Up
GO:0031016	GO:0031016	pancreas development	1/31	79/18866	1.220684e-01	2.127059e-01	1.506138e-01	IL6	1	geneontology_Biological_Process	0.03225806	Up
GO:0042246	GO:0042246	tissue regeneration	1/31	79/18866	1.220684e-01	2.127059e-01	1.506138e-01	IGFBP1	1	geneontology_Biological_Process	0.03225806	Up
GO:1904951	GO:1904951	positive regulation of establishment of protein localization	2/31	370/18866	1.231119e-01	2.139491e-01	1.514941e-01	IL6/SAA1	2	geneontology_Biological_Process	0.06451613	Up
GO:0002312	GO:0002312	B cell activation involved in immune response	1/31	80/18866	1.235170e-01	2.139491e-01	1.514941e-01	IL6	1	geneontology_Biological_Process	0.03225806	Up
GO:0003151	GO:0003151	outflow tract morphogenesis	1/31	80/18866	1.235170e-01	2.139491e-01	1.514941e-01	SFRP2	1	geneontology_Biological_Process	0.03225806	Up
GO:0009988	GO:0009988	cell-cell recognition	1/31	80/18866	1.235170e-01	2.139491e-01	1.514941e-01	CCL21	1	geneontology_Biological_Process	0.03225806	Up
GO:0001960	GO:0001960	negative regulation of cytokine-mediated signaling pathway	1/31	81/18866	1.249634e-01	2.151736e-01	1.523611e-01	IL6	1	geneontology_Biological_Process	0.03225806	Up
GO:0019915	GO:0019915	lipid storage	1/31	81/18866	1.249634e-01	2.151736e-01	1.523611e-01	IL6	1	geneontology_Biological_Process	0.03225806	Up
GO:0034644	GO:0034644	cellular response to UV	1/31	81/18866	1.249634e-01	2.151736e-01	1.523611e-01	MFAP4	1	geneontology_Biological_Process	0.03225806	Up
GO:0050829	GO:0050829	defense response to Gram-negative bacterium	1/31	81/18866	1.249634e-01	2.151736e-01	1.523611e-01	IL6	1	geneontology_Biological_Process	0.03225806	Up
GO:0002718	GO:0002718	regulation of cytokine production involved in immune response	1/31	83/18866	1.278491e-01	2.188476e-01	1.549626e-01	IL6	1	geneontology_Biological_Process	0.03225806	Up
GO:0048041	GO:0048041	focal adhesion assembly	1/31	83/18866	1.278491e-01	2.188476e-01	1.549626e-01	EFNA5	1	geneontology_Biological_Process	0.03225806	Up
GO:0048708	GO:0048708	astrocyte differentiation	1/31	83/18866	1.278491e-01	2.188476e-01	1.549626e-01	IL6	1	geneontology_Biological_Process	0.03225806	Up
GO:2001021	GO:2001021	negative regulation of response to DNA damage stimulus	1/31	83/18866	1.278491e-01	2.188476e-01	1.549626e-01	SFRP2	1	geneontology_Biological_Process	0.03225806	Up
GO:0045666	GO:0045666	positive regulation of neuron differentiation	2/31	380/18866	1.285888e-01	2.197905e-01	1.556303e-01	EFNA5/CRABP2	2	geneontology_Biological_Process	0.06451613	Up
GO:0032092	GO:0032092	positive regulation of protein binding	1/31	85/18866	1.307257e-01	2.221382e-01	1.572926e-01	CTHRC1	1	geneontology_Biological_Process	0.03225806	Up
GO:0043154	GO:0043154	negative regulation of cysteine-type endopeptidase activity involved in apoptotic process	1/31	85/18866	1.307257e-01	2.221382e-01	1.572926e-01	SFRP2	1	geneontology_Biological_Process	0.03225806	Up
GO:0070509	GO:0070509	calcium ion import	1/31	85/18866	1.307257e-01	2.221382e-01	1.572926e-01	SPINK1	1	geneontology_Biological_Process	0.03225806	Up
GO:0072384	GO:0072384	organelle transport along microtubule	1/31	85/18866	1.307257e-01	2.221382e-01	1.572926e-01	UCHL1	1	geneontology_Biological_Process	0.03225806	Up
GO:0001776	GO:0001776	leukocyte homeostasis	1/31	86/18866	1.321605e-01	2.229490e-01	1.578668e-01	IL6	1	geneontology_Biological_Process	0.03225806	Up
GO:0006112	GO:0006112	energy reserve metabolic process	1/31	86/18866	1.321605e-01	2.229490e-01	1.578668e-01	GFPT2	1	geneontology_Biological_Process	0.03225806	Up
GO:0042509	GO:0042509	regulation of tyrosine phosphorylation of STAT protein	1/31	86/18866	1.321605e-01	2.229490e-01	1.578668e-01	IL6	1	geneontology_Biological_Process	0.03225806	Up
GO:1903901	GO:1903901	negative regulation of viral life cycle	1/31	86/18866	1.321605e-01	2.229490e-01	1.578668e-01	SLPI	1	geneontology_Biological_Process	0.03225806	Up
GO:2000106	GO:2000106	regulation of leukocyte apoptotic process	1/31	86/18866	1.321605e-01	2.229490e-01	1.578668e-01	CCL21	1	geneontology_Biological_Process	0.03225806	Up
GO:0048013	GO:0048013	ephrin receptor signaling pathway	1/31	87/18866	1.335930e-01	2.247143e-01	1.591167e-01	EFNA5	1	geneontology_Biological_Process	0.03225806	Up
GO:0060761	GO:0060761	negative regulation of response to cytokine stimulus	1/31	87/18866	1.335930e-01	2.247143e-01	1.591167e-01	IL6	1	geneontology_Biological_Process	0.03225806	Up
GO:0032755	GO:0032755	positive regulation of interleukin-6 production	1/31	88/18866	1.350233e-01	2.264655e-01	1.603568e-01	IL6	1	geneontology_Biological_Process	0.03225806	Up
GO:0070098	GO:0070098	chemokine-mediated signaling pathway	1/31	88/18866	1.350233e-01	2.264655e-01	1.603568e-01	CCL21	1	geneontology_Biological_Process	0.03225806	Up
GO:0001892	GO:0001892	embryonic placenta development	1/31	89/18866	1.364512e-01	2.268989e-01	1.606636e-01	KRT19	1	geneontology_Biological_Process	0.03225806	Up
GO:0007260	GO:0007260	tyrosine phosphorylation of STAT protein	1/31	89/18866	1.364512e-01	2.268989e-01	1.606636e-01	IL6	1	geneontology_Biological_Process	0.03225806	Up
GO:0008625	GO:0008625	extrinsic apoptotic signaling pathway via death domain receptors	1/31	89/18866	1.364512e-01	2.268989e-01	1.606636e-01	SFRP2	1	geneontology_Biological_Process	0.03225806	Up
GO:0043506	GO:0043506	regulation of JUN kinase activity	1/31	89/18866	1.364512e-01	2.268989e-01	1.606636e-01	SFRP2	1	geneontology_Biological_Process	0.03225806	Up
GO:0061053	GO:0061053	somite development	1/31	89/18866	1.364512e-01	2.268989e-01	1.606636e-01	SFRP2	1	geneontology_Biological_Process	0.03225806	Up
GO:1901019	GO:1901019	regulation of calcium ion transmembrane transporter activity	1/31	89/18866	1.364512e-01	2.268989e-01	1.606636e-01	STAC2	1	geneontology_Biological_Process	0.03225806	Up
GO:0010959	GO:0010959	regulation of metal ion transport	2/31	396/18866	1.374724e-01	2.279001e-01	1.613726e-01	SPINK1/STAC2	2	geneontology_Biological_Process	0.06451613	Up
GO:0042058	GO:0042058	regulation of epidermal growth factor receptor signaling pathway	1/31	90/18866	1.378769e-01	2.279001e-01	1.613726e-01	GPRC5A	1	geneontology_Biological_Process	0.03225806	Up
GO:0046427	GO:0046427	positive regulation of receptor signaling pathway via JAK-STAT	1/31	90/18866	1.378769e-01	2.279001e-01	1.613726e-01	IL6	1	geneontology_Biological_Process	0.03225806	Up
GO:0070542	GO:0070542	response to fatty acid	1/31	90/18866	1.378769e-01	2.279001e-01	1.613726e-01	CCL21	1	geneontology_Biological_Process	0.03225806	Up
GO:0040013	GO:0040013	negative regulation of locomotion	2/31	397/18866	1.380323e-01	2.279001e-01	1.613726e-01	SFRP2/CCL21	2	geneontology_Biological_Process	0.06451613	Up
GO:0030901	GO:0030901	midbrain development	1/31	91/18866	1.393003e-01	2.286961e-01	1.619362e-01	SFRP2	1	geneontology_Biological_Process	0.03225806	Up
GO:0033273	GO:0033273	response to vitamin	1/31	91/18866	1.393003e-01	2.286961e-01	1.619362e-01	COL1A1	1	geneontology_Biological_Process	0.03225806	Up
GO:0034103	GO:0034103	regulation of tissue remodeling	1/31	91/18866	1.393003e-01	2.286961e-01	1.619362e-01	IL6	1	geneontology_Biological_Process	0.03225806	Up
GO:0097306	GO:0097306	cellular response to alcohol	1/31	91/18866	1.393003e-01	2.286961e-01	1.619362e-01	EFNA5	1	geneontology_Biological_Process	0.03225806	Up
GO:0051271	GO:0051271	negative regulation of cellular component movement	2/31	400/18866	1.397152e-01	2.290542e-01	1.621898e-01	SFRP2/CCL21	2	geneontology_Biological_Process	0.06451613	Up
GO:0003333	GO:0003333	amino acid transmembrane transport	1/31	92/18866	1.407214e-01	2.303794e-01	1.631281e-01	SLC38A5	1	geneontology_Biological_Process	0.03225806	Up
GO:0002532	GO:0002532	production of molecular mediator involved in inflammatory response	1/31	93/18866	1.421403e-01	2.307550e-01	1.633940e-01	IL6	1	geneontology_Biological_Process	0.03225806	Up
GO:0030510	GO:0030510	regulation of BMP signaling pathway	1/31	93/18866	1.421403e-01	2.307550e-01	1.633940e-01	SFRP2	1	geneontology_Biological_Process	0.03225806	Up
GO:0032677	GO:0032677	regulation of interleukin-8 production	1/31	93/18866	1.421403e-01	2.307550e-01	1.633940e-01	IL6	1	geneontology_Biological_Process	0.03225806	Up
GO:0061097	GO:0061097	regulation of protein tyrosine kinase activity	1/31	93/18866	1.421403e-01	2.307550e-01	1.633940e-01	GPRC5A	1	geneontology_Biological_Process	0.03225806	Up
GO:1904894	GO:1904894	positive regulation of receptor signaling pathway via STAT	1/31	93/18866	1.421403e-01	2.307550e-01	1.633940e-01	IL6	1	geneontology_Biological_Process	0.03225806	Up
GO:2000117	GO:2000117	negative regulation of cysteine-type endopeptidase activity	1/31	93/18866	1.421403e-01	2.307550e-01	1.633940e-01	SFRP2	1	geneontology_Biological_Process	0.03225806	Up
GO:0032970	GO:0032970	regulation of actin filament-based process	2/31	405/18866	1.425305e-01	2.310661e-01	1.636144e-01	EFNA5/CCL21	2	geneontology_Biological_Process	0.06451613	Up
GO:0002696	GO:0002696	positive regulation of leukocyte activation	2/31	406/18866	1.430951e-01	2.314407e-01	1.638796e-01	IL6/CCL21	2	geneontology_Biological_Process	0.06451613	Up
GO:0010660	GO:0010660	regulation of muscle cell apoptotic process	1/31	94/18866	1.435569e-01	2.314407e-01	1.638796e-01	SFRP2	1	geneontology_Biological_Process	0.03225806	Up
GO:0051591	GO:0051591	response to cAMP	1/31	94/18866	1.435569e-01	2.314407e-01	1.638796e-01	COL1A1	1	geneontology_Biological_Process	0.03225806	Up
GO:1904035	GO:1904035	regulation of epithelial cell apoptotic process	1/31	94/18866	1.435569e-01	2.314407e-01	1.638796e-01	IL6	1	geneontology_Biological_Process	0.03225806	Up
GO:0097194	GO:0097194	execution phase of apoptosis	1/31	95/18866	1.449712e-01	2.330753e-01	1.650370e-01	IL6	1	geneontology_Biological_Process	0.03225806	Up
GO:1903725	GO:1903725	regulation of phospholipid metabolic process	1/31	95/18866	1.449712e-01	2.330753e-01	1.650370e-01	CCL21	1	geneontology_Biological_Process	0.03225806	Up
GO:0032651	GO:0032651	regulation of interleukin-1 beta production	1/31	97/18866	1.477931e-01	2.343749e-01	1.659573e-01	IL6	1	geneontology_Biological_Process	0.03225806	Up
GO:0035710	GO:0035710	CD4-positive, alpha-beta T cell activation	1/31	97/18866	1.477931e-01	2.343749e-01	1.659573e-01	IL6	1	geneontology_Biological_Process	0.03225806	Up
GO:0048704	GO:0048704	embryonic skeletal system morphogenesis	1/31	97/18866	1.477931e-01	2.343749e-01	1.659573e-01	HOXB9	1	geneontology_Biological_Process	0.03225806	Up
GO:1901184	GO:1901184	regulation of ERBB signaling pathway	1/31	97/18866	1.477931e-01	2.343749e-01	1.659573e-01	GPRC5A	1	geneontology_Biological_Process	0.03225806	Up
GO:1901655	GO:1901655	cellular response to ketone	1/31	97/18866	1.477931e-01	2.343749e-01	1.659573e-01	EFNA5	1	geneontology_Biological_Process	0.03225806	Up
GO:1902476	GO:1902476	chloride transmembrane transport	1/31	97/18866	1.477931e-01	2.343749e-01	1.659573e-01	CLIC6	1	geneontology_Biological_Process	0.03225806	Up
GO:1990823	GO:1990823	response to leukemia inhibitory factor	1/31	97/18866	1.477931e-01	2.343749e-01	1.659573e-01	GFPT2	1	geneontology_Biological_Process	0.03225806	Up
GO:1990830	GO:1990830	cellular response to leukemia inhibitory factor	1/31	97/18866	1.477931e-01	2.343749e-01	1.659573e-01	GFPT2	1	geneontology_Biological_Process	0.03225806	Up
GO:1990868	GO:1990868	response to chemokine	1/31	97/18866	1.477931e-01	2.343749e-01	1.659573e-01	CCL21	1	geneontology_Biological_Process	0.03225806	Up
GO:1990869	GO:1990869	cellular response to chemokine	1/31	97/18866	1.477931e-01	2.343749e-01	1.659573e-01	CCL21	1	geneontology_Biological_Process	0.03225806	Up
GO:0009100	GO:0009100	glycoprotein metabolic process	2/31	415/18866	1.481988e-01	2.346985e-01	1.661864e-01	GFPT2/CCL21	2	geneontology_Biological_Process	0.06451613	Up
GO:0010657	GO:0010657	muscle cell apoptotic process	1/31	98/18866	1.492006e-01	2.353246e-01	1.666297e-01	SFRP2	1	geneontology_Biological_Process	0.03225806	Up
GO:0010771	GO:0010771	negative regulation of cell morphogenesis involved in differentiation	1/31	98/18866	1.492006e-01	2.353246e-01	1.666297e-01	EFNA5	1	geneontology_Biological_Process	0.03225806	Up
GO:2001243	GO:2001243	negative regulation of intrinsic apoptotic signaling pathway	1/31	98/18866	1.492006e-01	2.353246e-01	1.666297e-01	SFRP2	1	geneontology_Biological_Process	0.03225806	Up
GO:0007044	GO:0007044	cell-substrate junction assembly	1/31	99/18866	1.506060e-01	2.368991e-01	1.677446e-01	EFNA5	1	geneontology_Biological_Process	0.03225806	Up
GO:0050830	GO:0050830	defense response to Gram-positive bacterium	1/31	99/18866	1.506060e-01	2.368991e-01	1.677446e-01	IL6	1	geneontology_Biological_Process	0.03225806	Up
GO:0050867	GO:0050867	positive regulation of cell activation	2/31	421/18866	1.516229e-01	2.371830e-01	1.679456e-01	IL6/CCL21	2	geneontology_Biological_Process	0.06451613	Up
GO:0002702	GO:0002702	positive regulation of production of molecular mediator of immune response	1/31	100/18866	1.520090e-01	2.371830e-01	1.679456e-01	IL6	1	geneontology_Biological_Process	0.03225806	Up
GO:0035282	GO:0035282	segmentation	1/31	100/18866	1.520090e-01	2.371830e-01	1.679456e-01	SFRP2	1	geneontology_Biological_Process	0.03225806	Up
GO:0045069	GO:0045069	regulation of viral genome replication	1/31	100/18866	1.520090e-01	2.371830e-01	1.679456e-01	SLPI	1	geneontology_Biological_Process	0.03225806	Up
GO:0045807	GO:0045807	positive regulation of endocytosis	1/31	100/18866	1.520090e-01	2.371830e-01	1.679456e-01	CCL21	1	geneontology_Biological_Process	0.03225806	Up
GO:0070301	GO:0070301	cellular response to hydrogen peroxide	1/31	100/18866	1.520090e-01	2.371830e-01	1.679456e-01	IL6	1	geneontology_Biological_Process	0.03225806	Up
GO:0001708	GO:0001708	cell fate specification	1/31	101/18866	1.534098e-01	2.377750e-01	1.683648e-01	SFRP2	1	geneontology_Biological_Process	0.03225806	Up
GO:0030838	GO:0030838	positive regulation of actin filament polymerization	1/31	101/18866	1.534098e-01	2.377750e-01	1.683648e-01	CCL21	1	geneontology_Biological_Process	0.03225806	Up
GO:0032637	GO:0032637	interleukin-8 production	1/31	101/18866	1.534098e-01	2.377750e-01	1.683648e-01	IL6	1	geneontology_Biological_Process	0.03225806	Up
GO:0042102	GO:0042102	positive regulation of T cell proliferation	1/31	101/18866	1.534098e-01	2.377750e-01	1.683648e-01	IL6	1	geneontology_Biological_Process	0.03225806	Up
GO:0042116	GO:0042116	macrophage activation	1/31	101/18866	1.534098e-01	2.377750e-01	1.683648e-01	IL6	1	geneontology_Biological_Process	0.03225806	Up
GO:0050727	GO:0050727	regulation of inflammatory response	2/31	425/18866	1.539149e-01	2.382406e-01	1.686945e-01	IL6/SAA1	2	geneontology_Biological_Process	0.06451613	Up
GO:0150115	GO:0150115	cell-substrate junction organization	1/31	102/18866	1.548084e-01	2.389880e-01	1.692238e-01	EFNA5	1	geneontology_Biological_Process	0.03225806	Up
GO:1903076	GO:1903076	regulation of protein localization to plasma membrane	1/31	102/18866	1.548084e-01	2.389880e-01	1.692238e-01	STAC2	1	geneontology_Biological_Process	0.03225806	Up
GO:0008630	GO:0008630	intrinsic apoptotic signaling pathway in response to DNA damage	1/31	103/18866	1.562047e-01	2.395551e-01	1.696253e-01	SFRP2	1	geneontology_Biological_Process	0.03225806	Up
GO:0042472	GO:0042472	inner ear morphogenesis	1/31	103/18866	1.562047e-01	2.395551e-01	1.696253e-01	CTHRC1	1	geneontology_Biological_Process	0.03225806	Up
GO:0048661	GO:0048661	positive regulation of smooth muscle cell proliferation	1/31	103/18866	1.562047e-01	2.395551e-01	1.696253e-01	IL6	1	geneontology_Biological_Process	0.03225806	Up
GO:0070498	GO:0070498	interleukin-1-mediated signaling pathway	1/31	103/18866	1.562047e-01	2.395551e-01	1.696253e-01	IL6	1	geneontology_Biological_Process	0.03225806	Up
GO:1901890	GO:1901890	positive regulation of cell junction assembly	1/31	103/18866	1.562047e-01	2.395551e-01	1.696253e-01	EFNA5	1	geneontology_Biological_Process	0.03225806	Up
GO:0002367	GO:0002367	cytokine production involved in immune response	1/31	104/18866	1.575989e-01	2.404260e-01	1.702420e-01	IL6	1	geneontology_Biological_Process	0.03225806	Up
GO:0002456	GO:0002456	T cell mediated immunity	1/31	104/18866	1.575989e-01	2.404260e-01	1.702420e-01	IL6	1	geneontology_Biological_Process	0.03225806	Up
GO:0048525	GO:0048525	negative regulation of viral process	1/31	104/18866	1.575989e-01	2.404260e-01	1.702420e-01	SLPI	1	geneontology_Biological_Process	0.03225806	Up
GO:0120034	GO:0120034	positive regulation of plasma membrane bounded cell projection assembly	1/31	104/18866	1.575989e-01	2.404260e-01	1.702420e-01	CCL21	1	geneontology_Biological_Process	0.03225806	Up
GO:0002824	GO:0002824	positive regulation of adaptive immune response based on somatic recombination of immune receptors built from immunoglobulin superfamily domains	1/31	105/18866	1.589907e-01	2.408810e-01	1.705641e-01	IL6	1	geneontology_Biological_Process	0.03225806	Up
GO:0006614	GO:0006614	SRP-dependent cotranslational protein targeting to membrane	1/31	105/18866	1.589907e-01	2.408810e-01	1.705641e-01	RPS4Y1	1	geneontology_Biological_Process	0.03225806	Up
GO:0007631	GO:0007631	feeding behavior	1/31	105/18866	1.589907e-01	2.408810e-01	1.705641e-01	UCHL1	1	geneontology_Biological_Process	0.03225806	Up
GO:0021549	GO:0021549	cerebellum development	1/31	105/18866	1.589907e-01	2.408810e-01	1.705641e-01	TRNP1	1	geneontology_Biological_Process	0.03225806	Up
GO:0048259	GO:0048259	regulation of receptor-mediated endocytosis	1/31	105/18866	1.589907e-01	2.408810e-01	1.705641e-01	CCL21	1	geneontology_Biological_Process	0.03225806	Up
GO:0002708	GO:0002708	positive regulation of lymphocyte mediated immunity	1/31	106/18866	1.603804e-01	2.408810e-01	1.705641e-01	IL6	1	geneontology_Biological_Process	0.03225806	Up
GO:0019233	GO:0019233	sensory perception of pain	1/31	106/18866	1.603804e-01	2.408810e-01	1.705641e-01	UCHL1	1	geneontology_Biological_Process	0.03225806	Up
GO:0032091	GO:0032091	negative regulation of protein binding	1/31	106/18866	1.603804e-01	2.408810e-01	1.705641e-01	SLPI	1	geneontology_Biological_Process	0.03225806	Up
GO:0032414	GO:0032414	positive regulation of ion transmembrane transporter activity	1/31	106/18866	1.603804e-01	2.408810e-01	1.705641e-01	STAC2	1	geneontology_Biological_Process	0.03225806	Up
GO:0032611	GO:0032611	interleukin-1 beta production	1/31	106/18866	1.603804e-01	2.408810e-01	1.705641e-01	IL6	1	geneontology_Biological_Process	0.03225806	Up
GO:0034446	GO:0034446	substrate adhesion-dependent cell spreading	1/31	106/18866	1.603804e-01	2.408810e-01	1.705641e-01	EFNA5	1	geneontology_Biological_Process	0.03225806	Up
GO:0046632	GO:0046632	alpha-beta T cell differentiation	1/31	106/18866	1.603804e-01	2.408810e-01	1.705641e-01	IL6	1	geneontology_Biological_Process	0.03225806	Up
GO:0050905	GO:0050905	neuromuscular process	1/31	107/18866	1.617678e-01	2.420279e-01	1.713763e-01	UCHL1	1	geneontology_Biological_Process	0.03225806	Up
GO:0051963	GO:0051963	regulation of synapse assembly	1/31	107/18866	1.617678e-01	2.420279e-01	1.713763e-01	EFNA5	1	geneontology_Biological_Process	0.03225806	Up
GO:2001237	GO:2001237	negative regulation of extrinsic apoptotic signaling pathway	1/31	107/18866	1.617678e-01	2.420279e-01	1.713763e-01	SFRP2	1	geneontology_Biological_Process	0.03225806	Up
GO:0001523	GO:0001523	retinoid metabolic process	1/31	108/18866	1.631530e-01	2.431628e-01	1.721798e-01	CRABP2	1	geneontology_Biological_Process	0.03225806	Up
GO:0006024	GO:0006024	glycosaminoglycan biosynthetic process	1/31	108/18866	1.631530e-01	2.431628e-01	1.721798e-01	LUM	1	geneontology_Biological_Process	0.03225806	Up
GO:0032526	GO:0032526	response to retinoic acid	1/31	108/18866	1.631530e-01	2.431628e-01	1.721798e-01	COL1A1	1	geneontology_Biological_Process	0.03225806	Up
GO:0048608	GO:0048608	reproductive structure development	2/31	443/18866	1.643150e-01	2.436640e-01	1.725348e-01	KRT19/SFRP2	2	geneontology_Biological_Process	0.06451613	Up
GO:0048732	GO:0048732	gland development	2/31	443/18866	1.643150e-01	2.436640e-01	1.725348e-01	HOXB9/IL6	2	geneontology_Biological_Process	0.06451613	Up
GO:0002286	GO:0002286	T cell activation involved in immune response	1/31	109/18866	1.645360e-01	2.436640e-01	1.725348e-01	IL6	1	geneontology_Biological_Process	0.03225806	Up
GO:0006613	GO:0006613	cotranslational protein targeting to membrane	1/31	109/18866	1.645360e-01	2.436640e-01	1.725348e-01	RPS4Y1	1	geneontology_Biological_Process	0.03225806	Up
GO:0090630	GO:0090630	activation of GTPase activity	1/31	109/18866	1.645360e-01	2.436640e-01	1.725348e-01	CCL21	1	geneontology_Biological_Process	0.03225806	Up
GO:0002821	GO:0002821	positive regulation of adaptive immune response	1/31	110/18866	1.659168e-01	2.453967e-01	1.737616e-01	IL6	1	geneontology_Biological_Process	0.03225806	Up
GO:0009314	GO:0009314	response to radiation	2/31	447/18866	1.666443e-01	2.455366e-01	1.738607e-01	SFRP2/MFAP4	2	geneontology_Biological_Process	0.06451613	Up
GO:0043434	GO:0043434	response to peptide hormone	2/31	447/18866	1.666443e-01	2.455366e-01	1.738607e-01	COL1A1/IGFBP1	2	geneontology_Biological_Process	0.06451613	Up
GO:0061458	GO:0061458	reproductive system development	2/31	447/18866	1.666443e-01	2.455366e-01	1.738607e-01	KRT19/SFRP2	2	geneontology_Biological_Process	0.06451613	Up
GO:0006821	GO:0006821	chloride transport	1/31	111/18866	1.672954e-01	2.461844e-01	1.743194e-01	CLIC6	1	geneontology_Biological_Process	0.03225806	Up
GO:0010927	GO:0010927	cellular component assembly involved in morphogenesis	1/31	112/18866	1.686718e-01	2.478964e-01	1.755316e-01	KRT19	1	geneontology_Biological_Process	0.03225806	Up
GO:0035821	GO:0035821	modulation of process of other organism	1/31	113/18866	1.700459e-01	2.491248e-01	1.764014e-01	SLPI	1	geneontology_Biological_Process	0.03225806	Up
GO:1903510	GO:1903510	mucopolysaccharide metabolic process	1/31	113/18866	1.700459e-01	2.491248e-01	1.764014e-01	LUM	1	geneontology_Biological_Process	0.03225806	Up
GO:0050673	GO:0050673	epithelial cell proliferation	2/31	453/18866	1.701497e-01	2.491248e-01	1.764014e-01	IL6/SFRP2	2	geneontology_Biological_Process	0.06451613	Up
GO:0007389	GO:0007389	pattern specification process	2/31	455/18866	1.713211e-01	2.494130e-01	1.766055e-01	HOXB9/SFRP2	2	geneontology_Biological_Process	0.06451613	Up
GO:0016101	GO:0016101	diterpenoid metabolic process	1/31	114/18866	1.714179e-01	2.494130e-01	1.766055e-01	CRABP2	1	geneontology_Biological_Process	0.03225806	Up
GO:0022037	GO:0022037	metencephalon development	1/31	114/18866	1.714179e-01	2.494130e-01	1.766055e-01	TRNP1	1	geneontology_Biological_Process	0.03225806	Up
GO:0032411	GO:0032411	positive regulation of transporter activity	1/31	114/18866	1.714179e-01	2.494130e-01	1.766055e-01	STAC2	1	geneontology_Biological_Process	0.03225806	Up
GO:0043200	GO:0043200	response to amino acid	1/31	114/18866	1.714179e-01	2.494130e-01	1.766055e-01	COL1A1	1	geneontology_Biological_Process	0.03225806	Up
GO:0006874	GO:0006874	cellular calcium ion homeostasis	2/31	456/18866	1.719074e-01	2.498130e-01	1.768888e-01	SAA1/CCL21	2	geneontology_Biological_Process	0.06451613	Up
GO:0006023	GO:0006023	aminoglycan biosynthetic process	1/31	115/18866	1.727877e-01	2.504668e-01	1.773517e-01	LUM	1	geneontology_Biological_Process	0.03225806	Up
GO:0048640	GO:0048640	negative regulation of developmental growth	1/31	115/18866	1.727877e-01	2.504668e-01	1.773517e-01	SFRP2	1	geneontology_Biological_Process	0.03225806	Up
GO:0006979	GO:0006979	response to oxidative stress	2/31	458/18866	1.730811e-01	2.505801e-01	1.774319e-01	IL6/COL1A1	2	geneontology_Biological_Process	0.06451613	Up
GO:0060964	GO:0060964	regulation of gene silencing by miRNA	1/31	116/18866	1.741553e-01	2.518220e-01	1.783113e-01	IL6	1	geneontology_Biological_Process	0.03225806	Up
GO:0014902	GO:0014902	myotube differentiation	1/31	117/18866	1.755207e-01	2.531673e-01	1.792639e-01	ADAM12	1	geneontology_Biological_Process	0.03225806	Up
GO:1904019	GO:1904019	epithelial cell apoptotic process	1/31	117/18866	1.755207e-01	2.531673e-01	1.792639e-01	IL6	1	geneontology_Biological_Process	0.03225806	Up
GO:0051209	GO:0051209	release of sequestered calcium ion into cytosol	1/31	118/18866	1.768839e-01	2.548179e-01	1.804326e-01	CCL21	1	geneontology_Biological_Process	0.03225806	Up
GO:0051283	GO:0051283	negative regulation of sequestering of calcium ion	1/31	119/18866	1.782449e-01	2.564611e-01	1.815962e-01	CCL21	1	geneontology_Biological_Process	0.03225806	Up
GO:0055074	GO:0055074	calcium ion homeostasis	2/31	468/18866	1.789704e-01	2.568290e-01	1.818566e-01	SAA1/CCL21	2	geneontology_Biological_Process	0.06451613	Up
GO:0000184	GO:0000184	nuclear-transcribed mRNA catabolic process, nonsense-mediated decay	1/31	120/18866	1.796038e-01	2.568290e-01	1.818566e-01	RPS4Y1	1	geneontology_Biological_Process	0.03225806	Up
GO:0045047	GO:0045047	protein targeting to ER	1/31	120/18866	1.796038e-01	2.568290e-01	1.818566e-01	RPS4Y1	1	geneontology_Biological_Process	0.03225806	Up
GO:0060147	GO:0060147	regulation of posttranscriptional gene silencing	1/31	120/18866	1.796038e-01	2.568290e-01	1.818566e-01	IL6	1	geneontology_Biological_Process	0.03225806	Up
GO:0060966	GO:0060966	regulation of gene silencing by RNA	1/31	120/18866	1.796038e-01	2.568290e-01	1.818566e-01	IL6	1	geneontology_Biological_Process	0.03225806	Up
GO:0051282	GO:0051282	regulation of sequestering of calcium ion	1/31	121/18866	1.809604e-01	2.581347e-01	1.827812e-01	CCL21	1	geneontology_Biological_Process	0.03225806	Up
GO:0098661	GO:0098661	inorganic anion transmembrane transport	1/31	121/18866	1.809604e-01	2.581347e-01	1.827812e-01	CLIC6	1	geneontology_Biological_Process	0.03225806	Up
GO:0010811	GO:0010811	positive regulation of cell-substrate adhesion	1/31	122/18866	1.823149e-01	2.591143e-01	1.834748e-01	CCL21	1	geneontology_Biological_Process	0.03225806	Up
GO:0021782	GO:0021782	glial cell development	1/31	122/18866	1.823149e-01	2.591143e-01	1.834748e-01	IL6	1	geneontology_Biological_Process	0.03225806	Up
GO:0051928	GO:0051928	positive regulation of calcium ion transport	1/31	122/18866	1.823149e-01	2.591143e-01	1.834748e-01	STAC2	1	geneontology_Biological_Process	0.03225806	Up
GO:0007173	GO:0007173	epidermal growth factor receptor signaling pathway	1/31	123/18866	1.836673e-01	2.600836e-01	1.841612e-01	GPRC5A	1	geneontology_Biological_Process	0.03225806	Up
GO:0042471	GO:0042471	ear morphogenesis	1/31	123/18866	1.836673e-01	2.600836e-01	1.841612e-01	CTHRC1	1	geneontology_Biological_Process	0.03225806	Up
GO:1904375	GO:1904375	regulation of protein localization to cell periphery	1/31	123/18866	1.836673e-01	2.600836e-01	1.841612e-01	STAC2	1	geneontology_Biological_Process	0.03225806	Up
GO:0006721	GO:0006721	terpenoid metabolic process	1/31	124/18866	1.850175e-01	2.607268e-01	1.846166e-01	CRABP2	1	geneontology_Biological_Process	0.03225806	Up
GO:0022612	GO:0022612	gland morphogenesis	1/31	124/18866	1.850175e-01	2.607268e-01	1.846166e-01	IL6	1	geneontology_Biological_Process	0.03225806	Up
GO:0051208	GO:0051208	sequestering of calcium ion	1/31	124/18866	1.850175e-01	2.607268e-01	1.846166e-01	CCL21	1	geneontology_Biological_Process	0.03225806	Up
GO:0072599	GO:0072599	establishment of protein localization to endoplasmic reticulum	1/31	124/18866	1.850175e-01	2.607268e-01	1.846166e-01	RPS4Y1	1	geneontology_Biological_Process	0.03225806	Up
GO:0030968	GO:0030968	endoplasmic reticulum unfolded protein response	1/31	125/18866	1.863655e-01	2.619920e-01	1.855125e-01	IGFBP1	1	geneontology_Biological_Process	0.03225806	Up
GO:0035270	GO:0035270	endocrine system development	1/31	125/18866	1.863655e-01	2.619920e-01	1.855125e-01	IL6	1	geneontology_Biological_Process	0.03225806	Up
GO:0043087	GO:0043087	regulation of GTPase activity	2/31	481/18866	1.866757e-01	2.621116e-01	1.855972e-01	EFNA5/CCL21	2	geneontology_Biological_Process	0.06451613	Up
GO:0042110	GO:0042110	T cell activation	2/31	483/18866	1.878657e-01	2.634647e-01	1.865553e-01	IL6/CCL21	2	geneontology_Biological_Process	0.06451613	Up
GO:0001704	GO:0001704	formation of primary germ layer	1/31	127/18866	1.890550e-01	2.641777e-01	1.870602e-01	SFRP2	1	geneontology_Biological_Process	0.03225806	Up
GO:0019079	GO:0019079	viral genome replication	1/31	127/18866	1.890550e-01	2.641777e-01	1.870602e-01	SLPI	1	geneontology_Biological_Process	0.03225806	Up
GO:1905477	GO:1905477	positive regulation of protein localization to membrane	1/31	127/18866	1.890550e-01	2.641777e-01	1.870602e-01	STAC2	1	geneontology_Biological_Process	0.03225806	Up
GO:0014013	GO:0014013	regulation of gliogenesis	1/31	128/18866	1.903966e-01	2.654151e-01	1.879364e-01	IL6	1	geneontology_Biological_Process	0.03225806	Up
GO:0072089	GO:0072089	stem cell proliferation	1/31	128/18866	1.903966e-01	2.654151e-01	1.879364e-01	SFRP2	1	geneontology_Biological_Process	0.03225806	Up
GO:0034765	GO:0034765	regulation of ion transmembrane transport	2/31	489/18866	1.914429e-01	2.663254e-01	1.885809e-01	CLIC6/STAC2	2	geneontology_Biological_Process	0.06451613	Up
GO:0002576	GO:0002576	platelet degranulation	1/31	129/18866	1.917360e-01	2.663254e-01	1.885809e-01	ISLR	1	geneontology_Biological_Process	0.03225806	Up
GO:0071482	GO:0071482	cellular response to light stimulus	1/31	129/18866	1.917360e-01	2.663254e-01	1.885809e-01	MFAP4	1	geneontology_Biological_Process	0.03225806	Up
GO:0072503	GO:0072503	cellular divalent inorganic cation homeostasis	2/31	492/18866	1.932352e-01	2.680880e-01	1.898290e-01	SAA1/CCL21	2	geneontology_Biological_Process	0.06451613	Up
GO:0003206	GO:0003206	cardiac chamber morphogenesis	1/31	131/18866	1.944083e-01	2.690741e-01	1.905272e-01	SFRP2	1	geneontology_Biological_Process	0.03225806	Up
GO:0003231	GO:0003231	cardiac ventricle development	1/31	131/18866	1.944083e-01	2.690741e-01	1.905272e-01	SFRP2	1	geneontology_Biological_Process	0.03225806	Up
GO:0001101	GO:0001101	response to acid chemical	1/31	132/18866	1.957413e-01	2.702763e-01	1.913785e-01	COL1A1	1	geneontology_Biological_Process	0.03225806	Up
GO:0042476	GO:0042476	odontogenesis	1/31	132/18866	1.957413e-01	2.702763e-01	1.913785e-01	COL1A1	1	geneontology_Biological_Process	0.03225806	Up
GO:0090101	GO:0090101	negative regulation of transmembrane receptor protein serine/threonine kinase signaling pathway	1/31	133/18866	1.970722e-01	2.716925e-01	1.923813e-01	SFRP2	1	geneontology_Biological_Process	0.03225806	Up
GO:0022604	GO:0022604	regulation of cell morphogenesis	2/31	499/18866	1.974268e-01	2.716925e-01	1.923813e-01	EFNA5/CRABP2	2	geneontology_Biological_Process	0.06451613	Up
GO:0007498	GO:0007498	mesoderm development	1/31	134/18866	1.984009e-01	2.716925e-01	1.923813e-01	SFRP2	1	geneontology_Biological_Process	0.03225806	Up
GO:0034754	GO:0034754	cellular hormone metabolic process	1/31	134/18866	1.984009e-01	2.716925e-01	1.923813e-01	CRABP2	1	geneontology_Biological_Process	0.03225806	Up
GO:0045995	GO:0045995	regulation of embryonic development	1/31	134/18866	1.984009e-01	2.716925e-01	1.923813e-01	SFRP2	1	geneontology_Biological_Process	0.03225806	Up
GO:0046683	GO:0046683	response to organophosphorus	1/31	134/18866	1.984009e-01	2.716925e-01	1.923813e-01	COL1A1	1	geneontology_Biological_Process	0.03225806	Up
GO:0071333	GO:0071333	cellular response to glucose stimulus	1/31	134/18866	1.984009e-01	2.716925e-01	1.923813e-01	EFNA5	1	geneontology_Biological_Process	0.03225806	Up
GO:0048565	GO:0048565	digestive tract development	1/31	135/18866	1.997275e-01	2.731877e-01	1.934400e-01	SFRP2	1	geneontology_Biological_Process	0.03225806	Up
GO:0045727	GO:0045727	positive regulation of translation	1/31	136/18866	2.010519e-01	2.739112e-01	1.939523e-01	IL6	1	geneontology_Biological_Process	0.03225806	Up
GO:0050671	GO:0050671	positive regulation of lymphocyte proliferation	1/31	136/18866	2.010519e-01	2.739112e-01	1.939523e-01	IL6	1	geneontology_Biological_Process	0.03225806	Up
GO:0071331	GO:0071331	cellular response to hexose stimulus	1/31	136/18866	2.010519e-01	2.739112e-01	1.939523e-01	EFNA5	1	geneontology_Biological_Process	0.03225806	Up
GO:0030183	GO:0030183	B cell differentiation	1/31	137/18866	2.023743e-01	2.739112e-01	1.939523e-01	IL6	1	geneontology_Biological_Process	0.03225806	Up
GO:0030534	GO:0030534	adult behavior	1/31	137/18866	2.023743e-01	2.739112e-01	1.939523e-01	UCHL1	1	geneontology_Biological_Process	0.03225806	Up
GO:0032273	GO:0032273	positive regulation of protein polymerization	1/31	137/18866	2.023743e-01	2.739112e-01	1.939523e-01	CCL21	1	geneontology_Biological_Process	0.03225806	Up
GO:0032946	GO:0032946	positive regulation of mononuclear cell proliferation	1/31	137/18866	2.023743e-01	2.739112e-01	1.939523e-01	IL6	1	geneontology_Biological_Process	0.03225806	Up
GO:0071326	GO:0071326	cellular response to monosaccharide stimulus	1/31	137/18866	2.023743e-01	2.739112e-01	1.939523e-01	EFNA5	1	geneontology_Biological_Process	0.03225806	Up
GO:1903038	GO:1903038	negative regulation of leukocyte cell-cell adhesion	1/31	137/18866	2.023743e-01	2.739112e-01	1.939523e-01	CCL21	1	geneontology_Biological_Process	0.03225806	Up
GO:0002705	GO:0002705	positive regulation of leukocyte mediated immunity	1/31	138/18866	2.036945e-01	2.750584e-01	1.947647e-01	IL6	1	geneontology_Biological_Process	0.03225806	Up
GO:0046330	GO:0046330	positive regulation of JNK cascade	1/31	138/18866	2.036945e-01	2.750584e-01	1.947647e-01	CCL21	1	geneontology_Biological_Process	0.03225806	Up
GO:0009411	GO:0009411	response to UV	1/31	140/18866	2.063286e-01	2.776491e-01	1.965991e-01	MFAP4	1	geneontology_Biological_Process	0.03225806	Up
GO:0060968	GO:0060968	regulation of gene silencing	1/31	140/18866	2.063286e-01	2.776491e-01	1.965991e-01	IL6	1	geneontology_Biological_Process	0.03225806	Up
GO:0097553	GO:0097553	calcium ion transmembrane import into cytosol	1/31	140/18866	2.063286e-01	2.776491e-01	1.965991e-01	CCL21	1	geneontology_Biological_Process	0.03225806	Up
GO:0001889	GO:0001889	liver development	1/31	141/18866	2.076425e-01	2.781310e-01	1.969403e-01	IL6	1	geneontology_Biological_Process	0.03225806	Up
GO:0008584	GO:0008584	male gonad development	1/31	141/18866	2.076425e-01	2.781310e-01	1.969403e-01	SFRP2	1	geneontology_Biological_Process	0.03225806	Up
GO:0030010	GO:0030010	establishment of cell polarity	1/31	141/18866	2.076425e-01	2.781310e-01	1.969403e-01	CCL21	1	geneontology_Biological_Process	0.03225806	Up
GO:0032355	GO:0032355	response to estradiol	1/31	141/18866	2.076425e-01	2.781310e-01	1.969403e-01	COL1A1	1	geneontology_Biological_Process	0.03225806	Up
GO:0030879	GO:0030879	mammary gland development	1/31	142/18866	2.089542e-01	2.789252e-01	1.975026e-01	HOXB9	1	geneontology_Biological_Process	0.03225806	Up
GO:0046425	GO:0046425	regulation of receptor signaling pathway via JAK-STAT	1/31	142/18866	2.089542e-01	2.789252e-01	1.975026e-01	IL6	1	geneontology_Biological_Process	0.03225806	Up
GO:0046546	GO:0046546	development of primary male sexual characteristics	1/31	142/18866	2.089542e-01	2.789252e-01	1.975026e-01	SFRP2	1	geneontology_Biological_Process	0.03225806	Up
GO:0008286	GO:0008286	insulin receptor signaling pathway	1/31	143/18866	2.102639e-01	2.803519e-01	1.985129e-01	IGFBP1	1	geneontology_Biological_Process	0.03225806	Up
GO:0002700	GO:0002700	regulation of production of molecular mediator of immune response	1/31	144/18866	2.115715e-01	2.808087e-01	1.988363e-01	IL6	1	geneontology_Biological_Process	0.03225806	Up
GO:0006720	GO:0006720	isoprenoid metabolic process	1/31	144/18866	2.115715e-01	2.808087e-01	1.988363e-01	CRABP2	1	geneontology_Biological_Process	0.03225806	Up
GO:0010212	GO:0010212	response to ionizing radiation	1/31	144/18866	2.115715e-01	2.808087e-01	1.988363e-01	SFRP2	1	geneontology_Biological_Process	0.03225806	Up
GO:0061008	GO:0061008	hepaticobiliary system development	1/31	144/18866	2.115715e-01	2.808087e-01	1.988363e-01	IL6	1	geneontology_Biological_Process	0.03225806	Up
GO:0038127	GO:0038127	ERBB signaling pathway	1/31	145/18866	2.128770e-01	2.818985e-01	1.996080e-01	GPRC5A	1	geneontology_Biological_Process	0.03225806	Up
GO:0071322	GO:0071322	cellular response to carbohydrate stimulus	1/31	145/18866	2.128770e-01	2.818985e-01	1.996080e-01	EFNA5	1	geneontology_Biological_Process	0.03225806	Up
GO:0034620	GO:0034620	cellular response to unfolded protein	1/31	146/18866	2.141804e-01	2.826598e-01	2.001471e-01	IGFBP1	1	geneontology_Biological_Process	0.03225806	Up
GO:0044344	GO:0044344	cellular response to fibroblast growth factor stimulus	1/31	146/18866	2.141804e-01	2.826598e-01	2.001471e-01	COL1A1	1	geneontology_Biological_Process	0.03225806	Up
GO:0046631	GO:0046631	alpha-beta T cell activation	1/31	146/18866	2.141804e-01	2.826598e-01	2.001471e-01	IL6	1	geneontology_Biological_Process	0.03225806	Up
GO:0051384	GO:0051384	response to glucocorticoid	1/31	147/18866	2.154817e-01	2.834132e-01	2.006805e-01	IL6	1	geneontology_Biological_Process	0.03225806	Up
GO:0055123	GO:0055123	digestive system development	1/31	147/18866	2.154817e-01	2.834132e-01	2.006805e-01	SFRP2	1	geneontology_Biological_Process	0.03225806	Up
GO:1904064	GO:1904064	positive regulation of cation transmembrane transport	1/31	147/18866	2.154817e-01	2.834132e-01	2.006805e-01	STAC2	1	geneontology_Biological_Process	0.03225806	Up
GO:0014074	GO:0014074	response to purine-containing compound	1/31	149/18866	2.180780e-01	2.865043e-01	2.028693e-01	COL1A1	1	geneontology_Biological_Process	0.03225806	Up
GO:0070665	GO:0070665	positive regulation of leukocyte proliferation	1/31	150/18866	2.193731e-01	2.875566e-01	2.036144e-01	IL6	1	geneontology_Biological_Process	0.03225806	Up
GO:1905039	GO:1905039	carboxylic acid transmembrane transport	1/31	150/18866	2.193731e-01	2.875566e-01	2.036144e-01	SLC38A5	1	geneontology_Biological_Process	0.03225806	Up
GO:0050871	GO:0050871	positive regulation of B cell activation	1/31	151/18866	2.206661e-01	2.882776e-01	2.041249e-01	IL6	1	geneontology_Biological_Process	0.03225806	Up
GO:1903825	GO:1903825	organic acid transmembrane transport	1/31	151/18866	2.206661e-01	2.882776e-01	2.041249e-01	SLC38A5	1	geneontology_Biological_Process	0.03225806	Up
GO:1904892	GO:1904892	regulation of receptor signaling pathway via STAT	1/31	151/18866	2.206661e-01	2.882776e-01	2.041249e-01	IL6	1	geneontology_Biological_Process	0.03225806	Up
GO:0007605	GO:0007605	sensory perception of sound	1/31	152/18866	2.219570e-01	2.889910e-01	2.046301e-01	COL1A1	1	geneontology_Biological_Process	0.03225806	Up
GO:0070972	GO:0070972	protein localization to endoplasmic reticulum	1/31	152/18866	2.219570e-01	2.889910e-01	2.046301e-01	RPS4Y1	1	geneontology_Biological_Process	0.03225806	Up
GO:1903169	GO:1903169	regulation of calcium ion transmembrane transport	1/31	152/18866	2.219570e-01	2.889910e-01	2.046301e-01	STAC2	1	geneontology_Biological_Process	0.03225806	Up
GO:0001678	GO:0001678	cellular glucose homeostasis	1/31	153/18866	2.232458e-01	2.893743e-01	2.049015e-01	EFNA5	1	geneontology_Biological_Process	0.03225806	Up
GO:0002822	GO:0002822	regulation of adaptive immune response based on somatic recombination of immune receptors built from immunoglobulin superfamily domains	1/31	153/18866	2.232458e-01	2.893743e-01	2.049015e-01	IL6	1	geneontology_Biological_Process	0.03225806	Up
GO:0045834	GO:0045834	positive regulation of lipid metabolic process	1/31	153/18866	2.232458e-01	2.893743e-01	2.049015e-01	CCL21	1	geneontology_Biological_Process	0.03225806	Up
GO:0071774	GO:0071774	response to fibroblast growth factor	1/31	153/18866	2.232458e-01	2.893743e-01	2.049015e-01	COL1A1	1	geneontology_Biological_Process	0.03225806	Up
GO:0002262	GO:0002262	myeloid cell homeostasis	1/31	154/18866	2.245326e-01	2.900732e-01	2.053964e-01	IL6	1	geneontology_Biological_Process	0.03225806	Up
GO:0002706	GO:0002706	regulation of lymphocyte mediated immunity	1/31	154/18866	2.245326e-01	2.900732e-01	2.053964e-01	IL6	1	geneontology_Biological_Process	0.03225806	Up
GO:0061351	GO:0061351	neural precursor cell proliferation	1/31	154/18866	2.245326e-01	2.900732e-01	2.053964e-01	TRNP1	1	geneontology_Biological_Process	0.03225806	Up
GO:0030509	GO:0030509	BMP signaling pathway	1/31	155/18866	2.258173e-01	2.910868e-01	2.061141e-01	SFRP2	1	geneontology_Biological_Process	0.03225806	Up
GO:0048754	GO:0048754	branching morphogenesis of an epithelial tube	1/31	155/18866	2.258173e-01	2.910868e-01	2.061141e-01	SFRP2	1	geneontology_Biological_Process	0.03225806	Up
GO:0000187	GO:0000187	activation of MAPK activity	1/31	156/18866	2.271000e-01	2.914491e-01	2.063706e-01	SAA1	1	geneontology_Biological_Process	0.03225806	Up
GO:0001890	GO:0001890	placenta development	1/31	156/18866	2.271000e-01	2.914491e-01	2.063706e-01	KRT19	1	geneontology_Biological_Process	0.03225806	Up
GO:0006865	GO:0006865	amino acid transport	1/31	156/18866	2.271000e-01	2.914491e-01	2.063706e-01	SLC38A5	1	geneontology_Biological_Process	0.03225806	Up
GO:0030902	GO:0030902	hindbrain development	1/31	156/18866	2.271000e-01	2.914491e-01	2.063706e-01	TRNP1	1	geneontology_Biological_Process	0.03225806	Up
GO:0043271	GO:0043271	negative regulation of ion transport	1/31	157/18866	2.283805e-01	2.924477e-01	2.070777e-01	SPINK1	1	geneontology_Biological_Process	0.03225806	Up
GO:1903900	GO:1903900	regulation of viral life cycle	1/31	157/18866	2.283805e-01	2.924477e-01	2.070777e-01	SLPI	1	geneontology_Biological_Process	0.03225806	Up
GO:0030203	GO:0030203	glycosaminoglycan metabolic process	1/31	158/18866	2.296591e-01	2.931175e-01	2.075520e-01	LUM	1	geneontology_Biological_Process	0.03225806	Up
GO:0050729	GO:0050729	positive regulation of inflammatory response	1/31	158/18866	2.296591e-01	2.931175e-01	2.075520e-01	IL6	1	geneontology_Biological_Process	0.03225806	Up
GO:0060402	GO:0060402	calcium ion transport into cytosol	1/31	158/18866	2.296591e-01	2.931175e-01	2.075520e-01	CCL21	1	geneontology_Biological_Process	0.03225806	Up
GO:0032675	GO:0032675	regulation of interleukin-6 production	1/31	159/18866	2.309356e-01	2.944239e-01	2.084770e-01	IL6	1	geneontology_Biological_Process	0.03225806	Up
GO:0007286	GO:0007286	spermatid development	1/31	160/18866	2.322100e-01	2.957248e-01	2.093982e-01	SPINK1	1	geneontology_Biological_Process	0.03225806	Up
GO:0010970	GO:0010970	transport along microtubule	1/31	161/18866	2.334824e-01	2.966960e-01	2.100859e-01	UCHL1	1	geneontology_Biological_Process	0.03225806	Up
GO:0034767	GO:0034767	positive regulation of ion transmembrane transport	1/31	161/18866	2.334824e-01	2.966960e-01	2.100859e-01	STAC2	1	geneontology_Biological_Process	0.03225806	Up
GO:0007338	GO:0007338	single fertilization	1/31	162/18866	2.347528e-01	2.976604e-01	2.107687e-01	SPINK1	1	geneontology_Biological_Process	0.03225806	Up
GO:2001236	GO:2001236	regulation of extrinsic apoptotic signaling pathway	1/31	162/18866	2.347528e-01	2.976604e-01	2.107687e-01	SFRP2	1	geneontology_Biological_Process	0.03225806	Up
GO:0031214	GO:0031214	biomineral tissue development	1/31	163/18866	2.360211e-01	2.986180e-01	2.114468e-01	COL1A1	1	geneontology_Biological_Process	0.03225806	Up
GO:0110148	GO:0110148	biomineralization	1/31	163/18866	2.360211e-01	2.986180e-01	2.114468e-01	COL1A1	1	geneontology_Biological_Process	0.03225806	Up
GO:0007259	GO:0007259	receptor signaling pathway via JAK-STAT	1/31	164/18866	2.372874e-01	2.995689e-01	2.121201e-01	IL6	1	geneontology_Biological_Process	0.03225806	Up
GO:0046661	GO:0046661	male sex differentiation	1/31	164/18866	2.372874e-01	2.995689e-01	2.121201e-01	SFRP2	1	geneontology_Biological_Process	0.03225806	Up
GO:0035967	GO:0035967	cellular response to topologically incorrect protein	1/31	166/18866	2.398139e-01	3.017766e-01	2.136834e-01	IGFBP1	1	geneontology_Biological_Process	0.03225806	Up
GO:0048515	GO:0048515	spermatid differentiation	1/31	166/18866	2.398139e-01	3.017766e-01	2.136834e-01	SPINK1	1	geneontology_Biological_Process	0.03225806	Up
GO:2001242	GO:2001242	regulation of intrinsic apoptotic signaling pathway	1/31	166/18866	2.398139e-01	3.017766e-01	2.136834e-01	SFRP2	1	geneontology_Biological_Process	0.03225806	Up
GO:0034250	GO:0034250	positive regulation of cellular amide metabolic process	1/31	167/18866	2.410741e-01	3.027079e-01	2.143428e-01	IL6	1	geneontology_Biological_Process	0.03225806	Up
GO:0042129	GO:0042129	regulation of T cell proliferation	1/31	167/18866	2.410741e-01	3.027079e-01	2.143428e-01	IL6	1	geneontology_Biological_Process	0.03225806	Up
GO:0002819	GO:0002819	regulation of adaptive immune response	1/31	168/18866	2.423322e-01	3.033062e-01	2.147664e-01	IL6	1	geneontology_Biological_Process	0.03225806	Up
GO:0071772	GO:0071772	response to BMP	1/31	168/18866	2.423322e-01	3.033062e-01	2.147664e-01	SFRP2	1	geneontology_Biological_Process	0.03225806	Up
GO:0071773	GO:0071773	cellular response to BMP stimulus	1/31	168/18866	2.423322e-01	3.033062e-01	2.147664e-01	SFRP2	1	geneontology_Biological_Process	0.03225806	Up
GO:0051100	GO:0051100	negative regulation of binding	1/31	169/18866	2.435884e-01	3.045509e-01	2.156478e-01	SLPI	1	geneontology_Biological_Process	0.03225806	Up
GO:0032635	GO:0032635	interleukin-6 production	1/31	170/18866	2.448426e-01	3.048093e-01	2.158308e-01	IL6	1	geneontology_Biological_Process	0.03225806	Up
GO:0032874	GO:0032874	positive regulation of stress-activated MAPK cascade	1/31	170/18866	2.448426e-01	3.048093e-01	2.158308e-01	CCL21	1	geneontology_Biological_Process	0.03225806	Up
GO:0034614	GO:0034614	cellular response to reactive oxygen species	1/31	170/18866	2.448426e-01	3.048093e-01	2.158308e-01	IL6	1	geneontology_Biological_Process	0.03225806	Up
GO:2000241	GO:2000241	regulation of reproductive process	1/31	170/18866	2.448426e-01	3.048093e-01	2.158308e-01	SPINK1	1	geneontology_Biological_Process	0.03225806	Up
GO:0051302	GO:0051302	regulation of cell division	1/31	171/18866	2.460947e-01	3.057142e-01	2.164715e-01	SFRP2	1	geneontology_Biological_Process	0.03225806	Up
GO:1905952	GO:1905952	regulation of lipid localization	1/31	171/18866	2.460947e-01	3.057142e-01	2.164715e-01	IL6	1	geneontology_Biological_Process	0.03225806	Up
GO:0006022	GO:0006022	aminoglycan metabolic process	1/31	172/18866	2.473448e-01	3.062866e-01	2.168768e-01	LUM	1	geneontology_Biological_Process	0.03225806	Up
GO:0015698	GO:0015698	inorganic anion transport	1/31	172/18866	2.473448e-01	3.062866e-01	2.168768e-01	CLIC6	1	geneontology_Biological_Process	0.03225806	Up
GO:0070304	GO:0070304	positive regulation of stress-activated protein kinase signaling cascade	1/31	172/18866	2.473448e-01	3.062866e-01	2.168768e-01	CCL21	1	geneontology_Biological_Process	0.03225806	Up
GO:0048660	GO:0048660	regulation of smooth muscle cell proliferation	1/31	173/18866	2.485929e-01	3.067644e-01	2.172152e-01	IL6	1	geneontology_Biological_Process	0.03225806	Up
GO:0050954	GO:0050954	sensory perception of mechanical stimulus	1/31	173/18866	2.485929e-01	3.067644e-01	2.172152e-01	COL1A1	1	geneontology_Biological_Process	0.03225806	Up
GO:0003205	GO:0003205	cardiac chamber development	1/31	174/18866	2.498390e-01	3.067644e-01	2.172152e-01	SFRP2	1	geneontology_Biological_Process	0.03225806	Up
GO:0010469	GO:0010469	regulation of signaling receptor activity	1/31	174/18866	2.498390e-01	3.067644e-01	2.172152e-01	GPRC5A	1	geneontology_Biological_Process	0.03225806	Up
GO:0015718	GO:0015718	monocarboxylic acid transport	1/31	174/18866	2.498390e-01	3.067644e-01	2.172152e-01	SLC38A5	1	geneontology_Biological_Process	0.03225806	Up
GO:0030833	GO:0030833	regulation of actin filament polymerization	1/31	174/18866	2.498390e-01	3.067644e-01	2.172152e-01	CCL21	1	geneontology_Biological_Process	0.03225806	Up
GO:0051099	GO:0051099	positive regulation of binding	1/31	174/18866	2.498390e-01	3.067644e-01	2.172152e-01	CTHRC1	1	geneontology_Biological_Process	0.03225806	Up
GO:0097696	GO:0097696	receptor signaling pathway via STAT	1/31	174/18866	2.498390e-01	3.067644e-01	2.172152e-01	IL6	1	geneontology_Biological_Process	0.03225806	Up
GO:0048659	GO:0048659	smooth muscle cell proliferation	1/31	175/18866	2.510832e-01	3.076429e-01	2.178372e-01	IL6	1	geneontology_Biological_Process	0.03225806	Up
GO:0050680	GO:0050680	negative regulation of epithelial cell proliferation	1/31	175/18866	2.510832e-01	3.076429e-01	2.178372e-01	SFRP2	1	geneontology_Biological_Process	0.03225806	Up
GO:0016241	GO:0016241	regulation of macroautophagy	1/31	176/18866	2.523253e-01	3.088398e-01	2.186847e-01	UCHL1	1	geneontology_Biological_Process	0.03225806	Up
GO:0006941	GO:0006941	striated muscle contraction	1/31	178/18866	2.548035e-01	3.102420e-01	2.196776e-01	STAC2	1	geneontology_Biological_Process	0.03225806	Up
GO:0006956	GO:0006956	complement activation	1/31	178/18866	2.548035e-01	3.102420e-01	2.196776e-01	MFAP4	1	geneontology_Biological_Process	0.03225806	Up
GO:0019083	GO:0019083	viral transcription	1/31	178/18866	2.548035e-01	3.102420e-01	2.196776e-01	RPS4Y1	1	geneontology_Biological_Process	0.03225806	Up
GO:0051897	GO:0051897	positive regulation of protein kinase B signaling	1/31	178/18866	2.548035e-01	3.102420e-01	2.196776e-01	CCL21	1	geneontology_Biological_Process	0.03225806	Up
GO:0060401	GO:0060401	cytosolic calcium ion transport	1/31	178/18866	2.548035e-01	3.102420e-01	2.196776e-01	CCL21	1	geneontology_Biological_Process	0.03225806	Up
GO:0010950	GO:0010950	positive regulation of endopeptidase activity	1/31	181/18866	2.585060e-01	3.144211e-01	2.226368e-01	SFRP2	1	geneontology_Biological_Process	0.03225806	Up
GO:0071346	GO:0071346	cellular response to interferon-gamma	1/31	182/18866	2.597362e-01	3.152586e-01	2.232297e-01	CCL21	1	geneontology_Biological_Process	0.03225806	Up
GO:0090288	GO:0090288	negative regulation of cellular response to growth factor stimulus	1/31	182/18866	2.597362e-01	3.152586e-01	2.232297e-01	SFRP2	1	geneontology_Biological_Process	0.03225806	Up
GO:0001959	GO:0001959	regulation of cytokine-mediated signaling pathway	1/31	183/18866	2.609644e-01	3.157616e-01	2.235859e-01	IL6	1	geneontology_Biological_Process	0.03225806	Up
GO:0006986	GO:0006986	response to unfolded protein	1/31	183/18866	2.609644e-01	3.157616e-01	2.235859e-01	IGFBP1	1	geneontology_Biological_Process	0.03225806	Up
GO:0120032	GO:0120032	regulation of plasma membrane bounded cell projection assembly	1/31	183/18866	2.609644e-01	3.157616e-01	2.235859e-01	CCL21	1	geneontology_Biological_Process	0.03225806	Up
GO:0007416	GO:0007416	synapse assembly	1/31	184/18866	2.621907e-01	3.169159e-01	2.244033e-01	EFNA5	1	geneontology_Biological_Process	0.03225806	Up
GO:0060491	GO:0060491	regulation of cell projection assembly	1/31	185/18866	2.634150e-01	3.177358e-01	2.249838e-01	CCL21	1	geneontology_Biological_Process	0.03225806	Up
GO:2001257	GO:2001257	regulation of cation channel activity	1/31	185/18866	2.634150e-01	3.177358e-01	2.249838e-01	STAC2	1	geneontology_Biological_Process	0.03225806	Up
GO:0002285	GO:0002285	lymphocyte activation involved in immune response	1/31	187/18866	2.658577e-01	3.200189e-01	2.266005e-01	IL6	1	geneontology_Biological_Process	0.03225806	Up
GO:0061138	GO:0061138	morphogenesis of a branching epithelium	1/31	187/18866	2.658577e-01	3.200189e-01	2.266005e-01	SFRP2	1	geneontology_Biological_Process	0.03225806	Up
GO:0031345	GO:0031345	negative regulation of cell projection organization	1/31	188/18866	2.670761e-01	3.208220e-01	2.271691e-01	CCL21	1	geneontology_Biological_Process	0.03225806	Up
GO:0043123	GO:0043123	positive regulation of I-kappaB kinase/NF-kappaB signaling	1/31	188/18866	2.670761e-01	3.208220e-01	2.271691e-01	CCL21	1	geneontology_Biological_Process	0.03225806	Up
GO:0007369	GO:0007369	gastrulation	1/31	189/18866	2.682925e-01	3.219510e-01	2.279686e-01	SFRP2	1	geneontology_Biological_Process	0.03225806	Up
GO:0008064	GO:0008064	regulation of actin polymerization or depolymerization	1/31	190/18866	2.695070e-01	3.220802e-01	2.280600e-01	CCL21	1	geneontology_Biological_Process	0.03225806	Up
GO:0030308	GO:0030308	negative regulation of cell growth	1/31	190/18866	2.695070e-01	3.220802e-01	2.280600e-01	SFRP2	1	geneontology_Biological_Process	0.03225806	Up
GO:0070507	GO:0070507	regulation of microtubule cytoskeleton organization	1/31	190/18866	2.695070e-01	3.220802e-01	2.280600e-01	EFNA5	1	geneontology_Biological_Process	0.03225806	Up
GO:0099111	GO:0099111	microtubule-based transport	1/31	190/18866	2.695070e-01	3.220802e-01	2.280600e-01	UCHL1	1	geneontology_Biological_Process	0.03225806	Up
GO:0022408	GO:0022408	negative regulation of cell-cell adhesion	1/31	191/18866	2.707195e-01	3.228663e-01	2.286167e-01	CCL21	1	geneontology_Biological_Process	0.03225806	Up
GO:0030832	GO:0030832	regulation of actin filament length	1/31	191/18866	2.707195e-01	3.228663e-01	2.286167e-01	CCL21	1	geneontology_Biological_Process	0.03225806	Up
GO:0006413	GO:0006413	translational initiation	1/31	192/18866	2.719301e-01	3.233163e-01	2.289353e-01	RPS4Y1	1	geneontology_Biological_Process	0.03225806	Up
GO:0021953	GO:0021953	central nervous system neuron differentiation	1/31	192/18866	2.719301e-01	3.233163e-01	2.289353e-01	SFRP2	1	geneontology_Biological_Process	0.03225806	Up
GO:0044272	GO:0044272	sulfur compound biosynthetic process	1/31	192/18866	2.719301e-01	3.233163e-01	2.289353e-01	LUM	1	geneontology_Biological_Process	0.03225806	Up
GO:0030041	GO:0030041	actin filament polymerization	1/31	193/18866	2.731387e-01	3.244219e-01	2.297182e-01	CCL21	1	geneontology_Biological_Process	0.03225806	Up
GO:0007219	GO:0007219	Notch signaling pathway	1/31	195/18866	2.755502e-01	3.252946e-01	2.303361e-01	KRT19	1	geneontology_Biological_Process	0.03225806	Up
GO:0019080	GO:0019080	viral gene expression	1/31	195/18866	2.755502e-01	3.252946e-01	2.303361e-01	RPS4Y1	1	geneontology_Biological_Process	0.03225806	Up
GO:0042098	GO:0042098	T cell proliferation	1/31	195/18866	2.755502e-01	3.252946e-01	2.303361e-01	IL6	1	geneontology_Biological_Process	0.03225806	Up
GO:0050864	GO:0050864	regulation of B cell activation	1/31	195/18866	2.755502e-01	3.252946e-01	2.303361e-01	IL6	1	geneontology_Biological_Process	0.03225806	Up
GO:1901136	GO:1901136	carbohydrate derivative catabolic process	1/31	195/18866	2.755502e-01	3.252946e-01	2.303361e-01	LUM	1	geneontology_Biological_Process	0.03225806	Up
GO:1905475	GO:1905475	regulation of protein localization to membrane	1/31	195/18866	2.755502e-01	3.252946e-01	2.303361e-01	STAC2	1	geneontology_Biological_Process	0.03225806	Up
GO:0007565	GO:0007565	female pregnancy	1/31	196/18866	2.767530e-01	3.253945e-01	2.304068e-01	MMP7	1	geneontology_Biological_Process	0.03225806	Up
GO:0009566	GO:0009566	fertilization	1/31	196/18866	2.767530e-01	3.253945e-01	2.304068e-01	SPINK1	1	geneontology_Biological_Process	0.03225806	Up
GO:0050728	GO:0050728	negative regulation of inflammatory response	1/31	196/18866	2.767530e-01	3.253945e-01	2.304068e-01	SAA1	1	geneontology_Biological_Process	0.03225806	Up
GO:0060759	GO:0060759	regulation of response to cytokine stimulus	1/31	196/18866	2.767530e-01	3.253945e-01	2.304068e-01	IL6	1	geneontology_Biological_Process	0.03225806	Up
GO:0009749	GO:0009749	response to glucose	1/31	197/18866	2.779539e-01	3.261475e-01	2.309401e-01	EFNA5	1	geneontology_Biological_Process	0.03225806	Up
GO:0048839	GO:0048839	inner ear development	1/31	197/18866	2.779539e-01	3.261475e-01	2.309401e-01	CTHRC1	1	geneontology_Biological_Process	0.03225806	Up
GO:0007626	GO:0007626	locomotory behavior	1/31	198/18866	2.791529e-01	3.272245e-01	2.317027e-01	UCHL1	1	geneontology_Biological_Process	0.03225806	Up
GO:0030705	GO:0030705	cytoskeleton-dependent intracellular transport	1/31	200/18866	2.815450e-01	3.287045e-01	2.327506e-01	UCHL1	1	geneontology_Biological_Process	0.03225806	Up
GO:0031032	GO:0031032	actomyosin structure organization	1/31	200/18866	2.815450e-01	3.287045e-01	2.327506e-01	KRT19	1	geneontology_Biological_Process	0.03225806	Up
GO:0051054	GO:0051054	positive regulation of DNA metabolic process	1/31	200/18866	2.815450e-01	3.287045e-01	2.327506e-01	IL6	1	geneontology_Biological_Process	0.03225806	Up
GO:1901888	GO:1901888	regulation of cell junction assembly	1/31	200/18866	2.815450e-01	3.287045e-01	2.327506e-01	EFNA5	1	geneontology_Biological_Process	0.03225806	Up
GO:0001763	GO:0001763	morphogenesis of a branching structure	1/31	201/18866	2.827382e-01	3.294367e-01	2.332691e-01	SFRP2	1	geneontology_Biological_Process	0.03225806	Up
GO:0010952	GO:0010952	positive regulation of peptidase activity	1/31	201/18866	2.827382e-01	3.294367e-01	2.332691e-01	SFRP2	1	geneontology_Biological_Process	0.03225806	Up
GO:0009746	GO:0009746	response to hexose	1/31	202/18866	2.839295e-01	3.298343e-01	2.335506e-01	EFNA5	1	geneontology_Biological_Process	0.03225806	Up
GO:0034341	GO:0034341	response to interferon-gamma	1/31	202/18866	2.839295e-01	3.298343e-01	2.335506e-01	CCL21	1	geneontology_Biological_Process	0.03225806	Up
GO:1901605	GO:1901605	alpha-amino acid metabolic process	1/31	202/18866	2.839295e-01	3.298343e-01	2.335506e-01	GFPT2	1	geneontology_Biological_Process	0.03225806	Up
GO:0035966	GO:0035966	response to topologically incorrect protein	1/31	205/18866	2.874918e-01	3.336396e-01	2.362451e-01	IGFBP1	1	geneontology_Biological_Process	0.03225806	Up
GO:0034284	GO:0034284	response to monosaccharide	1/31	207/18866	2.898572e-01	3.360496e-01	2.379515e-01	EFNA5	1	geneontology_Biological_Process	0.03225806	Up
GO:0071222	GO:0071222	cellular response to lipopolysaccharide	1/31	208/18866	2.910370e-01	3.367466e-01	2.384451e-01	IL6	1	geneontology_Biological_Process	0.03225806	Up
GO:1902905	GO:1902905	positive regulation of supramolecular fiber organization	1/31	208/18866	2.910370e-01	3.367466e-01	2.384451e-01	CCL21	1	geneontology_Biological_Process	0.03225806	Up
GO:0000956	GO:0000956	nuclear-transcribed mRNA catabolic process	1/31	210/18866	2.933910e-01	3.377914e-01	2.391849e-01	RPS4Y1	1	geneontology_Biological_Process	0.03225806	Up
GO:0002377	GO:0002377	immunoglobulin production	1/31	210/18866	2.933910e-01	3.377914e-01	2.391849e-01	IL6	1	geneontology_Biological_Process	0.03225806	Up
GO:0006612	GO:0006612	protein targeting to membrane	1/31	210/18866	2.933910e-01	3.377914e-01	2.391849e-01	RPS4Y1	1	geneontology_Biological_Process	0.03225806	Up
GO:0030100	GO:0030100	regulation of endocytosis	1/31	210/18866	2.933910e-01	3.377914e-01	2.391849e-01	CCL21	1	geneontology_Biological_Process	0.03225806	Up
GO:0034764	GO:0034764	positive regulation of transmembrane transport	1/31	210/18866	2.933910e-01	3.377914e-01	2.391849e-01	STAC2	1	geneontology_Biological_Process	0.03225806	Up
GO:0002703	GO:0002703	regulation of leukocyte mediated immunity	1/31	211/18866	2.945651e-01	3.388081e-01	2.399048e-01	IL6	1	geneontology_Biological_Process	0.03225806	Up
GO:0043281	GO:0043281	regulation of cysteine-type endopeptidase activity involved in apoptotic process	1/31	215/18866	2.992429e-01	3.435096e-01	2.432339e-01	SFRP2	1	geneontology_Biological_Process	0.03225806	Up
GO:0070374	GO:0070374	positive regulation of ERK1 and ERK2 cascade	1/31	215/18866	2.992429e-01	3.435096e-01	2.432339e-01	CCL21	1	geneontology_Biological_Process	0.03225806	Up
GO:0051651	GO:0051651	maintenance of location in cell	1/31	216/18866	3.004076e-01	3.445069e-01	2.439400e-01	CCL21	1	geneontology_Biological_Process	0.03225806	Up
GO:0050792	GO:0050792	regulation of viral process	1/31	217/18866	3.015705e-01	3.455000e-01	2.446433e-01	SLPI	1	geneontology_Biological_Process	0.03225806	Up
GO:0050670	GO:0050670	regulation of lymphocyte proliferation	1/31	219/18866	3.038906e-01	3.478158e-01	2.462830e-01	IL6	1	geneontology_Biological_Process	0.03225806	Up
GO:0007163	GO:0007163	establishment or maintenance of cell polarity	1/31	220/18866	3.050478e-01	3.487481e-01	2.469432e-01	CCL21	1	geneontology_Biological_Process	0.03225806	Up
GO:0008154	GO:0008154	actin polymerization or depolymerization	1/31	221/18866	3.062032e-01	3.487481e-01	2.469432e-01	CCL21	1	geneontology_Biological_Process	0.03225806	Up
GO:0031669	GO:0031669	cellular response to nutrient levels	1/31	221/18866	3.062032e-01	3.487481e-01	2.469432e-01	COL1A1	1	geneontology_Biological_Process	0.03225806	Up
GO:0032944	GO:0032944	regulation of mononuclear cell proliferation	1/31	221/18866	3.062032e-01	3.487481e-01	2.469432e-01	IL6	1	geneontology_Biological_Process	0.03225806	Up
GO:0042445	GO:0042445	hormone metabolic process	1/31	221/18866	3.062032e-01	3.487481e-01	2.469432e-01	CRABP2	1	geneontology_Biological_Process	0.03225806	Up
GO:0071219	GO:0071219	cellular response to molecule of bacterial origin	1/31	222/18866	3.073568e-01	3.497197e-01	2.476312e-01	IL6	1	geneontology_Biological_Process	0.03225806	Up
GO:0002699	GO:0002699	positive regulation of immune effector process	1/31	223/18866	3.085085e-01	3.500037e-01	2.478323e-01	IL6	1	geneontology_Biological_Process	0.03225806	Up
GO:0008406	GO:0008406	gonad development	1/31	223/18866	3.085085e-01	3.500037e-01	2.478323e-01	SFRP2	1	geneontology_Biological_Process	0.03225806	Up
GO:0016485	GO:0016485	protein processing	1/31	223/18866	3.085085e-01	3.500037e-01	2.478323e-01	CPXM1	1	geneontology_Biological_Process	0.03225806	Up
GO:0043583	GO:0043583	ear development	1/31	224/18866	3.096583e-01	3.509662e-01	2.485137e-01	CTHRC1	1	geneontology_Biological_Process	0.03225806	Up
GO:0008037	GO:0008037	cell recognition	1/31	226/18866	3.119524e-01	3.521946e-01	2.493836e-01	CCL21	1	geneontology_Biological_Process	0.03225806	Up
GO:0032869	GO:0032869	cellular response to insulin stimulus	1/31	226/18866	3.119524e-01	3.521946e-01	2.493836e-01	IGFBP1	1	geneontology_Biological_Process	0.03225806	Up
GO:0044706	GO:0044706	multi-multicellular organism process	1/31	226/18866	3.119524e-01	3.521946e-01	2.493836e-01	MMP7	1	geneontology_Biological_Process	0.03225806	Up
GO:2001020	GO:2001020	regulation of response to DNA damage stimulus	1/31	226/18866	3.119524e-01	3.521946e-01	2.493836e-01	SFRP2	1	geneontology_Biological_Process	0.03225806	Up
GO:0045137	GO:0045137	development of primary sexual characteristics	1/31	229/18866	3.153797e-01	3.553746e-01	2.516353e-01	SFRP2	1	geneontology_Biological_Process	0.03225806	Up
GO:0050807	GO:0050807	regulation of synapse organization	1/31	229/18866	3.153797e-01	3.553746e-01	2.516353e-01	EFNA5	1	geneontology_Biological_Process	0.03225806	Up
GO:0010001	GO:0010001	glial cell differentiation	1/31	230/18866	3.165185e-01	3.556250e-01	2.518126e-01	IL6	1	geneontology_Biological_Process	0.03225806	Up
GO:0051495	GO:0051495	positive regulation of cytoskeleton organization	1/31	230/18866	3.165185e-01	3.556250e-01	2.518126e-01	CCL21	1	geneontology_Biological_Process	0.03225806	Up
GO:0097191	GO:0097191	extrinsic apoptotic signaling pathway	1/31	230/18866	3.165185e-01	3.556250e-01	2.518126e-01	SFRP2	1	geneontology_Biological_Process	0.03225806	Up
GO:0032271	GO:0032271	regulation of protein polymerization	1/31	231/18866	3.176554e-01	3.562148e-01	2.522302e-01	CCL21	1	geneontology_Biological_Process	0.03225806	Up
GO:0043903	GO:0043903	regulation of symbiotic process	1/31	231/18866	3.176554e-01	3.562148e-01	2.522302e-01	SLPI	1	geneontology_Biological_Process	0.03225806	Up
GO:0019882	GO:0019882	antigen processing and presentation	1/31	232/18866	3.187905e-01	3.571436e-01	2.528879e-01	CCL21	1	geneontology_Biological_Process	0.03225806	Up
GO:0009743	GO:0009743	response to carbohydrate	1/31	233/18866	3.199238e-01	3.577246e-01	2.532993e-01	EFNA5	1	geneontology_Biological_Process	0.03225806	Up
GO:2001234	GO:2001234	negative regulation of apoptotic signaling pathway	1/31	233/18866	3.199238e-01	3.577246e-01	2.532993e-01	SFRP2	1	geneontology_Biological_Process	0.03225806	Up
GO:2000116	GO:2000116	regulation of cysteine-type endopeptidase activity	1/31	239/18866	3.266853e-01	3.649344e-01	2.584044e-01	SFRP2	1	geneontology_Biological_Process	0.03225806	Up
GO:0032886	GO:0032886	regulation of microtubule-based process	1/31	240/18866	3.278058e-01	3.651349e-01	2.585464e-01	EFNA5	1	geneontology_Biological_Process	0.03225806	Up
GO:0050803	GO:0050803	regulation of synapse structure or activity	1/31	240/18866	3.278058e-01	3.651349e-01	2.585464e-01	EFNA5	1	geneontology_Biological_Process	0.03225806	Up
GO:0070663	GO:0070663	regulation of leukocyte proliferation	1/31	240/18866	3.278058e-01	3.651349e-01	2.585464e-01	IL6	1	geneontology_Biological_Process	0.03225806	Up
GO:0033002	GO:0033002	muscle cell proliferation	1/31	244/18866	3.322701e-01	3.697537e-01	2.618169e-01	IL6	1	geneontology_Biological_Process	0.03225806	Up
GO:0071216	GO:0071216	cellular response to biotic stimulus	1/31	246/18866	3.344914e-01	3.718701e-01	2.633155e-01	IL6	1	geneontology_Biological_Process	0.03225806	Up
GO:0006486	GO:0006486	protein glycosylation	1/31	252/18866	3.411126e-01	3.777879e-01	2.675058e-01	GFPT2	1	geneontology_Biological_Process	0.03225806	Up
GO:0043122	GO:0043122	regulation of I-kappaB kinase/NF-kappaB signaling	1/31	252/18866	3.411126e-01	3.777879e-01	2.675058e-01	CCL21	1	geneontology_Biological_Process	0.03225806	Up
GO:0043413	GO:0043413	macromolecule glycosylation	1/31	252/18866	3.411126e-01	3.777879e-01	2.675058e-01	GFPT2	1	geneontology_Biological_Process	0.03225806	Up
GO:0071560	GO:0071560	cellular response to transforming growth factor beta stimulus	1/31	252/18866	3.411126e-01	3.777879e-01	2.675058e-01	COL1A1	1	geneontology_Biological_Process	0.03225806	Up
GO:0030217	GO:0030217	T cell differentiation	1/31	253/18866	3.422099e-01	3.782834e-01	2.678566e-01	IL6	1	geneontology_Biological_Process	0.03225806	Up
GO:0051896	GO:0051896	regulation of protein kinase B signaling	1/31	253/18866	3.422099e-01	3.782834e-01	2.678566e-01	CCL21	1	geneontology_Biological_Process	0.03225806	Up
GO:0045926	GO:0045926	negative regulation of growth	1/31	254/18866	3.433055e-01	3.787750e-01	2.682047e-01	SFRP2	1	geneontology_Biological_Process	0.03225806	Up
GO:0090092	GO:0090092	regulation of transmembrane receptor protein serine/threonine kinase signaling pathway	1/31	254/18866	3.433055e-01	3.787750e-01	2.682047e-01	SFRP2	1	geneontology_Biological_Process	0.03225806	Up
GO:0048872	GO:0048872	homeostasis of number of cells	1/31	256/18866	3.454913e-01	3.808256e-01	2.696568e-01	IL6	1	geneontology_Biological_Process	0.03225806	Up
GO:0031334	GO:0031334	positive regulation of protein-containing complex assembly	1/31	257/18866	3.465816e-01	3.816660e-01	2.702518e-01	CCL21	1	geneontology_Biological_Process	0.03225806	Up
GO:0003007	GO:0003007	heart morphogenesis	1/31	258/18866	3.476701e-01	3.817811e-01	2.703333e-01	SFRP2	1	geneontology_Biological_Process	0.03225806	Up
GO:0051607	GO:0051607	defense response to virus	1/31	258/18866	3.476701e-01	3.817811e-01	2.703333e-01	IL6	1	geneontology_Biological_Process	0.03225806	Up
GO:0071559	GO:0071559	response to transforming growth factor beta	1/31	258/18866	3.476701e-01	3.817811e-01	2.703333e-01	COL1A1	1	geneontology_Biological_Process	0.03225806	Up
GO:0001894	GO:0001894	tissue homeostasis	1/31	261/18866	3.509251e-01	3.849922e-01	2.726071e-01	IL6	1	geneontology_Biological_Process	0.03225806	Up
GO:0043406	GO:0043406	positive regulation of MAP kinase activity	1/31	264/18866	3.541643e-01	3.881801e-01	2.748644e-01	SAA1	1	geneontology_Biological_Process	0.03225806	Up
GO:0030522	GO:0030522	intracellular receptor signaling pathway	1/31	265/18866	3.552406e-01	3.882630e-01	2.749230e-01	CRABP2	1	geneontology_Biological_Process	0.03225806	Up
GO:0032412	GO:0032412	regulation of ion transmembrane transporter activity	1/31	265/18866	3.552406e-01	3.882630e-01	2.749230e-01	STAC2	1	geneontology_Biological_Process	0.03225806	Up
GO:0070085	GO:0070085	glycosylation	1/31	265/18866	3.552406e-01	3.882630e-01	2.749230e-01	GFPT2	1	geneontology_Biological_Process	0.03225806	Up
GO:0031348	GO:0031348	negative regulation of defense response	1/31	269/18866	3.595284e-01	3.922128e-01	2.777198e-01	SAA1	1	geneontology_Biological_Process	0.03225806	Up
GO:0090596	GO:0090596	sensory organ morphogenesis	1/31	269/18866	3.595284e-01	3.922128e-01	2.777198e-01	CTHRC1	1	geneontology_Biological_Process	0.03225806	Up
GO:0051091	GO:0051091	positive regulation of DNA-binding transcription factor activity	1/31	270/18866	3.605960e-01	3.930091e-01	2.782837e-01	IL6	1	geneontology_Biological_Process	0.03225806	Up
GO:0007281	GO:0007281	germ cell development	1/31	275/18866	3.659084e-01	3.984259e-01	2.821193e-01	SPINK1	1	geneontology_Biological_Process	0.03225806	Up
GO:0022898	GO:0022898	regulation of transmembrane transporter activity	1/31	276/18866	3.669657e-01	3.992038e-01	2.826701e-01	STAC2	1	geneontology_Biological_Process	0.03225806	Up
GO:0034504	GO:0034504	protein localization to nucleus	1/31	277/18866	3.680213e-01	3.996052e-01	2.829543e-01	COL1A1	1	geneontology_Biological_Process	0.03225806	Up
GO:0098742	GO:0098742	cell-cell adhesion via plasma-membrane adhesion molecules	1/31	277/18866	3.680213e-01	3.996052e-01	2.829543e-01	EFNA5	1	geneontology_Biological_Process	0.03225806	Up
GO:0015980	GO:0015980	energy derivation by oxidation of organic compounds	1/31	278/18866	3.690752e-01	3.996312e-01	2.829727e-01	GFPT2	1	geneontology_Biological_Process	0.03225806	Up
GO:0043491	GO:0043491	protein kinase B signaling	1/31	278/18866	3.690752e-01	3.996312e-01	2.829727e-01	CCL21	1	geneontology_Biological_Process	0.03225806	Up
GO:0110053	GO:0110053	regulation of actin filament organization	1/31	278/18866	3.690752e-01	3.996312e-01	2.829727e-01	CCL21	1	geneontology_Biological_Process	0.03225806	Up
GO:0007548	GO:0007548	sex differentiation	1/31	280/18866	3.711780e-01	4.015345e-01	2.843204e-01	SFRP2	1	geneontology_Biological_Process	0.03225806	Up
GO:0072659	GO:0072659	protein localization to plasma membrane	1/31	281/18866	3.722268e-01	4.022953e-01	2.848591e-01	STAC2	1	geneontology_Biological_Process	0.03225806	Up
GO:0016579	GO:0016579	protein deubiquitination	1/31	283/18866	3.743194e-01	4.034331e-01	2.856648e-01	UCHL1	1	geneontology_Biological_Process	0.03225806	Up
GO:0032868	GO:0032868	response to insulin	1/31	283/18866	3.743194e-01	4.034331e-01	2.856648e-01	IGFBP1	1	geneontology_Biological_Process	0.03225806	Up
GO:0046651	GO:0046651	lymphocyte proliferation	1/31	283/18866	3.743194e-01	4.034331e-01	2.856648e-01	IL6	1	geneontology_Biological_Process	0.03225806	Up
GO:0007411	GO:0007411	axon guidance	1/31	284/18866	3.753631e-01	4.038102e-01	2.859318e-01	EFNA5	1	geneontology_Biological_Process	0.03225806	Up
GO:0043270	GO:0043270	positive regulation of ion transport	1/31	284/18866	3.753631e-01	4.038102e-01	2.859318e-01	STAC2	1	geneontology_Biological_Process	0.03225806	Up
GO:0097485	GO:0097485	neuron projection guidance	1/31	285/18866	3.764052e-01	4.045574e-01	2.864609e-01	EFNA5	1	geneontology_Biological_Process	0.03225806	Up
GO:0007249	GO:0007249	I-kappaB kinase/NF-kappaB signaling	1/31	286/18866	3.774456e-01	4.049278e-01	2.867232e-01	CCL21	1	geneontology_Biological_Process	0.03225806	Up
GO:0032943	GO:0032943	mononuclear cell proliferation	1/31	286/18866	3.774456e-01	4.049278e-01	2.867232e-01	IL6	1	geneontology_Biological_Process	0.03225806	Up
GO:0097193	GO:0097193	intrinsic apoptotic signaling pathway	1/31	290/18866	3.815904e-01	4.089974e-01	2.896048e-01	SFRP2	1	geneontology_Biological_Process	0.03225806	Up
GO:0032409	GO:0032409	regulation of transporter activity	1/31	291/18866	3.826224e-01	4.097263e-01	2.901209e-01	STAC2	1	geneontology_Biological_Process	0.03225806	Up
GO:0051604	GO:0051604	protein maturation	1/31	293/18866	3.846814e-01	4.115525e-01	2.914140e-01	CPXM1	1	geneontology_Biological_Process	0.03225806	Up
GO:0034976	GO:0034976	response to endoplasmic reticulum stress	1/31	294/18866	3.857084e-01	4.122724e-01	2.919237e-01	IGFBP1	1	geneontology_Biological_Process	0.03225806	Up
GO:0050768	GO:0050768	negative regulation of neurogenesis	1/31	295/18866	3.867338e-01	4.129891e-01	2.924313e-01	IL6	1	geneontology_Biological_Process	0.03225806	Up
GO:0051258	GO:0051258	protein polymerization	1/31	300/18866	3.918358e-01	4.176711e-01	2.957465e-01	CCL21	1	geneontology_Biological_Process	0.03225806	Up
GO:0070646	GO:0070646	protein modification by small protein removal	1/31	300/18866	3.918358e-01	4.176711e-01	2.957465e-01	UCHL1	1	geneontology_Biological_Process	0.03225806	Up
GO:0048511	GO:0048511	rhythmic process	1/31	305/18866	3.968967e-01	4.226787e-01	2.992923e-01	MMP7	1	geneontology_Biological_Process	0.03225806	Up
GO:0002440	GO:0002440	production of molecular mediator of immune response	1/31	306/18866	3.979040e-01	4.229774e-01	2.995038e-01	IL6	1	geneontology_Biological_Process	0.03225806	Up
GO:0070372	GO:0070372	regulation of ERK1 and ERK2 cascade	1/31	306/18866	3.979040e-01	4.229774e-01	2.995038e-01	CCL21	1	geneontology_Biological_Process	0.03225806	Up
GO:0042063	GO:0042063	gliogenesis	1/31	307/18866	3.989097e-01	4.236596e-01	2.999868e-01	IL6	1	geneontology_Biological_Process	0.03225806	Up
GO:0016236	GO:0016236	macroautophagy	1/31	310/18866	4.019169e-01	4.256882e-01	3.014232e-01	UCHL1	1	geneontology_Biological_Process	0.03225806	Up
GO:0034599	GO:0034599	cellular response to oxidative stress	1/31	310/18866	4.019169e-01	4.256882e-01	3.014232e-01	IL6	1	geneontology_Biological_Process	0.03225806	Up
GO:0090287	GO:0090287	regulation of cellular response to growth factor stimulus	1/31	310/18866	4.019169e-01	4.256882e-01	3.014232e-01	SFRP2	1	geneontology_Biological_Process	0.03225806	Up
GO:0070661	GO:0070661	leukocyte proliferation	1/31	313/18866	4.049096e-01	4.280788e-01	3.031160e-01	IL6	1	geneontology_Biological_Process	0.03225806	Up
GO:0090305	GO:0090305	nucleic acid phosphodiester bond hydrolysis	1/31	313/18866	4.049096e-01	4.280788e-01	3.031160e-01	IL6	1	geneontology_Biological_Process	0.03225806	Up
GO:0009416	GO:0009416	response to light stimulus	1/31	319/18866	4.108515e-01	4.335731e-01	3.070065e-01	MFAP4	1	geneontology_Biological_Process	0.03225806	Up
GO:0051961	GO:0051961	negative regulation of nervous system development	1/31	319/18866	4.108515e-01	4.335731e-01	3.070065e-01	IL6	1	geneontology_Biological_Process	0.03225806	Up
GO:0070371	GO:0070371	ERK1 and ERK2 cascade	1/31	325/18866	4.167360e-01	4.393847e-01	3.111215e-01	CCL21	1	geneontology_Biological_Process	0.03225806	Up
GO:0042113	GO:0042113	B cell activation	1/31	328/18866	4.196568e-01	4.420638e-01	3.130186e-01	IL6	1	geneontology_Biological_Process	0.03225806	Up
GO:0071375	GO:0071375	cellular response to peptide hormone stimulus	1/31	330/18866	4.215962e-01	4.437052e-01	3.141809e-01	IGFBP1	1	geneontology_Biological_Process	0.03225806	Up
GO:1903829	GO:1903829	positive regulation of cellular protein localization	1/31	338/18866	4.292912e-01	4.513956e-01	3.196263e-01	STAC2	1	geneontology_Biological_Process	0.03225806	Up
GO:0006520	GO:0006520	cellular amino acid metabolic process	1/31	340/18866	4.311994e-01	4.525844e-01	3.204681e-01	GFPT2	1	geneontology_Biological_Process	0.03225806	Up
GO:1990778	GO:1990778	protein localization to cell periphery	1/31	340/18866	4.311994e-01	4.525844e-01	3.204681e-01	STAC2	1	geneontology_Biological_Process	0.03225806	Up
GO:0019058	GO:0019058	viral life cycle	1/31	341/18866	4.321512e-01	4.531747e-01	3.208861e-01	SLPI	1	geneontology_Biological_Process	0.03225806	Up
GO:0090150	GO:0090150	establishment of protein localization to membrane	1/31	342/18866	4.331014e-01	4.537624e-01	3.213022e-01	RPS4Y1	1	geneontology_Biological_Process	0.03225806	Up
GO:0071902	GO:0071902	positive regulation of protein serine/threonine kinase activity	1/31	345/18866	4.359429e-01	4.563288e-01	3.231194e-01	SAA1	1	geneontology_Biological_Process	0.03225806	Up
GO:0010506	GO:0010506	regulation of autophagy	1/31	347/18866	4.378296e-01	4.578919e-01	3.242262e-01	UCHL1	1	geneontology_Biological_Process	0.03225806	Up
GO:0009615	GO:0009615	response to virus	1/31	349/18866	4.397102e-01	4.590338e-01	3.250348e-01	IL6	1	geneontology_Biological_Process	0.03225806	Up
GO:1904062	GO:1904062	regulation of cation transmembrane transport	1/31	349/18866	4.397102e-01	4.590338e-01	3.250348e-01	STAC2	1	geneontology_Biological_Process	0.03225806	Up
GO:0046942	GO:0046942	carboxylic acid transport	1/31	350/18866	4.406482e-01	4.596008e-01	3.254363e-01	SLC38A5	1	geneontology_Biological_Process	0.03225806	Up
GO:0015849	GO:0015849	organic acid transport	1/31	353/18866	4.434531e-01	4.621123e-01	3.272146e-01	SLC38A5	1	geneontology_Biological_Process	0.03225806	Up
GO:0007178	GO:0007178	transmembrane receptor protein serine/threonine kinase signaling pathway	1/31	359/18866	4.490221e-01	4.674971e-01	3.310275e-01	SFRP2	1	geneontology_Biological_Process	0.03225806	Up
GO:0062197	GO:0062197	cellular response to chemical stress	1/31	360/18866	4.499450e-01	4.680393e-01	3.314115e-01	IL6	1	geneontology_Biological_Process	0.03225806	Up
GO:0006936	GO:0006936	muscle contraction	1/31	362/18866	4.517864e-01	4.695351e-01	3.324706e-01	STAC2	1	geneontology_Biological_Process	0.03225806	Up
GO:0051052	GO:0051052	regulation of DNA metabolic process	1/31	365/18866	4.545372e-01	4.719726e-01	3.341965e-01	IL6	1	geneontology_Biological_Process	0.03225806	Up
GO:0002449	GO:0002449	lymphocyte mediated immunity	1/31	366/18866	4.554511e-01	4.725001e-01	3.345701e-01	IL6	1	geneontology_Biological_Process	0.03225806	Up
GO:0007018	GO:0007018	microtubule-based movement	1/31	368/18866	4.572746e-01	4.735478e-01	3.353119e-01	UCHL1	1	geneontology_Biological_Process	0.03225806	Up
GO:0030098	GO:0030098	lymphocyte differentiation	1/31	368/18866	4.572746e-01	4.735478e-01	3.353119e-01	IL6	1	geneontology_Biological_Process	0.03225806	Up
GO:0002460	GO:0002460	adaptive immune response based on somatic recombination of immune receptors built from immunoglobulin superfamily domains	1/31	370/18866	4.590922e-01	4.745856e-01	3.360468e-01	IL6	1	geneontology_Biological_Process	0.03225806	Up
GO:0045862	GO:0045862	positive regulation of proteolysis	1/31	370/18866	4.590922e-01	4.745856e-01	3.360468e-01	SFRP2	1	geneontology_Biological_Process	0.03225806	Up
GO:0006790	GO:0006790	sulfur compound metabolic process	1/31	371/18866	4.599988e-01	4.751008e-01	3.364116e-01	LUM	1	geneontology_Biological_Process	0.03225806	Up
GO:1902903	GO:1902903	regulation of supramolecular fiber organization	1/31	373/18866	4.618076e-01	4.765461e-01	3.374350e-01	CCL21	1	geneontology_Biological_Process	0.03225806	Up
GO:0022412	GO:0022412	cellular process involved in reproduction in multicellular organism	1/31	375/18866	4.636105e-01	4.779828e-01	3.384523e-01	SPINK1	1	geneontology_Biological_Process	0.03225806	Up
GO:0006402	GO:0006402	mRNA catabolic process	1/31	376/18866	4.645097e-01	4.784861e-01	3.388087e-01	RPS4Y1	1	geneontology_Biological_Process	0.03225806	Up
GO:0001701	GO:0001701	in utero embryonic development	1/31	383/18866	4.707638e-01	4.844996e-01	3.430667e-01	KRT19	1	geneontology_Biological_Process	0.03225806	Up
GO:0031349	GO:0031349	positive regulation of defense response	1/31	385/18866	4.725376e-01	4.858956e-01	3.440552e-01	IL6	1	geneontology_Biological_Process	0.03225806	Up
GO:0031331	GO:0031331	positive regulation of cellular catabolic process	1/31	390/18866	4.769471e-01	4.899968e-01	3.469592e-01	IL6	1	geneontology_Biological_Process	0.03225806	Up
GO:0050678	GO:0050678	regulation of epithelial cell proliferation	1/31	395/18866	4.813209e-01	4.940542e-01	3.498322e-01	SFRP2	1	geneontology_Biological_Process	0.03225806	Up
GO:0070482	GO:0070482	response to oxygen levels	1/31	396/18866	4.821914e-01	4.945117e-01	3.501561e-01	COL1A1	1	geneontology_Biological_Process	0.03225806	Up
GO:1901653	GO:1901653	cellular response to peptide	1/31	398/18866	4.839281e-01	4.958560e-01	3.511080e-01	IGFBP1	1	geneontology_Biological_Process	0.03225806	Up
GO:0034470	GO:0034470	ncRNA processing	1/31	400/18866	4.856593e-01	4.971921e-01	3.520541e-01	IL6	1	geneontology_Biological_Process	0.03225806	Up
GO:0062023	GO:0062023	collagen-containing extracellular matrix	8/32	427/19559	3.210472e-07	2.664692e-05	2.230433e-05	SLPI/EFNA5/SFRP2/CTHRC1/COL1A1/LUM/TGFBI/MFAP4	8	geneontology_Cellular_Component	0.25000000	Up
GO:0005583	GO:0005583	fibrillar collagen trimer	2/32	12/19559	1.694114e-04	4.687050e-03	3.923212e-03	COL1A1/LUM	2	geneontology_Cellular_Component	0.06250000	Up
GO:0098643	GO:0098643	banded collagen fibril	2/32	12/19559	1.694114e-04	4.687050e-03	3.923212e-03	COL1A1/LUM	2	geneontology_Cellular_Component	0.06250000	Up
GO:0005581	GO:0005581	collagen trimer	3/32	87/19559	3.840665e-04	7.969380e-03	6.670629e-03	CTHRC1/COL1A1/LUM	3	geneontology_Cellular_Component	0.09375000	Up
GO:0098644	GO:0098644	complex of collagen trimers	2/32	21/19559	5.341016e-04	8.866087e-03	7.421201e-03	COL1A1/LUM	2	geneontology_Cellular_Component	0.06250000	Up
GO:0005604	GO:0005604	basement membrane	2/32	103/19559	1.229058e-02	1.622980e-01	1.358487e-01	EFNA5/TGFBI	2	geneontology_Cellular_Component	0.06250000	Up
GO:0005788	GO:0005788	endoplasmic reticulum lumen	3/32	308/19559	1.368778e-02	1.622980e-01	1.358487e-01	IL6/COL1A1/IGFBP1	3	geneontology_Cellular_Component	0.09375000	Up
GO:0001527	GO:0001527	microfibril	1/32	10/19559	1.624454e-02	1.685371e-01	1.410710e-01	MFAP4	1	geneontology_Cellular_Component	0.03125000	Up
GO:0042383	GO:0042383	sarcolemma	2/32	135/19559	2.048836e-02	1.783576e-01	1.492911e-01	KRT19/STAC2	2	geneontology_Cellular_Component	0.06250000	Up
GO:0016010	GO:0016010	dystrophin-associated glycoprotein complex	1/32	19/19559	3.064582e-02	1.783576e-01	1.492911e-01	KRT19	1	geneontology_Cellular_Component	0.03125000	Up
GO:0016327	GO:0016327	apicolateral plasma membrane	1/32	19/19559	3.064582e-02	1.783576e-01	1.492911e-01	KRT19	1	geneontology_Cellular_Component	0.03125000	Up
GO:0031362	GO:0031362	anchored component of external side of plasma membrane	1/32	19/19559	3.064582e-02	1.783576e-01	1.492911e-01	EFNA5	1	geneontology_Cellular_Component	0.03125000	Up
GO:0043034	GO:0043034	costamere	1/32	19/19559	3.064582e-02	1.783576e-01	1.492911e-01	KRT19	1	geneontology_Cellular_Component	0.03125000	Up
GO:0090665	GO:0090665	glycoprotein complex	1/32	19/19559	3.064582e-02	1.783576e-01	1.492911e-01	KRT19	1	geneontology_Cellular_Component	0.03125000	Up
GO:0071682	GO:0071682	endocytic vesicle lumen	1/32	20/19559	3.223330e-02	1.783576e-01	1.492911e-01	SAA1	1	geneontology_Cellular_Component	0.03125000	Up
GO:0031233	GO:0031233	intrinsic component of external side of plasma membrane	1/32	24/19559	3.855807e-02	2.000200e-01	1.674232e-01	EFNA5	1	geneontology_Cellular_Component	0.03125000	Up
GO:0034364	GO:0034364	high-density lipoprotein particle	1/32	27/19559	4.327535e-02	2.112855e-01	1.768528e-01	SAA1	1	geneontology_Cellular_Component	0.03125000	Up
GO:0005719	GO:0005719	nuclear euchromatin	1/32	34/19559	5.419530e-02	2.377661e-01	1.990179e-01	TRNP1	1	geneontology_Cellular_Component	0.03125000	Up
GO:0034358	GO:0034358	plasma lipoprotein particle	1/32	36/19559	5.729304e-02	2.377661e-01	1.990179e-01	SAA1	1	geneontology_Cellular_Component	0.03125000	Up
GO:1990777	GO:1990777	lipoprotein particle	1/32	36/19559	5.729304e-02	2.377661e-01	1.990179e-01	SAA1	1	geneontology_Cellular_Component	0.03125000	Up
GO:0032994	GO:0032994	protein-lipid complex	1/32	39/19559	6.192124e-02	2.447363e-01	2.048522e-01	SAA1	1	geneontology_Cellular_Component	0.03125000	Up
GO:0000791	GO:0000791	euchromatin	1/32	42/19559	6.652741e-02	2.509898e-01	2.100866e-01	TRNP1	1	geneontology_Cellular_Component	0.03125000	Up
GO:0001533	GO:0001533	cornified envelope	1/32	45/19559	7.111168e-02	2.564552e-01	2.146613e-01	PI3	1	geneontology_Cellular_Component	0.03125000	Up
GO:0022627	GO:0022627	cytosolic small ribosomal subunit	1/32	47/19559	7.415573e-02	2.564552e-01	2.146613e-01	RPS4Y1	1	geneontology_Cellular_Component	0.03125000	Up
GO:0034707	GO:0034707	chloride channel complex	1/32	50/19559	7.870370e-02	2.612963e-01	2.187134e-01	CLIC6	1	geneontology_Cellular_Component	0.03125000	Up
GO:1904115	GO:1904115	axon cytoplasm	1/32	57/19559	8.923161e-02	2.681123e-01	2.244186e-01	UCHL1	1	geneontology_Cellular_Component	0.03125000	Up
GO:0046658	GO:0046658	anchored component of plasma membrane	1/32	60/19559	9.370781e-02	2.681123e-01	2.244186e-01	EFNA5	1	geneontology_Cellular_Component	0.03125000	Up
GO:0035580	GO:0035580	specific granule lumen	1/32	62/19559	9.668010e-02	2.681123e-01	2.244186e-01	SLPI	1	geneontology_Cellular_Component	0.03125000	Up
GO:0034774	GO:0034774	secretory granule lumen	2/32	322/19559	9.707832e-02	2.681123e-01	2.244186e-01	SLPI/ISLR	2	geneontology_Cellular_Component	0.06250000	Up
GO:0060205	GO:0060205	cytoplasmic vesicle lumen	2/32	326/19559	9.911522e-02	2.681123e-01	2.244186e-01	SLPI/ISLR	2	geneontology_Cellular_Component	0.06250000	Up
GO:0031983	GO:0031983	vesicle lumen	2/32	328/19559	1.001383e-01	2.681123e-01	2.244186e-01	SLPI/ISLR	2	geneontology_Cellular_Component	0.06250000	Up
GO:0031093	GO:0031093	platelet alpha granule lumen	1/32	67/19559	1.040696e-01	2.691436e-01	2.252819e-01	ISLR	1	geneontology_Cellular_Component	0.03125000	Up
GO:0005844	GO:0005844	polysome	1/32	69/19559	1.070089e-01	2.691436e-01	2.252819e-01	RPS4Y1	1	geneontology_Cellular_Component	0.03125000	Up
GO:0015935	GO:0015935	small ribosomal subunit	1/32	74/19559	1.143165e-01	2.710934e-01	2.269139e-01	RPS4Y1	1	geneontology_Cellular_Component	0.03125000	Up
GO:0098982	GO:0098982	GABA-ergic synapse	1/32	74/19559	1.143165e-01	2.710934e-01	2.269139e-01	EFNA5	1	geneontology_Cellular_Component	0.03125000	Up
GO:0005881	GO:0005881	cytoplasmic microtubule	1/32	78/19559	1.201208e-01	2.749665e-01	2.301559e-01	SAA1	1	geneontology_Cellular_Component	0.03125000	Up
GO:0030864	GO:0030864	cortical actin cytoskeleton	1/32	80/19559	1.230091e-01	2.749665e-01	2.301559e-01	KRT19	1	geneontology_Cellular_Component	0.03125000	Up
GO:0005901	GO:0005901	caveola	1/32	82/19559	1.258883e-01	2.749665e-01	2.301559e-01	EFNA5	1	geneontology_Cellular_Component	0.03125000	Up
GO:0120111	GO:0120111	neuron projection cytoplasm	1/32	87/19559	1.330461e-01	2.831494e-01	2.370052e-01	UCHL1	1	geneontology_Cellular_Component	0.03125000	Up
GO:0031091	GO:0031091	platelet alpha granule	1/32	91/19559	1.387315e-01	2.878678e-01	2.409547e-01	ISLR	1	geneontology_Cellular_Component	0.03125000	Up
GO:0043202	GO:0043202	lysosomal lumen	1/32	96/19559	1.457874e-01	2.951306e-01	2.470339e-01	LUM	1	geneontology_Cellular_Component	0.03125000	Up
GO:0031234	GO:0031234	extrinsic component of cytoplasmic side of plasma membrane	1/32	99/19559	1.499940e-01	2.964168e-01	2.481105e-01	STAC2	1	geneontology_Cellular_Component	0.03125000	Up
GO:0005796	GO:0005796	Golgi lumen	1/32	103/19559	1.555717e-01	3.002896e-01	2.513521e-01	LUM	1	geneontology_Cellular_Component	0.03125000	Up
GO:0030863	GO:0030863	cortical cytoskeleton	1/32	106/19559	1.597316e-01	3.013120e-01	2.522079e-01	KRT19	1	geneontology_Cellular_Component	0.03125000	Up
GO:0022626	GO:0022626	cytosolic ribosome	1/32	110/19559	1.652474e-01	3.047896e-01	2.551188e-01	RPS4Y1	1	geneontology_Cellular_Component	0.03125000	Up
GO:0044853	GO:0044853	plasma membrane raft	1/32	113/19559	1.693611e-01	3.055864e-01	2.557857e-01	EFNA5	1	geneontology_Cellular_Component	0.03125000	Up
GO:0030018	GO:0030018	Z disc	1/32	128/19559	1.896371e-01	3.348911e-01	2.803147e-01	KRT19	1	geneontology_Cellular_Component	0.03125000	Up
GO:0031674	GO:0031674	I band	1/32	140/19559	2.055119e-01	3.553643e-01	2.974514e-01	KRT19	1	geneontology_Cellular_Component	0.03125000	Up
GO:0044306	GO:0044306	neuron projection terminus	1/32	149/19559	2.172199e-01	3.670227e-01	3.072099e-01	UCHL1	1	geneontology_Cellular_Component	0.03125000	Up
GO:0042581	GO:0042581	specific granule	1/32	160/19559	2.313027e-01	3.670227e-01	3.072099e-01	SLPI	1	geneontology_Cellular_Component	0.03125000	Up
GO:0090575	GO:0090575	RNA polymerase II transcription regulator complex	1/32	161/19559	2.325707e-01	3.670227e-01	3.072099e-01	HOXB9	1	geneontology_Cellular_Component	0.03125000	Up
GO:0009898	GO:0009898	cytoplasmic side of plasma membrane	1/32	164/19559	2.363626e-01	3.670227e-01	3.072099e-01	STAC2	1	geneontology_Cellular_Component	0.03125000	Up
GO:0005912	GO:0005912	adherens junction	1/32	166/19559	2.388805e-01	3.670227e-01	3.072099e-01	EFNA5	1	geneontology_Cellular_Component	0.03125000	Up
GO:0031225	GO:0031225	anchored component of membrane	1/32	171/19559	2.451400e-01	3.670227e-01	3.072099e-01	EFNA5	1	geneontology_Cellular_Component	0.03125000	Up
GO:0019897	GO:0019897	extrinsic component of plasma membrane	1/32	172/19559	2.463859e-01	3.670227e-01	3.072099e-01	STAC2	1	geneontology_Cellular_Component	0.03125000	Up
GO:0005775	GO:0005775	vacuolar lumen	1/32	173/19559	2.476298e-01	3.670227e-01	3.072099e-01	LUM	1	geneontology_Cellular_Component	0.03125000	Up
GO:0044391	GO:0044391	ribosomal subunit	1/32	187/19559	2.648371e-01	3.807288e-01	3.186823e-01	RPS4Y1	1	geneontology_Cellular_Component	0.03125000	Up
GO:0098562	GO:0098562	cytoplasmic side of membrane	1/32	188/19559	2.660514e-01	3.807288e-01	3.186823e-01	STAC2	1	geneontology_Cellular_Component	0.03125000	Up
GO:0030017	GO:0030017	sarcomere	1/32	207/19559	2.887591e-01	4.056322e-01	3.395272e-01	KRT19	1	geneontology_Cellular_Component	0.03125000	Up
GO:0032838	GO:0032838	plasma membrane bounded cell projection cytoplasm	1/32	211/19559	2.934521e-01	4.056322e-01	3.395272e-01	UCHL1	1	geneontology_Cellular_Component	0.03125000	Up
GO:0005882	GO:0005882	intermediate filament	1/32	215/19559	2.981152e-01	4.056322e-01	3.395272e-01	KRT19	1	geneontology_Cellular_Component	0.03125000	Up
GO:0030016	GO:0030016	myofibril	1/32	227/19559	3.119262e-01	4.175786e-01	3.495268e-01	KRT19	1	geneontology_Cellular_Component	0.03125000	Up
GO:0043292	GO:0043292	contractile fiber	1/32	238/19559	3.243548e-01	4.273245e-01	3.576845e-01	KRT19	1	geneontology_Cellular_Component	0.03125000	Up
GO:0005802	GO:0005802	trans-Golgi network	1/32	245/19559	3.321503e-01	4.301478e-01	3.600476e-01	TGFBI	1	geneontology_Cellular_Component	0.03125000	Up
GO:0045111	GO:0045111	intermediate filament cytoskeleton	1/32	251/19559	3.387628e-01	4.301478e-01	3.600476e-01	KRT19	1	geneontology_Cellular_Component	0.03125000	Up
GO:0099568	GO:0099568	cytoplasmic region	1/32	254/19559	3.420452e-01	4.301478e-01	3.600476e-01	UCHL1	1	geneontology_Cellular_Component	0.03125000	Up
GO:0005840	GO:0005840	ribosome	1/32	270/19559	3.592866e-01	4.450864e-01	3.725517e-01	RPS4Y1	1	geneontology_Cellular_Component	0.03125000	Up
GO:0034702	GO:0034702	ion channel complex	1/32	299/19559	3.894276e-01	4.588235e-01	3.840501e-01	CLIC6	1	geneontology_Cellular_Component	0.03125000	Up
GO:0005938	GO:0005938	cell cortex	1/32	305/19559	3.954898e-01	4.588235e-01	3.840501e-01	KRT19	1	geneontology_Cellular_Component	0.03125000	Up
GO:0019898	GO:0019898	extrinsic component of membrane	1/32	306/19559	3.964945e-01	4.588235e-01	3.840501e-01	STAC2	1	geneontology_Cellular_Component	0.03125000	Up
GO:0098802	GO:0098802	plasma membrane signaling receptor complex	1/32	307/19559	3.974976e-01	4.588235e-01	3.840501e-01	IL6	1	geneontology_Cellular_Component	0.03125000	Up
GO:0030139	GO:0030139	endocytic vesicle	1/32	313/19559	4.034822e-01	4.588235e-01	3.840501e-01	SAA1	1	geneontology_Cellular_Component	0.03125000	Up
GO:1902495	GO:1902495	transmembrane transporter complex	1/32	322/19559	4.123513e-01	4.588235e-01	3.840501e-01	CLIC6	1	geneontology_Cellular_Component	0.03125000	Up
GO:0045121	GO:0045121	membrane raft	1/32	329/19559	4.191610e-01	4.588235e-01	3.840501e-01	EFNA5	1	geneontology_Cellular_Component	0.03125000	Up
GO:0098857	GO:0098857	membrane microdomain	1/32	330/19559	4.201275e-01	4.588235e-01	3.840501e-01	EFNA5	1	geneontology_Cellular_Component	0.03125000	Up
GO:1990351	GO:1990351	transporter complex	1/32	330/19559	4.201275e-01	4.588235e-01	3.840501e-01	CLIC6	1	geneontology_Cellular_Component	0.03125000	Up
GO:0098589	GO:0098589	membrane region	1/32	343/19559	4.325518e-01	4.662572e-01	3.902723e-01	EFNA5	1	geneontology_Cellular_Component	0.03125000	Up
GO:0098791	GO:0098791	Golgi apparatus subcompartment	1/32	368/19559	4.557239e-01	4.849370e-01	4.059079e-01	TGFBI	1	geneontology_Cellular_Component	0.03125000	Up
GO:0005201	GO:0005201	extracellular matrix structural constituent	5/31	169/18352	8.735751e-06	7.824491e-04	4.835996e-04	CTHRC1/COL1A1/LUM/TGFBI/MFAP4	5	geneontology_Molecular_Function	0.16129032	Up
GO:0061135	GO:0061135	endopeptidase regulator activity	5/31	192/18352	1.620601e-05	7.824491e-04	4.835996e-04	SLPI/SPINK1/PI3/SFRP2/WFDC2	5	geneontology_Molecular_Function	0.16129032	Up
GO:0004867	GO:0004867	serine-type endopeptidase inhibitor activity	4/31	98/18352	2.153530e-05	7.824491e-04	4.835996e-04	SLPI/SPINK1/PI3/WFDC2	4	geneontology_Molecular_Function	0.12903226	Up
GO:0061134	GO:0061134	peptidase regulator activity	5/31	229/18352	3.775915e-05	1.028937e-03	6.359436e-04	SLPI/SPINK1/PI3/SFRP2/WFDC2	5	geneontology_Molecular_Function	0.16129032	Up
GO:0001664	GO:0001664	G protein-coupled receptor binding	5/31	293/18352	1.211813e-04	2.641753e-03	1.632759e-03	UCHL1/CLIC6/CTHRC1/SAA1/CCL21	5	geneontology_Molecular_Function	0.16129032	Up
GO:0004866	GO:0004866	endopeptidase inhibitor activity	4/31	183/18352	2.438813e-04	4.294783e-03	2.654429e-03	SLPI/SPINK1/PI3/WFDC2	4	geneontology_Molecular_Function	0.12903226	Up
GO:0030414	GO:0030414	peptidase inhibitor activity	4/31	189/18352	2.758118e-04	4.294783e-03	2.654429e-03	SLPI/SPINK1/PI3/WFDC2	4	geneontology_Molecular_Function	0.12903226	Up
GO:0017147	GO:0017147	Wnt-protein binding	2/31	30/18352	1.166343e-03	1.589142e-02	9.821835e-03	SFRP2/CTHRC1	2	geneontology_Molecular_Function	0.06451613	Up
GO:0004857	GO:0004857	enzyme inhibitor activity	4/31	383/18352	3.763154e-03	4.260238e-02	2.633078e-02	SLPI/SPINK1/PI3/WFDC2	4	geneontology_Molecular_Function	0.12903226	Up
GO:0008237	GO:0008237	metallopeptidase activity	3/31	189/18352	3.908475e-03	4.260238e-02	2.633078e-02	ADAM12/CPXM1/MMP7	3	geneontology_Molecular_Function	0.09677419	Up
GO:0005518	GO:0005518	collagen binding	2/31	70/18352	6.209006e-03	6.152560e-02	3.802645e-02	LUM/TGFBI	2	geneontology_Molecular_Function	0.06451613	Up
GO:0030295	GO:0030295	protein kinase activator activity	2/31	82/18352	8.431747e-03	7.044813e-02	4.354109e-02	GPRC5A/EFNA5	2	geneontology_Molecular_Function	0.06451613	Up
GO:0048018	GO:0048018	receptor ligand activity	4/31	487/18352	8.736123e-03	7.044813e-02	4.354109e-02	EFNA5/IL6/SFRP2/CCL21	4	geneontology_Molecular_Function	0.12903226	Up
GO:0030546	GO:0030546	signaling receptor activator activity	4/31	492/18352	9.048384e-03	7.044813e-02	4.354109e-02	EFNA5/IL6/SFRP2/CCL21	4	geneontology_Molecular_Function	0.12903226	Up
GO:0019209	GO:0019209	kinase activator activity	2/31	89/18352	9.869871e-03	7.172107e-02	4.432784e-02	GPRC5A/EFNA5	2	geneontology_Molecular_Function	0.06451613	Up
GO:0005126	GO:0005126	cytokine receptor binding	3/31	271/18352	1.054845e-02	7.186131e-02	4.441453e-02	EFNA5/IL6/CCL21	3	geneontology_Molecular_Function	0.09677419	Up
GO:0004222	GO:0004222	metalloendopeptidase activity	2/31	108/18352	1.427664e-02	9.153845e-02	5.657616e-02	ADAM12/MMP7	2	geneontology_Molecular_Function	0.06451613	Up
GO:0015173	GO:0015173	aromatic amino acid transmembrane transporter activity	1/31	10/18352	1.676815e-02	9.953172e-02	6.151646e-02	SLC38A5	1	geneontology_Molecular_Function	0.03225806	Up
GO:0048407	GO:0048407	platelet-derived growth factor binding	1/31	11/18352	1.842992e-02	9.953172e-02	6.151646e-02	COL1A1	1	geneontology_Molecular_Function	0.03225806	Up
GO:1901474	GO:1901474	azole transmembrane transporter activity	1/31	11/18352	1.842992e-02	9.953172e-02	6.151646e-02	SLC38A5	1	geneontology_Molecular_Function	0.03225806	Up
GO:0005165	GO:0005165	neurotrophin receptor binding	1/31	12/18352	2.008897e-02	9.953172e-02	6.151646e-02	EFNA5	1	geneontology_Molecular_Function	0.03225806	Up
GO:0022858	GO:0022858	alanine transmembrane transporter activity	1/31	12/18352	2.008897e-02	9.953172e-02	6.151646e-02	SLC38A5	1	geneontology_Molecular_Function	0.03225806	Up
GO:0031994	GO:0031994	insulin-like growth factor I binding	1/31	13/18352	2.174531e-02	1.000534e-01	6.183888e-02	IGFBP1	1	geneontology_Molecular_Function	0.03225806	Up
GO:0019838	GO:0019838	growth factor binding	2/31	136/18352	2.203010e-02	1.000534e-01	6.183888e-02	COL1A1/IGFBP1	2	geneontology_Molecular_Function	0.06451613	Up
GO:0030280	GO:0030280	structural constituent of skin epidermis	1/31	14/18352	2.339894e-02	1.020194e-01	6.305398e-02	PI3	1	geneontology_Molecular_Function	0.03225806	Up
GO:0005178	GO:0005178	integrin binding	2/31	144/18352	2.450346e-02	1.027261e-01	6.349075e-02	SFRP2/TGFBI	2	geneontology_Molecular_Function	0.06451613	Up
GO:0019841	GO:0019841	retinol binding	1/31	16/18352	2.669808e-02	1.029818e-01	6.364881e-02	CRABP2	1	geneontology_Molecular_Function	0.03225806	Up
GO:0015174	GO:0015174	basic amino acid transmembrane transporter activity	1/31	17/18352	2.834361e-02	1.029818e-01	6.364881e-02	SLC38A5	1	geneontology_Molecular_Function	0.03225806	Up
GO:0016918	GO:0016918	retinal binding	1/31	17/18352	2.834361e-02	1.029818e-01	6.364881e-02	CRABP2	1	geneontology_Molecular_Function	0.03225806	Up
GO:0050780	GO:0050780	dopamine receptor binding	1/31	17/18352	2.834361e-02	1.029818e-01	6.364881e-02	CLIC6	1	geneontology_Molecular_Function	0.03225806	Up
GO:0030296	GO:0030296	protein tyrosine kinase activator activity	1/31	19/18352	3.162659e-02	1.066406e-01	6.591019e-02	EFNA5	1	geneontology_Molecular_Function	0.03225806	Up
GO:0008201	GO:0008201	heparin binding	2/31	169/18352	3.291902e-02	1.066406e-01	6.591019e-02	MMP7/SAA1	2	geneontology_Molecular_Function	0.06451613	Up
GO:0001972	GO:0001972	retinoic acid binding	1/31	20/18352	3.326405e-02	1.066406e-01	6.591019e-02	CRABP2	1	geneontology_Molecular_Function	0.03225806	Up
GO:0031690	GO:0031690	adrenergic receptor binding	1/31	20/18352	3.326405e-02	1.066406e-01	6.591019e-02	UCHL1	1	geneontology_Molecular_Function	0.03225806	Up
GO:0008483	GO:0008483	transaminase activity	1/31	21/18352	3.489883e-02	1.084924e-01	6.705470e-02	GFPT2	1	geneontology_Molecular_Function	0.03225806	Up
GO:0030021	GO:0030021	extracellular matrix structural constituent conferring compression resistance	1/31	22/18352	3.653094e-02	1.084924e-01	6.705470e-02	LUM	1	geneontology_Molecular_Function	0.03225806	Up
GO:0004175	GO:0004175	endopeptidase activity	3/31	440/18352	3.746229e-02	1.084924e-01	6.705470e-02	ADAM12/UCHL1/MMP7	3	geneontology_Molecular_Function	0.09677419	Up
GO:0016769	GO:0016769	transferase activity, transferring nitrogenous groups	1/31	23/18352	3.816037e-02	1.084924e-01	6.705470e-02	GFPT2	1	geneontology_Molecular_Function	0.03225806	Up
GO:0019887	GO:0019887	protein kinase regulator activity	2/31	185/18352	3.881839e-02	1.084924e-01	6.705470e-02	GPRC5A/EFNA5	2	geneontology_Molecular_Function	0.06451613	Up
GO:0001968	GO:0001968	fibronectin binding	1/31	27/18352	4.465148e-02	1.186146e-01	7.331081e-02	SFRP2	1	geneontology_Molecular_Function	0.03225806	Up
GO:0046875	GO:0046875	ephrin receptor binding	1/31	27/18352	4.465148e-02	1.186146e-01	7.331081e-02	EFNA5	1	geneontology_Molecular_Function	0.03225806	Up
GO:0045499	GO:0045499	chemorepellent activity	1/31	28/18352	4.626762e-02	1.186146e-01	7.331081e-02	EFNA5	1	geneontology_Molecular_Function	0.03225806	Up
GO:0004181	GO:0004181	metallocarboxypeptidase activity	1/31	29/18352	4.788112e-02	1.186146e-01	7.331081e-02	CPXM1	1	geneontology_Molecular_Function	0.03225806	Up
GO:0005520	GO:0005520	insulin-like growth factor binding	1/31	29/18352	4.788112e-02	1.186146e-01	7.331081e-02	IGFBP1	1	geneontology_Molecular_Function	0.03225806	Up
GO:0030332	GO:0030332	cyclin binding	1/31	30/18352	4.949198e-02	1.198806e-01	7.409325e-02	CRABP2	1	geneontology_Molecular_Function	0.03225806	Up
GO:0019207	GO:0019207	kinase regulator activity	2/31	216/18352	5.128824e-02	1.215308e-01	7.511321e-02	GPRC5A/EFNA5	2	geneontology_Molecular_Function	0.06451613	Up
GO:0015175	GO:0015175	neutral amino acid transmembrane transporter activity	1/31	34/18352	5.590906e-02	1.296614e-01	8.013840e-02	SLC38A5	1	geneontology_Molecular_Function	0.03225806	Up
GO:0005539	GO:0005539	glycosaminoglycan binding	2/31	232/18352	5.821799e-02	1.297193e-01	8.017415e-02	MMP7/SAA1	2	geneontology_Molecular_Function	0.06451613	Up
GO:0005501	GO:0005501	retinoid binding	1/31	36/18352	5.910186e-02	1.297193e-01	8.017415e-02	CRABP2	1	geneontology_Molecular_Function	0.03225806	Up
GO:0005125	GO:0005125	cytokine activity	2/31	235/18352	5.955226e-02	1.297193e-01	8.017415e-02	IL6/CCL21	2	geneontology_Molecular_Function	0.06451613	Up
GO:0019840	GO:0019840	isoprenoid binding	1/31	37/18352	6.069434e-02	1.297193e-01	8.017415e-02	CRABP2	1	geneontology_Molecular_Function	0.03225806	Up
GO:0005109	GO:0005109	frizzled binding	1/31	38/18352	6.228421e-02	1.305573e-01	8.069209e-02	CTHRC1	1	geneontology_Molecular_Function	0.03225806	Up
GO:0016504	GO:0016504	peptidase activator activity	1/31	40/18352	6.545614e-02	1.346173e-01	8.320145e-02	SFRP2	1	geneontology_Molecular_Function	0.03225806	Up
GO:0030020	GO:0030020	extracellular matrix structural constituent conferring tensile strength	1/31	41/18352	6.703821e-02	1.353179e-01	8.363441e-02	COL1A1	1	geneontology_Molecular_Function	0.03225806	Up
GO:0004180	GO:0004180	carboxypeptidase activity	1/31	43/18352	7.019458e-02	1.366287e-01	8.444460e-02	CPXM1	1	geneontology_Molecular_Function	0.03225806	Up
GO:0008307	GO:0008307	structural constituent of muscle	1/31	43/18352	7.019458e-02	1.366287e-01	8.444460e-02	KRT19	1	geneontology_Molecular_Function	0.03225806	Up
GO:1901681	GO:1901681	sulfur compound binding	2/31	262/18352	7.202628e-02	1.377345e-01	8.512802e-02	MMP7/SAA1	2	geneontology_Molecular_Function	0.06451613	Up
GO:0048020	GO:0048020	CCR chemokine receptor binding	1/31	47/18352	7.647634e-02	1.437228e-01	8.882914e-02	CCL21	1	geneontology_Molecular_Function	0.03225806	Up
GO:0008009	GO:0008009	chemokine activity	1/31	49/18352	7.960180e-02	1.470609e-01	9.089233e-02	CCL21	1	geneontology_Molecular_Function	0.03225806	Up
GO:0042887	GO:0042887	amide transmembrane transporter activity	1/31	51/18352	8.271702e-02	1.502693e-01	9.287525e-02	SLC38A5	1	geneontology_Molecular_Function	0.03225806	Up
GO:0050840	GO:0050840	extracellular matrix binding	1/31	57/18352	9.200159e-02	1.619266e-01	1.000802e-01	TGFBI	1	geneontology_Molecular_Function	0.03225806	Up
GO:0004869	GO:0004869	cysteine-type endopeptidase inhibitor activity	1/31	59/18352	9.507618e-02	1.619266e-01	1.000802e-01	WFDC2	1	geneontology_Molecular_Function	0.03225806	Up
GO:0008028	GO:0008028	monocarboxylic acid transmembrane transporter activity	1/31	59/18352	9.507618e-02	1.619266e-01	1.000802e-01	SLC38A5	1	geneontology_Molecular_Function	0.03225806	Up
GO:0015179	GO:0015179	L-amino acid transmembrane transporter activity	1/31	59/18352	9.507618e-02	1.619266e-01	1.000802e-01	SLC38A5	1	geneontology_Molecular_Function	0.03225806	Up
GO:0008235	GO:0008235	metalloexopeptidase activity	1/31	64/18352	1.027187e-01	1.696414e-01	1.048484e-01	CPXM1	1	geneontology_Molecular_Function	0.03225806	Up
GO:0019843	GO:0019843	rRNA binding	1/31	64/18352	1.027187e-01	1.696414e-01	1.048484e-01	RPS4Y1	1	geneontology_Molecular_Function	0.03225806	Up
GO:0042379	GO:0042379	chemokine receptor binding	1/31	70/18352	1.118072e-01	1.818953e-01	1.124220e-01	CCL21	1	geneontology_Molecular_Function	0.03225806	Up
GO:0033293	GO:0033293	monocarboxylic acid binding	1/31	72/18352	1.148169e-01	1.840447e-01	1.137505e-01	CRABP2	1	geneontology_Molecular_Function	0.03225806	Up
GO:0005254	GO:0005254	chloride channel activity	1/31	75/18352	1.193129e-01	1.864928e-01	1.152636e-01	CLIC6	1	geneontology_Molecular_Function	0.03225806	Up
GO:0043130	GO:0043130	ubiquitin binding	1/31	76/18352	1.208066e-01	1.864928e-01	1.152636e-01	UCHL1	1	geneontology_Molecular_Function	0.03225806	Up
GO:0008509	GO:0008509	anion transmembrane transporter activity	2/31	357/18352	1.214770e-01	1.864928e-01	1.152636e-01	SLC38A5/CLIC6	2	geneontology_Molecular_Function	0.06451613	Up
GO:0015171	GO:0015171	amino acid transmembrane transporter activity	1/31	82/18352	1.297178e-01	1.963783e-01	1.213734e-01	SLC38A5	1	geneontology_Molecular_Function	0.03225806	Up
GO:0043178	GO:0043178	alcohol binding	1/31	86/18352	1.356099e-01	2.019106e-01	1.247926e-01	CRABP2	1	geneontology_Molecular_Function	0.03225806	Up
GO:0005253	GO:0005253	anion channel activity	1/31	87/18352	1.370769e-01	2.019106e-01	1.247926e-01	CLIC6	1	geneontology_Molecular_Function	0.03225806	Up
GO:0032182	GO:0032182	ubiquitin-like protein binding	1/31	94/18352	1.472786e-01	2.133050e-01	1.318351e-01	UCHL1	1	geneontology_Molecular_Function	0.03225806	Up
GO:0008238	GO:0008238	exopeptidase activity	1/31	95/18352	1.487264e-01	2.133050e-01	1.318351e-01	CPXM1	1	geneontology_Molecular_Function	0.03225806	Up
GO:0015108	GO:0015108	chloride transmembrane transporter activity	1/31	102/18352	1.587948e-01	2.247875e-01	1.389319e-01	CLIC6	1	geneontology_Molecular_Function	0.03225806	Up
GO:0005200	GO:0005200	structural constituent of cytoskeleton	1/31	104/18352	1.616503e-01	2.258959e-01	1.396170e-01	KRT19	1	geneontology_Molecular_Function	0.03225806	Up
GO:0004197	GO:0004197	cysteine-type endopeptidase activity	1/31	114/18352	1.757874e-01	2.384386e-01	1.473691e-01	UCHL1	1	geneontology_Molecular_Function	0.03225806	Up
GO:0004843	GO:0004843	thiol-dependent ubiquitin-specific protease activity	1/31	115/18352	1.771883e-01	2.384386e-01	1.473691e-01	UCHL1	1	geneontology_Molecular_Function	0.03225806	Up
GO:0101005	GO:0101005	ubiquitinyl hydrolase activity	1/31	115/18352	1.771883e-01	2.384386e-01	1.473691e-01	UCHL1	1	geneontology_Molecular_Function	0.03225806	Up
GO:0008242	GO:0008242	omega peptidase activity	1/31	128/18352	1.951923e-01	2.594630e-01	1.603634e-01	UCHL1	1	geneontology_Molecular_Function	0.03225806	Up
GO:0017124	GO:0017124	SH3 domain binding	1/31	131/18352	1.992926e-01	2.617216e-01	1.617594e-01	ADAM12	1	geneontology_Molecular_Function	0.03225806	Up
GO:0002020	GO:0002020	protease binding	1/31	137/18352	2.074327e-01	2.691686e-01	1.663620e-01	COL1A1	1	geneontology_Molecular_Function	0.03225806	Up
GO:0008234	GO:0008234	cysteine-type peptidase activity	1/31	139/18352	2.101282e-01	2.694585e-01	1.665412e-01	UCHL1	1	geneontology_Molecular_Function	0.03225806	Up
GO:0070851	GO:0070851	growth factor receptor binding	1/31	141/18352	2.128148e-01	2.697304e-01	1.667093e-01	IL6	1	geneontology_Molecular_Function	0.03225806	Up
GO:0019842	GO:0019842	vitamin binding	1/31	144/18352	2.168282e-01	2.702229e-01	1.670137e-01	CRABP2	1	geneontology_Molecular_Function	0.03225806	Up
GO:0015103	GO:0015103	inorganic anion transmembrane transporter activity	1/31	145/18352	2.181616e-01	2.702229e-01	1.670137e-01	CLIC6	1	geneontology_Molecular_Function	0.03225806	Up
GO:0008083	GO:0008083	growth factor activity	1/31	162/18352	2.404959e-01	2.893275e-01	1.788214e-01	IL6	1	geneontology_Molecular_Function	0.03225806	Up
GO:0046943	GO:0046943	carboxylic acid transmembrane transporter activity	1/31	162/18352	2.404959e-01	2.893275e-01	1.788214e-01	SLC38A5	1	geneontology_Molecular_Function	0.03225806	Up
GO:0005342	GO:0005342	organic acid transmembrane transporter activity	1/31	163/18352	2.417902e-01	2.893275e-01	1.788214e-01	SLC38A5	1	geneontology_Molecular_Function	0.03225806	Up
GO:0016874	GO:0016874	ligase activity	1/31	165/18352	2.443726e-01	2.893275e-01	1.788214e-01	UCHL1	1	geneontology_Molecular_Function	0.03225806	Up
GO:0003823	GO:0003823	antigen binding	1/31	168/18352	2.482301e-01	2.893275e-01	1.788214e-01	MFAP4	1	geneontology_Molecular_Function	0.03225806	Up
GO:0004252	GO:0004252	serine-type endopeptidase activity	1/31	169/18352	2.495118e-01	2.893275e-01	1.788214e-01	MMP7	1	geneontology_Molecular_Function	0.03225806	Up
GO:0008236	GO:0008236	serine-type peptidase activity	1/31	187/18352	2.722225e-01	3.123395e-01	1.930442e-01	MMP7	1	geneontology_Molecular_Function	0.03225806	Up
GO:0017171	GO:0017171	serine hydrolase activity	1/31	191/18352	2.771782e-01	3.147128e-01	1.945110e-01	MMP7	1	geneontology_Molecular_Function	0.03225806	Up
GO:0005244	GO:0005244	voltage-gated ion channel activity	1/31	197/18352	2.845506e-01	3.164900e-01	1.956095e-01	CLIC6	1	geneontology_Molecular_Function	0.03225806	Up
GO:0022832	GO:0022832	voltage-gated channel activity	1/31	197/18352	2.845506e-01	3.164900e-01	1.956095e-01	CLIC6	1	geneontology_Molecular_Function	0.03225806	Up
GO:0003735	GO:0003735	structural constituent of ribosome	1/31	202/18352	2.906387e-01	3.199962e-01	1.977765e-01	RPS4Y1	1	geneontology_Molecular_Function	0.03225806	Up
GO:0031406	GO:0031406	carboxylic acid binding	1/31	212/18352	3.026648e-01	3.299046e-01	2.039005e-01	CRABP2	1	geneontology_Molecular_Function	0.03225806	Up
GO:0043177	GO:0043177	organic acid binding	1/31	224/18352	3.168358e-01	3.419317e-01	2.113339e-01	CRABP2	1	geneontology_Molecular_Function	0.03225806	Up
GO:0008514	GO:0008514	organic anion transmembrane transporter activity	1/31	233/18352	3.272807e-01	3.497411e-01	2.161606e-01	SLC38A5	1	geneontology_Molecular_Function	0.03225806	Up
GO:0031625	GO:0031625	ubiquitin protein ligase binding	1/31	297/18352	3.972244e-01	4.203637e-01	2.598095e-01	UCHL1	1	geneontology_Molecular_Function	0.03225806	Up
GO:0044389	GO:0044389	ubiquitin-like protein ligase binding	1/31	316/18352	4.165971e-01	4.366258e-01	2.698605e-01	UCHL1	1	geneontology_Molecular_Function	0.03225806	Up
GO:0045296	GO:0045296	cadherin binding	1/31	332/18352	4.324423e-01	4.489163e-01	2.774567e-01	GPRC5A	1	geneontology_Molecular_Function	0.03225806	Up
GO:0022836	GO:0022836	gated channel activity	1/31	337/18352	4.373080e-01	4.496846e-01	2.779316e-01	CLIC6	1	geneontology_Molecular_Function	0.03225806	Up
hsa00280	hsa00280	Valine, leucine and isoleucine degradation	11/191	48/8093	1.001122e-08	2.271371e-06	1.900205e-06	AGXT2/EHHADH/ACAA2/HIBCH/ACADM/ACAT1/ABAT/ALDH3A2/ALDH6A1/AOX1/HMGCS2	11	pathway_KEGG	0.057591623	Down
hsa00330	hsa00330	Arginine and proline metabolism	11/191	51/8093	1.983730e-08	2.271371e-06	1.900205e-06	AGMAT/CNDP2/GATM/ALDH4A1/DAO/ALDH3A2/PRODH2/MAOB/PRODH/HOGA1/AOC1	11	pathway_KEGG	0.057591623	Down
hsa00380	hsa00380	Tryptophan metabolism	10/191	42/8093	3.234473e-08	2.468981e-06	2.065523e-06	DDC/EHHADH/DHTKD1/ACMSD/ACAT1/ALDH3A2/MAOB/AOX1/ALDH8A1/AOC1	10	pathway_KEGG	0.052356021	Down
hsa00053	hsa00053	Ascorbate and aldarate metabolism	8/191	30/8093	3.117969e-07	1.761974e-05	1.474048e-05	MIOX/KL/ALDH3A2/RGN/UGT2A3/UGT1A9/UGT2B7/UGT1A6	8	pathway_KEGG	0.041884817	Down
hsa00410	hsa00410	beta-Alanine metabolism	8/191	31/8093	4.118218e-07	1.761974e-05	1.474048e-05	EHHADH/HIBCH/CNDP2/UPB1/ABAT/ALDH3A2/DPYS/ALDH6A1	8	pathway_KEGG	0.041884817	Down
hsa00340	hsa00340	Histidine metabolism	7/191	22/8093	4.616525e-07	1.761974e-05	1.474048e-05	CNDP2/AMDHD1/ALDH3A2/ASPA/MAOB/FTCD/AOC1	7	pathway_KEGG	0.036649215	Down
hsa04614	hsa04614	Renin-angiotensin system	7/191	23/8093	6.504561e-07	2.127921e-05	1.780196e-05	ACE2/MME/ENPEP/AGT/ANPEP/REN/AGTR1	7	pathway_KEGG	0.036649215	Down
hsa00982	hsa00982	Drug metabolism - cytochrome P450	11/191	72/8093	8.170897e-07	2.338919e-05	1.956715e-05	FMO1/ADH6/UGT2A3/UGT1A9/MAOB/AOX1/GSTA1/UGT2B7/GSTA2/UGT1A6/FMO2	11	pathway_KEGG	0.057591623	Down
hsa03320	hsa03320	PPAR signaling pathway	11/191	76/8093	1.426092e-06	3.628611e-05	3.035657e-05	EHHADH/SLC27A2/ACADM/ACADL/PCK1/ACSL1/PLIN2/AQP7/HMGCS2/CD36/FABP4	11	pathway_KEGG	0.057591623	Down
hsa00650	hsa00650	Butanoate metabolism	7/191	28/8093	2.842141e-06	6.508504e-05	5.444945e-05	EHHADH/ACSM2B/ACAT1/ACSM2A/ABAT/ACSM5/HMGCS2	7	pathway_KEGG	0.036649215	Down
hsa00260	hsa00260	Glycine, serine and threonine metabolism	8/191	40/8093	3.346241e-06	6.966265e-05	5.827903e-05	AGXT2/DMGDH/SHMT1/GATM/CHDH/DAO/BHMT/MAOB	8	pathway_KEGG	0.041884817	Down
hsa00071	hsa00071	Fatty acid degradation	8/191	43/8093	5.938271e-06	1.133220e-04	9.480397e-05	EHHADH/ACAA2/ACADM/ACADL/ACAT1/ADH6/ALDH3A2/ACSL1	8	pathway_KEGG	0.041884817	Down
hsa04976	hsa04976	Bile secretion	11/191	89/8093	6.961327e-06	1.226265e-04	1.025880e-04	SLC5A1/SLC4A4/UGT2A3/UGT1A9/SLC10A2/AQP1/ABCB1/SLC22A7/UGT2B7/ABCC2/UGT1A6	11	pathway_KEGG	0.057591623	Down
hsa00040	hsa00040	Pentose and glucuronate interconversions	7/191	34/8093	1.145268e-05	1.873332e-04	1.567209e-04	CRYL1/KL/UGT2A3/UGT1A9/UGT2B7/DHDH/UGT1A6	7	pathway_KEGG	0.036649215	Down
hsa00980	hsa00980	Metabolism of xenobiotics by cytochrome P450	9/191	78/8093	8.415515e-05	1.284769e-03	1.074824e-03	ADH6/AKR7A3/UGT2A3/UGT1A9/GSTA1/UGT2B7/GSTA2/DHDH/UGT1A6	9	pathway_KEGG	0.047120419	Down
hsa00983	hsa00983	Drug metabolism - other enzymes	9/191	80/8093	1.027583e-04	1.400170e-03	1.171367e-03	CES2/UPB1/DPYS/UGT2A3/UGT1A9/GSTA1/UGT2B7/GSTA2/UGT1A6	9	pathway_KEGG	0.047120419	Down
hsa00770	hsa00770	Pantothenate and CoA biosynthesis	5/191	21/8093	1.039427e-04	1.400170e-03	1.171367e-03	PANK1/UPB1/ALDH3A2/DPYS/ENPP3	5	pathway_KEGG	0.026178010	Down
hsa00250	hsa00250	Alanine, aspartate and glutamate metabolism	6/191	37/8093	2.018364e-04	2.567807e-03	2.148200e-03	AGXT2/ABAT/ALDH4A1/ASRGL1/ASPA/GPT	6	pathway_KEGG	0.031413613	Down
hsa04950	hsa04950	Maturity onset diabetes of the young	5/191	26/8093	3.052731e-04	3.679344e-03	3.078100e-03	PKLR/HNF1A/SLC2A2/HNF4A/HNF4G	5	pathway_KEGG	0.026178010	Down
hsa01212	hsa01212	Fatty acid metabolism	7/191	57/8093	3.559119e-04	4.015823e-03	3.359595e-03	EHHADH/ACAA2/ACADM/ACADL/ACAT1/ACSL1/ELOVL7	7	pathway_KEGG	0.036649215	Down
hsa01200	hsa01200	Carbon metabolism	10/191	115/8093	3.682633e-04	4.015823e-03	3.359595e-03	PKLR/HAO2/HIBCH/FBP1/SHMT1/ACAT1/RGN/ALDH6A1/ALDOB/GPT	10	pathway_KEGG	0.052356021	Down
hsa00360	hsa00360	Phenylalanine metabolism	4/191	17/8093	5.622358e-04	5.852363e-03	4.896024e-03	DDC/GLYAT/MAOB/PAH	4	pathway_KEGG	0.020942408	Down
hsa01240	hsa01240	Biosynthesis of cofactors	11/191	156/8093	1.123846e-03	1.118960e-02	9.361099e-03	PKLR/PANK1/SHMT1/ALDH3A2/RGN/UGT2A3/UGT1A9/UGT2B7/ALPL/UGT1A6/ALPI	11	pathway_KEGG	0.057591623	Down
hsa00350	hsa00350	Tyrosine metabolism	5/191	36/8093	1.445231e-03	1.378991e-02	1.153650e-02	DDC/ADH6/HGD/MAOB/AOX1	5	pathway_KEGG	0.026178010	Down
hsa04964	hsa04964	Proximal tubule bicarbonate reclamation	4/191	23/8093	1.872521e-03	1.715229e-02	1.434942e-02	SLC4A4/PCK1/AQP1/CA4	4	pathway_KEGG	0.020942408	Down
hsa04146	hsa04146	Peroxisome	7/191	82/8093	3.120549e-03	2.748484e-02	2.299352e-02	EHHADH/HAO2/SLC27A2/PECR/EPHX2/DAO/ACSL1	7	pathway_KEGG	0.036649215	Down
hsa00620	hsa00620	Pyruvate metabolism	5/191	47/8093	4.771399e-03	3.949743e-02	3.304313e-02	PKLR/ACAT1/ADH6/ALDH3A2/PCK1	5	pathway_KEGG	0.026178010	Down
hsa00010	hsa00010	Glycolysis / Gluconeogenesis	6/191	67/8093	4.829380e-03	3.949743e-02	3.304313e-02	PKLR/FBP1/ADH6/ALDH3A2/PCK1/ALDOB	6	pathway_KEGG	0.031413613	Down
hsa00630	hsa00630	Glyoxylate and dicarboxylate metabolism	4/191	30/8093	5.095961e-03	3.965668e-02	3.317635e-02	HAO2/SHMT1/ACAT1/HOGA1	4	pathway_KEGG	0.020942408	Down
hsa00830	hsa00830	Retinol metabolism	6/191	68/8093	5.195198e-03	3.965668e-02	3.317635e-02	ADH6/UGT2A3/UGT1A9/AOX1/UGT2B7/UGT1A6	6	pathway_KEGG	0.031413613	Down
hsa05204	hsa05204	Chemical carcinogenesis - DNA adducts	6/191	69/8093	5.580946e-03	4.122699e-02	3.449006e-02	UGT2A3/UGT1A9/GSTA1/UGT2B7/GSTA2/UGT1A6	6	pathway_KEGG	0.031413613	Down
hsa00640	hsa00640	Propanoate metabolism	4/191	32/8093	6.446408e-03	4.613210e-02	3.859362e-02	EHHADH/HIBCH/ABAT/ALDH6A1	4	pathway_KEGG	0.020942408	Down
hsa04974	hsa04974	Protein digestion and absorption	7/191	103/8093	1.076708e-02	7.390829e-02	6.183089e-02	ACE2/SLC7A9/SLC1A1/MME/SLC6A19/DPP4/COL23A1	7	pathway_KEGG	0.036649215	Down
hsa00670	hsa00670	One carbon pool by folate	3/191	20/8093	1.097328e-02	7.390829e-02	6.183089e-02	SHMT1/ALDH1L1/FTCD	3	pathway_KEGG	0.015706806	Down
hsa00480	hsa00480	Glutathione metabolism	5/191	58/8093	1.158009e-02	7.576690e-02	6.338577e-02	NAT8/GSTA1/GPX3/GSTA2/ANPEP	5	pathway_KEGG	0.026178010	Down
hsa04931	hsa04931	Insulin resistance	7/191	108/8093	1.374156e-02	8.741158e-02	7.312759e-02	SLC27A2/SLC2A2/PCK1/MLXIPL/AGT/CREB3L3/CD36	7	pathway_KEGG	0.036649215	Down
hsa00310	hsa00310	Lysine degradation	5/191	63/8093	1.617085e-02	1.000845e-01	8.372960e-02	EHHADH/DHTKD1/BBOX1/ACAT1/ALDH3A2	5	pathway_KEGG	0.026178010	Down
hsa00860	hsa00860	Porphyrin and chlorophyll metabolism	4/191	43/8093	1.810806e-02	1.067857e-01	8.933576e-02	UGT2A3/UGT1A9/UGT2B7/UGT1A6	4	pathway_KEGG	0.020942408	Down
hsa04977	hsa04977	Vitamin digestion and absorption	3/191	24/8093	1.818621e-02	1.067857e-01	8.933576e-02	CUBN/TCN2/SLC23A1	3	pathway_KEGG	0.015706806	Down
hsa00790	hsa00790	Folate biosynthesis	3/191	26/8093	2.257406e-02	1.292365e-01	1.081179e-01	ALPL/PAH/ALPI	3	pathway_KEGG	0.015706806	Down
hsa05030	hsa05030	Cocaine addiction	4/191	49/8093	2.789348e-02	1.547537e-01	1.294653e-01	DDC/MAOB/CREB3L3/SLC6A3	4	pathway_KEGG	0.020942408	Down
hsa05207	hsa05207	Chemical carcinogenesis - receptor activation	10/191	212/8093	2.838277e-02	1.547537e-01	1.294653e-01	EPHX2/UGT2A3/UGT1A9/AR/CCND1/GSTA1/UGT2B7/CREB3L3/GSTA2/UGT1A6	10	pathway_KEGG	0.052356021	Down
hsa01230	hsa01230	Biosynthesis of amino acids	5/191	75/8093	3.173166e-02	1.689895e-01	1.413748e-01	PKLR/SHMT1/ALDOB/GPT/PAH	5	pathway_KEGG	0.026178010	Down
hsa00030	hsa00030	Pentose phosphate pathway	3/191	30/8093	3.292175e-02	1.713428e-01	1.433435e-01	FBP1/RGN/ALDOB	3	pathway_KEGG	0.015706806	Down
hsa01523	hsa01523	Antifolate resistance	3/191	31/8093	3.583357e-02	1.823531e-01	1.525546e-01	SHMT1/ABCC2/FOLR1	3	pathway_KEGG	0.015706806	Down
hsa00051	hsa00051	Fructose and mannose metabolism	3/191	33/8093	4.204072e-02	2.077461e-01	1.737981e-01	KHK/FBP1/ALDOB	3	pathway_KEGG	0.015706806	Down
hsa00240	hsa00240	Pyrimidine metabolism	4/191	56/8093	4.263784e-02	2.077461e-01	1.737981e-01	ENTPD5/UPB1/DPYS/ENPP3	4	pathway_KEGG	0.020942408	Down
hsa00730	hsa00730	Thiamine metabolism	2/191	16/8093	5.352649e-02	2.537409e-01	2.122769e-01	ALPL/ALPI	2	pathway_KEGG	0.010471204	Down
hsa00140	hsa00140	Steroid hormone biosynthesis	4/191	61/8093	5.540194e-02	2.537409e-01	2.122769e-01	UGT2A3/UGT1A9/UGT2B7/UGT1A6	4	pathway_KEGG	0.020942408	Down
hsa00590	hsa00590	Arachidonic acid metabolism	4/191	61/8093	5.540194e-02	2.537409e-01	2.122769e-01	EPHX2/PLA2G12B/CYP2J2/GPX3	4	pathway_KEGG	0.020942408	Down
hsa04152	hsa04152	AMPK signaling pathway	6/191	120/8093	6.418869e-02	2.882198e-01	2.411216e-01	FBP1/PCK1/HNF4A/CCND1/CREB3L3/CD36	6	pathway_KEGG	0.031413613	Down
hsa04927	hsa04927	Cortisol synthesis and secretion	4/191	65/8093	6.693792e-02	2.947843e-01	2.466134e-01	AGT/CREB3L3/AGTR1/KCNK3	4	pathway_KEGG	0.020942408	Down
hsa04924	hsa04924	Renin secretion	4/191	69/8093	7.962056e-02	3.344820e-01	2.798240e-01	AQP1/AGT/REN/AGTR1	4	pathway_KEGG	0.020942408	Down
hsa05031	hsa05031	Amphetamine addiction	4/191	69/8093	7.962056e-02	3.344820e-01	2.798240e-01	DDC/MAOB/CREB3L3/SLC6A3	4	pathway_KEGG	0.020942408	Down
hsa04975	hsa04975	Fat digestion and absorption	3/191	43/8093	8.033410e-02	3.344820e-01	2.798240e-01	ACAT1/PLA2G12B/CD36	3	pathway_KEGG	0.015706806	Down
hsa02010	hsa02010	ABC transporters	3/191	45/8093	8.933063e-02	3.652985e-01	3.056048e-01	ABCC6/ABCB1/ABCC2	3	pathway_KEGG	0.015706806	Down
hsa00900	hsa00900	Terpenoid backbone biosynthesis	2/191	22/8093	9.406310e-02	3.779026e-01	3.161493e-01	ACAT1/HMGCS2	2	pathway_KEGG	0.010471204	Down
hsa04973	hsa04973	Carbohydrate digestion and absorption	3/191	47/8093	9.872867e-02	3.898080e-01	3.261092e-01	SLC5A1/SLC2A2/MGAM	3	pathway_KEGG	0.015706806	Down
hsa04971	hsa04971	Gastric acid secretion	4/191	76/8093	1.044418e-01	4.053756e-01	3.391329e-01	KCNJ15/HRH2/KCNJ16/SST	4	pathway_KEGG	0.020942408	Down
hsa04721	hsa04721	Synaptic vesicle cycle	4/191	78/8093	1.121139e-01	4.262124e-01	3.565648e-01	SLC1A1/SLC6A13/SLC6A12/SLC6A3	4	pathway_KEGG	0.020942408	Down
hsa00270	hsa00270	Cysteine and methionine metabolism	3/191	50/8093	1.135326e-01	4.262124e-01	3.565648e-01	AGXT2/BHMT2/BHMT	3	pathway_KEGG	0.015706806	Down
hsa00062	hsa00062	Fatty acid elongation	2/191	27/8093	1.325899e-01	4.897271e-01	4.097004e-01	ACAA2/ELOVL7	2	pathway_KEGG	0.010471204	Down
hsa04726	hsa04726	Serotonergic synapse	5/191	115/8093	1.354667e-01	4.924108e-01	4.119456e-01	DDC/MAOB/GABRB3/KCNJ3/CYP2J2	5	pathway_KEGG	0.026178010	Down
GO:0044282	GO:0044282	small molecule catabolic process	46/339	452/18866	9.467561e-22	3.379919e-18	2.952883e-18	PKLR/AGXT2/EHHADH/HAO2/ACAA2/HIBCH/FUT6/KHK/SLC27A2/ACMSD/RIDA/ENTPD5/MIOX/CRYL1/ACADM/CYP4A11/PECR/DDAH1/CRYM/AMDHD1/SHMT1/UPB1/ACADL/ACAT1/IMPA2/ABAT/ALDH4A1/ASRGL1/DAO/ALDH3A2/ASPA/DPYS/ALDH6A1/PCK1/PRODH2/ALDOB/HGD/ALDH1L1/PRODH/GPT/HOGA1/ALDH8A1/FTCD/DHDH/PAH/SULT1C4	46	geneontology_Biological_Process	0.135693215	Down
GO:0046942	GO:0046942	carboxylic acid transport	40/339	350/18866	7.703717e-21	1.255454e-17	1.096834e-17	ACE2/SLC7A9/LRP2/SLC16A9/SLC27A2/CLTRN/SLC1A1/SLC5A12/SLC47A1/AVPR1B/CYP4A11/SLC6A13/SLC22A4/SLC25A48/SLC22A6/SLC16A4/SLC16A13/ABAT/SLC16A12/SLC22A13/SLC6A19/SLC22A2/ACSL1/SLC5A8/SLC26A9/SLC17A3/SLC6A12/SLC10A2/PLIN2/SLC17A1/PLA2G12B/SLC17A2/ABCC2/AGT/SLC6A18/SLC23A1/SLC17A4/CD36/FOLR1/FABP4	40	geneontology_Biological_Process	0.117994100	Down
GO:0015849	GO:0015849	organic acid transport	40/339	353/18866	1.055004e-20	1.255454e-17	1.096834e-17	ACE2/SLC7A9/LRP2/SLC16A9/SLC27A2/CLTRN/SLC1A1/SLC5A12/SLC47A1/AVPR1B/CYP4A11/SLC6A13/SLC22A4/SLC25A48/SLC22A6/SLC16A4/SLC16A13/ABAT/SLC16A12/SLC22A13/SLC6A19/SLC22A2/ACSL1/SLC5A8/SLC26A9/SLC17A3/SLC6A12/SLC10A2/PLIN2/SLC17A1/PLA2G12B/SLC17A2/ABCC2/AGT/SLC6A18/SLC23A1/SLC17A4/CD36/FOLR1/FABP4	40	geneontology_Biological_Process	0.117994100	Down
GO:0016054	GO:0016054	organic acid catabolic process	35/339	282/18866	1.642891e-19	1.173024e-16	1.024818e-16	AGXT2/EHHADH/HAO2/ACAA2/HIBCH/SLC27A2/ACMSD/RIDA/CRYL1/ACADM/CYP4A11/PECR/DDAH1/CRYM/AMDHD1/SHMT1/ACADL/ACAT1/ABAT/ALDH4A1/ASRGL1/DAO/ALDH3A2/ASPA/ALDH6A1/PCK1/PRODH2/HGD/ALDH1L1/PRODH/GPT/HOGA1/ALDH8A1/FTCD/PAH	35	geneontology_Biological_Process	0.103244838	Down
GO:0046395	GO:0046395	carboxylic acid catabolic process	35/339	282/18866	1.642891e-19	1.173024e-16	1.024818e-16	AGXT2/EHHADH/HAO2/ACAA2/HIBCH/SLC27A2/ACMSD/RIDA/CRYL1/ACADM/CYP4A11/PECR/DDAH1/CRYM/AMDHD1/SHMT1/ACADL/ACAT1/ABAT/ALDH4A1/ASRGL1/DAO/ALDH3A2/ASPA/ALDH6A1/PCK1/PRODH2/HGD/ALDH1L1/PRODH/GPT/HOGA1/ALDH8A1/FTCD/PAH	35	geneontology_Biological_Process	0.103244838	Down
GO:1901605	GO:1901605	alpha-amino acid metabolic process	29/339	202/18866	4.349072e-18	2.587698e-15	2.260754e-15	AGXT2/GLYATL1/AGMAT/HIBCH/MSRA/ACMSD/RIDA/GLYAT/DDAH1/CRYM/AMDHD1/SHMT1/ACAT1/ALDH4A1/ASRGL1/DAO/ASPA/ALDH6A1/PRODH2/BHMT2/BHMT/HGD/HNF4A/PRODH/GPT/HOGA1/ALDH8A1/FTCD/PAH	29	geneontology_Biological_Process	0.085545723	Down
GO:1901606	GO:1901606	alpha-amino acid catabolic process	22/339	104/18866	1.021477e-17	5.209535e-15	4.551335e-15	AGXT2/HIBCH/ACMSD/RIDA/DDAH1/CRYM/AMDHD1/SHMT1/ACAT1/ALDH4A1/ASRGL1/DAO/ASPA/ALDH6A1/PRODH2/HGD/PRODH/GPT/HOGA1/ALDH8A1/FTCD/PAH	22	geneontology_Biological_Process	0.064896755	Down
GO:0009063	GO:0009063	cellular amino acid catabolic process	23/339	124/18866	4.053723e-17	1.808974e-14	1.580419e-14	AGXT2/HIBCH/ACMSD/RIDA/DDAH1/CRYM/AMDHD1/SHMT1/ACAT1/ABAT/ALDH4A1/ASRGL1/DAO/ASPA/ALDH6A1/PRODH2/HGD/PRODH/GPT/HOGA1/ALDH8A1/FTCD/PAH	23	geneontology_Biological_Process	0.067846608	Down
GO:0006520	GO:0006520	cellular amino acid metabolic process	34/339	340/18866	4.593773e-16	1.822197e-13	1.591971e-13	DDC/AGXT2/GLYATL1/AGMAT/HIBCH/MSRA/ACMSD/RIDA/GLYAT/DDAH1/CRYM/AMDHD1/SHMT1/UPB1/ACAT1/ABAT/ALDH4A1/ASRGL1/DAO/ASPA/DPYS/ALDH6A1/PRODH2/BHMT2/BHMT/HGD/HNF4A/PRODH/GPT/HOGA1/ALDH8A1/FTCD/PAH/ASPG	34	geneontology_Biological_Process	0.100294985	Down
GO:0006805	GO:0006805	xenobiotic metabolic process	20/339	118/18866	2.915026e-14	1.040664e-11	9.091813e-12	FMO1/CMBL/MTARC2/GLYAT/CES2/ACSM2B/CRYZ/AKR7A3/ACSL1/UGT1A9/HNF4A/ACY3/CYP2J2/GSTA1/ABCC2/GSTA2/UGT1A6/AOC1/FMO2/CES3	20	geneontology_Biological_Process	0.058997050	Down
GO:0071466	GO:0071466	cellular response to xenobiotic stimulus	20/339	123/18866	6.632837e-14	2.152657e-11	1.880679e-11	FMO1/CMBL/MTARC2/GLYAT/CES2/ACSM2B/CRYZ/AKR7A3/ACSL1/UGT1A9/HNF4A/ACY3/CYP2J2/GSTA1/ABCC2/GSTA2/UGT1A6/AOC1/FMO2/CES3	20	geneontology_Biological_Process	0.058997050	Down
GO:0009410	GO:0009410	response to xenobiotic stimulus	20/339	130/18866	1.964863e-13	5.845468e-11	5.106921e-11	FMO1/CMBL/MTARC2/GLYAT/CES2/ACSM2B/CRYZ/AKR7A3/ACSL1/UGT1A9/HNF4A/ACY3/CYP2J2/GSTA1/ABCC2/GSTA2/UGT1A6/AOC1/FMO2/CES3	20	geneontology_Biological_Process	0.058997050	Down
GO:0006575	GO:0006575	cellular modified amino acid metabolic process	22/339	190/18866	4.464266e-12	1.225956e-09	1.071062e-09	DMGDH/ACADM/SLC22A4/CRYM/CNDP2/NAT8/BBOX1/SHMT1/GATM/ACADL/ALDH4A1/CHDH/BHMT2/BHMT/ALDH1L1/PRODH/HPN/HOGA1/GSTA1/GSTA2/FTCD/FOLR1	22	geneontology_Biological_Process	0.064896755	Down
GO:0098656	GO:0098656	anion transmembrane transport	27/339	315/18866	2.069253e-11	5.276595e-09	4.609922e-09	ACE2/CLCN5/SLC7A9/LRP2/CLTRN/SLC1A1/SLC5A12/SLC47A1/SLC6A13/SLC22A4/SLC13A1/SLC22A6/SLC4A4/SLC16A12/SLC6A19/SLC22A2/SLC5A8/SLC26A9/SLC6A12/SLC17A1/CLIC4/GABRB3/ABCB1/AGT/SLC6A18/SLC23A1/FOLR1	27	geneontology_Biological_Process	0.079646018	Down
GO:0015718	GO:0015718	monocarboxylic acid transport	20/339	174/18866	4.904465e-11	1.167263e-08	1.019785e-08	SLC16A9/SLC27A2/SLC5A12/AVPR1B/CYP4A11/SLC6A13/SLC16A4/SLC16A13/ABAT/SLC16A12/SLC22A13/ACSL1/SLC5A8/SLC6A12/SLC10A2/PLIN2/PLA2G12B/ABCC2/CD36/FABP4	20	geneontology_Biological_Process	0.058997050	Down
GO:0046394	GO:0046394	carboxylic acid biosynthetic process	28/339	367/18866	1.341054e-10	2.992227e-08	2.614173e-08	PKLR/AGXT2/SLC27A2/ACMSD/CYP4A11/PECR/SHMT1/ACSM2B/UPB1/EPHX2/GATM/ACADL/CYP4A22/ACSM2A/ABAT/ASPA/RGN/ACSM5/BHMT2/BHMT/ELOVL7/GPT/HOGA1/MLXIPL/ALDH8A1/PDK4/PAH/ASPG	28	geneontology_Biological_Process	0.082595870	Down
GO:0016053	GO:0016053	organic acid biosynthetic process	28/339	368/18866	1.428139e-10	2.999093e-08	2.620172e-08	PKLR/AGXT2/SLC27A2/ACMSD/CYP4A11/PECR/SHMT1/ACSM2B/UPB1/EPHX2/GATM/ACADL/CYP4A22/ACSM2A/ABAT/ASPA/RGN/ACSM5/BHMT2/BHMT/ELOVL7/GPT/HOGA1/MLXIPL/ALDH8A1/PDK4/PAH/ASPG	28	geneontology_Biological_Process	0.082595870	Down
GO:0006631	GO:0006631	fatty acid metabolic process	29/339	396/18866	1.640149e-10	3.252962e-08	2.841966e-08	EHHADH/HAO2/ACAA2/SLC27A2/CYP4V2/CRYL1/ACADM/CYP4A11/PECR/CES2/ACSM2B/EPHX2/ACADL/ACAT1/CYP4A22/ACSM2A/ALDH3A2/ECHDC3/SLC22A13/RGN/ACSM5/PCK1/ACSL1/ELOVL7/MLXIPL/CYP2J2/GSTA1/PDK4/CD36	29	geneontology_Biological_Process	0.085545723	Down
GO:0006577	GO:0006577	amino-acid betaine metabolic process	8/339	17/18866	2.113607e-10	3.971357e-08	3.469595e-08	DMGDH/ACADM/SLC22A4/BBOX1/SHMT1/ACADL/CHDH/BHMT	8	geneontology_Biological_Process	0.023598820	Down
GO:1905039	GO:1905039	carboxylic acid transmembrane transport	18/339	150/18866	2.263882e-10	4.041029e-08	3.530464e-08	ACE2/SLC7A9/LRP2/CLTRN/SLC1A1/SLC5A12/SLC47A1/SLC6A13/SLC22A4/SLC16A12/SLC6A19/SLC22A2/SLC5A8/SLC6A12/AGT/SLC6A18/SLC23A1/FOLR1	18	geneontology_Biological_Process	0.053097345	Down
GO:1903825	GO:1903825	organic acid transmembrane transport	18/339	151/18866	2.528805e-10	4.298969e-08	3.755815e-08	ACE2/SLC7A9/LRP2/CLTRN/SLC1A1/SLC5A12/SLC47A1/SLC6A13/SLC22A4/SLC16A12/SLC6A19/SLC22A2/SLC5A8/SLC6A12/AGT/SLC6A18/SLC23A1/FOLR1	18	geneontology_Biological_Process	0.053097345	Down
GO:0072521	GO:0072521	purine-containing compound metabolic process	30/339	472/18866	2.310059e-09	3.748595e-07	3.274978e-07	PKLR/PANK1/SLC16A9/SLC22A11/DHTKD1/ENTPD5/FBP1/GLYAT/SHMT1/ACSM2B/SLC22A12/ACAT1/ACSM2A/SLC4A4/GPD1/ACSM5/ACSL1/LRRK2/ALDOB/SLC17A3/ELOVL7/SLC17A1/SLC2A9/GDA/AOX1/MLXIPL/HMGCS2/PDK4/SULT1C4/GUCA2B	30	geneontology_Biological_Process	0.088495575	Down
GO:0072329	GO:0072329	monocarboxylic acid catabolic process	16/339	138/18866	3.827359e-09	5.940726e-07	5.190143e-07	AGXT2/EHHADH/HAO2/ACAA2/SLC27A2/CRYL1/ACADM/CYP4A11/PECR/ACADL/ACAT1/ABAT/ASRGL1/ALDH3A2/PCK1/HOGA1	16	geneontology_Biological_Process	0.047197640	Down
GO:0007586	GO:0007586	digestion	16/339	141/18866	5.246592e-09	7.804306e-07	6.818269e-07	SLC5A1/PBLD/NPR3/SLC2A2/ADM2/PLS1/VIL1/MGAM/HRH2/AQP1/ENPP7/CD36/GUCA2B/ALPI/RBP4/SST	16	geneontology_Biological_Process	0.047197640	Down
GO:0098657	GO:0098657	import into cell	20/339	230/18866	6.950516e-09	9.925336e-07	8.671317e-07	ACE2/LRP2/SLC27A2/CLTRN/SLC1A1/SLC47A1/SLC5A1/SLC6A13/SLC22A4/TRPV4/SLC39A5/SLC22A2/ACSL1/KCNJ15/KCNJ3/KCNJ16/AGT/SLC6A3/CD36/FOLR1	20	geneontology_Biological_Process	0.058997050	Down
GO:0098739	GO:0098739	import across plasma membrane	16/339	157/18866	2.480376e-08	3.405746e-06	2.975447e-06	ACE2/LRP2/CLTRN/SLC1A1/SLC47A1/SLC5A1/SLC6A13/SLC22A4/TRPV4/SLC39A5/SLC22A2/KCNJ15/KCNJ3/KCNJ16/AGT/FOLR1	16	geneontology_Biological_Process	0.047197640	Down
GO:0046415	GO:0046415	urate metabolic process	6/339	13/18866	4.969800e-08	6.349491e-06	5.547263e-06	SLC16A9/SLC22A11/SLC22A12/SLC17A3/SLC17A1/SLC2A9	6	geneontology_Biological_Process	0.017699115	Down
GO:0008217	GO:0008217	regulation of blood pressure	17/339	187/18866	4.979993e-08	6.349491e-06	5.547263e-06	ACE2/AVPR1B/CYP4A11/DDAH1/NPR3/ABAT/ADM2/MME/ENPEP/AR/F2RL1/TRHDE/AGT/ANPEP/REN/GUCA2B/AGTR1	17	geneontology_Biological_Process	0.050147493	Down
GO:0006814	GO:0006814	sodium ion transport	19/339	241/18866	8.035486e-08	9.891960e-06	8.642157e-06	SLC5A10/SLC5A12/SLC5A1/SLC6A13/SLC22A4/SLC13A1/SLC4A4/ANK3/SLC6A19/SLC5A8/SLC17A3/SLC6A12/SLC10A2/SLC17A1/SLC17A2/SLC6A18/SLC6A3/SLC23A1/SLC17A4	19	geneontology_Biological_Process	0.056047198	Down
GO:0003333	GO:0003333	amino acid transmembrane transport	12/339	92/18866	9.341036e-08	1.111583e-05	9.711400e-06	ACE2/SLC7A9/CLTRN/SLC1A1/SLC47A1/SLC6A13/SLC22A4/SLC6A19/SLC22A2/SLC6A12/AGT/SLC6A18	12	geneontology_Biological_Process	0.035398230	Down
GO:0042908	GO:0042908	xenobiotic transport	8/339	34/18866	1.209138e-07	1.392459e-05	1.216528e-05	PDZK1/SLC47A1/SLC6A13/SLC22A4/SLC22A2/SLC17A3/ABCB1/ABCC2	8	geneontology_Biological_Process	0.023598820	Down
GO:0043648	GO:0043648	dicarboxylic acid metabolic process	12/339	97/18866	1.693622e-07	1.889447e-05	1.650725e-05	ACMSD/AMDHD1/SHMT1/ALDH4A1/ASPA/PCK1/PRODH2/ALDH1L1/PRODH/HOGA1/FTCD/FOLR1	12	geneontology_Biological_Process	0.035398230	Down
GO:0003081	GO:0003081	regulation of systemic arterial blood pressure by renin-angiotensin	7/339	26/18866	2.787940e-07	3.016044e-05	2.634981e-05	ACE2/MME/ENPEP/F2RL1/AGT/REN/AGTR1	7	geneontology_Biological_Process	0.020648968	Down
GO:0072337	GO:0072337	modified amino acid transport	7/339	27/18866	3.705972e-07	3.891271e-05	3.399627e-05	SLC7A9/LRP2/PDZK1/SLC6A13/SLC22A4/SLC16A12/FOLR1	7	geneontology_Biological_Process	0.020648968	Down
GO:0015850	GO:0015850	organic hydroxy compound transport	19/339	268/18866	4.199509e-07	4.283499e-05	3.742299e-05	SLC5A12/SLC5A1/APOM/ABAT/SYT9/SLC22A2/SLC5A8/SLC10A2/AQP7/MAOB/AQP1/ABCC2/AGT/ENPP7/SLC6A3/CD36/REN/AGTR1/RBP4	19	geneontology_Biological_Process	0.056047198	Down
GO:0001990	GO:0001990	regulation of systemic arterial blood pressure by hormone	8/339	40/18866	4.662449e-07	4.623595e-05	4.039426e-05	ACE2/AVPR1B/MME/ENPEP/F2RL1/AGT/REN/AGTR1	8	geneontology_Biological_Process	0.023598820	Down
GO:0072330	GO:0072330	monocarboxylic acid biosynthetic process	18/339	246/18866	5.355421e-07	5.167258e-05	4.514399e-05	PKLR/SLC27A2/ACMSD/CYP4A11/PECR/ACSM2B/EPHX2/GATM/ACADL/ACSM2A/ABAT/RGN/ACSM5/ELOVL7/HOGA1/MLXIPL/ALDH8A1/PDK4	18	geneontology_Biological_Process	0.053097345	Down
GO:0089718	GO:0089718	amino acid import across plasma membrane	8/339	41/18866	5.702822e-07	5.357651e-05	4.680737e-05	ACE2/CLTRN/SLC1A1/SLC47A1/SLC6A13/SLC22A4/SLC22A2/AGT	8	geneontology_Biological_Process	0.023598820	Down
GO:0006865	GO:0006865	amino acid transport	14/339	156/18866	8.941455e-07	8.075414e-05	7.055124e-05	ACE2/SLC7A9/CLTRN/SLC1A1/SLC47A1/SLC6A13/SLC22A4/SLC25A48/ABAT/SLC6A19/SLC22A2/SLC6A12/AGT/SLC6A18	14	geneontology_Biological_Process	0.041297935	Down
GO:0009064	GO:0009064	glutamine family amino acid metabolic process	10/339	75/18866	9.048083e-07	8.075414e-05	7.055124e-05	GLYATL1/AGMAT/DDAH1/AMDHD1/ALDH4A1/ASRGL1/DAO/PRODH2/PRODH/FTCD	10	geneontology_Biological_Process	0.029498525	Down
GO:0003073	GO:0003073	regulation of systemic arterial blood pressure	11/339	95/18866	1.090672e-06	9.496828e-05	8.296949e-05	ACE2/AVPR1B/CYP4A11/DDAH1/MME/ENPEP/AR/F2RL1/AGT/REN/AGTR1	11	geneontology_Biological_Process	0.032448378	Down
GO:0043090	GO:0043090	amino acid import	8/339	45/18866	1.208527e-06	1.027248e-04	8.974601e-05	ACE2/CLTRN/SLC1A1/SLC47A1/SLC6A13/SLC22A4/SLC22A2/AGT	8	geneontology_Biological_Process	0.023598820	Down
GO:0042219	GO:0042219	cellular modified amino acid catabolic process	7/339	32/18866	1.300221e-06	1.079486e-04	9.430977e-05	DMGDH/ACADL/ALDH4A1/BHMT/ALDH1L1/PRODH/HOGA1	7	geneontology_Biological_Process	0.020648968	Down
GO:0006081	GO:0006081	cellular aldehyde metabolic process	9/339	63/18866	1.770303e-06	1.436360e-04	1.254882e-04	AGXT2/KHK/ALDH4A1/ALDH3A2/AKR7A3/PRODH2/ALDOB/HOGA1/ALDH8A1	9	geneontology_Biological_Process	0.026548673	Down
GO:0005996	GO:0005996	monosaccharide metabolic process	19/339	296/18866	1.874623e-06	1.487201e-04	1.299300e-04	PKLR/FUT6/KHK/CRYL1/FBP1/CYB5A/GPD1/RGN/PCK1/UGT2A3/UGT1A9/ALDOB/GPT/UGT2B7/PDK4/DHDH/SLC23A1/UGT1A6/RBP4	19	geneontology_Biological_Process	0.056047198	Down
GO:0009437	GO:0009437	carnitine metabolic process	5/339	13/18866	2.079490e-06	1.546620e-04	1.351212e-04	ACADM/SLC22A4/BBOX1/SHMT1/ACADL	5	geneontology_Biological_Process	0.014749263	Down
GO:0032530	GO:0032530	regulation of microvillus organization	5/339	13/18866	2.079490e-06	1.546620e-04	1.351212e-04	PLS1/VIL1/USH1C/CDHR5/CDHR2	5	geneontology_Biological_Process	0.014749263	Down
GO:0032536	GO:0032536	regulation of cell projection size	5/339	13/18866	2.079490e-06	1.546620e-04	1.351212e-04	PLS1/VIL1/USH1C/CDHR5/CDHR2	5	geneontology_Biological_Process	0.014749263	Down
GO:0022600	GO:0022600	digestive system process	11/339	102/18866	2.225295e-06	1.621286e-04	1.416444e-04	SLC5A1/PBLD/NPR3/SLC2A2/PLS1/VIL1/HRH2/AQP1/ENPP7/CD36/RBP4	11	geneontology_Biological_Process	0.032448378	Down
GO:0008652	GO:0008652	cellular amino acid biosynthetic process	10/339	84/18866	2.612392e-06	1.865248e-04	1.629583e-04	AGXT2/SHMT1/UPB1/ABAT/ASPA/BHMT2/BHMT/GPT/PAH/ASPG	10	geneontology_Biological_Process	0.029498525	Down
GO:0003044	GO:0003044	regulation of systemic arterial blood pressure mediated by a chemical signal	8/339	50/18866	2.783865e-06	1.948706e-04	1.702496e-04	ACE2/AVPR1B/MME/ENPEP/F2RL1/AGT/REN/AGTR1	8	geneontology_Biological_Process	0.023598820	Down
GO:0006767	GO:0006767	water-soluble vitamin metabolic process	10/339	85/18866	2.914092e-06	2.000636e-04	1.747865e-04	CUBN/SHMT1/CYB5A/TCN2/AMN/RGN/ALDH1L1/AOX1/SLC23A1/FOLR1	10	geneontology_Biological_Process	0.029498525	Down
GO:0019395	GO:0019395	fatty acid oxidation	11/339	106/18866	3.257680e-06	2.144807e-04	1.873821e-04	EHHADH/HAO2/ACAA2/SLC27A2/CYP4V2/ACADM/PECR/ACADL/ACAT1/ALDH3A2/PDK4	11	geneontology_Biological_Process	0.032448378	Down
GO:0035725	GO:0035725	sodium ion transmembrane transport	14/339	174/18866	3.288308e-06	2.144807e-04	1.873821e-04	SLC5A10/SLC5A1/SLC6A13/SLC4A4/ANK3/SLC6A19/SLC17A3/SLC6A12/SLC17A1/SLC17A2/SLC6A18/SLC6A3/SLC23A1/SLC17A4	14	geneontology_Biological_Process	0.041297935	Down
GO:0042493	GO:0042493	response to drug	22/339	397/18866	3.304324e-06	2.144807e-04	1.873821e-04	DDC/FBP1/NAT8/SLC22A12/ABAT/ABCC6/SLC22A2/ACSL1/TLR3/PLIN2/MAOB/AQP1/ABCB1/CCND1/CYP2J2/ABCC2/SLC6A3/AOC1/EMX2/REN/KCNK3/SST	22	geneontology_Biological_Process	0.064896755	Down
GO:0019216	GO:0019216	regulation of lipid metabolic process	23/339	431/18866	3.705634e-06	2.362342e-04	2.063871e-04	ABHD6/ACADM/CYP4A11/EPHX2/ACADL/SLC22A13/RGN/PCK1/ACSL1/RGL1/UGT1A9/TNFRSF21/PLIN2/HNF4A/GPER1/MLXIPL/HMGCS2/AGT/FGFR3/ENPP7/PDK4/CD36/AGTR1	23	geneontology_Biological_Process	0.067846608	Down
GO:0032528	GO:0032528	microvillus organization	6/339	25/18866	4.274112e-06	2.676944e-04	2.338725e-04	PLS1/VIL1/USH1C/CDHR5/ESPN/CDHR2	6	geneontology_Biological_Process	0.017699115	Down
GO:0034440	GO:0034440	lipid oxidation	11/339	111/18866	5.120536e-06	3.151778e-04	2.753566e-04	EHHADH/HAO2/ACAA2/SLC27A2/CYP4V2/ACADM/PECR/ACADL/ACAT1/ALDH3A2/PDK4	11	geneontology_Biological_Process	0.032448378	Down
GO:0070633	GO:0070633	transepithelial transport	6/339	26/18866	5.472707e-06	3.311452e-04	2.893065e-04	SLC1A1/SLC5A1/AQP1/ABCB1/ABCC2/SLC23A1	6	geneontology_Biological_Process	0.017699115	Down
GO:0072001	GO:0072001	renal system development	18/339	292/18866	6.151124e-06	3.659919e-04	3.197505e-04	RIDA/CYP4A11/ACAT1/CYP4A22/MME/RGN/LRRK2/SALL1/ENPEP/PKHD1/FRAS1/AGT/KLF15/PDGFD/EMX2/REN/AGTR1/RBP4	18	geneontology_Biological_Process	0.053097345	Down
GO:0009062	GO:0009062	fatty acid catabolic process	11/339	114/18866	6.637168e-06	3.884375e-04	3.393603e-04	EHHADH/HAO2/ACAA2/SLC27A2/ACADM/CYP4A11/PECR/ACADL/ACAT1/ALDH3A2/PCK1	11	geneontology_Biological_Process	0.032448378	Down
GO:0009065	GO:0009065	glutamine family amino acid catabolic process	6/339	27/18866	6.930453e-06	3.990599e-04	3.486406e-04	DDAH1/ALDH4A1/ASRGL1/DAO/PRODH2/PRODH	6	geneontology_Biological_Process	0.017699115	Down
GO:0051180	GO:0051180	vitamin transport	7/339	41/18866	7.558827e-06	4.283335e-04	3.742156e-04	LRP2/CUBN/SLC2A2/TCN2/AMN/SLC23A1/FOLR1	7	geneontology_Biological_Process	0.020648968	Down
GO:0009074	GO:0009074	aromatic amino acid family catabolic process	6/339	28/18866	8.687881e-06	4.772311e-04	4.169352e-04	ACMSD/AMDHD1/ASRGL1/HGD/FTCD/PAH	6	geneontology_Biological_Process	0.017699115	Down
GO:0009308	GO:0009308	amine metabolic process	12/339	140/18866	8.689082e-06	4.772311e-04	4.169352e-04	DDC/AGMAT/DMGDH/ACMSD/ABAT/CHDH/BHMT/MAOB/VCAM1/ABCC2/SLC6A3/AOC1	12	geneontology_Biological_Process	0.035398230	Down
GO:0001655	GO:0001655	urogenital system development	19/339	330/18866	9.059912e-06	4.859082e-04	4.245160e-04	RIDA/CYP4A11/ACAT1/CYP4A22/MME/RGN/LRRK2/SALL1/ENPEP/AR/PKHD1/FRAS1/AGT/KLF15/PDGFD/EMX2/REN/AGTR1/RBP4	19	geneontology_Biological_Process	0.056047198	Down
GO:0003018	GO:0003018	vascular process in circulatory system	14/339	190/18866	9.119286e-06	4.859082e-04	4.245160e-04	ACE2/AVPR1B/DDAH1/TRPV4/SMTNL2/SLC22A2/HRH2/F2RL1/GPER1/ABCB1/ABCC2/AGT/CD36/AGTR1	14	geneontology_Biological_Process	0.041297935	Down
GO:0015908	GO:0015908	fatty acid transport	10/339	101/18866	1.388305e-05	7.288601e-04	6.367721e-04	SLC27A2/AVPR1B/CYP4A11/ACSL1/SLC5A8/PLIN2/PLA2G12B/ABCC2/CD36/FABP4	10	geneontology_Biological_Process	0.029498525	Down
GO:0016052	GO:0016052	carbohydrate catabolic process	14/339	200/18866	1.632248e-05	8.445110e-04	7.378110e-04	PKLR/FUT6/KHK/DHTKD1/ENTPD5/MIOX/CRYL1/FBP1/SLC4A4/GPD1/MGAM/ALDOB/MLXIPL/DHDH	14	geneontology_Biological_Process	0.041297935	Down
GO:0001991	GO:0001991	regulation of systemic arterial blood pressure by circulatory renin-angiotensin	5/339	19/18866	1.719106e-05	8.767443e-04	7.659718e-04	ACE2/MME/ENPEP/F2RL1/REN	5	geneontology_Biological_Process	0.014749263	Down
GO:0006163	GO:0006163	purine nucleotide metabolic process	22/339	442/18866	1.792813e-05	9.014566e-04	7.875618e-04	PKLR/PANK1/DHTKD1/ENTPD5/FBP1/GLYAT/ACSM2B/ACAT1/ACSM2A/SLC4A4/GPD1/ACSM5/ACSL1/LRRK2/ALDOB/ELOVL7/GDA/MLXIPL/HMGCS2/PDK4/SULT1C4/GUCA2B	22	geneontology_Biological_Process	0.064896755	Down
GO:0006560	GO:0006560	proline metabolic process	4/339	10/18866	1.974634e-05	9.544289e-04	8.338413e-04	ALDH4A1/DAO/PRODH2/PRODH	4	geneontology_Biological_Process	0.011799410	Down
GO:0046487	GO:0046487	glyoxylate metabolic process	4/339	10/18866	1.974634e-05	9.544289e-04	8.338413e-04	AGXT2/ALDH4A1/PRODH2/HOGA1	4	geneontology_Biological_Process	0.011799410	Down
GO:0045913	GO:0045913	positive regulation of carbohydrate metabolic process	9/339	84/18866	1.978368e-05	9.544289e-04	8.338413e-04	ENTPD5/AVPR1B/SLC4A4/GPD1/RGN/GPER1/GPT/MLXIPL/PTH1R	9	geneontology_Biological_Process	0.026548673	Down
GO:0006766	GO:0006766	vitamin metabolic process	11/339	131/18866	2.496114e-05	1.188150e-03	1.038033e-03	LRP2/CUBN/SHMT1/CYB5A/TCN2/AMN/RGN/ALDH1L1/AOX1/SLC23A1/FOLR1	11	geneontology_Biological_Process	0.032448378	Down
GO:0043651	GO:0043651	linoleic acid metabolic process	5/339	21/18866	2.920797e-05	1.355562e-03	1.184293e-03	CYP4A11/CYP4A22/ACSL1/CYP2J2/GSTA1	5	geneontology_Biological_Process	0.014749263	Down
GO:0009066	GO:0009066	aspartate family amino acid metabolic process	7/339	50/18866	2.923761e-05	1.355562e-03	1.184293e-03	MSRA/RIDA/CRYM/ASRGL1/ASPA/BHMT2/BHMT	7	geneontology_Biological_Process	0.020648968	Down
GO:0150104	GO:0150104	transport across blood-brain barrier	4/339	11/18866	3.059057e-05	1.400107e-03	1.223210e-03	SLC22A2/ABCB1/ABCC2/CD36	4	geneontology_Biological_Process	0.011799410	Down
GO:0006869	GO:0006869	lipid transport	20/339	393/18866	3.160346e-05	1.428157e-03	1.247716e-03	SLC27A2/AVPR1B/CYP4A11/APOM/ACSL1/SLC5A8/SLC10A2/PLIN2/ATP11A/PLA2G12B/ABCB1/SPNS2/ABCC2/AGT/ENPP7/CD36/REN/AGTR1/FABP4/RBP4	20	geneontology_Biological_Process	0.058997050	Down
GO:0030258	GO:0030258	lipid modification	16/339	271/18866	3.412862e-05	1.522990e-03	1.330567e-03	EHHADH/HAO2/ACAA2/SLC27A2/CYP4V2/ACADM/PECR/EPHX2/ACADL/ACAT1/CYP4A22/IMPA2/ALDH3A2/AGT/PDK4/AGTR1	16	geneontology_Biological_Process	0.047197640	Down
GO:0033865	GO:0033865	nucleoside bisphosphate metabolic process	11/339	138/18866	4.048954e-05	1.741538e-03	1.521503e-03	PANK1/GLYAT/ACSM2B/ACAT1/ACSM2A/ACSM5/ACSL1/ELOVL7/HMGCS2/PDK4/SULT1C4	11	geneontology_Biological_Process	0.032448378	Down
GO:0033875	GO:0033875	ribonucleoside bisphosphate metabolic process	11/339	138/18866	4.048954e-05	1.741538e-03	1.521503e-03	PANK1/GLYAT/ACSM2B/ACAT1/ACSM2A/ACSM5/ACSL1/ELOVL7/HMGCS2/PDK4/SULT1C4	11	geneontology_Biological_Process	0.032448378	Down
GO:0034032	GO:0034032	purine nucleoside bisphosphate metabolic process	11/339	138/18866	4.048954e-05	1.741538e-03	1.521503e-03	PANK1/GLYAT/ACSM2B/ACAT1/ACSM2A/ACSM5/ACSL1/ELOVL7/HMGCS2/PDK4/SULT1C4	11	geneontology_Biological_Process	0.032448378	Down
GO:0009150	GO:0009150	purine ribonucleotide metabolic process	20/339	401/18866	4.194260e-05	1.782560e-03	1.557342e-03	PKLR/PANK1/DHTKD1/ENTPD5/FBP1/GLYAT/ACSM2B/ACAT1/ACSM2A/SLC4A4/GPD1/ACSM5/ACSL1/LRRK2/ALDOB/ELOVL7/MLXIPL/HMGCS2/PDK4/SULT1C4	20	geneontology_Biological_Process	0.058997050	Down
GO:0002002	GO:0002002	regulation of angiotensin levels in blood	4/339	12/18866	4.523645e-05	1.834080e-03	1.602353e-03	ACE2/MME/ENPEP/REN	4	geneontology_Biological_Process	0.011799410	Down
GO:0002003	GO:0002003	angiotensin maturation	4/339	12/18866	4.523645e-05	1.834080e-03	1.602353e-03	ACE2/MME/ENPEP/REN	4	geneontology_Biological_Process	0.011799410	Down
GO:0010232	GO:0010232	vascular transport	4/339	12/18866	4.523645e-05	1.834080e-03	1.602353e-03	SLC22A2/ABCB1/ABCC2/CD36	4	geneontology_Biological_Process	0.011799410	Down
GO:1903961	GO:1903961	positive regulation of anion transmembrane transport	4/339	12/18866	4.523645e-05	1.834080e-03	1.602353e-03	ACE2/CLTRN/ABCB1/AGT	4	geneontology_Biological_Process	0.011799410	Down
GO:0006790	GO:0006790	sulfur compound metabolic process	19/339	371/18866	4.572357e-05	1.834080e-03	1.602353e-03	MSRA/GLYAT/CNDP2/NAT8/ACSM2B/ACAT1/ACSM2A/ACSM5/ACSL1/BHMT2/BHMT/ELOVL7/GHR/GSTA1/ABCC2/HMGCS2/PDK4/GSTA2/SULT1C4	19	geneontology_Biological_Process	0.056047198	Down
GO:0006063	GO:0006063	uronic acid metabolic process	5/339	23/18866	4.689230e-05	1.839621e-03	1.607194e-03	CRYL1/UGT2A3/UGT1A9/UGT2B7/UGT1A6	5	geneontology_Biological_Process	0.014749263	Down
GO:0019585	GO:0019585	glucuronate metabolic process	5/339	23/18866	4.689230e-05	1.839621e-03	1.607194e-03	CRYL1/UGT2A3/UGT1A9/UGT2B7/UGT1A6	5	geneontology_Biological_Process	0.014749263	Down
GO:1901264	GO:1901264	carbohydrate derivative transport	9/339	94/18866	4.885257e-05	1.895692e-03	1.656180e-03	GJB1/SLC5A1/NLRP6/SLC25A48/SLC17A3/SLC17A1/SLC28A1/SLC17A2/SLC17A4	9	geneontology_Biological_Process	0.026548673	Down
GO:0009636	GO:0009636	response to toxic substance	15/339	250/18866	4.981720e-05	1.912338e-03	1.670723e-03	DDC/PDZK1/MTARC2/GLYAT/APOM/EPHX2/RGN/AKR7A3/SLC17A3/MAOB/GSTA1/ABCC2/GPX3/SLC23A1/CD36	15	geneontology_Biological_Process	0.044247788	Down
GO:0016042	GO:0016042	lipid catabolic process	18/339	343/18866	5.287592e-05	2.008160e-03	1.754438e-03	EHHADH/HAO2/ACAA2/SLC27A2/ABHD6/ACADM/CYP4A11/PECR/CES2/ACADL/ACAT1/ALDH3A2/PCK1/PLA2G12B/ENPP7/CES3/ASPG/FABP4	18	geneontology_Biological_Process	0.053097345	Down
GO:0001822	GO:0001822	kidney development	16/339	283/18866	5.733995e-05	2.154775e-03	1.882529e-03	RIDA/CYP4A11/ACAT1/CYP4A22/MME/RGN/LRRK2/SALL1/ENPEP/PKHD1/FRAS1/AGT/KLF15/PDGFD/REN/AGTR1	16	geneontology_Biological_Process	0.047197640	Down
GO:0015698	GO:0015698	inorganic anion transport	12/339	172/18866	6.756108e-05	2.512428e-03	2.194994e-03	CLCN5/SLC22A11/SLC1A1/SLC13A1/SLC22A6/SLC4A4/SLC26A9/SLC17A3/SLC17A1/CLIC4/GABRB3/ABCB1	12	geneontology_Biological_Process	0.035398230	Down
GO:0009259	GO:0009259	ribonucleotide metabolic process	20/339	416/18866	6.974071e-05	2.566746e-03	2.242450e-03	PKLR/PANK1/DHTKD1/ENTPD5/FBP1/GLYAT/ACSM2B/ACAT1/ACSM2A/SLC4A4/GPD1/ACSM5/ACSL1/LRRK2/ALDOB/ELOVL7/MLXIPL/HMGCS2/PDK4/SULT1C4	20	geneontology_Biological_Process	0.058997050	Down
GO:0003071	GO:0003071	renal system process involved in regulation of systemic arterial blood pressure	5/339	25/18866	7.188709e-05	2.609308e-03	2.279634e-03	CYP4A11/F2RL1/AGT/REN/AGTR1	5	geneontology_Biological_Process	0.014749263	Down
GO:0009072	GO:0009072	aromatic amino acid family metabolic process	6/339	40/18866	7.382075e-05	2.609308e-03	2.279634e-03	ACMSD/AMDHD1/ASRGL1/HGD/FTCD/PAH	6	geneontology_Biological_Process	0.017699115	Down
GO:0032892	GO:0032892	positive regulation of organic acid transport	6/339	40/18866	7.382075e-05	2.609308e-03	2.279634e-03	ACE2/CLTRN/AVPR1B/CYP4A11/ABAT/AGT	6	geneontology_Biological_Process	0.017699115	Down
GO:0050892	GO:0050892	intestinal absorption	6/339	40/18866	7.382075e-05	2.609308e-03	2.279634e-03	SLC5A1/SLC2A2/PLS1/VIL1/ENPP7/CD36	6	geneontology_Biological_Process	0.017699115	Down
GO:1903793	GO:1903793	positive regulation of anion transport	7/339	58/18866	7.783195e-05	2.724118e-03	2.379939e-03	ACE2/CLTRN/AVPR1B/CYP4A11/ABAT/ABCB1/AGT	7	geneontology_Biological_Process	0.020648968	Down
GO:0006721	GO:0006721	terpenoid metabolic process	10/339	124/18866	8.195273e-05	2.840497e-03	2.481614e-03	LRP2/CYP4V2/PECR/APOM/ADH6/ALDH3A2/UGT1A9/HMGCS2/ALDH8A1/RBP4	10	geneontology_Biological_Process	0.029498525	Down
GO:0008643	GO:0008643	carbohydrate transport	11/339	151/18866	9.190858e-05	3.154939e-03	2.756327e-03	SLC5A10/HNF1A/SLC5A1/SLC2A2/PLS1/VIL1/AQP7/SLC2A9/AQP1/KLF15/SLC23A1	11	geneontology_Biological_Process	0.032448378	Down
GO:0006090	GO:0006090	pyruvate metabolic process	11/339	152/18866	9.751771e-05	3.315602e-03	2.896692e-03	PKLR/DHTKD1/ENTPD5/FBP1/SLC4A4/GPD1/PCK1/ALDOB/HOGA1/MLXIPL/PDK4	11	geneontology_Biological_Process	0.032448378	Down
GO:0019693	GO:0019693	ribose phosphate metabolic process	20/339	427/18866	9.951232e-05	3.329701e-03	2.909009e-03	PKLR/PANK1/DHTKD1/ENTPD5/FBP1/GLYAT/ACSM2B/ACAT1/ACSM2A/SLC4A4/GPD1/ACSM5/ACSL1/LRRK2/ALDOB/ELOVL7/MLXIPL/HMGCS2/PDK4/SULT1C4	20	geneontology_Biological_Process	0.058997050	Down
GO:0044242	GO:0044242	cellular lipid catabolic process	14/339	236/18866	9.979778e-05	3.329701e-03	2.909009e-03	EHHADH/HAO2/ACAA2/SLC27A2/ABHD6/ACADM/CYP4A11/PECR/ACADL/ACAT1/ALDH3A2/PCK1/ENPP7/FABP4	14	geneontology_Biological_Process	0.041297935	Down
GO:0006637	GO:0006637	acyl-CoA metabolic process	9/339	104/18866	1.078691e-04	3.532961e-03	3.086588e-03	GLYAT/ACSM2B/ACAT1/ACSM2A/ACSM5/ACSL1/ELOVL7/HMGCS2/PDK4	9	geneontology_Biological_Process	0.026548673	Down
GO:0035383	GO:0035383	thioester metabolic process	9/339	104/18866	1.078691e-04	3.532961e-03	3.086588e-03	GLYAT/ACSM2B/ACAT1/ACSM2A/ACSM5/ACSL1/ELOVL7/HMGCS2/PDK4	9	geneontology_Biological_Process	0.026548673	Down
GO:0009404	GO:0009404	toxin metabolic process	4/339	15/18866	1.195272e-04	3.844472e-03	3.358741e-03	DDC/FMO1/AKR7A3/FMO2	4	geneontology_Biological_Process	0.011799410	Down
GO:1902475	GO:1902475	L-alpha-amino acid transmembrane transport	7/339	62/18866	1.197278e-04	3.844472e-03	3.358741e-03	ACE2/SLC7A9/CLTRN/SLC1A1/SLC47A1/SLC22A2/AGT	7	geneontology_Biological_Process	0.020648968	Down
GO:0010038	GO:0010038	response to metal ion	18/339	366/18866	1.206109e-04	3.844472e-03	3.358741e-03	PKLR/KHK/FBP1/CYB5A/ABAT/ANK3/MAPT/SYT9/LRRK2/CLIC4/MAOB/AQP1/CCND1/ABCC2/SLC6A3/AOC1/FABP4/KCNK3	18	geneontology_Biological_Process	0.053097345	Down
GO:2000379	GO:2000379	positive regulation of reactive oxygen species metabolic process	9/339	106/18866	1.249510e-04	3.947567e-03	3.448811e-03	AGXT2/ACE2/DDAH1/MAPT/RGN/F2RL1/AGT/CD36/AGTR1	9	geneontology_Biological_Process	0.026548673	Down
GO:0044106	GO:0044106	cellular amine metabolic process	10/339	131/18866	1.296977e-04	4.061586e-03	3.548423e-03	DDC/AGMAT/DMGDH/ACMSD/ABAT/CHDH/BHMT/MAOB/ABCC2/SLC6A3	10	geneontology_Biological_Process	0.029498525	Down
GO:0050886	GO:0050886	endocrine process	8/339	84/18866	1.331404e-04	4.133141e-03	3.610938e-03	ACE2/AVPR1B/MME/ENPEP/F2RL1/AGT/REN/AGTR1	8	geneontology_Biological_Process	0.023598820	Down
GO:0010876	GO:0010876	lipid localization	20/339	440/18866	1.488019e-04	4.579506e-03	4.000907e-03	SLC27A2/AVPR1B/CYP4A11/APOM/ACSL1/SLC5A8/SLC10A2/PLIN2/ATP11A/PLA2G12B/ABCB1/SPNS2/ABCC2/AGT/ENPP7/CD36/REN/AGTR1/FABP4/RBP4	20	geneontology_Biological_Process	0.058997050	Down
GO:0006544	GO:0006544	glycine metabolic process	4/339	16/18866	1.571193e-04	4.794152e-03	4.188434e-03	AGXT2/RIDA/GLYAT/SHMT1	4	geneontology_Biological_Process	0.011799410	Down
GO:0042133	GO:0042133	neurotransmitter metabolic process	5/339	30/18866	1.791205e-04	5.419153e-03	4.734468e-03	ABAT/SLC22A2/MAOB/SLC6A3/PAH	5	geneontology_Biological_Process	0.014749263	Down
GO:0098754	GO:0098754	detoxification	10/339	138/18866	1.990706e-04	5.972119e-03	5.217570e-03	PDZK1/MTARC2/APOM/RGN/AKR7A3/SLC17A3/GSTA1/ABCC2/GPX3/CD36	10	geneontology_Biological_Process	0.029498525	Down
GO:0016101	GO:0016101	diterpenoid metabolic process	9/339	114/18866	2.175978e-04	6.473535e-03	5.655634e-03	LRP2/CYP4V2/PECR/APOM/ADH6/ALDH3A2/UGT1A9/ALDH8A1/RBP4	9	geneontology_Biological_Process	0.026548673	Down
GO:0015695	GO:0015695	organic cation transport	6/339	49/18866	2.348110e-04	6.871109e-03	6.002977e-03	PDZK1/SLC47A1/SLC22A4/SLC25A48/SLC22A2/MAOB	6	geneontology_Biological_Process	0.017699115	Down
GO:0042398	GO:0042398	cellular modified amino acid biosynthetic process	6/339	49/18866	2.348110e-04	6.871109e-03	6.002977e-03	ACADM/CNDP2/BBOX1/SHMT1/GATM/CHDH	6	geneontology_Biological_Process	0.017699115	Down
GO:0052695	GO:0052695	cellular glucuronidation	4/339	18/18866	2.567666e-04	7.452494e-03	6.510907e-03	UGT2A3/UGT1A9/UGT2B7/UGT1A6	4	geneontology_Biological_Process	0.011799410	Down
GO:0006720	GO:0006720	isoprenoid metabolic process	10/339	144/18866	2.811650e-04	8.094830e-03	7.072086e-03	LRP2/CYP4V2/PECR/APOM/ADH6/ALDH3A2/UGT1A9/HMGCS2/ALDH8A1/RBP4	10	geneontology_Biological_Process	0.029498525	Down
GO:0006536	GO:0006536	glutamate metabolic process	5/339	33/18866	2.854360e-04	8.152051e-03	7.122078e-03	AMDHD1/ALDH4A1/PRODH2/PRODH/FTCD	5	geneontology_Biological_Process	0.014749263	Down
GO:0006633	GO:0006633	fatty acid biosynthetic process	11/339	173/18866	3.038083e-04	8.607902e-03	7.520334e-03	CYP4A11/PECR/ACSM2B/EPHX2/ACADL/ACSM2A/RGN/ACSM5/ELOVL7/MLXIPL/PDK4	11	geneontology_Biological_Process	0.032448378	Down
GO:0007589	GO:0007589	body fluid secretion	8/339	95/18866	3.130229e-04	8.799149e-03	7.687418e-03	NLRP6/SLC22A4/NPR3/SLC22A2/AQP1/CCND1/SLC6A3/GUCA2B	8	geneontology_Biological_Process	0.023598820	Down
GO:0015807	GO:0015807	L-amino acid transport	7/339	73/18866	3.351721e-04	9.278463e-03	8.106173e-03	ACE2/SLC7A9/CLTRN/SLC1A1/SLC47A1/SLC22A2/AGT	7	geneontology_Biological_Process	0.020648968	Down
GO:1901568	GO:1901568	fatty acid derivative metabolic process	11/339	175/18866	3.352722e-04	9.278463e-03	8.106173e-03	CYP4A11/CES2/EPHX2/ACAT1/CYP4A22/ACSM2A/ACSL1/ELOVL7/CYP2J2/GSTA1/HMGCS2	11	geneontology_Biological_Process	0.032448378	Down
GO:0009112	GO:0009112	nucleobase metabolic process	5/339	35/18866	3.791160e-04	1.041111e-02	9.095713e-03	SHMT1/DPYS/ALDH6A1/GDA/AOX1	5	geneontology_Biological_Process	0.014749263	Down
GO:0015909	GO:0015909	long-chain fatty acid transport	7/339	75/18866	3.960028e-04	1.079183e-02	9.428335e-03	SLC27A2/AVPR1B/ACSL1/PLIN2/PLA2G12B/CD36/FABP4	7	geneontology_Biological_Process	0.020648968	Down
GO:0006584	GO:0006584	catecholamine metabolic process	6/339	54/18866	4.022538e-04	1.079734e-02	9.433147e-03	DDC/ABAT/DAO/MAOB/SLC6A3/PAH	6	geneontology_Biological_Process	0.017699115	Down
GO:0009712	GO:0009712	catechol-containing compound metabolic process	6/339	54/18866	4.022538e-04	1.079734e-02	9.433147e-03	DDC/ABAT/DAO/MAOB/SLC6A3/PAH	6	geneontology_Biological_Process	0.017699115	Down
GO:0003014	GO:0003014	renal system process	9/339	125/18866	4.322197e-04	1.150210e-02	1.004887e-02	HNF1A/CYP4A11/NPR3/SLC22A6/F2RL1/AQP1/AGT/REN/AGTR1	9	geneontology_Biological_Process	0.026548673	Down
GO:0006109	GO:0006109	regulation of carbohydrate metabolic process	12/339	210/18866	4.349535e-04	1.150210e-02	1.004887e-02	KHK/ENTPD5/FBP1/AVPR1B/SLC4A4/GPD1/RGN/GPER1/GPT/MLXIPL/PTH1R/PDK4	12	geneontology_Biological_Process	0.035398230	Down
GO:0062013	GO:0062013	positive regulation of small molecule metabolic process	10/339	154/18866	4.801700e-04	1.227262e-02	1.072204e-02	ENTPD5/AVPR1B/SLC4A4/GPD1/RGN/GPER1/GPT/MLXIPL/PTH1R/GUCA2B	10	geneontology_Biological_Process	0.029498525	Down
GO:0009713	GO:0009713	catechol-containing compound biosynthetic process	4/339	21/18866	4.812794e-04	1.227262e-02	1.072204e-02	DDC/DAO/SLC6A3/PAH	4	geneontology_Biological_Process	0.011799410	Down
GO:0042402	GO:0042402	cellular biogenic amine catabolic process	4/339	21/18866	4.812794e-04	1.227262e-02	1.072204e-02	DMGDH/ACMSD/CHDH/BHMT	4	geneontology_Biological_Process	0.011799410	Down
GO:0042423	GO:0042423	catecholamine biosynthetic process	4/339	21/18866	4.812794e-04	1.227262e-02	1.072204e-02	DDC/DAO/SLC6A3/PAH	4	geneontology_Biological_Process	0.011799410	Down
GO:0051957	GO:0051957	positive regulation of amino acid transport	4/339	21/18866	4.812794e-04	1.227262e-02	1.072204e-02	ACE2/CLTRN/ABAT/AGT	4	geneontology_Biological_Process	0.011799410	Down
GO:0090322	GO:0090322	regulation of superoxide metabolic process	5/339	37/18866	4.943236e-04	1.251585e-02	1.093453e-02	MAPT/RGN/F2RL1/AGT/CD36	5	geneontology_Biological_Process	0.014749263	Down
GO:0006576	GO:0006576	cellular biogenic amine metabolic process	6/339	57/18866	5.402736e-04	1.348795e-02	1.178381e-02	DDC/AGMAT/DMGDH/ACMSD/CHDH/BHMT	6	geneontology_Biological_Process	0.017699115	Down
GO:0019748	GO:0019748	secondary metabolic process	6/339	57/18866	5.402736e-04	1.348795e-02	1.178381e-02	DDC/FMO1/ACMSD/AKR7A3/ABCC2/FMO2	6	geneontology_Biological_Process	0.017699115	Down
GO:0044070	GO:0044070	regulation of anion transport	8/339	105/18866	6.151281e-04	1.525005e-02	1.332328e-02	ACE2/PDZK1/CLTRN/AVPR1B/CYP4A11/ABAT/ABCB1/AGT	8	geneontology_Biological_Process	0.023598820	Down
GO:0042756	GO:0042756	drinking behavior	3/339	10/18866	6.283138e-04	1.525905e-02	1.333114e-02	ACE2/AGT/REN	3	geneontology_Biological_Process	0.008849558	Down
GO:1902023	GO:1902023	L-arginine transport	3/339	10/18866	6.283138e-04	1.525905e-02	1.333114e-02	SLC47A1/SLC22A2/AGT	3	geneontology_Biological_Process	0.008849558	Down
GO:1903826	GO:1903826	arginine transmembrane transport	3/339	10/18866	6.283138e-04	1.525905e-02	1.333114e-02	SLC47A1/SLC22A2/AGT	3	geneontology_Biological_Process	0.008849558	Down
GO:0006066	GO:0006066	alcohol metabolic process	17/339	385/18866	6.399557e-04	1.543677e-02	1.348641e-02	ACAA2/CUBN/MIOX/AVPR1B/PECR/EPHX2/ACADL/IMPA2/ADH6/GPD1/ALDH3A2/PCK1/GPER1/HMGCS2/PTH1R/SULT1C4/RBP4	17	geneontology_Biological_Process	0.050147493	Down
GO:0042445	GO:0042445	hormone metabolic process	12/339	221/18866	6.849034e-04	1.636472e-02	1.429712e-02	ACE2/CRYM/MME/ADH6/UGT1A9/ENPEP/GHR/HPN/UGT2B7/ALDH8A1/REN/RBP4	12	geneontology_Biological_Process	0.035398230	Down
GO:0009068	GO:0009068	aspartate family amino acid catabolic process	4/339	23/18866	6.921773e-04	1.636472e-02	1.429712e-02	RIDA/CRYM/ASRGL1/ASPA	4	geneontology_Biological_Process	0.011799410	Down
GO:0009310	GO:0009310	amine catabolic process	4/339	23/18866	6.921773e-04	1.636472e-02	1.429712e-02	DMGDH/ACMSD/CHDH/BHMT	4	geneontology_Biological_Process	0.011799410	Down
GO:0019229	GO:0019229	regulation of vasoconstriction	6/339	60/18866	7.125508e-04	1.655378e-02	1.446228e-02	ACE2/AVPR1B/SMTNL2/HRH2/AGT/AGTR1	6	geneontology_Biological_Process	0.017699115	Down
GO:0009069	GO:0009069	serine family amino acid metabolic process	5/339	40/18866	7.140844e-04	1.655378e-02	1.446228e-02	AGXT2/RIDA/GLYAT/SHMT1/DAO	5	geneontology_Biological_Process	0.014749263	Down
GO:0042417	GO:0042417	dopamine metabolic process	5/339	40/18866	7.140844e-04	1.655378e-02	1.446228e-02	DDC/ABAT/DAO/MAOB/SLC6A3	5	geneontology_Biological_Process	0.014749263	Down
GO:0018958	GO:0018958	phenol-containing compound metabolic process	8/339	109/18866	7.879404e-04	1.813625e-02	1.584482e-02	DDC/CRYM/ABAT/DAO/MAOB/HPN/SLC6A3/PAH	8	geneontology_Biological_Process	0.023598820	Down
GO:0009914	GO:0009914	hormone transport	15/339	323/18866	7.925082e-04	1.813625e-02	1.584482e-02	HNF1A/CLTRN/CRYM/TRPV4/SLC2A2/ABAT/SYT9/HNF4A/GPER1/DPP4/ABCC2/AGT/REN/AGTR1/RBP4	15	geneontology_Biological_Process	0.044247788	Down
GO:0045821	GO:0045821	positive regulation of glycolytic process	4/339	24/18866	8.189399e-04	1.844413e-02	1.611380e-02	ENTPD5/SLC4A4/GPD1/MLXIPL	4	geneontology_Biological_Process	0.011799410	Down
GO:0006970	GO:0006970	response to osmotic stress	7/339	85/18866	8.453699e-04	1.844413e-02	1.611380e-02	FMO1/TRPV4/MAP7/TLR3/AQP1/ABCB1/SST	7	geneontology_Biological_Process	0.020648968	Down
GO:0140115	GO:0140115	export across plasma membrane	6/339	62/18866	8.491027e-04	1.844413e-02	1.611380e-02	PDZK1/SLC4A4/SLC22A2/SLC17A3/ABCB1/ABCC2	6	geneontology_Biological_Process	0.017699115	Down
GO:0006558	GO:0006558	L-phenylalanine metabolic process	3/339	11/18866	8.524600e-04	1.844413e-02	1.611380e-02	ASRGL1/HGD/PAH	3	geneontology_Biological_Process	0.008849558	Down
GO:0006559	GO:0006559	L-phenylalanine catabolic process	3/339	11/18866	8.524600e-04	1.844413e-02	1.611380e-02	ASRGL1/HGD/PAH	3	geneontology_Biological_Process	0.008849558	Down
GO:0019852	GO:0019852	L-ascorbic acid metabolic process	3/339	11/18866	8.524600e-04	1.844413e-02	1.611380e-02	CYB5A/RGN/SLC23A1	3	geneontology_Biological_Process	0.008849558	Down
GO:0070471	GO:0070471	uterine smooth muscle contraction	3/339	11/18866	8.524600e-04	1.844413e-02	1.611380e-02	ABAT/GPER1/AGT	3	geneontology_Biological_Process	0.008849558	Down
GO:1902221	GO:1902221	erythrose 4-phosphate/phosphoenolpyruvate family amino acid metabolic process	3/339	11/18866	8.524600e-04	1.844413e-02	1.611380e-02	ASRGL1/HGD/PAH	3	geneontology_Biological_Process	0.008849558	Down
GO:1902222	GO:1902222	erythrose 4-phosphate/phosphoenolpyruvate family amino acid catabolic process	3/339	11/18866	8.524600e-04	1.844413e-02	1.611380e-02	ASRGL1/HGD/PAH	3	geneontology_Biological_Process	0.008849558	Down
GO:0097164	GO:0097164	ammonium ion metabolic process	4/339	25/18866	9.612356e-04	2.067236e-02	1.806050e-02	DDC/DMGDH/CHDH/BHMT	4	geneontology_Biological_Process	0.011799410	Down
GO:0001676	GO:0001676	long-chain fatty acid metabolic process	8/339	113/18866	9.977910e-04	2.124411e-02	1.856001e-02	SLC27A2/CYP4A11/EPHX2/ACADL/CYP4A22/ACSL1/CYP2J2/GSTA1	8	geneontology_Biological_Process	0.023598820	Down
GO:0015804	GO:0015804	neutral amino acid transport	5/339	43/18866	9.997226e-04	2.124411e-02	1.856001e-02	ACE2/SLC7A9/CLTRN/SLC1A1/SLC6A19	5	geneontology_Biological_Process	0.014749263	Down
GO:0006096	GO:0006096	glycolytic process	8/339	115/18866	1.118301e-03	2.341449e-02	2.045618e-02	PKLR/DHTKD1/ENTPD5/FBP1/SLC4A4/GPD1/ALDOB/MLXIPL	8	geneontology_Biological_Process	0.023598820	Down
GO:0042178	GO:0042178	xenobiotic catabolic process	3/339	12/18866	1.121534e-03	2.341449e-02	2.045618e-02	CRYZ/ACSL1/ABCC2	3	geneontology_Biological_Process	0.008849558	Down
GO:0042416	GO:0042416	dopamine biosynthetic process	3/339	12/18866	1.121534e-03	2.341449e-02	2.045618e-02	DDC/DAO/SLC6A3	3	geneontology_Biological_Process	0.008849558	Down
GO:0046365	GO:0046365	monosaccharide catabolic process	6/339	66/18866	1.181968e-03	2.440733e-02	2.132358e-02	PKLR/FUT6/KHK/CRYL1/ALDOB/DHDH	6	geneontology_Biological_Process	0.017699115	Down
GO:0006757	GO:0006757	ATP generation from ADP	8/339	116/18866	1.182764e-03	2.440733e-02	2.132358e-02	PKLR/DHTKD1/ENTPD5/FBP1/SLC4A4/GPD1/ALDOB/MLXIPL	8	geneontology_Biological_Process	0.023598820	Down
GO:0032890	GO:0032890	regulation of organic acid transport	6/339	67/18866	1.278939e-03	2.624029e-02	2.292496e-02	ACE2/CLTRN/AVPR1B/CYP4A11/ABAT/AGT	6	geneontology_Biological_Process	0.017699115	Down
GO:0033559	GO:0033559	unsaturated fatty acid metabolic process	8/339	118/18866	1.320571e-03	2.693965e-02	2.353596e-02	CYP4A11/CES2/EPHX2/CYP4A22/ACSL1/ELOVL7/CYP2J2/GSTA1	8	geneontology_Biological_Process	0.023598820	Down
GO:0017144	GO:0017144	drug metabolic process	5/339	46/18866	1.362498e-03	2.740716e-02	2.394439e-02	FMO1/AOX1/CYP2J2/ABCC2/FMO2	5	geneontology_Biological_Process	0.014749263	Down
GO:0007043	GO:0007043	cell-cell junction assembly	9/339	147/18866	1.380409e-03	2.740716e-02	2.394439e-02	ACE2/GJB1/FZD5/CLDN10/TRPV4/TLN2/PATJ/AGT/CLDN2	9	geneontology_Biological_Process	0.026548673	Down
GO:0006625	GO:0006625	protein targeting to peroxisome	6/339	68/18866	1.381873e-03	2.740716e-02	2.394439e-02	EHHADH/HAO2/SLC27A2/PECR/EPHX2/DAO	6	geneontology_Biological_Process	0.017699115	Down
GO:0072662	GO:0072662	protein localization to peroxisome	6/339	68/18866	1.381873e-03	2.740716e-02	2.394439e-02	EHHADH/HAO2/SLC27A2/PECR/EPHX2/DAO	6	geneontology_Biological_Process	0.017699115	Down
GO:0072663	GO:0072663	establishment of protein localization to peroxisome	6/339	68/18866	1.381873e-03	2.740716e-02	2.394439e-02	EHHADH/HAO2/SLC27A2/PECR/EPHX2/DAO	6	geneontology_Biological_Process	0.017699115	Down
GO:0010958	GO:0010958	regulation of amino acid import across plasma membrane	3/339	13/18866	1.438670e-03	2.761318e-02	2.412438e-02	ACE2/CLTRN/AGT	3	geneontology_Biological_Process	0.008849558	Down
GO:0015697	GO:0015697	quaternary ammonium group transport	3/339	13/18866	1.438670e-03	2.761318e-02	2.412438e-02	PDZK1/SLC22A4/SLC25A48	3	geneontology_Biological_Process	0.008849558	Down
GO:0015791	GO:0015791	polyol transport	3/339	13/18866	1.438670e-03	2.761318e-02	2.412438e-02	SLC5A1/AQP7/AQP1	3	geneontology_Biological_Process	0.008849558	Down
GO:0015809	GO:0015809	arginine transport	3/339	13/18866	1.438670e-03	2.761318e-02	2.412438e-02	SLC47A1/SLC22A2/AGT	3	geneontology_Biological_Process	0.008849558	Down
GO:0016264	GO:0016264	gap junction assembly	3/339	13/18866	1.438670e-03	2.761318e-02	2.412438e-02	ACE2/GJB1/AGT	3	geneontology_Biological_Process	0.008849558	Down
GO:1903789	GO:1903789	regulation of amino acid transmembrane transport	3/339	13/18866	1.438670e-03	2.761318e-02	2.412438e-02	ACE2/CLTRN/AGT	3	geneontology_Biological_Process	0.008849558	Down
GO:0006760	GO:0006760	folic acid-containing compound metabolic process	4/339	28/18866	1.491273e-03	2.831832e-02	2.474043e-02	SHMT1/ALDH1L1/FTCD/FOLR1	4	geneontology_Biological_Process	0.011799410	Down
GO:0006972	GO:0006972	hyperosmotic response	4/339	28/18866	1.491273e-03	2.831832e-02	2.474043e-02	TRPV4/TLR3/AQP1/SST	4	geneontology_Biological_Process	0.011799410	Down
GO:0045216	GO:0045216	cell-cell junction organization	11/339	210/18866	1.512899e-03	2.857698e-02	2.496642e-02	ACE2/GJB1/FZD5/CLDN10/TRPV4/TLN2/PLEKHA7/PATJ/F2RL1/AGT/CLDN2	11	geneontology_Biological_Process	0.032448378	Down
GO:0062012	GO:0062012	regulation of small molecule metabolic process	18/339	456/18866	1.603931e-03	3.013702e-02	2.632935e-02	KHK/ACMSD/ENTPD5/FBP1/AVPR1B/EPHX2/ACADL/SLC4A4/GPD1/SLC22A13/RGN/BHMT/GPER1/GPT/MLXIPL/PTH1R/PDK4/GUCA2B	18	geneontology_Biological_Process	0.053097345	Down
GO:0016051	GO:0016051	carbohydrate biosynthetic process	11/339	213/18866	1.693144e-03	3.164672e-02	2.764830e-02	FBP1/AVPR1B/IMPA2/GPD1/RGN/PCK1/ALDOB/GPER1/GPT/PTH1R/RBP4	11	geneontology_Biological_Process	0.032448378	Down
GO:0006140	GO:0006140	regulation of nucleotide metabolic process	8/339	123/18866	1.721402e-03	3.200733e-02	2.796335e-02	ACMSD/ENTPD5/FBP1/SLC4A4/GPD1/MLXIPL/PDK4/GUCA2B	8	geneontology_Biological_Process	0.023598820	Down
GO:0051791	GO:0051791	medium-chain fatty acid metabolic process	3/339	14/18866	1.806786e-03	3.287532e-02	2.872168e-02	ACADM/CYP4A11/CYP4A22	3	geneontology_Biological_Process	0.008849558	Down
GO:0060732	GO:0060732	positive regulation of inositol phosphate biosynthetic process	3/339	14/18866	1.806786e-03	3.287532e-02	2.872168e-02	AVPR1B/GPER1/PTH1R	3	geneontology_Biological_Process	0.008849558	Down
GO:1990822	GO:1990822	basic amino acid transmembrane transport	3/339	14/18866	1.806786e-03	3.287532e-02	2.872168e-02	SLC47A1/SLC22A2/AGT	3	geneontology_Biological_Process	0.008849558	Down
GO:0046031	GO:0046031	ADP metabolic process	8/339	124/18866	1.812022e-03	3.287532e-02	2.872168e-02	PKLR/DHTKD1/ENTPD5/FBP1/SLC4A4/GPD1/ALDOB/MLXIPL	8	geneontology_Biological_Process	0.023598820	Down
GO:0072348	GO:0072348	sulfur compound transport	5/339	49/18866	1.814128e-03	3.287532e-02	2.872168e-02	SLC7A9/SLC1A1/SLC6A13/SLC13A1/SLC26A9	5	geneontology_Biological_Process	0.014749263	Down
GO:0043574	GO:0043574	peroxisomal transport	6/339	72/18866	1.858046e-03	3.350112e-02	2.926842e-02	EHHADH/HAO2/SLC27A2/PECR/EPHX2/DAO	6	geneontology_Biological_Process	0.017699115	Down
GO:0006835	GO:0006835	dicarboxylic acid transport	7/339	98/18866	1.944186e-03	3.487811e-02	3.047142e-02	LRP2/SLC1A1/SLC22A6/ABAT/SLC26A9/ABCC2/FOLR1	7	geneontology_Biological_Process	0.020648968	Down
GO:0045981	GO:0045981	positive regulation of nucleotide metabolic process	5/339	50/18866	1.986493e-03	3.516919e-02	3.072573e-02	ENTPD5/SLC4A4/GPD1/MLXIPL/GUCA2B	5	geneontology_Biological_Process	0.014749263	Down
GO:1900544	GO:1900544	positive regulation of purine nucleotide metabolic process	5/339	50/18866	1.986493e-03	3.516919e-02	3.072573e-02	ENTPD5/SLC4A4/GPD1/MLXIPL/GUCA2B	5	geneontology_Biological_Process	0.014749263	Down
GO:1990845	GO:1990845	adaptive thermogenesis	9/339	155/18866	1.989966e-03	3.516919e-02	3.072573e-02	ABHD6/NPR3/TRPV4/GATM/ACADL/PTH2R/ACSL1/CD36/FABP4	9	geneontology_Biological_Process	0.026548673	Down
GO:0015837	GO:0015837	amine transport	7/339	99/18866	2.060581e-03	3.623781e-02	3.165933e-02	DDC/ACE2/CLTRN/ABAT/SYT9/SLC22A2/AGT	7	geneontology_Biological_Process	0.020648968	Down
GO:0006635	GO:0006635	fatty acid beta-oxidation	6/339	74/18866	2.138232e-03	3.741907e-02	3.269135e-02	EHHADH/ACAA2/SLC27A2/ACADM/ACADL/ACAT1	6	geneontology_Biological_Process	0.017699115	Down
GO:0046364	GO:0046364	monosaccharide biosynthetic process	7/339	100/18866	2.182294e-03	3.800386e-02	3.320225e-02	FBP1/GPD1/RGN/PCK1/ALDOB/GPT/RBP4	7	geneontology_Biological_Process	0.020648968	Down
GO:0006000	GO:0006000	fructose metabolic process	3/339	15/18866	2.228601e-03	3.833066e-02	3.348776e-02	KHK/FBP1/ALDOB	3	geneontology_Biological_Process	0.008849558	Down
GO:2000846	GO:2000846	regulation of corticosteroid hormone secretion	3/339	15/18866	2.228601e-03	3.833066e-02	3.348776e-02	AGT/REN/AGTR1	3	geneontology_Biological_Process	0.008849558	Down
GO:0072593	GO:0072593	reactive oxygen species metabolic process	13/339	288/18866	2.233271e-03	3.833066e-02	3.348776e-02	AGXT2/ACE2/DDAH1/MAPT/RGN/LRRK2/F2RL1/MAOB/AGT/GPX3/PDK4/CD36/AGTR1	13	geneontology_Biological_Process	0.038348083	Down
GO:1901616	GO:1901616	organic hydroxy compound catabolic process	6/339	76/18866	2.449174e-03	4.163595e-02	3.637545e-02	MIOX/CYP4A11/IMPA2/MAOB/SLC6A3/SULT1C4	6	geneontology_Biological_Process	0.017699115	Down
GO:1903524	GO:1903524	positive regulation of blood circulation	6/339	76/18866	2.449174e-03	4.163595e-02	3.637545e-02	ACE2/SLC1A1/AVPR1B/SMTNL2/HRH2/F2RL1	6	geneontology_Biological_Process	0.017699115	Down
GO:1903959	GO:1903959	regulation of anion transmembrane transport	4/339	32/18866	2.475508e-03	4.188418e-02	3.659231e-02	ACE2/CLTRN/ABCB1/AGT	4	geneontology_Biological_Process	0.011799410	Down
GO:1901617	GO:1901617	organic hydroxy compound biosynthetic process	12/339	258/18866	2.551871e-03	4.297254e-02	3.754317e-02	DDC/ACAA2/SLC27A2/AVPR1B/IMPA2/DAO/PCK1/GPER1/HMGCS2/PTH1R/SLC6A3/PAH	12	geneontology_Biological_Process	0.035398230	Down
GO:0006555	GO:0006555	methionine metabolic process	3/339	16/18866	2.706635e-03	4.473466e-02	3.908265e-02	MSRA/BHMT2/BHMT	3	geneontology_Biological_Process	0.008849558	Down
GO:0010919	GO:0010919	regulation of inositol phosphate biosynthetic process	3/339	16/18866	2.706635e-03	4.473466e-02	3.908265e-02	AVPR1B/GPER1/PTH1R	3	geneontology_Biological_Process	0.008849558	Down
GO:0015812	GO:0015812	gamma-aminobutyric acid transport	3/339	16/18866	2.706635e-03	4.473466e-02	3.908265e-02	SLC6A13/ABAT/SLC6A12	3	geneontology_Biological_Process	0.008849558	Down
GO:0035930	GO:0035930	corticosteroid hormone secretion	3/339	16/18866	2.706635e-03	4.473466e-02	3.908265e-02	AGT/REN/AGTR1	3	geneontology_Biological_Process	0.008849558	Down
GO:0040018	GO:0040018	positive regulation of multicellular organism growth	4/339	33/18866	2.777587e-03	4.569578e-02	3.992233e-02	PLS1/VIL1/GHR/SLC6A3	4	geneontology_Biological_Process	0.011799410	Down
GO:0042310	GO:0042310	vasoconstriction	6/339	78/18866	2.792932e-03	4.573746e-02	3.995875e-02	ACE2/AVPR1B/SMTNL2/HRH2/AGT/AGTR1	6	geneontology_Biological_Process	0.017699115	Down
GO:0006165	GO:0006165	nucleoside diphosphate phosphorylation	8/339	133/18866	2.808258e-03	4.577846e-02	3.999456e-02	PKLR/DHTKD1/ENTPD5/FBP1/SLC4A4/GPD1/ALDOB/MLXIPL	8	geneontology_Biological_Process	0.023598820	Down
GO:0097006	GO:0097006	regulation of plasma lipoprotein particle levels	7/339	105/18866	2.876306e-03	4.667461e-02	4.077749e-02	CUBN/APOM/AMN/AGT/CD36/AGTR1/CES3	7	geneontology_Biological_Process	0.020648968	Down
GO:0046939	GO:0046939	nucleotide phosphorylation	8/339	135/18866	3.078714e-03	4.973307e-02	4.344953e-02	PKLR/DHTKD1/ENTPD5/FBP1/SLC4A4/GPD1/ALDOB/MLXIPL	8	geneontology_Biological_Process	0.023598820	Down
GO:0042558	GO:0042558	pteridine-containing compound metabolic process	4/339	34/18866	3.103963e-03	4.991507e-02	4.360854e-02	SHMT1/ALDH1L1/FTCD/FOLR1	4	geneontology_Biological_Process	0.011799410	Down
GO:0009135	GO:0009135	purine nucleoside diphosphate metabolic process	8/339	136/18866	3.221326e-03	5.078202e-02	4.436595e-02	PKLR/DHTKD1/ENTPD5/FBP1/SLC4A4/GPD1/ALDOB/MLXIPL	8	geneontology_Biological_Process	0.023598820	Down
GO:0009179	GO:0009179	purine ribonucleoside diphosphate metabolic process	8/339	136/18866	3.221326e-03	5.078202e-02	4.436595e-02	PKLR/DHTKD1/ENTPD5/FBP1/SLC4A4/GPD1/ALDOB/MLXIPL	8	geneontology_Biological_Process	0.023598820	Down
GO:0034384	GO:0034384	high-density lipoprotein particle clearance	3/339	17/18866	3.243222e-03	5.078202e-02	4.436595e-02	CUBN/APOM/AMN	3	geneontology_Biological_Process	0.008849558	Down
GO:0035461	GO:0035461	vitamin transmembrane transport	3/339	17/18866	3.243222e-03	5.078202e-02	4.436595e-02	LRP2/SLC23A1/FOLR1	3	geneontology_Biological_Process	0.008849558	Down
GO:0044539	GO:0044539	long-chain fatty acid import into cell	3/339	17/18866	3.243222e-03	5.078202e-02	4.436595e-02	SLC27A2/ACSL1/CD36	3	geneontology_Biological_Process	0.008849558	Down
GO:0140354	GO:0140354	lipid import into cell	3/339	17/18866	3.243222e-03	5.078202e-02	4.436595e-02	SLC27A2/ACSL1/CD36	3	geneontology_Biological_Process	0.008849558	Down
GO:0001523	GO:0001523	retinoid metabolic process	7/339	108/18866	3.367065e-03	5.249092e-02	4.585894e-02	LRP2/CYP4V2/APOM/ADH6/UGT1A9/ALDH8A1/RBP4	7	geneontology_Biological_Process	0.020648968	Down
GO:1903522	GO:1903522	regulation of blood circulation	13/339	303/18866	3.452466e-03	5.317385e-02	4.645559e-02	ACE2/SLC1A1/AVPR1B/TMEM38B/SMTNL2/HRH2/F2RL1/MYL3/KCNJ3/CYP2J2/AGT/AGTR1/KCNK3	13	geneontology_Biological_Process	0.038348083	Down
GO:0016486	GO:0016486	peptide hormone processing	4/339	35/18866	3.455556e-03	5.317385e-02	4.645559e-02	ACE2/MME/ENPEP/REN	4	geneontology_Biological_Process	0.011799410	Down
GO:0140448	GO:0140448	signaling receptor ligand precursor processing	4/339	35/18866	3.455556e-03	5.317385e-02	4.645559e-02	ACE2/MME/ENPEP/REN	4	geneontology_Biological_Process	0.011799410	Down
GO:0009185	GO:0009185	ribonucleoside diphosphate metabolic process	8/339	139/18866	3.680133e-03	5.638659e-02	4.926241e-02	PKLR/DHTKD1/ENTPD5/FBP1/SLC4A4/GPD1/ALDOB/MLXIPL	8	geneontology_Biological_Process	0.023598820	Down
GO:0007031	GO:0007031	peroxisome organization	6/339	83/18866	3.809702e-03	5.689058e-02	4.970272e-02	EHHADH/HAO2/SLC27A2/PECR/EPHX2/DAO	6	geneontology_Biological_Process	0.017699115	Down
GO:0031128	GO:0031128	developmental induction	4/339	36/18866	3.833269e-03	5.689058e-02	4.970272e-02	FZD5/HIPK2/SALL1/AR	4	geneontology_Biological_Process	0.011799410	Down
GO:0051955	GO:0051955	regulation of amino acid transport	4/339	36/18866	3.833269e-03	5.689058e-02	4.970272e-02	ACE2/CLTRN/ABAT/AGT	4	geneontology_Biological_Process	0.011799410	Down
GO:0034433	GO:0034433	steroid esterification	3/339	18/18866	3.840513e-03	5.689058e-02	4.970272e-02	ACAT1/AGT/AGTR1	3	geneontology_Biological_Process	0.008849558	Down
GO:0034434	GO:0034434	sterol esterification	3/339	18/18866	3.840513e-03	5.689058e-02	4.970272e-02	ACAT1/AGT/AGTR1	3	geneontology_Biological_Process	0.008849558	Down
GO:0034435	GO:0034435	cholesterol esterification	3/339	18/18866	3.840513e-03	5.689058e-02	4.970272e-02	ACAT1/AGT/AGTR1	3	geneontology_Biological_Process	0.008849558	Down
GO:0042136	GO:0042136	neurotransmitter biosynthetic process	3/339	18/18866	3.840513e-03	5.689058e-02	4.970272e-02	SLC22A2/SLC6A3/PAH	3	geneontology_Biological_Process	0.008849558	Down
GO:2000831	GO:2000831	regulation of steroid hormone secretion	3/339	18/18866	3.840513e-03	5.689058e-02	4.970272e-02	AGT/REN/AGTR1	3	geneontology_Biological_Process	0.008849558	Down
GO:0001889	GO:0001889	liver development	8/339	141/18866	4.013031e-03	5.920050e-02	5.172079e-02	HNF1A/COBL/ACAT1/RGN/PCK1/HNF4A/HPN/CCND1	8	geneontology_Biological_Process	0.023598820	Down
GO:0015844	GO:0015844	monoamine transport	6/339	84/18866	4.042166e-03	5.938490e-02	5.188190e-02	ABAT/SYT9/SLC22A2/MAOB/AGT/SLC6A3	6	geneontology_Biological_Process	0.017699115	Down
GO:0001659	GO:0001659	temperature homeostasis	9/339	174/18866	4.308385e-03	6.279046e-02	5.485719e-02	ABHD6/NPR3/GATM/ACADL/ABAT/PTH2R/ACSL1/CD36/FABP4	9	geneontology_Biological_Process	0.026548673	Down
GO:0035296	GO:0035296	regulation of tube diameter	8/339	143/18866	4.368700e-03	6.279046e-02	5.485719e-02	ACE2/AVPR1B/SMTNL2/HRH2/F2RL1/GPER1/AGT/AGTR1	8	geneontology_Biological_Process	0.023598820	Down
GO:0097746	GO:0097746	regulation of blood vessel diameter	8/339	143/18866	4.368700e-03	6.279046e-02	5.485719e-02	ACE2/AVPR1B/SMTNL2/HRH2/F2RL1/GPER1/AGT/AGTR1	8	geneontology_Biological_Process	0.023598820	Down
GO:0010744	GO:0010744	positive regulation of macrophage derived foam cell differentiation	3/339	19/18866	4.500486e-03	6.279046e-02	5.485719e-02	AGT/CD36/AGTR1	3	geneontology_Biological_Process	0.008849558	Down
GO:0015802	GO:0015802	basic amino acid transport	3/339	19/18866	4.500486e-03	6.279046e-02	5.485719e-02	SLC47A1/SLC22A2/AGT	3	geneontology_Biological_Process	0.008849558	Down
GO:0032026	GO:0032026	response to magnesium ion	3/339	19/18866	4.500486e-03	6.279046e-02	5.485719e-02	FBP1/ANK3/CCND1	3	geneontology_Biological_Process	0.008849558	Down
GO:0032930	GO:0032930	positive regulation of superoxide anion generation	3/339	19/18866	4.500486e-03	6.279046e-02	5.485719e-02	MAPT/F2RL1/AGT	3	geneontology_Biological_Process	0.008849558	Down
GO:0042053	GO:0042053	regulation of dopamine metabolic process	3/339	19/18866	4.500486e-03	6.279046e-02	5.485719e-02	ABAT/MAOB/SLC6A3	3	geneontology_Biological_Process	0.008849558	Down
GO:0042069	GO:0042069	regulation of catecholamine metabolic process	3/339	19/18866	4.500486e-03	6.279046e-02	5.485719e-02	ABAT/MAOB/SLC6A3	3	geneontology_Biological_Process	0.008849558	Down
GO:0046653	GO:0046653	tetrahydrofolate metabolic process	3/339	19/18866	4.500486e-03	6.279046e-02	5.485719e-02	SHMT1/ALDH1L1/FTCD	3	geneontology_Biological_Process	0.008849558	Down
GO:0097756	GO:0097756	negative regulation of blood vessel diameter	6/339	86/18866	4.538356e-03	6.279046e-02	5.485719e-02	ACE2/AVPR1B/SMTNL2/HRH2/AGT/AGTR1	6	geneontology_Biological_Process	0.017699115	Down
GO:0035150	GO:0035150	regulation of tube size	8/339	144/18866	4.555387e-03	6.279046e-02	5.485719e-02	ACE2/AVPR1B/SMTNL2/HRH2/F2RL1/GPER1/AGT/AGTR1	8	geneontology_Biological_Process	0.023598820	Down
GO:0046434	GO:0046434	organophosphate catabolic process	8/339	144/18866	4.555387e-03	6.279046e-02	5.485719e-02	ABHD6/ACAT1/IMPA2/GPD1/SMPDL3A/GDA/ENPP7/ENPP3	8	geneontology_Biological_Process	0.023598820	Down
GO:0061008	GO:0061008	hepaticobiliary system development	8/339	144/18866	4.555387e-03	6.279046e-02	5.485719e-02	HNF1A/COBL/ACAT1/RGN/PCK1/HNF4A/HPN/CCND1	8	geneontology_Biological_Process	0.023598820	Down
GO:0106106	GO:0106106	cold-induced thermogenesis	8/339	144/18866	4.555387e-03	6.279046e-02	5.485719e-02	ABHD6/NPR3/GATM/ACADL/PTH2R/ACSL1/CD36/FABP4	8	geneontology_Biological_Process	0.023598820	Down
GO:0120161	GO:0120161	regulation of cold-induced thermogenesis	8/339	144/18866	4.555387e-03	6.279046e-02	5.485719e-02	ABHD6/NPR3/GATM/ACADL/PTH2R/ACSL1/CD36/FABP4	8	geneontology_Biological_Process	0.023598820	Down
GO:0046879	GO:0046879	hormone secretion	13/339	314/18866	4.652966e-03	6.388502e-02	5.581345e-02	HNF1A/CLTRN/TRPV4/SLC2A2/ABAT/SYT9/HNF4A/GPER1/DPP4/AGT/REN/AGTR1/RBP4	13	geneontology_Biological_Process	0.038348083	Down
GO:0051954	GO:0051954	positive regulation of amine transport	4/339	38/18866	4.670586e-03	6.388502e-02	5.581345e-02	ACE2/CLTRN/ABAT/AGT	4	geneontology_Biological_Process	0.011799410	Down
GO:2001057	GO:2001057	reactive nitrogen species metabolic process	6/339	87/18866	4.802622e-03	6.544031e-02	5.717224e-02	AGXT2/MTARC2/DDAH1/RGN/AGT/CD36	6	geneontology_Biological_Process	0.017699115	Down
GO:0042593	GO:0042593	glucose homeostasis	11/339	245/18866	4.942570e-03	6.709116e-02	5.861451e-02	HNF1A/CLTRN/TRPV4/ACSM2A/PCK1/HNF4A/GPER1/MLXIPL/KLF15/PDK4/RBP4	11	geneontology_Biological_Process	0.032448378	Down
GO:0015749	GO:0015749	monosaccharide transmembrane transport	7/339	116/18866	4.988790e-03	6.746204e-02	5.893853e-02	SLC5A10/HNF1A/SLC5A1/SLC2A2/SLC2A9/KLF15/SLC23A1	7	geneontology_Biological_Process	0.020648968	Down
GO:0033500	GO:0033500	carbohydrate homeostasis	11/339	246/18866	5.093411e-03	6.809974e-02	5.949566e-02	HNF1A/CLTRN/TRPV4/ACSM2A/PCK1/HNF4A/GPER1/MLXIPL/KLF15/PDK4/RBP4	11	geneontology_Biological_Process	0.032448378	Down
GO:0010676	GO:0010676	positive regulation of cellular carbohydrate metabolic process	5/339	62/18866	5.095016e-03	6.809974e-02	5.949566e-02	AVPR1B/RGN/GPER1/GPT/PTH1R	5	geneontology_Biological_Process	0.014749263	Down
GO:0055090	GO:0055090	acylglycerol homeostasis	4/339	39/18866	5.131904e-03	6.809974e-02	5.949566e-02	ACSM2A/HNF4A/PLA2G12B/MLXIPL	4	geneontology_Biological_Process	0.011799410	Down
GO:0070328	GO:0070328	triglyceride homeostasis	4/339	39/18866	5.131904e-03	6.809974e-02	5.949566e-02	ACSM2A/HNF4A/PLA2G12B/MLXIPL	4	geneontology_Biological_Process	0.011799410	Down
GO:0006144	GO:0006144	purine nucleobase metabolic process	3/339	20/18866	5.224954e-03	6.809974e-02	5.949566e-02	SHMT1/GDA/AOX1	3	geneontology_Biological_Process	0.008849558	Down
GO:0019373	GO:0019373	epoxygenase P450 pathway	3/339	20/18866	5.224954e-03	6.809974e-02	5.949566e-02	CYP4A11/EPHX2/CYP2J2	3	geneontology_Biological_Process	0.008849558	Down
GO:0034138	GO:0034138	toll-like receptor 3 signaling pathway	3/339	20/18866	5.224954e-03	6.809974e-02	5.949566e-02	TLR3/F2RL1/HAVCR2	3	geneontology_Biological_Process	0.008849558	Down
GO:0046655	GO:0046655	folic acid metabolic process	3/339	20/18866	5.224954e-03	6.809974e-02	5.949566e-02	SHMT1/ALDH1L1/FOLR1	3	geneontology_Biological_Process	0.008849558	Down
GO:1901881	GO:1901881	positive regulation of protein depolymerization	3/339	20/18866	5.224954e-03	6.809974e-02	5.949566e-02	TRPV4/VIL1/F2RL1	3	geneontology_Biological_Process	0.008849558	Down
GO:0051341	GO:0051341	regulation of oxidoreductase activity	7/339	117/18866	5.226703e-03	6.809974e-02	5.949566e-02	DDAH1/NPR3/RGN/LRRK2/AGT/PDK4/AGTR1	7	geneontology_Biological_Process	0.020648968	Down
GO:0010675	GO:0010675	regulation of cellular carbohydrate metabolic process	8/339	148/18866	5.364102e-03	6.963579e-02	6.083764e-02	KHK/FBP1/AVPR1B/RGN/GPER1/GPT/PTH1R/PDK4	8	geneontology_Biological_Process	0.023598820	Down
GO:0034219	GO:0034219	carbohydrate transmembrane transport	7/339	118/18866	5.473035e-03	7.071637e-02	6.178169e-02	SLC5A10/HNF1A/SLC5A1/SLC2A2/SLC2A9/KLF15/SLC23A1	7	geneontology_Biological_Process	0.020648968	Down
GO:0006006	GO:0006006	glucose metabolic process	10/339	214/18866	5.486957e-03	7.071637e-02	6.178169e-02	PKLR/KHK/FBP1/GPD1/RGN/PCK1/ALDOB/GPT/PDK4/RBP4	10	geneontology_Biological_Process	0.029498525	Down
GO:0006730	GO:0006730	one-carbon metabolic process	4/339	40/18866	5.622773e-03	7.220611e-02	6.308321e-02	SHMT1/ALDH1L1/FTCD/CA4	4	geneontology_Biological_Process	0.011799410	Down
GO:0035264	GO:0035264	multicellular organism growth	8/339	150/18866	5.807434e-03	7.431018e-02	6.492144e-02	TAL2/PLS1/ETNK2/VIL1/AR/GHR/CLIC4/SLC6A3	8	geneontology_Biological_Process	0.023598820	Down
GO:0046173	GO:0046173	polyol biosynthetic process	5/339	64/18866	5.831623e-03	7.435319e-02	6.495902e-02	AVPR1B/IMPA2/PCK1/GPER1/PTH1R	5	geneontology_Biological_Process	0.014749263	Down
GO:0006094	GO:0006094	gluconeogenesis	6/339	91/18866	5.973814e-03	7.588541e-02	6.629765e-02	FBP1/GPD1/PCK1/ALDOB/GPT/RBP4	6	geneontology_Biological_Process	0.017699115	Down
GO:0006833	GO:0006833	water transport	3/339	21/18866	6.015566e-03	7.588541e-02	6.629765e-02	SLC5A1/AQP7/AQP1	3	geneontology_Biological_Process	0.008849558	Down
GO:0035929	GO:0035929	steroid hormone secretion	3/339	21/18866	6.015566e-03	7.588541e-02	6.629765e-02	AGT/REN/AGTR1	3	geneontology_Biological_Process	0.008849558	Down
GO:0035337	GO:0035337	fatty-acyl-CoA metabolic process	4/339	41/18866	6.143998e-03	7.669257e-02	6.700283e-02	ACAT1/ACSM2A/ACSL1/ELOVL7	4	geneontology_Biological_Process	0.011799410	Down
GO:0072524	GO:0072524	pyridine-containing compound metabolic process	4/339	41/18866	6.143998e-03	7.669257e-02	6.700283e-02	ACMSD/SLC22A13/SLC5A8/AOX1	4	geneontology_Biological_Process	0.011799410	Down
GO:1901998	GO:1901998	toxin transport	4/339	41/18866	6.143998e-03	7.669257e-02	6.700283e-02	RAB29/SLC22A2/SLC17A3/HRH2	4	geneontology_Biological_Process	0.011799410	Down
GO:0007588	GO:0007588	excretion	5/339	65/18866	6.226698e-03	7.711645e-02	6.737315e-02	CLCN5/AMN/AGT/GUCA2B/AGTR1	5	geneontology_Biological_Process	0.014749263	Down
GO:0098661	GO:0098661	inorganic anion transmembrane transport	7/339	121/18866	6.264362e-03	7.711645e-02	6.737315e-02	CLCN5/SLC1A1/SLC13A1/SLC26A9/SLC17A1/CLIC4/GABRB3	7	geneontology_Biological_Process	0.020648968	Down
GO:0120254	GO:0120254	olefinic compound metabolic process	7/339	121/18866	6.264362e-03	7.711645e-02	6.737315e-02	CYP4A11/EPHX2/CYP4A22/ACSL1/CYP2J2/GSTA1/ALDH8A1	7	geneontology_Biological_Process	0.020648968	Down
GO:1900542	GO:1900542	regulation of purine nucleotide metabolic process	7/339	121/18866	6.264362e-03	7.711645e-02	6.737315e-02	ENTPD5/FBP1/SLC4A4/GPD1/MLXIPL/PDK4/GUCA2B	7	geneontology_Biological_Process	0.020648968	Down
GO:0019318	GO:0019318	hexose metabolic process	11/339	254/18866	6.435583e-03	7.895200e-02	6.897679e-02	PKLR/FUT6/KHK/FBP1/GPD1/RGN/PCK1/ALDOB/GPT/PDK4/RBP4	11	geneontology_Biological_Process	0.032448378	Down
GO:1901607	GO:1901607	alpha-amino acid biosynthetic process	5/339	66/18866	6.640200e-03	8.118327e-02	7.092614e-02	AGXT2/SHMT1/BHMT2/BHMT/PAH	5	geneontology_Biological_Process	0.014749263	Down
GO:0009083	GO:0009083	branched-chain amino acid catabolic process	3/339	22/18866	6.873821e-03	8.290385e-02	7.242934e-02	HIBCH/ACAT1/ALDH6A1	3	geneontology_Biological_Process	0.008849558	Down
GO:0009235	GO:0009235	cobalamin metabolic process	3/339	22/18866	6.873821e-03	8.290385e-02	7.242934e-02	CUBN/TCN2/AMN	3	geneontology_Biological_Process	0.008849558	Down
GO:0032928	GO:0032928	regulation of superoxide anion generation	3/339	22/18866	6.873821e-03	8.290385e-02	7.242934e-02	MAPT/F2RL1/AGT	3	geneontology_Biological_Process	0.008849558	Down
GO:0071157	GO:0071157	negative regulation of cell cycle arrest	3/339	22/18866	6.873821e-03	8.290385e-02	7.242934e-02	GPER1/CCND1/MLXIPL	3	geneontology_Biological_Process	0.008849558	Down
GO:0019319	GO:0019319	hexose biosynthetic process	6/339	94/18866	6.979604e-03	8.333016e-02	7.280179e-02	FBP1/GPD1/PCK1/ALDOB/GPT/RBP4	6	geneontology_Biological_Process	0.017699115	Down
GO:0034308	GO:0034308	primary alcohol metabolic process	6/339	94/18866	6.979604e-03	8.333016e-02	7.280179e-02	PECR/ADH6/GPD1/ALDH3A2/SULT1C4/RBP4	6	geneontology_Biological_Process	0.017699115	Down
GO:0051591	GO:0051591	response to cAMP	6/339	94/18866	6.979604e-03	8.333016e-02	7.280179e-02	PKLR/GPD1/PCK1/AQP1/SLC6A3/REN	6	geneontology_Biological_Process	0.017699115	Down
GO:0009132	GO:0009132	nucleoside diphosphate metabolic process	8/339	155/18866	7.037763e-03	8.333016e-02	7.280179e-02	PKLR/DHTKD1/ENTPD5/FBP1/SLC4A4/GPD1/ALDOB/MLXIPL	8	geneontology_Biological_Process	0.023598820	Down
GO:0033866	GO:0033866	nucleoside bisphosphate biosynthetic process	5/339	67/18866	7.072560e-03	8.333016e-02	7.280179e-02	PANK1/ACAT1/ACSL1/ELOVL7/PDK4	5	geneontology_Biological_Process	0.014749263	Down
GO:0034030	GO:0034030	ribonucleoside bisphosphate biosynthetic process	5/339	67/18866	7.072560e-03	8.333016e-02	7.280179e-02	PANK1/ACAT1/ACSL1/ELOVL7/PDK4	5	geneontology_Biological_Process	0.014749263	Down
GO:0034033	GO:0034033	purine nucleoside bisphosphate biosynthetic process	5/339	67/18866	7.072560e-03	8.333016e-02	7.280179e-02	PANK1/ACAT1/ACSL1/ELOVL7/PDK4	5	geneontology_Biological_Process	0.014749263	Down
GO:0044262	GO:0044262	cellular carbohydrate metabolic process	12/339	294/18866	7.159506e-03	8.407709e-02	7.345435e-02	KHK/MIOX/FBP1/AVPR1B/IMPA2/RGN/MGAM/PCK1/GPER1/GPT/PTH1R/PDK4	12	geneontology_Biological_Process	0.035398230	Down
GO:0015701	GO:0015701	bicarbonate transport	4/339	43/18866	7.280637e-03	8.494077e-02	7.420890e-02	SLC4A4/SLC26A9/AQP1/CA4	4	geneontology_Biological_Process	0.011799410	Down
GO:0019432	GO:0019432	triglyceride biosynthetic process	4/339	43/18866	7.280637e-03	8.494077e-02	7.420890e-02	RGN/PCK1/AGMO/ACSL1	4	geneontology_Biological_Process	0.011799410	Down
GO:0008202	GO:0008202	steroid metabolic process	13/339	332/18866	7.323066e-03	8.515748e-02	7.439824e-02	ACAA2/LRP2/SLC27A2/CYP4V2/CUBN/EPHX2/ACADL/ACAT1/SERPINA6/UGT2B7/HMGCS2/AGT/AGTR1	13	geneontology_Biological_Process	0.038348083	Down
GO:0034381	GO:0034381	plasma lipoprotein particle clearance	5/339	68/18866	7.524202e-03	8.693010e-02	7.594689e-02	CUBN/APOM/AMN/CD36/CES3	5	geneontology_Biological_Process	0.014749263	Down
GO:0045428	GO:0045428	regulation of nitric oxide biosynthetic process	5/339	68/18866	7.524202e-03	8.693010e-02	7.594689e-02	AGXT2/DDAH1/RGN/AGT/CD36	5	geneontology_Biological_Process	0.014749263	Down
GO:0050729	GO:0050729	positive regulation of inflammatory response	8/339	158/18866	7.864859e-03	9.057273e-02	7.912930e-02	TRPV4/LRRK2/TLR3/IL17RB/AGT/CREB3L3/AGTR1/FABP4	8	geneontology_Biological_Process	0.023598820	Down
GO:0044060	GO:0044060	regulation of endocrine process	4/339	44/18866	7.897550e-03	9.065677e-02	7.920271e-02	F2RL1/AGT/REN/AGTR1	4	geneontology_Biological_Process	0.011799410	Down
GO:0044272	GO:0044272	sulfur compound biosynthetic process	9/339	192/18866	8.073751e-03	9.182992e-02	8.022764e-02	CNDP2/ACAT1/ACSL1/BHMT2/BHMT/ELOVL7/GSTA1/PDK4/GSTA2	9	geneontology_Biological_Process	0.026548673	Down
GO:0098659	GO:0098659	inorganic cation import across plasma membrane	6/339	97/18866	8.102640e-03	9.182992e-02	8.022764e-02	SLC5A1/TRPV4/SLC39A5/KCNJ15/KCNJ3/KCNJ16	6	geneontology_Biological_Process	0.017699115	Down
GO:0099587	GO:0099587	inorganic ion import across plasma membrane	6/339	97/18866	8.102640e-03	9.182992e-02	8.022764e-02	SLC5A1/TRPV4/SLC39A5/KCNJ15/KCNJ3/KCNJ16	6	geneontology_Biological_Process	0.017699115	Down
GO:0120162	GO:0120162	positive regulation of cold-induced thermogenesis	6/339	97/18866	8.102640e-03	9.182992e-02	8.022764e-02	GATM/ACADL/PTH2R/ACSL1/CD36/FABP4	6	geneontology_Biological_Process	0.017699115	Down
GO:0071248	GO:0071248	cellular response to metal ion	9/339	193/18866	8.339174e-03	9.421156e-02	8.230837e-02	FBP1/ANK3/SYT9/LRRK2/CLIC4/AQP1/AOC1/FABP4/KCNK3	9	geneontology_Biological_Process	0.026548673	Down
GO:0045429	GO:0045429	positive regulation of nitric oxide biosynthetic process	4/339	45/18866	8.547820e-03	9.596138e-02	8.383711e-02	AGXT2/DDAH1/AGT/CD36	4	geneontology_Biological_Process	0.011799410	Down
GO:0046189	GO:0046189	phenol-containing compound biosynthetic process	4/339	45/18866	8.547820e-03	9.596138e-02	8.383711e-02	DDC/DAO/SLC6A3/PAH	4	geneontology_Biological_Process	0.011799410	Down
GO:0019932	GO:0019932	second-messenger-mediated signaling	16/339	456/18866	8.667128e-03	9.680908e-02	8.457771e-02	DDAH1/TMEM38B/ADM2/MAPT/RGN/ERBB3/LRRK2/GPER1/AQP1/KSR1/VCAM1/PTH1R/AGT/CD36/GUCA2B/AGTR1	16	geneontology_Biological_Process	0.047197640	Down
GO:0006836	GO:0006836	neurotransmitter transport	10/339	229/18866	8.677564e-03	9.680908e-02	8.457771e-02	DDC/SLC6A13/SYT9/SLC22A2/LRRK2/NRXN2/SLC6A12/GPER1/SLC6A18/SLC6A3	10	geneontology_Biological_Process	0.029498525	Down
GO:0034767	GO:0034767	positive regulation of ion transmembrane transport	8/339	161/18866	8.762979e-03	9.745743e-02	8.514414e-02	ACE2/PDZK1/CLTRN/ANK3/RGN/GPER1/ABCB1/AGT	8	geneontology_Biological_Process	0.023598820	Down
GO:0009165	GO:0009165	nucleotide biosynthetic process	11/339	266/18866	8.952183e-03	9.925246e-02	8.671238e-02	PKLR/PANK1/ACMSD/SHMT1/ACAT1/SLC22A13/ACSL1/SLC5A8/ELOVL7/PDK4/GUCA2B	11	geneontology_Biological_Process	0.032448378	Down
GO:0046883	GO:0046883	regulation of hormone secretion	11/339	267/18866	9.192043e-03	1.015963e-01	8.876005e-02	CLTRN/SLC2A2/ABAT/SYT9/HNF4A/GPER1/DPP4/AGT/REN/AGTR1/RBP4	11	geneontology_Biological_Process	0.032448378	Down
GO:1904407	GO:1904407	positive regulation of nitric oxide metabolic process	4/339	46/18866	9.232136e-03	1.017245e-01	8.887206e-02	AGXT2/DDAH1/AGT/CD36	4	geneontology_Biological_Process	0.011799410	Down
GO:0055088	GO:0055088	lipid homeostasis	8/339	163/18866	9.402945e-03	1.032877e-01	9.023782e-02	APOM/EPHX2/ACSM2A/HNF4A/PLA2G12B/MLXIPL/ENPP7/FABP4	8	geneontology_Biological_Process	0.023598820	Down
GO:0043647	GO:0043647	inositol phosphate metabolic process	5/339	72/18866	9.531890e-03	1.040638e-01	9.091579e-02	MIOX/AVPR1B/IMPA2/GPER1/PTH1R	5	geneontology_Biological_Process	0.014749263	Down
GO:0051937	GO:0051937	catecholamine transport	5/339	72/18866	9.531890e-03	1.040638e-01	9.091579e-02	ABAT/SYT9/SLC22A2/AGT/SLC6A3	5	geneontology_Biological_Process	0.014749263	Down
GO:1901293	GO:1901293	nucleoside phosphate biosynthetic process	11/339	269/18866	9.686642e-03	1.054308e-01	9.211015e-02	PKLR/PANK1/ACMSD/SHMT1/ACAT1/SLC22A13/ACSL1/SLC5A8/ELOVL7/PDK4/GUCA2B	11	geneontology_Biological_Process	0.032448378	Down
GO:0009081	GO:0009081	branched-chain amino acid metabolic process	3/339	25/18866	9.867234e-03	1.067455e-01	9.325873e-02	HIBCH/ACAT1/ALDH6A1	3	geneontology_Biological_Process	0.008849558	Down
GO:0015874	GO:0015874	norepinephrine transport	3/339	25/18866	9.867234e-03	1.067455e-01	9.325873e-02	SLC22A2/AGT/SLC6A3	3	geneontology_Biological_Process	0.008849558	Down
GO:1903076	GO:1903076	regulation of protein localization to plasma membrane	6/339	102/18866	1.025426e-02	1.105973e-01	9.662387e-02	DAB2/PLS1/VIL1/AR/GPER1/ARHGEF16	6	geneontology_Biological_Process	0.017699115	Down
GO:2000377	GO:2000377	regulation of reactive oxygen species metabolic process	9/339	200/18866	1.038716e-02	1.116932e-01	9.758130e-02	AGXT2/ACE2/DDAH1/MAPT/RGN/F2RL1/AGT/CD36/AGTR1	9	geneontology_Biological_Process	0.026548673	Down
GO:0006801	GO:0006801	superoxide metabolic process	5/339	74/18866	1.066205e-02	1.143049e-01	9.986297e-02	MAPT/RGN/F2RL1/AGT/CD36	5	geneontology_Biological_Process	0.014749263	Down
GO:1901570	GO:1901570	fatty acid derivative biosynthetic process	6/339	103/18866	1.072890e-02	1.146772e-01	1.001882e-01	CYP4A11/ACAT1/CYP4A22/ACSL1/ELOVL7/HMGCS2	6	geneontology_Biological_Process	0.017699115	Down
GO:0035640	GO:0035640	exploration behavior	3/339	26/18866	1.100817e-02	1.169618e-01	1.021842e-01	ABAT/LRRK2/DPP4	3	geneontology_Biological_Process	0.008849558	Down
GO:1903649	GO:1903649	regulation of cytoplasmic transport	3/339	26/18866	1.100817e-02	1.169618e-01	1.021842e-01	DAB2/RAB29/LRRK2	3	geneontology_Biological_Process	0.008849558	Down
GO:0015872	GO:0015872	dopamine transport	4/339	49/18866	1.149589e-02	1.217814e-01	1.063949e-01	ABAT/SYT9/SLC22A2/SLC6A3	4	geneontology_Biological_Process	0.011799410	Down
GO:0034329	GO:0034329	cell junction assembly	15/339	434/18866	1.231228e-02	1.286327e-01	1.123806e-01	ACE2/GJB1/FZD5/CLDN10/TRPV4/RAB29/TLN2/RAB17/PATJ/NRXN2/SLITRK4/GABRB3/FLRT3/AGT/CLDN2	15	geneontology_Biological_Process	0.044247788	Down
GO:1905952	GO:1905952	regulation of lipid localization	8/339	171/18866	1.231542e-02	1.286327e-01	1.123806e-01	AVPR1B/CYP4A11/PLIN2/AGT/ENPP7/CD36/REN/AGTR1	8	geneontology_Biological_Process	0.023598820	Down
GO:0071715	GO:0071715	icosanoid transport	4/339	50/18866	1.232280e-02	1.286327e-01	1.123806e-01	AVPR1B/CYP4A11/PLA2G12B/ABCC2	4	geneontology_Biological_Process	0.011799410	Down
GO:1901571	GO:1901571	fatty acid derivative transport	4/339	50/18866	1.232280e-02	1.286327e-01	1.123806e-01	AVPR1B/CYP4A11/PLA2G12B/ABCC2	4	geneontology_Biological_Process	0.011799410	Down
GO:1903580	GO:1903580	positive regulation of ATP metabolic process	4/339	50/18866	1.232280e-02	1.286327e-01	1.123806e-01	ENTPD5/SLC4A4/GPD1/MLXIPL	4	geneontology_Biological_Process	0.011799410	Down
GO:0006638	GO:0006638	neutral lipid metabolic process	7/339	138/18866	1.244698e-02	1.291736e-01	1.128531e-01	ABHD6/SLC22A4/RGN/PCK1/AGMO/ACSL1/FABP4	7	geneontology_Biological_Process	0.020648968	Down
GO:0006639	GO:0006639	acylglycerol metabolic process	7/339	138/18866	1.244698e-02	1.291736e-01	1.128531e-01	ABHD6/SLC22A4/RGN/PCK1/AGMO/ACSL1/FABP4	7	geneontology_Biological_Process	0.020648968	Down
GO:0072659	GO:0072659	protein localization to plasma membrane	11/339	281/18866	1.309841e-02	1.296886e-01	1.133030e-01	PDZK1/DAB2/MAP7/PLS1/ANK3/AMN/VIL1/WDR72/AR/GPER1/ARHGEF16	11	geneontology_Biological_Process	0.032448378	Down
GO:0006547	GO:0006547	histidine metabolic process	2/339	10/18866	1.316986e-02	1.296886e-01	1.133030e-01	AMDHD1/FTCD	2	geneontology_Biological_Process	0.005899705	Down
GO:0015851	GO:0015851	nucleobase transport	2/339	10/18866	1.316986e-02	1.296886e-01	1.133030e-01	SLC28A1/SLC23A1	2	geneontology_Biological_Process	0.005899705	Down
GO:0015893	GO:0015893	drug transport	2/339	10/18866	1.316986e-02	1.296886e-01	1.133030e-01	SLC22A2/ABCC2	2	geneontology_Biological_Process	0.005899705	Down
GO:0015937	GO:0015937	coenzyme A biosynthetic process	2/339	10/18866	1.316986e-02	1.296886e-01	1.133030e-01	PANK1/ACAT1	2	geneontology_Biological_Process	0.005899705	Down
GO:0019614	GO:0019614	catechol-containing compound catabolic process	2/339	10/18866	1.316986e-02	1.296886e-01	1.133030e-01	MAOB/SLC6A3	2	geneontology_Biological_Process	0.005899705	Down
GO:0030388	GO:0030388	fructose 1,6-bisphosphate metabolic process	2/339	10/18866	1.316986e-02	1.296886e-01	1.133030e-01	FBP1/ALDOB	2	geneontology_Biological_Process	0.005899705	Down
GO:0035524	GO:0035524	proline transmembrane transport	2/339	10/18866	1.316986e-02	1.296886e-01	1.133030e-01	ACE2/CLTRN	2	geneontology_Biological_Process	0.005899705	Down
GO:0035999	GO:0035999	tetrahydrofolate interconversion	2/339	10/18866	1.316986e-02	1.296886e-01	1.133030e-01	SHMT1/FTCD	2	geneontology_Biological_Process	0.005899705	Down
GO:0042424	GO:0042424	catecholamine catabolic process	2/339	10/18866	1.316986e-02	1.296886e-01	1.133030e-01	MAOB/SLC6A3	2	geneontology_Biological_Process	0.005899705	Down
GO:0052646	GO:0052646	alditol phosphate metabolic process	2/339	10/18866	1.316986e-02	1.296886e-01	1.133030e-01	ABHD6/GPD1	2	geneontology_Biological_Process	0.005899705	Down
GO:0060068	GO:0060068	vagina development	2/339	10/18866	1.316986e-02	1.296886e-01	1.133030e-01	LRP2/RBP4	2	geneontology_Biological_Process	0.005899705	Down
GO:0070314	GO:0070314	G1 to G0 transition	2/339	10/18866	1.316986e-02	1.296886e-01	1.133030e-01	RIDA/SLC39A5	2	geneontology_Biological_Process	0.005899705	Down
GO:0070327	GO:0070327	thyroid hormone transport	2/339	10/18866	1.316986e-02	1.296886e-01	1.133030e-01	CRYM/ABCC2	2	geneontology_Biological_Process	0.005899705	Down
GO:0070472	GO:0070472	regulation of uterine smooth muscle contraction	2/339	10/18866	1.316986e-02	1.296886e-01	1.133030e-01	ABAT/GPER1	2	geneontology_Biological_Process	0.005899705	Down
GO:1900426	GO:1900426	positive regulation of defense response to bacterium	2/339	10/18866	1.316986e-02	1.296886e-01	1.133030e-01	F2RL1/HAVCR2	2	geneontology_Biological_Process	0.005899705	Down
GO:0046460	GO:0046460	neutral lipid biosynthetic process	4/339	51/18866	1.318682e-02	1.296886e-01	1.133030e-01	RGN/PCK1/AGMO/ACSL1	4	geneontology_Biological_Process	0.011799410	Down
GO:0046463	GO:0046463	acylglycerol biosynthetic process	4/339	51/18866	1.318682e-02	1.296886e-01	1.133030e-01	RGN/PCK1/AGMO/ACSL1	4	geneontology_Biological_Process	0.011799410	Down
GO:0050435	GO:0050435	amyloid-beta metabolic process	4/339	51/18866	1.318682e-02	1.296886e-01	1.133030e-01	NAT8/MME/REN/SPON1	4	geneontology_Biological_Process	0.011799410	Down
GO:1901653	GO:1901653	cellular response to peptide	14/339	398/18866	1.331677e-02	1.306067e-01	1.141052e-01	PKLR/KL/ECHDC3/PCK1/GHR/GPER1/GPT/VCAM1/AGT/KLF15/PDK4/CD36/MGARP/AGTR1	14	geneontology_Biological_Process	0.041297935	Down
GO:0032958	GO:0032958	inositol phosphate biosynthetic process	3/339	28/18866	1.350984e-02	1.310602e-01	1.145013e-01	AVPR1B/GPER1/PTH1R	3	geneontology_Biological_Process	0.008849558	Down
GO:0042044	GO:0042044	fluid transport	3/339	28/18866	1.350984e-02	1.310602e-01	1.145013e-01	SLC5A1/AQP7/AQP1	3	geneontology_Biological_Process	0.008849558	Down
GO:0044331	GO:0044331	cell-cell adhesion mediated by cadherin	3/339	28/18866	1.350984e-02	1.310602e-01	1.145013e-01	PLEKHA7/CDHR2/PLG	3	geneontology_Biological_Process	0.008849558	Down
GO:1902932	GO:1902932	positive regulation of alcohol biosynthetic process	3/339	28/18866	1.350984e-02	1.310602e-01	1.145013e-01	AVPR1B/GPER1/PTH1R	3	geneontology_Biological_Process	0.008849558	Down
GO:0006809	GO:0006809	nitric oxide biosynthetic process	5/339	79/18866	1.388042e-02	1.342902e-01	1.173233e-01	AGXT2/DDAH1/RGN/AGT/CD36	5	geneontology_Biological_Process	0.014749263	Down
GO:0034764	GO:0034764	positive regulation of transmembrane transport	9/339	210/18866	1.394124e-02	1.345142e-01	1.175189e-01	ACE2/PDZK1/CLTRN/ANK3/RGN/GPER1/ABCB1/AGT/KLF15	9	geneontology_Biological_Process	0.026548673	Down
GO:0043270	GO:0043270	positive regulation of ion transport	11/339	284/18866	1.407872e-02	1.354745e-01	1.183579e-01	ACE2/PDZK1/CLTRN/AVPR1B/CYP4A11/ABAT/ANK3/RGN/GPER1/ABCB1/AGT	11	geneontology_Biological_Process	0.032448378	Down
GO:0006641	GO:0006641	triglyceride metabolic process	6/339	110/18866	1.449525e-02	1.387347e-01	1.212062e-01	SLC22A4/RGN/PCK1/AGMO/ACSL1/FABP4	6	geneontology_Biological_Process	0.017699115	Down
GO:1904659	GO:1904659	glucose transmembrane transport	6/339	110/18866	1.449525e-02	1.387347e-01	1.212062e-01	SLC5A10/HNF1A/SLC5A1/SLC2A2/SLC2A9/KLF15	6	geneontology_Biological_Process	0.017699115	Down
GO:0006110	GO:0006110	regulation of glycolytic process	5/339	80/18866	1.459434e-02	1.393096e-01	1.217085e-01	ENTPD5/FBP1/SLC4A4/GPD1/MLXIPL	5	geneontology_Biological_Process	0.014749263	Down
GO:0007263	GO:0007263	nitric oxide mediated signal transduction	3/339	29/18866	1.487187e-02	1.412036e-01	1.233632e-01	DDAH1/AGT/CD36	3	geneontology_Biological_Process	0.008849558	Down
GO:0009435	GO:0009435	NAD biosynthetic process	3/339	29/18866	1.487187e-02	1.412036e-01	1.233632e-01	ACMSD/SLC22A13/SLC5A8	3	geneontology_Biological_Process	0.008849558	Down
GO:0070371	GO:0070371	ERK1 and ERK2 cascade	12/339	325/18866	1.497685e-02	1.415599e-01	1.236745e-01	NLRP6/TRPV4/GAREM1/F2RL1/PKHD1/GPER1/AGT/FGFR3/PDGFD/HAVCR2/CD36/ALKAL2	12	geneontology_Biological_Process	0.035398230	Down
GO:0035384	GO:0035384	thioester biosynthetic process	4/339	53/18866	1.502835e-02	1.415599e-01	1.236745e-01	ACAT1/ACSL1/ELOVL7/PDK4	4	geneontology_Biological_Process	0.011799410	Down
GO:0071616	GO:0071616	acyl-CoA biosynthetic process	4/339	53/18866	1.502835e-02	1.415599e-01	1.236745e-01	ACAT1/ACSL1/ELOVL7/PDK4	4	geneontology_Biological_Process	0.011799410	Down
GO:0006821	GO:0006821	chloride transport	6/339	111/18866	1.509960e-02	1.418567e-01	1.239338e-01	CLCN5/SLC1A1/SLC26A9/CLIC4/GABRB3/ABCB1	6	geneontology_Biological_Process	0.017699115	Down
GO:0030073	GO:0030073	insulin secretion	9/339	213/18866	1.516471e-02	1.420945e-01	1.241415e-01	HNF1A/CLTRN/SLC2A2/ABAT/SYT9/HNF4A/GPER1/DPP4/RBP4	9	geneontology_Biological_Process	0.026548673	Down
GO:0033238	GO:0033238	regulation of cellular amine metabolic process	5/339	81/18866	1.533247e-02	1.432904e-01	1.251863e-01	ACMSD/ABAT/BHMT/MAOB/SLC6A3	5	geneontology_Biological_Process	0.014749263	Down
GO:0043434	GO:0043434	response to peptide hormone	15/339	447/18866	1.570666e-02	1.441325e-01	1.259220e-01	PKLR/KHK/TRPV4/KL/ECHDC3/PCK1/GHR/GPER1/GPT/ABCC2/AGT/KLF15/PDK4/MGARP/AGTR1	15	geneontology_Biological_Process	0.044247788	Down
GO:0005984	GO:0005984	disaccharide metabolic process	2/339	11/18866	1.590706e-02	1.441325e-01	1.259220e-01	FBP1/MGAM	2	geneontology_Biological_Process	0.005899705	Down
GO:0006020	GO:0006020	inositol metabolic process	2/339	11/18866	1.590706e-02	1.441325e-01	1.259220e-01	MIOX/IMPA2	2	geneontology_Biological_Process	0.005899705	Down
GO:0006570	GO:0006570	tyrosine metabolic process	2/339	11/18866	1.590706e-02	1.441325e-01	1.259220e-01	HGD/PAH	2	geneontology_Biological_Process	0.005899705	Down
GO:0033327	GO:0033327	Leydig cell differentiation	2/339	11/18866	1.590706e-02	1.441325e-01	1.259220e-01	AR/CCND1	2	geneontology_Biological_Process	0.005899705	Down
GO:0033539	GO:0033539	fatty acid beta-oxidation using acyl-CoA dehydrogenase	2/339	11/18866	1.590706e-02	1.441325e-01	1.259220e-01	ACADM/ACADL	2	geneontology_Biological_Process	0.005899705	Down
GO:0033860	GO:0033860	regulation of NAD(P)H oxidase activity	2/339	11/18866	1.590706e-02	1.441325e-01	1.259220e-01	AGT/AGTR1	2	geneontology_Biological_Process	0.005899705	Down
GO:0034776	GO:0034776	response to histamine	2/339	11/18866	1.590706e-02	1.441325e-01	1.259220e-01	GABRB3/AOC1	2	geneontology_Biological_Process	0.005899705	Down
GO:0042135	GO:0042135	neurotransmitter catabolic process	2/339	11/18866	1.590706e-02	1.441325e-01	1.259220e-01	ABAT/MAOB	2	geneontology_Biological_Process	0.005899705	Down
GO:0042758	GO:0042758	long-chain fatty acid catabolic process	2/339	11/18866	1.590706e-02	1.441325e-01	1.259220e-01	CYP4A11/ACADL	2	geneontology_Biological_Process	0.005899705	Down
GO:0046950	GO:0046950	cellular ketone body metabolic process	2/339	11/18866	1.590706e-02	1.441325e-01	1.259220e-01	ACAT1/HMGCS2	2	geneontology_Biological_Process	0.005899705	Down
GO:0052697	GO:0052697	xenobiotic glucuronidation	2/339	11/18866	1.590706e-02	1.441325e-01	1.259220e-01	UGT1A9/UGT1A6	2	geneontology_Biological_Process	0.005899705	Down
GO:0006749	GO:0006749	glutathione metabolic process	4/339	54/18866	1.600685e-02	1.444512e-01	1.262004e-01	CNDP2/NAT8/GSTA1/GSTA2	4	geneontology_Biological_Process	0.011799410	Down
GO:0070374	GO:0070374	positive regulation of ERK1 and ERK2 cascade	9/339	215/18866	1.602315e-02	1.444512e-01	1.262004e-01	TRPV4/GAREM1/F2RL1/GPER1/FGFR3/PDGFD/HAVCR2/CD36/ALKAL2	9	geneontology_Biological_Process	0.026548673	Down
GO:1903533	GO:1903533	regulation of protein targeting	5/339	82/18866	1.609515e-02	1.447347e-01	1.264481e-01	FZD5/PDZK1/ANK3/LRRK2/ABLIM3	5	geneontology_Biological_Process	0.014749263	Down
GO:0019934	GO:0019934	cGMP-mediated signaling	3/339	30/18866	1.630869e-02	1.462865e-01	1.278039e-01	AQP1/CD36/GUCA2B	3	geneontology_Biological_Process	0.008849558	Down
GO:0050796	GO:0050796	regulation of insulin secretion	8/339	181/18866	1.682731e-02	1.505602e-01	1.315376e-01	CLTRN/SLC2A2/ABAT/SYT9/HNF4A/GPER1/DPP4/RBP4	8	geneontology_Biological_Process	0.023598820	Down
GO:0008645	GO:0008645	hexose transmembrane transport	6/339	114/18866	1.701714e-02	1.511873e-01	1.320855e-01	SLC5A10/HNF1A/SLC5A1/SLC2A2/SLC2A9/KLF15	6	geneontology_Biological_Process	0.017699115	Down
GO:0042304	GO:0042304	regulation of fatty acid biosynthetic process	4/339	55/18866	1.702445e-02	1.511873e-01	1.320855e-01	ACADL/RGN/MLXIPL/PDK4	4	geneontology_Biological_Process	0.011799410	Down
GO:0051353	GO:0051353	positive regulation of oxidoreductase activity	4/339	55/18866	1.702445e-02	1.511873e-01	1.320855e-01	NPR3/RGN/AGT/AGTR1	4	geneontology_Biological_Process	0.011799410	Down
GO:1904064	GO:1904064	positive regulation of cation transmembrane transport	7/339	147/18866	1.709021e-02	1.513947e-01	1.322667e-01	ACE2/PDZK1/CLTRN/ANK3/RGN/GPER1/AGT	7	geneontology_Biological_Process	0.020648968	Down
GO:0046209	GO:0046209	nitric oxide metabolic process	5/339	84/18866	1.769537e-02	1.559309e-01	1.362298e-01	AGXT2/DDAH1/RGN/AGT/CD36	5	geneontology_Biological_Process	0.014749263	Down
GO:0034368	GO:0034368	protein-lipid complex remodeling	3/339	31/18866	1.782068e-02	1.559309e-01	1.362298e-01	APOM/AGT/AGTR1	3	geneontology_Biological_Process	0.008849558	Down
GO:0034369	GO:0034369	plasma lipoprotein particle remodeling	3/339	31/18866	1.782068e-02	1.559309e-01	1.362298e-01	APOM/AGT/AGTR1	3	geneontology_Biological_Process	0.008849558	Down
GO:0043171	GO:0043171	peptide catabolic process	3/339	31/18866	1.782068e-02	1.559309e-01	1.362298e-01	ENPEP/TRHDE/ANPEP	3	geneontology_Biological_Process	0.008849558	Down
GO:0071549	GO:0071549	cellular response to dexamethasone stimulus	3/339	31/18866	1.782068e-02	1.559309e-01	1.362298e-01	PCK1/AQP1/ABCC2	3	geneontology_Biological_Process	0.008849558	Down
GO:0019320	GO:0019320	hexose catabolic process	4/339	56/18866	1.808160e-02	1.574422e-01	1.375501e-01	PKLR/FUT6/KHK/ALDOB	4	geneontology_Biological_Process	0.011799410	Down
GO:0060688	GO:0060688	regulation of morphogenesis of a branching structure	4/339	56/18866	1.808160e-02	1.574422e-01	1.375501e-01	LRRK2/AR/NTN4/AGT	4	geneontology_Biological_Process	0.011799410	Down
GO:0030072	GO:0030072	peptide hormone secretion	10/339	257/18866	1.822232e-02	1.577168e-01	1.377900e-01	HNF1A/CLTRN/TRPV4/SLC2A2/ABAT/SYT9/HNF4A/GPER1/DPP4/RBP4	10	geneontology_Biological_Process	0.029498525	Down
GO:0014074	GO:0014074	response to purine-containing compound	7/339	149/18866	1.826834e-02	1.577168e-01	1.377900e-01	PKLR/TMEM38B/GPD1/PCK1/AQP1/SLC6A3/REN	7	geneontology_Biological_Process	0.020648968	Down
GO:0022900	GO:0022900	electron transport chain	8/339	184/18866	1.838695e-02	1.577168e-01	1.377900e-01	DMGDH/CYB5A/ALDH4A1/GPD1/AKR7A3/MAOB/AOX1/DHDH	8	geneontology_Biological_Process	0.023598820	Down
GO:0072527	GO:0072527	pyrimidine-containing compound metabolic process	5/339	85/18866	1.853352e-02	1.577168e-01	1.377900e-01	SHMT1/UPB1/DPYS/ALDH6A1/ENPP3	5	geneontology_Biological_Process	0.014749263	Down
GO:0071241	GO:0071241	cellular response to inorganic substance	9/339	221/18866	1.881249e-02	1.577168e-01	1.377900e-01	FBP1/ANK3/SYT9/LRRK2/CLIC4/AQP1/AOC1/FABP4/KCNK3	9	geneontology_Biological_Process	0.026548673	Down
GO:0001976	GO:0001976	nervous system process involved in regulation of systemic arterial blood pressure	2/339	12/18866	1.886416e-02	1.577168e-01	1.377900e-01	ACE2/AGT	2	geneontology_Biological_Process	0.005899705	Down
GO:0009071	GO:0009071	serine family amino acid catabolic process	2/339	12/18866	1.886416e-02	1.577168e-01	1.377900e-01	SHMT1/DAO	2	geneontology_Biological_Process	0.005899705	Down
GO:0009086	GO:0009086	methionine biosynthetic process	2/339	12/18866	1.886416e-02	1.577168e-01	1.377900e-01	BHMT2/BHMT	2	geneontology_Biological_Process	0.005899705	Down
GO:0015824	GO:0015824	proline transport	2/339	12/18866	1.886416e-02	1.577168e-01	1.377900e-01	ACE2/CLTRN	2	geneontology_Biological_Process	0.005899705	Down
GO:0030157	GO:0030157	pancreatic juice secretion	2/339	12/18866	1.886416e-02	1.577168e-01	1.377900e-01	NPR3/AQP1	2	geneontology_Biological_Process	0.005899705	Down
GO:0031340	GO:0031340	positive regulation of vesicle fusion	2/339	12/18866	1.886416e-02	1.577168e-01	1.377900e-01	CLTRN/SYT9	2	geneontology_Biological_Process	0.005899705	Down
GO:0046185	GO:0046185	aldehyde catabolic process	2/339	12/18866	1.886416e-02	1.577168e-01	1.377900e-01	AGXT2/HOGA1	2	geneontology_Biological_Process	0.005899705	Down
GO:0046689	GO:0046689	response to mercury ion	2/339	12/18866	1.886416e-02	1.577168e-01	1.377900e-01	AQP1/ABCC2	2	geneontology_Biological_Process	0.005899705	Down
GO:0051639	GO:0051639	actin filament network formation	2/339	12/18866	1.886416e-02	1.577168e-01	1.377900e-01	COBL/PLS1	2	geneontology_Biological_Process	0.005899705	Down
GO:0070278	GO:0070278	extracellular matrix constituent secretion	2/339	12/18866	1.886416e-02	1.577168e-01	1.377900e-01	TMEM38B/AGT	2	geneontology_Biological_Process	0.005899705	Down
GO:0071472	GO:0071472	cellular response to salt stress	2/339	12/18866	1.886416e-02	1.577168e-01	1.377900e-01	TRPV4/AQP1	2	geneontology_Biological_Process	0.005899705	Down
GO:1902224	GO:1902224	ketone body metabolic process	2/339	12/18866	1.886416e-02	1.577168e-01	1.377900e-01	ACAT1/HMGCS2	2	geneontology_Biological_Process	0.005899705	Down
GO:0010743	GO:0010743	regulation of macrophage derived foam cell differentiation	3/339	32/18866	1.940811e-02	1.600160e-01	1.397988e-01	AGT/CD36/AGTR1	3	geneontology_Biological_Process	0.008849558	Down
GO:0019359	GO:0019359	nicotinamide nucleotide biosynthetic process	3/339	32/18866	1.940811e-02	1.600160e-01	1.397988e-01	ACMSD/SLC22A13/SLC5A8	3	geneontology_Biological_Process	0.008849558	Down
GO:0019363	GO:0019363	pyridine nucleotide biosynthetic process	3/339	32/18866	1.940811e-02	1.600160e-01	1.397988e-01	ACMSD/SLC22A13/SLC5A8	3	geneontology_Biological_Process	0.008849558	Down
GO:0034367	GO:0034367	protein-containing complex remodeling	3/339	32/18866	1.940811e-02	1.600160e-01	1.397988e-01	APOM/AGT/AGTR1	3	geneontology_Biological_Process	0.008849558	Down
GO:0046949	GO:0046949	fatty-acyl-CoA biosynthetic process	3/339	32/18866	1.940811e-02	1.600160e-01	1.397988e-01	ACAT1/ACSL1/ELOVL7	3	geneontology_Biological_Process	0.008849558	Down
GO:0051385	GO:0051385	response to mineralocorticoid	3/339	32/18866	1.940811e-02	1.600160e-01	1.397988e-01	GPER1/MAOB/CCND1	3	geneontology_Biological_Process	0.008849558	Down
GO:0002699	GO:0002699	positive regulation of immune effector process	9/339	223/18866	1.981616e-02	1.630039e-01	1.424091e-01	FZD5/SLC22A13/PCK1/TRIM15/F2RL1/ENPP3/AZGP1/CD36/RBP4	9	geneontology_Biological_Process	0.026548673	Down
GO:0007605	GO:0007605	sensory perception of sound	7/339	152/18866	2.014085e-02	1.652939e-01	1.444098e-01	LRP2/CRYM/USH1C/ESPN/MYO7B/GABRB3/HPN	7	geneontology_Biological_Process	0.020648968	Down
GO:0019369	GO:0019369	arachidonic acid metabolic process	4/339	58/18866	2.031611e-02	1.663498e-01	1.453323e-01	CYP4A11/EPHX2/CYP4A22/CYP2J2	4	geneontology_Biological_Process	0.011799410	Down
GO:1990778	GO:1990778	protein localization to cell periphery	12/339	340/18866	2.054045e-02	1.678018e-01	1.466009e-01	PDZK1/DAB2/MAP7/RAB29/PLS1/ANK3/AMN/VIL1/WDR72/AR/GPER1/ARHGEF16	12	geneontology_Biological_Process	0.035398230	Down
GO:0045834	GO:0045834	positive regulation of lipid metabolic process	7/339	153/18866	2.079371e-02	1.694830e-01	1.480696e-01	ABHD6/RGN/MLXIPL/AGT/FGFR3/ENPP7/AGTR1	7	geneontology_Biological_Process	0.020648968	Down
GO:0010039	GO:0010039	response to iron ion	3/339	33/18866	2.107116e-02	1.709637e-01	1.493633e-01	ABAT/CCND1/SLC6A3	3	geneontology_Biological_Process	0.008849558	Down
GO:0042573	GO:0042573	retinoic acid metabolic process	3/339	33/18866	2.107116e-02	1.709637e-01	1.493633e-01	ADH6/UGT1A9/ALDH8A1	3	geneontology_Biological_Process	0.008849558	Down
GO:0014068	GO:0014068	positive regulation of phosphatidylinositol 3-kinase signaling	5/339	88/18866	2.120356e-02	1.716479e-01	1.499610e-01	ERBB3/F2RL1/GPER1/AGT/PDGFD	5	geneontology_Biological_Process	0.014749263	Down
GO:0009143	GO:0009143	nucleoside triphosphate catabolic process	2/339	13/18866	2.203244e-02	1.744031e-01	1.523681e-01	SMPDL3A/ENPP3	2	geneontology_Biological_Process	0.005899705	Down
GO:0019336	GO:0019336	phenol-containing compound catabolic process	2/339	13/18866	2.203244e-02	1.744031e-01	1.523681e-01	MAOB/SLC6A3	2	geneontology_Biological_Process	0.005899705	Down
GO:0019755	GO:0019755	one-carbon compound transport	2/339	13/18866	2.203244e-02	1.744031e-01	1.523681e-01	AQP7/AQP1	2	geneontology_Biological_Process	0.005899705	Down
GO:0032429	GO:0032429	regulation of phospholipase A2 activity	2/339	13/18866	2.203244e-02	1.744031e-01	1.523681e-01	AVPR1B/AGTR1	2	geneontology_Biological_Process	0.005899705	Down
GO:0035641	GO:0035641	locomotory exploration behavior	2/339	13/18866	2.203244e-02	1.744031e-01	1.523681e-01	LRRK2/DPP4	2	geneontology_Biological_Process	0.005899705	Down
GO:0060100	GO:0060100	positive regulation of phagocytosis, engulfment	2/339	13/18866	2.203244e-02	1.744031e-01	1.523681e-01	F2RL1/CD36	2	geneontology_Biological_Process	0.005899705	Down
GO:0060456	GO:0060456	positive regulation of digestive system process	2/339	13/18866	2.203244e-02	1.744031e-01	1.523681e-01	AQP1/ENPP7	2	geneontology_Biological_Process	0.005899705	Down
GO:1905155	GO:1905155	positive regulation of membrane invagination	2/339	13/18866	2.203244e-02	1.744031e-01	1.523681e-01	F2RL1/CD36	2	geneontology_Biological_Process	0.005899705	Down
GO:2000121	GO:2000121	regulation of removal of superoxide radicals	2/339	13/18866	2.203244e-02	1.744031e-01	1.523681e-01	RGN/CD36	2	geneontology_Biological_Process	0.005899705	Down
GO:2001198	GO:2001198	regulation of dendritic cell differentiation	2/339	13/18866	2.203244e-02	1.744031e-01	1.523681e-01	TMEM176B/TMEM176A	2	geneontology_Biological_Process	0.005899705	Down
GO:0050727	GO:0050727	regulation of inflammatory response	14/339	425/18866	2.211514e-02	1.746704e-01	1.526017e-01	ACE2/NLRP6/LRRC19/TRPV4/LRRK2/TLR3/GPER1/IL17RB/AGT/TNFAIP6/CREB3L3/ENPP3/AGTR1/FABP4	14	geneontology_Biological_Process	0.041297935	Down
GO:0060042	GO:0060042	retina morphogenesis in camera-type eye	4/339	60/18866	2.271329e-02	1.785777e-01	1.560152e-01	HIPK2/USH1C/TSPAN12/RBP4	4	geneontology_Biological_Process	0.011799410	Down
GO:1903428	GO:1903428	positive regulation of reactive oxygen species biosynthetic process	4/339	60/18866	2.271329e-02	1.785777e-01	1.560152e-01	AGXT2/DDAH1/AGT/CD36	4	geneontology_Biological_Process	0.011799410	Down
GO:0000038	GO:0000038	very long-chain fatty acid metabolic process	3/339	34/18866	2.280992e-02	1.785777e-01	1.560152e-01	SLC27A2/ACSL1/ELOVL7	3	geneontology_Biological_Process	0.008849558	Down
GO:0045907	GO:0045907	positive regulation of vasoconstriction	3/339	34/18866	2.280992e-02	1.785777e-01	1.560152e-01	AVPR1B/SMTNL2/HRH2	3	geneontology_Biological_Process	0.008849558	Down
GO:0006690	GO:0006690	icosanoid metabolic process	6/339	122/18866	2.293456e-02	1.787694e-01	1.561827e-01	CYP4A11/CES2/EPHX2/CYP4A22/CYP2J2/GSTA1	6	geneontology_Biological_Process	0.017699115	Down
GO:0045471	GO:0045471	response to ethanol	6/339	122/18866	2.293456e-02	1.787694e-01	1.561827e-01	ABAT/ADH6/MAOB/CCND1/SLC6A3/RBP4	6	geneontology_Biological_Process	0.017699115	Down
GO:0070372	GO:0070372	regulation of ERK1 and ERK2 cascade	11/339	306/18866	2.304631e-02	1.792491e-01	1.566018e-01	NLRP6/TRPV4/GAREM1/F2RL1/PKHD1/GPER1/FGFR3/PDGFD/HAVCR2/CD36/ALKAL2	11	geneontology_Biological_Process	0.032448378	Down
GO:0043470	GO:0043470	regulation of carbohydrate catabolic process	5/339	90/18866	2.311593e-02	1.793997e-01	1.567334e-01	ENTPD5/FBP1/SLC4A4/GPD1/MLXIPL	5	geneontology_Biological_Process	0.014749263	Down
GO:1904375	GO:1904375	regulation of protein localization to cell periphery	6/339	123/18866	2.376006e-02	1.839987e-01	1.607513e-01	DAB2/PLS1/VIL1/AR/GPER1/ARHGEF16	6	geneontology_Biological_Process	0.017699115	Down
GO:1903078	GO:1903078	positive regulation of protein localization to plasma membrane	4/339	61/18866	2.397369e-02	1.852513e-01	1.618456e-01	PLS1/VIL1/GPER1/ARHGEF16	4	geneontology_Biological_Process	0.011799410	Down
GO:0051952	GO:0051952	regulation of amine transport	5/339	91/18866	2.411257e-02	1.859220e-01	1.624316e-01	ACE2/CLTRN/ABAT/SYT9/AGT	5	geneontology_Biological_Process	0.014749263	Down
GO:0031667	GO:0031667	response to nutrient levels	15/339	473/18866	2.461641e-02	1.869898e-01	1.633645e-01	PKLR/TRPV4/ACAT1/SLC39A5/SLC6A19/PCK1/ACSL1/LRRK2/GPT/CCND1/ALPL/PDK4/AOC1/FOLR1/SST	15	geneontology_Biological_Process	0.044247788	Down
GO:0019362	GO:0019362	pyridine nucleotide metabolic process	3/339	35/18866	2.462439e-02	1.869898e-01	1.633645e-01	ACMSD/SLC22A13/SLC5A8	3	geneontology_Biological_Process	0.008849558	Down
GO:0046496	GO:0046496	nicotinamide nucleotide metabolic process	3/339	35/18866	2.462439e-02	1.869898e-01	1.633645e-01	ACMSD/SLC22A13/SLC5A8	3	geneontology_Biological_Process	0.008849558	Down
GO:0072525	GO:0072525	pyridine-containing compound biosynthetic process	3/339	35/18866	2.462439e-02	1.869898e-01	1.633645e-01	ACMSD/SLC22A13/SLC5A8	3	geneontology_Biological_Process	0.008849558	Down
GO:0097009	GO:0097009	energy homeostasis	3/339	35/18866	2.462439e-02	1.869898e-01	1.633645e-01	TRPV4/MLXIPL/CD36	3	geneontology_Biological_Process	0.008849558	Down
GO:0098801	GO:0098801	regulation of renal system process	3/339	35/18866	2.462439e-02	1.869898e-01	1.633645e-01	F2RL1/AGT/AGTR1	3	geneontology_Biological_Process	0.008849558	Down
GO:1905475	GO:1905475	regulation of protein localization to membrane	8/339	195/18866	2.499313e-02	1.869898e-01	1.633645e-01	PDZK1/DAB2/PLS1/ANK3/VIL1/AR/GPER1/ARHGEF16	8	geneontology_Biological_Process	0.023598820	Down
GO:0055067	GO:0055067	monovalent inorganic cation homeostasis	7/339	159/18866	2.502228e-02	1.869898e-01	1.633645e-01	CYP4A11/SLC4A4/LRRK2/CLIC4/AGT/PDK4/AGTR1	7	geneontology_Biological_Process	0.020648968	Down
GO:0010518	GO:0010518	positive regulation of phospholipase activity	4/339	62/18866	2.527567e-02	1.869898e-01	1.633645e-01	AVPR1B/AGT/FGFR3/AGTR1	4	geneontology_Biological_Process	0.011799410	Down
GO:0055081	GO:0055081	anion homeostasis	4/339	62/18866	2.527567e-02	1.869898e-01	1.633645e-01	HNF4A/MLXIPL/ABCC2/ENPP7	4	geneontology_Biological_Process	0.011799410	Down
GO:0071384	GO:0071384	cellular response to corticosteroid stimulus	4/339	62/18866	2.527567e-02	1.869898e-01	1.633645e-01	PCK1/GPER1/AQP1/ABCC2	4	geneontology_Biological_Process	0.011799410	Down
GO:0010872	GO:0010872	regulation of cholesterol esterification	2/339	14/18866	2.540338e-02	1.869898e-01	1.633645e-01	AGT/AGTR1	2	geneontology_Biological_Process	0.005899705	Down
GO:0019896	GO:0019896	axonal transport of mitochondrion	2/339	14/18866	2.540338e-02	1.869898e-01	1.633645e-01	MAPT/MGARP	2	geneontology_Biological_Process	0.005899705	Down
GO:0030836	GO:0030836	positive regulation of actin filament depolymerization	2/339	14/18866	2.540338e-02	1.869898e-01	1.633645e-01	VIL1/F2RL1	2	geneontology_Biological_Process	0.005899705	Down
GO:0034356	GO:0034356	NAD biosynthesis via nicotinamide riboside salvage pathway	2/339	14/18866	2.540338e-02	1.869898e-01	1.633645e-01	SLC22A13/SLC5A8	2	geneontology_Biological_Process	0.005899705	Down
GO:0035112	GO:0035112	genitalia morphogenesis	2/339	14/18866	2.540338e-02	1.869898e-01	1.633645e-01	AR/RBP4	2	geneontology_Biological_Process	0.005899705	Down
GO:0042762	GO:0042762	regulation of sulfur metabolic process	2/339	14/18866	2.540338e-02	1.869898e-01	1.633645e-01	BHMT/PDK4	2	geneontology_Biological_Process	0.005899705	Down
GO:0045217	GO:0045217	cell-cell junction maintenance	2/339	14/18866	2.540338e-02	1.869898e-01	1.633645e-01	PLEKHA7/F2RL1	2	geneontology_Biological_Process	0.005899705	Down
GO:0047484	GO:0047484	regulation of response to osmotic stress	2/339	14/18866	2.540338e-02	1.869898e-01	1.633645e-01	TRPV4/ABCB1	2	geneontology_Biological_Process	0.005899705	Down
GO:0052803	GO:0052803	imidazole-containing compound metabolic process	2/339	14/18866	2.540338e-02	1.869898e-01	1.633645e-01	AMDHD1/FTCD	2	geneontology_Biological_Process	0.005899705	Down
GO:1901160	GO:1901160	primary amino compound metabolic process	2/339	14/18866	2.540338e-02	1.869898e-01	1.633645e-01	DDC/AGMAT	2	geneontology_Biological_Process	0.005899705	Down
GO:1901569	GO:1901569	fatty acid derivative catabolic process	2/339	14/18866	2.540338e-02	1.869898e-01	1.633645e-01	CYP4A11/ACAT1	2	geneontology_Biological_Process	0.005899705	Down
GO:0051702	GO:0051702	interaction with symbiont	5/339	93/18866	2.618789e-02	1.923678e-01	1.680631e-01	LRRC19/F2RL1/AQP1/HPN/PLG	5	geneontology_Biological_Process	0.014749263	Down
GO:0009749	GO:0009749	response to glucose	8/339	197/18866	2.635188e-02	1.931750e-01	1.687682e-01	PKLR/KHK/CLTRN/APOM/PCK1/HNF4A/GPER1/MLXIPL	8	geneontology_Biological_Process	0.023598820	Down
GO:0003382	GO:0003382	epithelial cell morphogenesis	3/339	36/18866	2.651449e-02	1.935721e-01	1.691151e-01	AR/HRH2/CLIC4	3	geneontology_Biological_Process	0.008849558	Down
GO:0042554	GO:0042554	superoxide anion generation	3/339	36/18866	2.651449e-02	1.935721e-01	1.691151e-01	MAPT/F2RL1/AGT	3	geneontology_Biological_Process	0.008849558	Down
GO:0001505	GO:0001505	regulation of neurotransmitter levels	9/339	235/18866	2.666547e-02	1.942770e-01	1.697310e-01	ABAT/SYT9/SLC22A2/LRRK2/NRXN2/GPER1/MAOB/SLC6A3/PAH	9	geneontology_Biological_Process	0.026548673	Down
GO:0014066	GO:0014066	regulation of phosphatidylinositol 3-kinase signaling	6/339	127/18866	2.726067e-02	1.974507e-01	1.725038e-01	ENTPD5/ERBB3/F2RL1/GPER1/AGT/PDGFD	6	geneontology_Biological_Process	0.017699115	Down
GO:1905477	GO:1905477	positive regulation of protein localization to membrane	6/339	127/18866	2.726067e-02	1.974507e-01	1.725038e-01	PDZK1/PLS1/ANK3/VIL1/GPER1/ARHGEF16	6	geneontology_Biological_Process	0.017699115	Down
GO:1905954	GO:1905954	positive regulation of lipid localization	5/339	94/18866	2.726701e-02	1.974507e-01	1.725038e-01	AVPR1B/CYP4A11/PLIN2/ENPP7/CD36	5	geneontology_Biological_Process	0.014749263	Down
GO:1903409	GO:1903409	reactive oxygen species biosynthetic process	6/339	128/18866	2.818631e-02	2.036946e-01	1.779587e-01	AGXT2/DDAH1/RGN/MAOB/AGT/CD36	6	geneontology_Biological_Process	0.017699115	Down
GO:0032941	GO:0032941	secretion by tissue	3/339	37/18866	2.848007e-02	2.041643e-01	1.783691e-01	NLRP6/NPR3/AQP1	3	geneontology_Biological_Process	0.008849558	Down
GO:0043243	GO:0043243	positive regulation of protein-containing complex disassembly	3/339	37/18866	2.848007e-02	2.041643e-01	1.783691e-01	TRPV4/VIL1/F2RL1	3	geneontology_Biological_Process	0.008849558	Down
GO:0062208	GO:0062208	positive regulation of pattern recognition receptor signaling pathway	3/339	37/18866	2.848007e-02	2.041643e-01	1.783691e-01	TLR3/TRIM15/F2RL1	3	geneontology_Biological_Process	0.008849558	Down
GO:0097242	GO:0097242	amyloid-beta clearance	3/339	37/18866	2.848007e-02	2.041643e-01	1.783691e-01	LRP2/MME/CD36	3	geneontology_Biological_Process	0.008849558	Down
GO:0015936	GO:0015936	coenzyme A metabolic process	2/339	15/18866	2.896873e-02	2.047898e-01	1.789156e-01	PANK1/ACAT1	2	geneontology_Biological_Process	0.005899705	Down
GO:0016114	GO:0016114	terpenoid biosynthetic process	2/339	15/18866	2.896873e-02	2.047898e-01	1.789156e-01	HMGCS2/ALDH8A1	2	geneontology_Biological_Process	0.005899705	Down
GO:0042976	GO:0042976	activation of Janus kinase activity	2/339	15/18866	2.896873e-02	2.047898e-01	1.789156e-01	GHR/AGT	2	geneontology_Biological_Process	0.005899705	Down
GO:0060099	GO:0060099	regulation of phagocytosis, engulfment	2/339	15/18866	2.896873e-02	2.047898e-01	1.789156e-01	F2RL1/CD36	2	geneontology_Biological_Process	0.005899705	Down
GO:0070365	GO:0070365	hepatocyte differentiation	2/339	15/18866	2.896873e-02	2.047898e-01	1.789156e-01	PCK1/HNF4A	2	geneontology_Biological_Process	0.005899705	Down
GO:0031960	GO:0031960	response to corticosteroid	7/339	164/18866	2.896887e-02	2.047898e-01	1.789156e-01	PCK1/GPER1/MAOB/AQP1/CCND1/ABCC2/ALPL	7	geneontology_Biological_Process	0.020648968	Down
GO:0046165	GO:0046165	alcohol biosynthetic process	7/339	164/18866	2.896887e-02	2.047898e-01	1.789156e-01	ACAA2/AVPR1B/IMPA2/PCK1/GPER1/HMGCS2/PTH1R	7	geneontology_Biological_Process	0.020648968	Down
GO:0009746	GO:0009746	response to hexose	8/339	202/18866	2.997197e-02	2.114623e-01	1.847450e-01	PKLR/KHK/CLTRN/APOM/PCK1/HNF4A/GPER1/MLXIPL	8	geneontology_Biological_Process	0.023598820	Down
GO:0006084	GO:0006084	acetyl-CoA metabolic process	3/339	38/18866	3.052088e-02	2.140659e-01	1.870197e-01	ACAT1/HMGCS2/PDK4	3	geneontology_Biological_Process	0.008849558	Down
GO:0010742	GO:0010742	macrophage derived foam cell differentiation	3/339	38/18866	3.052088e-02	2.140659e-01	1.870197e-01	AGT/CD36/AGTR1	3	geneontology_Biological_Process	0.008849558	Down
GO:0090077	GO:0090077	foam cell differentiation	3/339	38/18866	3.052088e-02	2.140659e-01	1.870197e-01	AGT/CD36/AGTR1	3	geneontology_Biological_Process	0.008849558	Down
GO:1902476	GO:1902476	chloride transmembrane transport	5/339	97/18866	3.067255e-02	2.147078e-01	1.875805e-01	CLCN5/SLC1A1/SLC26A9/CLIC4/GABRB3	5	geneontology_Biological_Process	0.014749263	Down
GO:0019751	GO:0019751	polyol metabolic process	6/339	132/18866	3.209541e-02	2.237778e-01	1.955046e-01	MIOX/AVPR1B/IMPA2/PCK1/GPER1/PTH1R	6	geneontology_Biological_Process	0.017699115	Down
GO:0032868	GO:0032868	response to insulin	10/339	283/18866	3.254012e-02	2.237778e-01	1.955046e-01	PKLR/KHK/TRPV4/KL/ECHDC3/PCK1/GPT/AGT/KLF15/PDK4	10	geneontology_Biological_Process	0.029498525	Down
GO:0072529	GO:0072529	pyrimidine-containing compound catabolic process	3/339	39/18866	3.263663e-02	2.237778e-01	1.955046e-01	UPB1/DPYS/ALDH6A1	3	geneontology_Biological_Process	0.008849558	Down
GO:0001977	GO:0001977	renal system process involved in regulation of blood volume	2/339	16/18866	3.272045e-02	2.237778e-01	1.955046e-01	CYP4A11/F2RL1	2	geneontology_Biological_Process	0.005899705	Down
GO:0002834	GO:0002834	regulation of response to tumor cell	2/339	16/18866	3.272045e-02	2.237778e-01	1.955046e-01	SLC22A13/HAVCR2	2	geneontology_Biological_Process	0.005899705	Down
GO:0002837	GO:0002837	regulation of immune response to tumor cell	2/339	16/18866	3.272045e-02	2.237778e-01	1.955046e-01	SLC22A13/HAVCR2	2	geneontology_Biological_Process	0.005899705	Down
GO:0006206	GO:0006206	pyrimidine nucleobase metabolic process	2/339	16/18866	3.272045e-02	2.237778e-01	1.955046e-01	DPYS/ALDH6A1	2	geneontology_Biological_Process	0.005899705	Down
GO:0009812	GO:0009812	flavonoid metabolic process	2/339	16/18866	3.272045e-02	2.237778e-01	1.955046e-01	UGT1A9/UGT1A6	2	geneontology_Biological_Process	0.005899705	Down
GO:0034374	GO:0034374	low-density lipoprotein particle remodeling	2/339	16/18866	3.272045e-02	2.237778e-01	1.955046e-01	AGT/AGTR1	2	geneontology_Biological_Process	0.005899705	Down
GO:0043252	GO:0043252	sodium-independent organic anion transport	2/339	16/18866	3.272045e-02	2.237778e-01	1.955046e-01	SLC22A6/SLCO4C1	2	geneontology_Biological_Process	0.005899705	Down
GO:0048311	GO:0048311	mitochondrion distribution	2/339	16/18866	3.272045e-02	2.237778e-01	1.955046e-01	MAPT/LRRK2	2	geneontology_Biological_Process	0.005899705	Down
GO:1905153	GO:1905153	regulation of membrane invagination	2/339	16/18866	3.272045e-02	2.237778e-01	1.955046e-01	F2RL1/CD36	2	geneontology_Biological_Process	0.005899705	Down
GO:0043255	GO:0043255	regulation of carbohydrate biosynthetic process	5/339	99/18866	3.308484e-02	2.254062e-01	1.969272e-01	FBP1/AVPR1B/GPER1/GPT/PTH1R	5	geneontology_Biological_Process	0.014749263	Down
GO:0062207	GO:0062207	regulation of pattern recognition receptor signaling pathway	5/339	99/18866	3.308484e-02	2.254062e-01	1.969272e-01	NLRP6/TLR3/TRIM15/F2RL1/CD36	5	geneontology_Biological_Process	0.014749263	Down
GO:0034284	GO:0034284	response to monosaccharide	8/339	207/18866	3.392055e-02	2.292688e-01	2.003018e-01	PKLR/KHK/CLTRN/APOM/PCK1/HNF4A/GPER1/MLXIPL	8	geneontology_Biological_Process	0.023598820	Down
GO:0046890	GO:0046890	regulation of lipid biosynthetic process	8/339	207/18866	3.392055e-02	2.292688e-01	2.003018e-01	ABHD6/ACADL/RGN/PCK1/GPER1/MLXIPL/ENPP7/PDK4	8	geneontology_Biological_Process	0.023598820	Down
GO:0032642	GO:0032642	regulation of chemokine production	4/339	68/18866	3.397288e-02	2.292688e-01	2.003018e-01	TRPV4/TLR3/F2RL1/HAVCR2	4	geneontology_Biological_Process	0.011799410	Down
GO:0040014	GO:0040014	regulation of multicellular organism growth	4/339	68/18866	3.397288e-02	2.292688e-01	2.003018e-01	PLS1/VIL1/GHR/SLC6A3	4	geneontology_Biological_Process	0.011799410	Down
GO:1904377	GO:1904377	positive regulation of protein localization to cell periphery	4/339	68/18866	3.397288e-02	2.292688e-01	2.003018e-01	PLS1/VIL1/GPER1/ARHGEF16	4	geneontology_Biological_Process	0.011799410	Down
GO:0046683	GO:0046683	response to organophosphorus	6/339	134/18866	3.417586e-02	2.302034e-01	2.011183e-01	PKLR/GPD1/PCK1/AQP1/SLC6A3/REN	6	geneontology_Biological_Process	0.017699115	Down
GO:0072522	GO:0072522	purine-containing compound biosynthetic process	8/339	208/18866	3.475068e-02	2.332686e-01	2.037962e-01	PKLR/PANK1/SHMT1/ACAT1/ACSL1/ELOVL7/PDK4/GUCA2B	8	geneontology_Biological_Process	0.023598820	Down
GO:0000096	GO:0000096	sulfur amino acid metabolic process	3/339	40/18866	3.482694e-02	2.332686e-01	2.037962e-01	MSRA/BHMT2/BHMT	3	geneontology_Biological_Process	0.008849558	Down
GO:0140353	GO:0140353	lipid export from cell	3/339	40/18866	3.482694e-02	2.332686e-01	2.037962e-01	AGT/REN/AGTR1	3	geneontology_Biological_Process	0.008849558	Down
GO:0007584	GO:0007584	response to nutrient	7/339	171/18866	3.517103e-02	2.351322e-01	2.054244e-01	PKLR/SLC6A19/ACSL1/CCND1/ALPL/FOLR1/SST	7	geneontology_Biological_Process	0.020648968	Down
GO:0032368	GO:0032368	regulation of lipid transport	6/339	135/18866	3.524800e-02	2.352063e-01	2.054891e-01	AVPR1B/CYP4A11/AGT/ENPP7/REN/AGTR1	6	geneontology_Biological_Process	0.017699115	Down
GO:0019217	GO:0019217	regulation of fatty acid metabolic process	5/339	101/18866	3.561212e-02	2.367510e-01	2.068386e-01	ACADL/SLC22A13/RGN/MLXIPL/PDK4	5	geneontology_Biological_Process	0.014749263	Down
GO:0042632	GO:0042632	cholesterol homeostasis	5/339	101/18866	3.561212e-02	2.367510e-01	2.068386e-01	APOM/EPHX2/HNF4A/PLA2G12B/FABP4	5	geneontology_Biological_Process	0.014749263	Down
GO:0000097	GO:0000097	sulfur amino acid biosynthetic process	2/339	17/18866	3.665075e-02	2.392014e-01	2.089795e-01	BHMT2/BHMT	2	geneontology_Biological_Process	0.005899705	Down
GO:0006586	GO:0006586	indolalkylamine metabolic process	2/339	17/18866	3.665075e-02	2.392014e-01	2.089795e-01	DDC/ACMSD	2	geneontology_Biological_Process	0.005899705	Down
GO:0030299	GO:0030299	intestinal cholesterol absorption	2/339	17/18866	3.665075e-02	2.392014e-01	2.089795e-01	ENPP7/CD36	2	geneontology_Biological_Process	0.005899705	Down
GO:0030540	GO:0030540	female genitalia development	2/339	17/18866	3.665075e-02	2.392014e-01	2.089795e-01	LRP2/RBP4	2	geneontology_Biological_Process	0.005899705	Down
GO:0032305	GO:0032305	positive regulation of icosanoid secretion	2/339	17/18866	3.665075e-02	2.392014e-01	2.089795e-01	AVPR1B/CYP4A11	2	geneontology_Biological_Process	0.005899705	Down
GO:0042953	GO:0042953	lipoprotein transport	2/339	17/18866	3.665075e-02	2.392014e-01	2.089795e-01	CUBN/CD36	2	geneontology_Biological_Process	0.005899705	Down
GO:0043649	GO:0043649	dicarboxylic acid catabolic process	2/339	17/18866	3.665075e-02	2.392014e-01	2.089795e-01	ASPA/ALDH1L1	2	geneontology_Biological_Process	0.005899705	Down
[truncated: 633 more rows]
