# Supplementary material for: Multi-omics profiles refine L-dopa decarboxylase (DDC) as a reliable biomarker for prognosis and immune microenvironment of clear cell renal cell carcinoma
Source: Front Oncol. 2022 Dec 5;12:1079446. doi: 10.3389/fonc.2022.1079446 (PMC9760914; doi:10.3389/fonc.2022.1079446)
Supplement: Supplementary file 1 [file DataSheet_1.zip › raw data/ICTs.csv]

	CD274	CTLA4	HAVCR2	LAG3	PDCD1	PDCD1LG2	TIGIT	SIGLEC15	Groups
Pvalue	2.48472149918563e-07	0.961533421847029	1.99450990216203e-14	0.536232356135594	0.961083905429819	0.0966099494373457	0.850338300060624	2.14476962804836e-05	NA
TCGA-BP-4964-01	2.78787122449822	1.47591497217818	5.6703304995999	2.02229678629346	2.26900321471236	2.54344639046565	1.84743574936252	1.01156719931704	G1
TCGA-BP-4983-01	8.02146362581345	3.86866701306423	6.4756021235323	5.89984750688433	4.56879217804153	5.17481385682116	4.51514472750792	1.12796337812358	G1
TCGA-CZ-5456-01	1.73582541465367	0.922045577031944	5.64206613786233	1.69972929338667	2.15853092476042	2.83527734330512	1.93364817005554	0.637100124056332	G1
TCGA-B0-4706-01	2.12905216726996	0.969970101159317	4.33577621284626	3.13561695066702	2.57473126266284	1.14971460770081	1.72822529375978	0.522357116367621	G1
TCGA-A3-3328-01	2.6027894133249	0	4.39663217928449	0.229218742449247	0.0546401305383454	1.25187054870194	0.20526738223451	4.63029479537923	G1
TCGA-B0-4718-01	3.37569284159213	2.28587564108755	4.45549162062847	3.71067971888052	2.72047548145207	2.32285112437559	1.86599797260227	0.462261769296349	G1
TCGA-CZ-5467-01	2.09518178934269	0.698485207656824	5.83249005378792	1.26501674896622	1.7075689633722	2.50949316641015	0.907121408350534	0.284987846937843	G1
TCGA-B0-4819-01	3.09432053429595	4.26417608755176	6.00973234119861	5.48603533579235	4.85500797205309	2.88457838537993	4.11063050809643	1.2654368960491	G1
TCGA-BP-5187-01	2.30231905094883	1.86742207530831	3.92937441145129	2.64510214011698	1.4630992673481	2.45082854082698	2.11076412189981	1.17632277264046	G1
TCGA-BP-5182-01	2.92554375869849	2.1783640818468	6.02319102405776	3.45521541738248	2.75469512999959	3.80720033930757	1.85654753780408	2.14691584808727	G1
TCGA-B0-4688-01	5.15765818029636	1.47612241988015	5.05605455882279	1.98684777360139	1.02800327847275	7.28912622017512	1.24798825721913	3.33375288254338	G1
TCGA-AK-3426-01	2.17107869605868	2.8159032768451	6.37774845771381	6.61539128295527	5.88453687133003	2.81112161762635	3.2929142355461	0.801241448268459	G1
TCGA-BP-4784-01	1.38128337250378	0.540027269257507	3.3450556751793	1.06357196912567	0.482538547845415	2.08858261683722	0.296193072614792	0.835762418694691	G1
TCGA-CW-6097-01	3.05222458873102	2.66516534217078	5.75677246041069	3.72541397767482	3.73280102063152	4.54849827701292	3.94178241579715	1.43919757948733	G1
TCGA-B0-4690-01	3.17689718284814	3.84712501489061	6.72239907968211	5.27156387296512	4.33799646351502	4.50866316649549	3.83555021827996	0.99486932025042	G1
TCGA-BP-4799-01	1.80252411978817	0.844867676074509	3.25232482161282	2.4009477279222	1.24177918037048	1.82207747395329	1.38774853144683	0.174278571036122	G1
TCGA-B0-4834-01	3.24165716624313	0.050745463581399	1.26753579806873	0.233274538990934	0.0261626544896757	0.558365606623149	0.0965317426936287	2.03924369627122	G1
TCGA-B0-5702-01	1.1327084394083	0	3.3149429952117	3.87479696589867	1.15684961255475	1.00525625006778	0.901417220911692	1.08508467862865	G1
TCGA-AK-3431-01	1.24786676711035	0.841409613338104	5.04322200009722	1.32728496283117	1.28475100953423	2.69097573834328	1.40795091723857	0.316840849529588	G1
TCGA-BP-4758-01	2.03065389539039	1.52260820762622	5.54181836325375	4.68953399875391	4.0025045074722	2.35817117496955	2.7924805777037	0.412185359156707	G1
TCGA-CJ-4888-01	4.22732520926598	3.12954679992159	7.65796148918028	5.46226831413452	4.60605129720385	3.17865090945123	3.73374479169405	0.765449879452697	G1
TCGA-B0-5081-01	2.52644446459013	3.37754025157406	6.73560746924559	4.36658100178078	4.21204009797664	2.99467022922132	3.39639242824266	0.900567372414694	G1
TCGA-BP-4159-01	0.912879758139804	0.430392333572308	4.21618321866604	0.828550346572094	0.551491408547494	1.89320686511487	0.824482747619274	0.297719672043513	G1
TCGA-CW-5588-01	1.67504809571451	0.610038557175333	8.01053034370546	1.76820550179641	1.36714737465794	2.68889649177739	1.06191441324505	0.488926267524134	G1
TCGA-BP-4804-01	2.48346755409281	2.55016189444743	5.19534366083038	4.59846049247013	4.07503624499656	3.38208618472045	3.12333511325308	1.06626144226872	G1
TCGA-B0-5710-01	2.91423921074915	1.37645709501116	4.17955882083958	1.99305839058115	1.75004904096397	3.03841862196988	2.01653197677243	0.920903029224632	G1
TCGA-BP-4334-01	1.60932946511481	0.0311128408502493	2.30515339455375	0.877979772770665	0.365804499871982	0.320542442428459	0.166458371722533	2.5802661060564	G1
TCGA-B0-4813-01	1.4125105712498	0.625176956680512	2.93604425090439	3.18032293488486	1.20307583534356	1.63482556778462	0.692873507463998	0.9189967698092	G1
TCGA-BP-4329-01	2.21518156545332	1.1551015581257	4.86807431954107	1.5525246286738	1.37077806274087	2.51465251887501	1.40343134576812	0.465399883296605	G1
TCGA-BP-5169-01	0.698129557453891	1.5198941066234	3.39106654495127	2.2611095289093	2.96258603835688	0.970485572940123	1.64874153049173	0.356932568419345	G1
TCGA-B2-4101-01	3.31646437468364	2.51434953776626	4.71047584994625	3.31212783803266	3.41688026648526	3.3941436801116	2.83751945103955	1.17708860210597	G1
TCGA-B2-5636-01	2.14169436196453	0.484911486910828	4.11394215034507	1.08331550233567	0.724475653596602	2.97993387180048	0.836732080459136	0.481918877834791	G1
TCGA-CZ-4857-01	1.95691160485978	2.24205367443331	5.34793843875764	3.44579290479732	2.46391013022569	2.70847420113655	2.23235376773903	0.897782544661417	G1
TCGA-AK-3433-01	2.22848009832992	0.418999465431266	2.71391572110716	0.10111215847415	0.308127844178741	0.882760416387591	0.389126226924704	1.86939766655845	G1
TCGA-B2-5635-01	2.97719442792723	2.26095903968546	6.49385118051132	2.8829429683403	2.99058582201693	3.99107281177346	2.33514973657102	1.05736939812305	G1
TCGA-CJ-4891-01	1.85754314536908	1.31115431544057	4.36301684491573	2.35072353444102	1.88193864662621	1.69559300881759	1.14561224716648	0.507617066804308	G1
TCGA-B2-3923-01	4.00649551685946	0.276040012902497	2.89608451559683	0.306067767119766	0.296858712004411	2.89552883265874	0.653396377370388	4.22897000524025	G1
TCGA-B0-4816-01	1.77336342532437	2.17399087274533	5.69841019498817	1.80264818879089	2.21651694858744	2.46910452186831	1.33502583832169	0.506500390433616	G1
TCGA-B0-4828-01	2.04875931191986	1.91746994667919	3.31903981556254	2.1768014636942	1.89343987731612	0.983750648354925	1.962289888291	0.889551418704019	G1
TCGA-CJ-4869-01	2.49080114852119	2.45979880337163	6.75316057826696	5.64780089096172	4.99991433743882	2.86280842532438	3.27478347206111	0.644594660603256	G1
TCGA-MM-A563-01	3.02213696335345	3.14451957431233	5.7480479017832	3.49569516262407	3.81763348935487	3.48599348892075	3.32313945002375	1.47948927097855	G1
TCGA-B2-5633-01	2.56180675105264	1.83566811125253	6.90851831942334	1.63074715464913	2.03447398722913	3.27774179881383	2.09512551386451	1.50299247018461	G1
TCGA-CZ-4854-01	1.99004721957379	1.11516644963494	4.46259551819314	2.67712482569762	1.91180660944931	2.27744921470538	1.92409988564074	0.817541400151434	G1
TCGA-BP-4759-01	1.20982763795228	0.235972082773581	6.88575737395423	1.25120402291466	1.10715219863491	1.8825256727872	0.764091329493308	0.263635403568329	G1
TCGA-CZ-4861-01	3.25778005155622	2.32943937556972	6.51825972915312	3.58801297794036	2.04323950141696	4.23058731187989	2.55672368786634	0.910118618462747	G1
TCGA-CZ-5460-01	3.85040939878107	2.84957899582059	6.48592105877441	3.34769399973651	3.64197368778318	2.18005235744308	3.26190685982807	0.246347276900915	G1
TCGA-A3-3378-01	3.82399386417139	2.9439025779581	7.8152468658141	4.03422452082277	4.02759641959381	4.26606688734343	3.35535462056107	0.84799690655495	G1
TCGA-BP-5189-01	2.26879367512248	3.00257651531045	5.90498257249961	1.48635397600204	2.48650844289569	3.06189713701189	1.95117745607588	0.478920048228657	G1
TCGA-B0-4846-01	4.36352855200677	3.13035433539202	6.1714590527809	4.0465521752472	3.5105315776321	3.44040743131604	2.83422578678235	0.517023672064581	G1
TCGA-B8-5163-01	3.3250409554952	1.8873302987782	6.3451319848231	4.86044639338844	3.48722906980423	4.64965569302543	3.55593882799576	1.01278318469829	G1
TCGA-CZ-4860-01	1.71690312321547	1.45101324294397	5.19481200075549	2.491057791892	2.25317241519025	3.58795299136884	2.19736218414916	0.832606509390414	G1
TCGA-CJ-6030-01	2.28968694280498	2.3708338481764	6.38099605097635	3.14197222923587	3.0541191327208	3.02674695302736	2.85634833381595	1.1369132095698	G1
TCGA-AK-3440-01	3.58724496139765	0.62246186738273	2.52596862103309	0.420832691801576	0.79941892199108	0.623117701747125	0.242450073677701	0.625270489374693	G1
TCGA-BP-4977-01	2.35912755222757	0.995231233565638	7.46538110760659	1.90025821243475	1.6406209280357	2.08630822330885	1.68086442237599	0.548239319575263	G1
TCGA-A3-3363-01	2.59955584254637	0.28071881361801	5.91836953649045	0.7530054281952	0.945382966824365	1.43365387104941	0.352532556672896	0.939828358868751	G1
TCGA-BP-4326-01	2.31710142842326	1.51853513898218	5.93362220644721	2.47308552123378	1.73911360990251	2.42867840994823	1.19648114898231	0.394075065625738	G1
TCGA-A3-3349-01	1.81807338998944	0.451435330437004	6.52011261734691	1.90789051757063	0.743988823190853	2.78985442555839	1.00482495109868	0.790271594413302	G1
TCGA-BP-5008-01	3.45103962703046	2.86797551360999	6.38620049941052	2.9034046835487	3.43862553808838	3.57724753559315	2.90625567009667	1.79771858412479	G1
TCGA-A3-3313-01	4.33103157229158	0.310805431063173	6.13337035343432	0.612682759077084	0.506500390433616	1.52295966198722	0.195095577177218	0.352758525040637	G1
TCGA-B0-5097-01	2.60245688018043	2.85479359799369	5.44790313844038	2.40607401934818	2.36353556043294	3.94576687025562	2.66434630125003	0.88494951674501	G1
TCGA-BP-4173-01	3.84605196530757	4.56617584369206	7.17194836432243	7.05228980933785	6.05384119026775	4.72801844561537	4.43513516664506	0.896775589879373	G1
TCGA-B2-4098-01	3.41925571796913	1.28682201973057	7.13585085563151	1.33942247434663	1.64408700251674	2.6279102857541	1.35777718822035	0.957023083053317	G1
TCGA-6D-AA2E-01	5.1510145087131	1.0152120850685	4.27426911702611	1.35631286614495	3.26153081524341	2.3461342832834	0.834144866063205	0.428249610705695	G1
TCGA-B0-4837-01	1.1369788119635	0.691891444525011	3.23921471415785	1.34942189716765	1.44424299422248	1.95899111211256	0.728225293759776	0.593688408730069	G1
TCGA-AK-3454-01	0.872552996245098	1.17415071221201	5.84822481433132	3.55613508299661	1.9115381975019	1.31527638701493	1.58674072825654	0.565402203890838	G1
TCGA-B0-4815-01	3.14685069600919	3.19331442331278	5.51187596927856	5.42443842221491	5.14254414045046	3.26079348340636	3.72008142210613	0.518434423771075	G1
TCGA-CJ-6027-01	3.25000653283283	2.3626943061091	5.88430485905842	5.30359811699249	3.94822704387917	3.35663683462953	3.97846107579418	0.461004609933474	G1
TCGA-CW-6090-01	2.74276078668894	1.66302575649798	6.0728111076369	2.79757334045051	2.09774562163852	4.01333719103835	2.11143200536199	1.06577908536187	G1
TCGA-BP-4166-01	1.81868698075569	0.570657220305291	5.89351025901774	1.74906223073857	1.3559747344932	2.98873921279842	1.30217279974075	0.870187146189016	G1
TCGA-B0-4841-01	0.564329386842937	0	4.39117655572527	0.928957704857615	0.970853654340484	0.823749360308273	0.272023189061048	0.217727042033043	G1
TCGA-BP-4993-01	2.18154785645596	0.648925559453121	6.05568156207197	3.30763252824866	3.06985680645262	2.77203343133836	1.84943888072886	0.892041239260971	G1
TCGA-AK-3456-01	3.80988771875203	0.113433802604049	7.32262042236168	0.599793852122242	0.585731732965927	2.06726009741096	0.447843644362085	0.7456245808345	G1
TCGA-B0-4707-01	0.548535267138451	1.99902585203546	4.03907696397817	3.29617838593037	3.50301792060122	0.573762295576323	2.06305418745952	0.250233980826754	G1
TCGA-CJ-4912-01	0.851759034074375	0.791272307776585	5.37407267564712	1.30824436439371	1.37723482820568	1.19269917799206	0.992840926185682	0.125254339031466	G1
TCGA-BP-4762-01	2.16172647839428	1.09153059312062	5.80602239018501	1.89572916164496	1.86151871910722	3.76071063436095	2.15176142178513	1.6595592729109	G1
TCGA-CJ-4895-01	1.61734550603281	1.67635768673286	5.25900501747267	3.04882904775905	2.36109457017632	2.90519683956256	1.77551415275343	0.808343859631497	G1
TCGA-B0-4836-01	2.02190607673362	2.42851762516724	5.93913487809529	4.00726727549147	3.57185880375301	2.83210011225474	3.2502036564993	0.900876466157899	G1
TCGA-BP-4343-01	2.7808140092968	1.5634022205888	7.45645791578	1.94088087223343	1.62461563313765	4.35644668803345	2.75894271687236	0.960289283666254	G1
TCGA-A3-3316-01	1.45027429255382	1.26453643099903	5.50370809195058	1.60805222046695	0.894371549961275	2.5349082398514	1.33370995434728	0.483157951808084	G1
TCGA-CJ-6031-01	1.70562409400082	1.0535284409893	6.4755470032703	3.62517695668051	2.67998671319285	3.55101144755581	2.37798438835347	1.43877189585177	G1
TCGA-B0-4701-01	3.28294384471054	3.37303564925926	7.77964779306849	3.19149948403594	3.69126614713828	3.17389496056431	3.0358702024938	1.08440448293435	G1
TCGA-AK-3443-01	3.59027864322715	0.118625513544246	0.927593095678838	0.0840642647884745	0.0738202332916714	0.772983552138105	0.0343565966466416	2.3060580428012	G1
TCGA-B0-5108-01	3.83473143846984	2.93090761283035	6.14320972298789	3.92052197879034	3.43177002956111	4.66245048630328	2.68454946918384	1.3573830938476	G1
TCGA-B0-5109-01	2.49998616442187	3.14107305330262	4.91146149920093	5.01556001156205	4.58870863995405	2.51490495453573	3.64445622611283	0.593975179320555	G1
TCGA-BP-4991-01	2.27399322790603	0.883464418102322	5.35569994416046	1.73153083705416	0.913952109161963	3.06305418745952	1.47155166563934	0.706375831637021	G1
TCGA-BP-4795-01	1.97022786007184	1.01156719931704	3.80822027950086	1.25374728450582	0.81286783649908	2.81081324183002	1.73344111665312	1.45312244659581	G1
TCGA-B0-4810-01	3.13948586688236	2.32463781522447	6.15379115220975	5.65242626185989	4.44121122222749	3.62795696433957	3.2669064480269	1.3959402178453	G1
TCGA-BP-4803-01	1.2482919377391	0.700794799373721	4.41346545802983	1.56691254785694	1.21648590720005	2.02779101859043	0.971074458112191	0.298658315564515	G1
TCGA-BP-4338-01	2.4136211597647	0.550999138763864	4.84934379488032	1.46053289259923	1.03393391144193	2.48931171598642	1.03033607837096	0.523963345790669	G1
TCGA-A3-A6NL-01	2.17514132183657	1.59321033103709	6.9259650117675	2.63591687392631	2.85897561429202	3.29880492346474	1.89231330287487	2.44702369830939	G1
TCGA-B8-4619-01	2.14381787040733	0.531768206911696	1.67811698862824	0.391877677277866	0.434561511872608	1.45785691041377	0.369382725338941	1.2901294646757	G1
TCGA-BP-4998-01	3.41118216012902	2.04725917547801	7.17373309429856	3.33118926189809	2.953246611457	3.73070516099876	2.40127548280312	2.18507363787676	G1
TCGA-BP-5185-01	1.09929520433778	0.18269229751619	6.26809187005181	1.78960406633158	1.3305584000308	0.407733430987933	0.666120302595831	0.170694233687083	G1
TCGA-BP-4335-01	2.80469378839813	2.85949254539278	5.00744220987112	3.53972957106732	3.10220459365496	2.52182968243578	2.46667931973182	0.42867840994823	G1
TCGA-CJ-4636-01	2.40838579140641	1.18428029441938	7.19394024506702	4.20413288963746	3.36171222233318	2.81116272941938	2.41191429306777	0.715014749910894	G1
TCGA-BP-5000-01	1.27100726972262	1.68822512732724	4.31196078756571	2.95048707761337	2.70527019952975	2.04113782569983	2.09750966959803	0.251204022914663	G1
TCGA-CJ-4908-01	2.78908234502631	1.02417781430117	5.74117302419378	2.57349571549561	2.62182917319468	3.40508017921352	1.53126915988299	0.814017132711702	G1
TCGA-B0-4845-01	2.05373694804122	1.69955163252309	3.23753312649544	1.67631254820553	1.78060406808063	1.78328901120973	0.893828147372795	0.229218742449247	G1
TCGA-CJ-4873-01	2.02172844649406	1.80764343221573	6.42738827719769	3.84428521125498	2.68947808835962	2.21157295945029	2.21747890047053	1.02814476771338	G1
TCGA-AK-3465-01	2.11636475669178	0.269751322048375	2.76875599522188	0.495388173572822	0.312665173558394	0.713695814843359	0.187641078180683	4.13669998118603	G1
TCGA-CZ-5469-01	0.943208708588446	0.799087306074004	5.4405668965259	2.22958792274065	2.17027761713437	1.59100913083957	1.05609792428003	1.40146663876986	G1
TCGA-BP-4798-01	2.72985726497618	3.17750325672311	7.36679429174164	5.73115879811331	5.40706717532002	4.41705585981315	3.41770401933325	0.368041930594768	G1
TCGA-BP-4971-01	3.01808219854138	3.0282508755383	5.41426748076506	2.81702968639715	2.16398169664856	2.80262751136471	2.14205394471985	1.62246186738273	G1
TCGA-CZ-5459-01	2.08294097533021	1.587893002303	7.12489777952685	2.57429530800786	2.63964893307252	2.24826157256349	1.94433373402111	0.586212294923966	G1
TCGA-BP-5175-01	1.49451801634877	0.890096434241747	2.84653343205724	2.07440267664701	1.66766509005141	1.02318436924826	1.45974635413087	0.191309967445729	G1
TCGA-B0-4839-01	1.03562390973072	0.172615521813478	6.65117944657555	1.63138371196987	0.874914972936553	1.93666620377139	0.830498727993734	0.370610693490593	G1
TCGA-B0-4811-01	1.1870709306172	0.936440070114215	5.98216079099855	2.55963864492273	1.05693028838267	0.820321948112102	0.942908553580417	0.605968358841458	G1
TCGA-CW-5580-01	2.53057020390253	1.41115503695776	6.95448598377563	0.730835562322201	1.02133758296569	3.53317708281168	1.20163386116965	0.460165894676431	G1
TCGA-B0-4827-01	1.97727992349992	0.859413029585948	6.31855365529421	3.76569385836515	3.23155529035604	3.20506402160689	2.25589345530448	0.803392378827051	G1
TCGA-CJ-4916-01	2.8218326450624	3.09513114151111	7.76457572500342	6.00144197417391	5.073927317726	3.10654933128462	4.07542138704738	0.523060061795249	G1
TCGA-BP-4345-01	3.46240574887804	1.84723528317063	5.596204667644	2.08028244563277	1.83983868619129	3.89145807298079	1.88966822508196	1.51546015756005	G1
TCGA-B8-5551-01	3.4724357815155	3.22507437021175	6.61798163796326	5.57161614027472	5.25173045236471	4.96832119610627	4.06074780293629	1.69786276225371	G1
TCGA-CJ-4872-01	2.34170116392739	1.54577072611014	4.6917630573515	3.22397851369047	1.7308790268109	2.96620895157422	2.17120682741814	0.75232042845967	G1
TCGA-B0-5095-01	1.82773774373384	1.73135704978166	4.63050449027288	3.18573970940278	3.3152908805632	3.30293314417412	2.45520226352788	1.6286336341647	G1
TCGA-BP-4177-01	1.89091357169185	0.314638526699882	3.07925862832088	1.04404433270602	0.781233800099334	1.7583031771319	0.494773999429494	0.604925298199238	G1
TCGA-DV-5574-01	2.73298548420619	0.916553076587393	5.92801019655433	3.32488259239487	2.40163046658474	3.860972726902	2.2784606094434	1.45491284838016	G1
TCGA-B4-5378-01	2.56020136144218	0.260868738615679	3.56670557807448	1.39297678981075	0.735262208822838	3.12103198356768	0.710878050195879	0.357383093847595	G1
TCGA-B0-5706-01	2.77875526684322	2.3426685182025	5.43057632540868	4.90286467336734	3.93546917715383	2.53057020390253	3.05715563770734	0.315566230318949	G1
TCGA-A3-3358-01	2.62786360565829	2.16324108516354	7.4886017685686	2.81340155217602	2.94273968894151	3.53692322950229	2.53067007549171	1.12267271882414	G1
TCGA-A3-3308-01	3.52407621653495	1.80095165486788	7.59596457376417	1.8965431158559	1.28279561601795	2.9656919492247	1.74002087020338	0.759241071757278	G1
TCGA-CZ-5454-01	2.79406229775694	0.522959661987221	6.38362308459941	2.36762267656232	2.03674947642787	3.85511265478514	1.66612030259583	1.06708796480115	G1
TCGA-BP-4995-01	2.96127140852891	0.50131174924366	4.69204772653425	2.00522031341134	1.70305639010798	2.53896023296338	1.54942274574666	2.67660592339182	G1
TCGA-B8-A54F-01	3.05958024850484	2.72342750070854	5.23087931030194	1.90184195750126	2.0568262691288	2.87952933898192	0.988775562337746	3.31730406836191	G1
TCGA-B0-4847-01	2.42559357765306	3.22147498784533	6.23887282269979	4.41862849296759	4.17143102991809	1.77804032226752	2.8261925362366	0.286053134377475	G1
TCGA-B0-4712-01	2.1993425482774	1.93689230198905	5.22382024026979	4.00553472880779	3.0238940426557	3.23479252795065	2.08837908591176	0.6992851001996	G1
TCGA-BP-5177-01	1.57395614106414	0.459011864476382	6.03526979020424	1.86409697963032	1.2485955543492	2.30891417306228	1.47103134427153	1.0703893278914	G1
TCGA-CW-6093-01	2.32760114476463	0.198242681607614	4.28277338040044	1.49308367112729	0.595408177856631	2.31932890383941	0.957246013601684	0.776272468166885	G1
TCGA-BP-5009-01	1.36008329591333	1.03562390973072	5.63227112415594	2.92740346450033	2.34167270250952	2.29510585393687	1.61065282183807	0.453965265396409	G1
TCGA-BP-5191-01	1.42771343236642	2.15578160877428	4.12571721815936	2.38349694415537	2.80500347486387	1.39971798353103	2.12931599245475	0.625457536573307	G1
TCGA-B0-4814-01	3.38121414363355	1.26309451687486	4.23286793747768	2.14440536669923	1.24366908096686	1.64302495801344	1.213316172071	0.244643545739398	G1
TCGA-B0-5116-01	0.943958823013336	0.22650852980868	2.8924104560188	1.46053289259923	0.90118549369274	1.64961545906341	1.06515867512855	0.492519787969485	G1
TCGA-B0-5084-01	1.02559583588268	0.913569218148572	3.8898434169187	2.60088819071141	2.34397626006754	1.02630432435191	1.13527217947625	0.598365205323645	G1
TCGA-BP-4790-01	2.83074209076092	2.40958101990255	7.13552768745974	4.18437551867214	3.96123435934964	3.75550719359018	3.26606688734343	1.5293212253457	G1
TCGA-A3-3335-01	4.37551214070374	1.60658435857268	8.33136216307592	1.11975456484805	1.19666998753153	1.78705627829788	0.848557845562001	0.255077682005451	G1
TCGA-BP-4999-01	2.87176481056067	1.09848693406636	3.84730544950637	1.39187767727787	1.01035018816957	2.59399907429693	0.930169608150081	0.641268561053032	G1
TCGA-CJ-5671-01	2.2940472325512	1.13487805434311	6.85895448576403	3.49244287773263	2.95986287042251	3.63913953138043	1.98888460546095	1.53426085593167	G1
TCGA-B0-4696-01	0.330673122709157	0.238542314279151	3.51781738963765	3.44440203606301	0.243059706072528	0.840926433303148	0.269511969904999	0.532366835567957	G1
TCGA-DV-5568-01	3.00482495109868	1.32440739876706	7.23333686164099	3.8119744473675	3.19566256285592	2.62351574149055	2.29604619904213	0.582844994776965	G1
TCGA-BP-4761-01	1.97026467901453	1.46821836153495	3.82855034657209	3.71159401969867	3.36474050348113	1.58961968961547	1.98823022306046	0.181038924431668	G1
TCGA-G6-A8L6-01	2.05349368688403	1.13868342797927	5.55988944787478	2.82523611850928	2.17494964401863	2.68445970189135	1.41186007373782	0.457121457950096	G1
TCGA-AK-3425-01	1.93020746372902	1.30707873853982	6.0964874673874	4.20544725428247	3.48172517635972	3.46150236651468	2.01278318469829	0.792355631179492	G1
TCGA-B8-A8YJ-01	2.34981817197586	2.81229284487327	5.97710358332947	2.31516043338676	2.93670388926845	3.87518045348502	2.01192494847971	1.33554042290529	G1
TCGA-CJ-4918-01	1.83220140590282	1.11063050809643	4.83672198317407	2.6538167174525	2.34871399273786	3.11291693767809	1.71773673399748	0.560519321544368	G1
TCGA-BP-4985-01	1.75826053106734	0.852078762601561	3.52614395007759	1.72521763475607	3.89831478483655	2.16793591770231	1.01128093610049	0.906274914369733	G1
TCGA-CW-6087-01	4.65788005334905	3.82972780829047	7.6878382515643	7.79476480038251	6.49674993954452	5.93325866686002	4.83852322994216	2.48124726816369	G1
TCGA-A3-3323-01	2.19525309555195	2.47420238950799	5.16838129364373	2.21048238097197	2.63519716894341	3.3708338481764	2.11036324336042	0.519239948661287	G1
TCGA-AK-3445-01	1.86124078525967	1.93054811924785	5.03188918533733	3.00584907569669	2.87184364850932	2.85105938078916	2.26624683433862	0.391327806843611	G1
TCGA-MM-A84U-01	1.19496955009342	0.771632081274976	6.36626625408015	2.2585189247113	2.60963678113278	2.24974871508357	1.08277070363544	2.45470232816369	G1
TCGA-B0-4843-01	0.932665948145779	0.951363988152844	2.90039347807802	1.59124855448233	1.15620243192264	1.9218552152228	0.552081910653108	0.38393925121513	G1
TCGA-BP-5198-01	1.42926780088509	1.97914734795794	8.69296658740858	2.2671162618804	2.71810950925046	2.83689362740974	1.79127230777659	0.925467801395141	G1
TCGA-BP-4354-01	3.7366373437045	3.17753514829627	6.79313636948007	4.30998376583365	3.37830352723093	4.87780804117652	3.01637151388886	1.12094906863	G1
TCGA-BP-4760-01	3.1641748371336	1.14756720709463	4.00399793416681	0.488617834590648	0.177088602105968	2.99122704133184	0.357157848719754	1.58702888305927	G1
TCGA-DV-5576-01	1.85131929161978	0.274887811577583	2.99122704133184	0.394953084696361	0.126708602196968	1.48233202074738	0.237686079120165	0.375845724667824	G1
TCGA-AK-3428-01	3.2946501538412	2.59201444323765	5.22064725097583	1.18947668909787	1.71131868886058	2.59191872937568	1.04558276001964	0.235481995281517	G1
TCGA-CJ-4900-01	1.66752885179257	2.32256274109342	5.63929873873148	4.04067329264376	3.71247472544122	2.27262045466299	2.71426750142306	0.348798959612108	G1
TCGA-B0-5697-01	2.66257011582815	2.32857799650447	6.47425269316329	4.97985158125179	4.03825179429019	3.15333516783189	2.65635907345368	0.705668324706449	G1
TCGA-B0-5100-01	1.03386345186628	0.11609855223658	2.51288423140841	1.64694601683011	1.17248751551013	2.3235718304826	0.32780231537653	0.817623257511431	G1
TCGA-BP-4163-01	1.94136927826228	0.902498122737511	6.01768811902574	1.47035464582209	2.02314887641252	2.12852437211935	1.68764302531492	0.527370657140409	G1
TCGA-BP-5196-01	2.1521509621086	2.72047548145207	5.36434830692009	4.7602635346214	4.14213565557566	2.1414327909293	2.96173444300974	3.65328936215566	G1
TCGA-CJ-5676-01	1.30731193906419	0.85790139596394	4.84722024708326	3.70025104568382	2.67271950861484	2.37917732889081	2.0585243118408	0.126444299724691	G1
TCGA-A3-3351-01	3.48734485127701	4.34599240722825	7.27779975070138	5.15161937570788	4.99860622456058	4.03311460627919	3.05536921154049	0.805952765717343	G1
TCGA-BP-4355-01	2.44665324728625	0.716771456418223	7.04135141687838	1.4104496554618	1.36513259345253	2.85365638438882	0.936063101900921	0.533264313071792	G1
TCGA-BP-4332-01	2.07666170137189	0.698840770207209	5.486466609745	1.64390235527739	1.1662655367238	2.57514287668766	1.49482519059568	1.39550157538498	G1
TCGA-B0-4703-01	2.93702417625427	2.28897862535972	5.21178319050546	4.48141519989474	3.43063319086565	3.55863499688272	2.57376229557632	1.8626299193697	G1
TCGA-B0-5692-01	2.64973041026389	1.79912876223242	5.66709450646105	6.50293361437657	5.75536832037851	2.91588415794186	3.62380834772639	0.452806262562501	G1
TCGA-BP-5007-01	2.64457158911063	1.68320237296637	7.48472946339332	3.17584392270271	3.55916138719125	2.86882502355584	1.82085291380658	0.425459304765355	G1
TCGA-B8-4620-01	2.06787960480957	2.12829340100982	5.25112447370252	3.75238466100307	1.67156512617105	2.78538315174012	1.09538436289022	0.495695162624069	G1
TCGA-G6-A5PC-01	0.741315967427512	0.913339434753822	7.05874833020562	3.58313392866242	3.42250213510056	0.777619601072133	1.11503324294624	0.161565256397032	G1
TCGA-DV-5575-01	3.45322782587645	2.20620559846117	6.34191638522274	3.63375668098196	2.59430967298041	3.61084177374441	2.14912926990993	1.11196608960349	G1
TCGA-CJ-4868-01	3.01979085714107	2.25933275502327	6.19210340207293	4.35914864163957	3.86602765575133	3.99578297663278	2.73265994433503	0.901571685048979	G1
TCGA-B0-5120-01	2.60309812548659	1.79256386937516	5.6705741105227	2.27148543852706	1.35665091856567	3.23258401565135	1.0871233436512	1.30818610546258	G1
TCGA-CZ-5988-01	2.57751342337988	0.97342759800431	7.25598218060165	2.78031009904338	1.41770401933325	3.2053768722388	2.41036824309173	0.780226096886614	G1
TCGA-CJ-4882-01	1.88127306142925	3.49881251554857	5.99477882773401	4.16730975145415	3.75795130939319	2.77711457363143	3.07854152365486	1.33124659930012	G1
TCGA-BP-4970-01	4.03435659664664	1.83624733104284	6.06075428671125	3.78307942987361	3.276734861875	4.38493394657518	2.40285858256035	0.652876514809622	G1
TCGA-B0-4698-01	6.15766828452598	4.32671709858447	6.18711449150554	6.4765534267545	4.91581246968815	5.38050781933945	4.17751122968249	6.78948147878282	G1
TCGA-DV-5565-01	1.66657482357905	0.695370291642705	5.4554620299527	1.53366301282309	1.51050625941965	1.96576581804738	1.03393391144193	0.498455128471235	G1
TCGA-B8-4153-01	1.43017820443783	0.486250988884108	4.46253662693902	1.85794119609473	1.18592995908427	2.18501018645216	0.448266660063955	0.233274538990934	G1
TCGA-B0-5812-01	2.67840999714423	0.786847243561013	6.08532692089126	2.27423183779549	1.34204265715312	3.29870229949894	1.97987901195622	0.616734084956271	G1
TCGA-G6-A8L7-01	1.24086382278575	1.49298116330852	2.93538431079825	3.46194758214236	2.49305804485542	0.821873452762942	1.17817283175825	0.0309716424120755	G1
TCGA-B0-4842-01	1.47607056075109	1.31990690666801	5.90143652983329	3.58089317602955	3.27794012717551	1.80430142341962	2.2722621249743	2.25217341320203	G1
TCGA-B0-5707-01	2.11316705673273	0.256406853794245	5.7719911892208	0.709731759420691	2.59165548350827	1.19124678971627	0.721678885209468	0.883386212652194	G1
TCGA-BP-4344-01	2.46000858126882	0.916782348743758	5.50552576483654	1.90145583849647	0.735088870478176	2.73370141345868	0.856866206984431	1.02034217951719	G1
TCGA-B0-5098-01	0.877587213370977	0.947254700968028	2.28131249085814	2.79921167097567	0.926758531986465	0.544188606646971	0.653243496062066	0.325156117741591	G1
TCGA-BP-4981-01	1.06371001285756	1.05672224237454	4.96577505138428	2.33067312270916	2.01131672210902	1.53655029553591	1.31179371775365	0.299127408412377	G1
TCGA-B0-4823-01	2.32581812232073	0.65608444004934	6.85471132972269	3.08540765927413	2.50403556928707	3.00805655487106	2.3323355771949	1.34942189716765	G1
TCGA-B0-4821-01	1.6037865531233	1.6833820584867	3.48131185960435	4.00075721614462	3.316290583922	1.10319547297464	1.83995958748953	2.38595555821035	G1
TCGA-CJ-4901-01	3.11826004298095	2.80543692426529	5.41596142987448	4.56121003180002	3.60901025994674	3.66035821483034	3.94301173890824	0.982801962945209	G1
TCGA-CJ-4923-01	4.31855546288487	2.58477012855727	6.55906040859031	4.41330296873654	3.86368080330464	2.53254138881352	3.49962906800074	0.918691534424398	G1
TCGA-CJ-4902-01	2.15581398414408	2.00205437703702	5.6655917418983	2.88082263843693	2.68347189285523	3.02863987080863	2.5980793061172	1.08800587129002	G1
TCGA-CJ-4881-01	1.56237676417105	1.90161029849939	4.70229737870774	2.61527503430528	2.2554705193233	2.02736640511511	2.05043204241384	0.41153471496007	G1
TCGA-BP-5178-01	1.01292617444427	1.79522666703425	4.595467855251	1.53908434750684	2.00715961302149	1.57410150808939	1.61805067005334	0.410449655461803	G1
TCGA-BP-4992-01	1.70721554571642	3.18030701996943	4.24168004467805	4.25862444713515	4.40319272206541	1.51551061996901	2.56941817763097	0.331475926123189	G1
TCGA-BP-5170-01	1.84534953815009	0.350497247084133	6.65819291329018	1.57715083697447	1.1235999858918	2.38161562484645	1.20451636970277	0.736041973749968	G1
TCGA-BP-4349-01	1.98546399815193	0.945233123134898	5.67571715172178	1.8266400033688	1.58433719737793	2.66464211966782	0.879156810480474	0.526769951354816	G1
TCGA-BP-4989-01	2.85682637718608	2.49794442187774	6.52348354658712	5.51085434589984	4.69999019312178	2.79954325831092	3.29223695539281	1.01292617444427	G1
TCGA-BP-5010-01	0.983750648354925	1.63384965910469	3.95753391458509	4.27238157809305	1.52250777636681	1.27220239470576	1.49865936049888	0.455333796677223	G1
TCGA-CJ-4875-01	1.26747587179649	0.720366031318807	5.78873529587895	4.21394601202253	3.49957804701013	1.60183911520347	2.01760127347191	0.186246986145312	G1
TCGA-BP-4769-01	2.26162107488334	0.393635855624358	2.86209426894717	1.11882482210861	0.512884231408408	2.03491998434916	0.358058618305492	0.40533891584755	G1
TCGA-CJ-5682-01	1.76200856740909	0.690908712626481	6.27962358033781	2.4369613378336	1.6679829292988	2.05588975819628	1.11769504266975	0.357157848719754	G1
TCGA-B0-4849-01	2.62452205797686	2.8535366255309	4.79786381317811	2.58666868056211	2.72465027173297	2.13181992838915	2.12088273324865	0.389676936951962	G1
TCGA-B0-5094-01	1.64196213110672	1.06419306192749	5.12654341882614	2.48129894154757	2.04365946941087	1.89382814737279	1.81733673642935	0.319271090818063	G1
TCGA-CJ-4920-01	2.112066208391	1.32734245560982	5.49733133523027	2.0603241331511	1.27744921470538	2.48823220067296	1.17037377009464	0.844144581059343	G1
TCGA-A3-3387-01	2.30812784417874	2.6285636485541	6.51858234681716	1.84410439848547	1.65498538333731	3.3396077522685	1.93259036490852	1.13060144979056	G1
TCGA-BP-5195-01	1.7819891158647	1.08834516129908	4.80508604669545	1.49026204879057	1.53266605677423	2.6873518862096	1.3819478006891	0.380175311742025	G1
TCGA-B0-5121-01	1.68131432260132	0.522055749160964	3.22087163779343	1.50655116720585	1.59927017921479	1.36871248372833	1.30702043251839	0.204391162929781	G1
TCGA-BP-4341-01	2.41594791320423	0.226878404196269	4.01724492929164	2.41646145766792	0.625925048499654	1.45538640657935	0.45048545986112	0.307778227058191	G1
TCGA-CJ-4899-01	3.29915672165166	1.1369132095698	5.70365168527207	1.82195506470135	1.74480693384467	3.45851324773499	1.45575462218619	1.50497625565698	G1
TCGA-B0-5117-01	1.99830383663572	0.044464066513246	1.23057194190465	0.434134457909336	0.153027043464823	0.607768234696361	0.274052884078258	2.33179119099556	G1
TCGA-CJ-6028-01	3.94227990170576	3.23476187730923	6.0376611570798	5.13175409098481	3.84599177066457	4.39679655697459	4.00467216845572	0.997183998175296	G1
TCGA-BP-4994-01	2.80347504291766	0.501005953141009	4.21620650465422	1.61239968342801	1.49835300161451	2.20075543159559	1.24427819857814	3.12735263669111	G1
TCGA-BP-5199-01	2.38288855044703	3.72473757287613	6.00019159521228	6.04617889650583	5.29364637104339	3.23794606137265	4.45088791194343	1.34959174255675	G1
TCGA-B0-5107-01	1.73971851349246	2.59045830562491	5.06419306192749	5.14610938396188	4.6345700364545	1.88334710833732	2.96646738328846	0.374955995968092	G1
TCGA-DV-5567-01	1.80854980299486	0.641546029087524	3.11091442263868	0.498557248099017	0.345623464175129	2.18691251629844	0.320195821266125	0.390557635974131	G1
TCGA-BP-4167-01	1.76047645653995	1.44599149091444	5.69290697510181	4.70344958933847	4.41089055931127	3.79586043737535	2.78774587811908	0.879548943080776	G1
TCGA-B8-A54K-01	2.20911019734895	0.554441505085422	2.36583248918298	0.489337408889382	0.825785627464791	1.52170407450228	0.281312490858144	0.291132012008753	G1
TCGA-AK-3427-01	1.55203271137468	0.0561673063004266	1.48403498577795	0.169925001442312	0.139076515046112	0.749062230738571	0.0396999177209514	2.00550778160147	G1
TCGA-A3-3374-01	4.06442590281006	0.668754533215043	5.40036714591488	1.33009941806848	0.945532794952124	2.39810406223166	0.624709202229413	4.37761659731423	G1
TCGA-B0-5096-01	1.1739589027268	0.889785022003553	5.67480523915421	2.20935978237492	2.72519581722666	2.75386122074663	1.65974192721777	1.97074323978062	G1
TCGA-B0-5083-01	2.21698248926877	0.623398682377264	4.75261480413566	1.47061495202074	1.84943888072886	2.5203468115194	1.15743182700419	2.89254645942996	G1
TCGA-A3-3346-01	2.27423183779549	1.90904341316558	5.51233435760161	4.70621004082783	3.19938966668755	3.23304440126558	2.22382410080372	0.716595881994142	G1
TCGA-B0-5400-01	2.87070007637346	0.944933389057907	7.8003330617377	2.45979880337163	2.40835861561096	2.23091004354028	1.75137802244915	0.58534716811202	G1
TCGA-B0-4697-01	3.04589723633676	3.35008701076164	5.041181641853	5.18838509855062	5.49146832634716	3.03382822078798	3.7938646775602	1.21567859660793	G1
TCGA-CJ-6033-01	1.60264690850537	0.541812169528895	4.86840033111061	2.38774853144683	2.12234140752612	2.40195806641377	1.29260508187564	0.673918183029375	G1
TCGA-B0-5080-01	1.68324729644458	0.437014621984996	4.10507459410112	2.23756371831768	2.14267483118711	2.64249364243255	2.4118329633087	0.856388176814091	G1
TCGA-AS-3777-01	1.22094900446678	0.38272258035299	2.46411931120163	1.31579806304336	0.420401553945282	0.952929906169802	0.279174108489047	1.27649666564036	G1
TCGA-EU-5905-01	1.79443666180442	0.554539737818984	6.58499856764634	1.3191554578247	1.73920004023089	2.61647532878288	1.1895399443885	0.661384776179758	G1
TCGA-CJ-4889-01	2.65471048828597	1.29965495561452	5.29927763246842	3.36892196768242	2.89578731646331	3.66539277104189	2.6552144225416	0.717298051523555	G1
TCGA-B0-5092-01	2.80091025105835	3.66038103524241	6.32120295842352	6.18701548758425	5.61288028938622	2.91645753576758	4.24212228978939	0.731009412420729	G1
TCGA-DV-A4VZ-01	3.00649551685946	0.426640477504461	2.15023470866301	1.15374049439535	0.691176796812124	0.43648169189106	0.177598929327733	0.146394549060505	G1
TCGA-BP-5194-01	2.72857360255936	0.847114990083586	7.18302890032931	1.40686315797654	1.3410748829945	2.54106872943091	1.58726896810433	0.700883556028269	G1
TCGA-B8-5162-01	2.97931200471271	1.95430799858281	6.24526176114951	4.16545374017978	3.32094672855718	4.87640398219037	3.19745654887045	1.45906434042586	G1
TCGA-BP-4986-01	2.48310634496718	1.53848850029512	5.56798952882565	2.17622701536701	1.80020620443402	3.30242141797373	1.83029589432392	1.10668332357977	G1
TCGA-CJ-4642-01	1.94811488390599	0	4.09482721717667	1.58409662390759	1.69603834004748	0	0.387913924385948	2.83365924640951	G1
TCGA-CJ-4890-01	2.92313015997724	2.38565191139166	6.50460291471459	4.86548831662303	4.39958811599485	4.46835523065612	3.51418539642773	1.60193417318867	G1
TCGA-A3-3347-01	2.77085018426651	2.38904360228625	6.27570177334476	3.38559669601225	3.45691125979413	3.90404086473437	2.61889641216309	2.33502583832169	G1
TCGA-B0-5690-01	1.72913942506768	0.713255901730974	6.13328608932634	1.6240540911101	1.09902583122568	2.91218996848244	1.56851859779254	0.542307583510237	G1
TCGA-CZ-4858-01	2.19764525979824	3.14652489147744	5.76908936506734	5.47169147001923	7.77567150964336	3.49332709801001	4.17936772907588	0.599603447602909	G1
TCGA-BP-4988-01	2.793583802285	4.72672224803506	6.31389883554826	4.51643124902286	4.36683974290332	3.05538656612203	3.05392805303659	1.11543282612035	G1
TCGA-BP-4972-01	3.36939668539527	0.680054248245064	6.08609375315899	2.21275608340364	1.30929262305752	3.83980845928356	1.68387607830412	2.22518236733818	G1
TCGA-BP-4770-01	1.92751724619848	1.70659685641659	5.00407885892068	2.79431188458201	1.15438878012608	3.61846185661681	1.36888007332495	3.20818947921613	G1
TCGA-BP-4771-01	2.53888575911176	3.92915660256417	6.45525981075632	6.6794111299964	6.28414208493801	3.57690906206802	3.90076056376451	0.854634043133882	G1
TCGA-BP-4776-01	1.82960604646055	1.37579013269661	5.8166560207142	2.50984782989282	2.46513863435236	2.07830240953466	1.1669724724107	0.286762889249558	G1
TCGA-B0-4691-01	1.62466241844211	1.92113161118517	5.48094041932258	3.46104391275012	2.95469883919151	1.97107445811219	2.56347543959227	0.481298941547565	G1
TCGA-BP-4960-01	0.83317346323834	1.36350752652396	4.49220571202173	2.28569812595812	1.80624155638692	1.67432505354889	1.2766157686736	0.435628594052091	G1
TCGA-MM-A564-01	1.15781983947886	0.645240512645265	2.12565110166152	1.32458021456006	0.5245652210772	1.21623755205382	0.908889746973721	0.302523777735644	G1
TCGA-B4-5834-01	2.85111936436777	1.20081819430592	4.9830391927886	2.59898445930874	1.53858782525494	3.67364687225455	0.808096688783534	0.488412175995732	G1
TCGA-BP-4169-01	3.26068811951799	2.6294265672344	5.88271395974827	2.78808011093198	2.91452625521343	4.07898548761891	3.07133364052812	0.889084098598149	G1
TCGA-B8-5552-01	3.45161995489061	2.00941883938333	6.24104312604954	2.91718348736469	2.2025744425618	3.41818994794577	2.25713134077343	1.41635335823427	G1
TCGA-A3-3376-01	2.4219368948232	1.01728056767068	5.32853491404795	1.9231111392314	1.49743353443273	3.39899331001745	1.51232803599453	3.26894334936354	G1
TCGA-B0-4700-01	3.03680221582656	3.10207018472583	5.70704432791026	6.08628486672077	4.76882479213303	3.72429009866601	3.84679415947329	1.02197712270615	G1
TCGA-B8-5545-01	2.85507277654477	1.17088647767976	6.72263678792526	2.85291771301243	1.71913962219933	4.24479574642115	1.60970769091829	1.75249170888738	G1
TCGA-CJ-4638-01	1.1662655367238	0.985937544394243	6.52037038600783	2.31594293958026	1.9441837813091	0.389236385748939	1.41186007373782	0.247562997071354	G1
TCGA-B0-5701-01	1.924213928172	1.81216960256152	7.46315159483731	3.26417608755176	2.96995168804609	2.18573970940278	2.34426039498542	0.510961919277379	G1
TCGA-B0-5106-01	2.05105881667394	1.69175747504129	5.12876767668555	3.14210297178868	2.51429903472804	2.6891649501036	1.75642555672374	0.819913379946224	G1
TCGA-AK-3447-01	1.20726817311203	0	1.41905341711658	0.203138497190849	0.0567222423745402	0.801407018365718	0.00992040959306388	1.23388806017428	G1
TCGA-BP-4352-01	2.97760964468542	0.750263475638021	3.03171278008897	2.66095142826012	0.926606741251316	1.96169740571968	0.494466814281759	1.07580642630807	G1
TCGA-B0-4817-01	1.25984493127605	1.39774820958859	2.74727997234406	1.71065768038457	1.46733165655232	0.824890023979398	0.993203348636125	0.197865391353738	G1
TCGA-CJ-4637-01	3.81560616777603	4.09630402664219	7.12298014905905	6.56860371720734	6.05535619546733	4.36319210750592	4.69453479588697	0.620304881513353	G1
TCGA-B0-4833-01	2.49203262054238	2.45164632788395	6.18603894499447	4.42470042809041	3.68638846884762	1.97702342158069	2.61621652619166	0.382943869568991	G1
TCGA-B8-4143-01	2.9445961137692	3.9395839155536	6.26855790670012	6.06172004369287	5.19103749372425	3.66722226866288	3.42870520566968	0.34981817197586	G1
TCGA-B0-4822-01	1.06025495075768	1.55723852020722	6.13178906747996	3.69851854536877	2.14277284147084	1.60369161711557	1.61941301059794	0.399991350664181	G1
TCGA-A3-3365-01	2.63603292175824	2.31773820098194	4.54879417146503	2.17919253938802	1.38592795659482	3.51525829027167	1.80719003320196	1.10064131597347	G1
TCGA-AK-3453-01	2.51866102310956	2.93304380494606	6.27765750100343	4.37484474128973	4.09372072958635	1.91084776595794	2.80692204861107	0.193330195384304	G1
TCGA-CZ-5470-01	3.18564457515305	2.10785522562114	6.7747989173199	3.4378003347102	3.17705670066002	2.75392538472808	2.78906147224925	0.422663591655022	G1
TCGA-B0-4699-01	5.4755129573505	2.78864395327867	6.17364515933169	6.08447889496015	3.91437317193972	4.98509507077842	3.77229741655442	2.95456857075299	G1
TCGA-BP-4342-01	1.81278570886744	2.00974129739239	4.38869239477188	2.1573994879203	2.69563754812701	3.24645369332345	1.84490783739516	0.756767124062625	G1
TCGA-CJ-4639-01	3.57838325913404	1.91399039267484	7.46588878154157	4.66909481555756	4.22561427501766	3.46013967696636	3.22835695420105	0.964139829611964	G2
TCGA-A3-A8OW-01	3.13969868394361	1.60440348494407	7.21688551401435	3.39596762857139	3.99317617011024	3.31877958657589	1.68822512732724	0.464459165612994	G2
TCGA-B0-5698-01	2.56432938684294	2.76285903758487	5.84144232280436	2.76795135704398	2.95473605658499	2.81829840357254	2.50989848898796	0.478195257939166	G2
TCGA-BP-5186-01	2.95395428962932	0.445091014844044	6.49598290554446	2.51379390708699	2.03294716409913	2.9860285931621	1.69019357782485	0.727267010734912	G2
TCGA-BP-5001-01	1.45407058313496	1.3674269829773	5.82280916264691	3.56845779513566	2.97324389710117	0.890018587483822	1.87766573379666	0.277032551874793	G2
TCGA-CZ-5461-01	2.36630822440789	2.1018517435049	7.18380606341212	1.96779572992498	2.2732174731035	3.09744224764079	2.47524056106424	0.793604609736322	G2
TCGA-A3-3383-01	1.92770686242283	2.04211898871996	4.6256153387862	3.65895406529275	2.84074519906159	2.48354494428375	2.06060082955412	0.291603558030565	G2
TCGA-B2-3924-01	3.92261016931926	3.42983463921984	6.81605351560855	4.61414246879831	4.5693918465514	4.27221732750473	3.1981850464263	1.28906718406091	G2
TCGA-B0-4844-01	1.75663904578711	1.74213559475462	3.83399312748013	3.30785107094549	2.74413956264791	1.60240936918799	2.26468654754262	0.205642741945457	G2
TCGA-AK-3429-01	3.10433665981474	2.01863417413905	8.85223984895966	5.40697197081672	4.25593121141703	3.27886199607498	3.70646424561228	0.480678738754798	G2
TCGA-CJ-5672-01	2.61098347143553	2.35123255125905	7.01262342157902	5.37779009533627	4.90748678635449	3.51539707706662	3.32965464000109	0.762136169901112	G2
TCGA-AK-3460-01	2.35667908602549	0.823178690095637	6.7054402455987	2.03699557712874	2.20982763795228	3.33024286561823	1.02119542451449	1.16998911979707	G2
TCGA-DV-A4W0-01	1.98961134906793	1.86298690919509	4.22023707452666	1.56676645462218	1.5281712093096	2.15455080605149	0.954791880875085	0.690372394761238	G2
TCGA-B8-5550-01	2.87473795875982	0.723077947120082	9.78831800879555	2.83824587344286	2.48720333932614	3.13774941672117	1.44079277540492	0.951363988152844	G2
TCGA-CJ-4876-01	2.65138469279364	2.29525282326769	6.82498037283884	4.95655388749238	4.18111050384677	1.63904689356354	2.62912343840125	0.390997783957376	G2
TCGA-A3-3352-01	3.00073919180673	1.49661573802969	7.76515612183615	1.78638726050036	1.23707417130216	3.07147094361685	1.33902333337275	0.635893663239726	G2
TCGA-CJ-5678-01	2.59404686306241	2.58436125251871	7.01905802815431	4.71755579363992	4.08653752245786	2.36064520246022	3.17613125173735	0.26435627052581	G2
TCGA-B2-5639-01	2.47459179139458	1.63714650625315	7.29133833235818	1.41288989272686	1.63640421210377	2.54505404319212	1.87676249078156	0.522557992870437	G2
TCGA-CJ-4884-01	2.61206935828841	1.75069224939244	7.36637729791397	3.06348568508523	2.8638195420864	2.59053016431982	2.58308577703313	0.592253700114907	G2
TCGA-BP-4325-01	3.45208141268406	1.16169423543613	6.33099573134076	3.90043212307537	4.37240889617734	3.15177765473205	2.27273987811746	0.340619235129396	G2
TCGA-CJ-4893-01	3.35938060482697	2.70487196445635	8.63747621170569	4.63102859419998	2.93962152491338	4.07088731522217	3.15647751916552	0.535256710903838	G2
TCGA-B0-5711-01	3.11188265197278	0.800744623936777	7.73395217585769	2.17075831786437	1.97998872955873	3.48297731978792	2.21719969018725	1.17753514829627	G2
TCGA-BP-4797-01	2.18412157336296	1.11243325117974	8.02754168389631	3.11528299539919	2.39662532980761	2.95956616077129	2.29239894261796	0.650672664786422	G2
TCGA-T7-A92I-01	5.83887111088657	2.82323984413102	7.10765648784544	1.27774675735517	1.53216732028056	2.75127089189441	0.747258485922378	0.434561511872608	G2
TCGA-CJ-4641-01	3.50780732317627	3.24471964808737	6.0284254943435	4.66013569689346	4.43327997055726	3.62670779172973	4.35017189681346	1.04243422088883	G2
TCGA-CJ-5686-01	2.69037239476124	1.86425549141874	6.08281114498262	3.41905341711658	3.05102400302447	3.21168197196969	1.87278936800624	0.541911265935905	G2
TCGA-A3-3325-01	2.19175213410285	2.28655591347862	4.35928220075697	2.1091264995081	1.38741768867495	3.13186930447077	1.10869171607241	1.37284068858779	G2
TCGA-B0-4848-01	2.07014885867826	1.18567628726667	6.94532443598548	2.65569528654559	2.36145957841126	2.48243528799203	1.95494073508909	0.740798068041471	G2
TCGA-A3-3382-01	2.58654859307518	2.10128027927665	5.35717192757058	2.7849436343048	3.36088394648696	3.69432306012539	2.35029921652709	0.595026184065854	G2
TCGA-CW-5591-01	2.07946344991616	0.181293412885475	7.91533565216978	0.531468799410177	0.751292318641787	2.46905240985469	0.601696516480957	1.57211355648423	G2
TCGA-B0-5693-01	2.92225494601479	0.306962124140456	6.20883326343123	1.34562346417513	1.05060617369079	2.84165114268506	0.694835630101976	0.991027447000661	G2
TCGA-CZ-4865-01	2.68264071142861	0.595121691996172	5.48008735969825	2.80562264843637	2.06353745612874	3.33536891510367	2.0374173663994	1.01920373397309	G2
TCGA-CZ-5453-01	2.64404084292241	0.0513024887006311	3.02030661668879	0.529571107573895	0.414027259124902	2.28374401658845	0.26723614181241	0.501209824411169	G2
TCGA-AK-3461-01	3.15857939508718	2.8159032768451	4.8274430621376	2.57167680997093	2.59562300492444	2.48318375453629	2.30109007976229	0.342327173106647	G2
TCGA-DV-5573-01	2.92482200280111	3.15743182700419	6.90267779241331	6.12612624662705	5.40440247786054	3.55301637830052	3.70843005637228	0.810072870873324	G2
TCGA-BP-4756-01	3.88447093479539	0.95121476442072	6.82652942071064	2.83361877072556	2.50184673650681	1.61856757136499	1.24281588402684	0.956948765214749	G2
TCGA-B0-5696-01	3.87982337249739	0.738638150518394	5.43007782046452	2.15752883990666	1.54853526713845	3.01458739108269	0.968275110238707	0.500700092207552	G2
TCGA-EU-5904-01	3.19460716089111	1.0799753767206	5.1181977376256	1.45680614923047	1.83709553566317	3.84684429395945	1.92660674125132	0.694657365547086	G2
TCGA-CZ-4862-01	4.36610535651177	2.58762902077556	7.18825947309981	5.24427058619503	5.05940287053776	4.49159659441045	3.81479649118215	0.850559420622772	G2
TCGA-CZ-5458-01	2.44548835298335	2.52641942410482	5.93227381708644	1.85203880041049	2.92626515369416	3.09305304801573	1.66507436058275	0.457331625485014	G2
TCGA-3Z-A93Z-01	3.11253333755398	0.925923485240019	6.45636920137315	2.23719657363039	1.79293862240037	2.41535305430647	1.23137096356877	0.4971269151037	G2
TCGA-CZ-5462-01	3.23985625819448	1.80665401423206	4.65623892777207	1.17734378828173	1.36120689023873	3.02211920415603	1.91391382463317	1.15198866642251	G2
TCGA-B0-5694-01	0.963474123974886	0.563939073674269	3.9147941118626	0.973060172804084	1.02665843815573	1.68248340700574	0.967758847917618	0.39539189392821	G2
TCGA-BP-4782-01	2.31770926287122	1.76744293318947	5.48599670795397	3.31811434360977	3.16586371434003	3.24596715415849	2.56205921321811	0.803970928019085	G2
TCGA-CJ-4643-01	3.64438700388596	2.26216251416945	4.87431008481135	2.25501723599975	2.47474752272471	3.29206022131039	2.1768014636942	0.587268968104325	G2
TCGA-EU-5906-01	3.00362022528427	0.773405627282535	7.48490746009027	1.87797977277066	1.50817508103267	3.08905741069605	1.3648525400612	0.661749599810705	G2
TCGA-A3-3317-01	2.71786831273266	1.89429393355018	6.31138140837094	3.49321179565921	3.07883182324564	2.93689230198905	2.29369418606432	1.05269411130385	G2
TCGA-CJ-5675-01	3.20210422851856	2.77521914463771	6.45107755330945	6.41519415843749	5.87053240772271	3.8238512419538	3.98461669113385	0.477262849349172	G2
TCGA-EU-5907-01	3.76891475237469	0.358396261956654	8.96363422187279	2.27804423865215	0.897782544661417	3.05642745916334	0.642840174786685	0.401302792349114	G2
TCGA-CJ-4874-01	2.75388260905752	1.35258905208304	6.65802292018665	4.40170554811627	3.26749085359792	3.14110576043013	2.4968202305943	0.590434351931216	G2
TCGA-B0-5102-01	3.1869283585131	0.757193969546637	7.5221617057453	3.02899341187955	1.50370491219459	2.37751248848501	1.57376229557632	0.56579212147183	G2
TCGA-DV-5569-01	3.28337362181543	1.20589292750767	6.85999438779784	2.97861665943208	2.55139296802745	2.85847839042327	1.5186358471628	0.542109438331943	G2
TCGA-B8-4622-01	2.07501912518547	2.16082340306702	6.43536356449803	1.5403745061903	1.98451643910551	2.71799987946851	1.34039135722008	0.566279370299755	G2
TCGA-CJ-4871-01	2.19814836829387	0.640898520642953	6.39193093484301	1.89673684681013	1.51999471998846	2.72082566608984	1.28569812595812	0.49579747779314	G2
TCGA-A3-A6NJ-01	3.93479010648497	3.11563257621286	7.4613083601131	5.16029096884676	4.66594982030241	3.71281585443737	3.42887936572906	1.65946793708479	G2
TCGA-A3-3385-01	2.57983182097158	0.0578314745605733	5.62776732319031	0.815247506360675	0.298306395806486	1.88095973858278	0.255923660273564	0.383828687162435	G2
TCGA-B0-5700-01	1.89681433190821	0.725610293875998	7.29606364106128	1.94024193784165	1.83511561525822	1.97566686761061	1.45085492829149	0.314174451089644	G2
TCGA-CJ-6032-01	2.59791250541197	0.964657388376578	5.58851976490985	3.0583511337114	2.54984164317132	3.12771581140639	1.63788841867442	0.488720652895284	G2
TCGA-CJ-4644-01	3.08510167941277	1.48748634934854	9.00426317058318	4.11752882398867	3.34232717310665	3.56590176680667	2.20122608538272	0.317998617861435	G2
TCGA-A3-3329-01	2.69784052709313	2.67339812588137	8.28593527017538	2.43065995030514	2.72318719171475	2.66038103524241	2.13684760419288	0.352419559215162	G2
TCGA-BP-4353-01	2.80260683364216	1.7865127249714	6.69169327692137	2.99073707867103	2.77036392650884	3.87215895722894	1.75026347563802	1.47995483169067	G2
TCGA-CZ-4864-01	3.92705258109655	2.66357233541752	6.67059818611282	5.0236279560357	4.53723393418354	4.32790289016418	2.99492361303586	0.723776969623438	G2
TCGA-CJ-5689-01	2.28593480794387	1.09153059312062	5.97177574594081	2.76835373222956	2.37887225193724	2.78068804823321	2.10104490466714	0.603406771603267	G2
TCGA-CJ-5680-01	2.00934717225925	0.816640662519667	7.36244972454394	1.14045147695366	0.829443681366591	1.46555660995833	0.491801799594051	0.487897901210089	G2
TCGA-B0-4852-01	2.3863971122558	1.16562256717893	8.12033483148663	2.01514070515899	1.47466965916094	2.33962200343082	1.74622676117694	0.288890061222083	G2
TCGA-B8-A54D-01	2.43831946932328	2.82124080365612	5.84131148048949	5.04085737080314	5.45422196391591	2.18887562547096	2.68367399973425	0.385265359350681	G2
TCGA-B0-5705-01	3.35729863104574	1.69059588476848	7.24062535306935	3.1104300641863	3.26540688960059	2.7696448103486	2.70679574977069	0.621430667790448	G2
TCGA-A3-3343-01	2.72543579190531	2.87554418083657	6.8980728818254	2.45793568665984	2.49467161164755	2.93924538718892	1.73113978624784	0.560910560879889	G2
TCGA-CZ-5463-01	3.29270814046021	1.20795530462032	7.4938746583673	2.8894346028682	2.17370311707108	3.32299529440248	1.85379609049292	0.573083631185177	G2
TCGA-MW-A4EC-01	2.95341425081975	1.19250981894195	4.72258624404875	1.90477308966433	1.08399621153056	2.34576537651536	1.1161651079555	0.698218478224414	G2
TCGA-B8-4146-01	4.88484209379946	3.10339692449223	5.95999266170872	3.07553263116736	1.47503298651032	3.98220871761649	3.71178121465911	0.706022121542478	G2
TCGA-B0-4824-01	3.46460292607448	2.15221587527131	5.90514869243278	5.29692354648563	4.71733644156568	3.77251912681255	2.98892095133725	0.727789789472686	G2
TCGA-BP-5192-01	2.36086990381429	0.397912460176906	5.29543651387939	1.31533436033438	0.905119803383616	2.2254291875592	0.853516664754699	0.540820830906168	G2
TCGA-CJ-4907-01	2.39099778395738	0.730139952356512	5.42968625621519	1.64878753993286	1.4425454561053	2.91611353641854	1.20351441113076	0.966208951574222	G2
TCGA-A3-3311-01	2.53789240689096	1.0844725169369	6.55149140854749	2.7360203193031	2.63798113090637	2.78192618798574	2.22724818378073	0.522357116367621	G2
TCGA-BP-4351-01	2.01389098471724	1.6421008051147	5.90126515412251	2.4258889340243	2.13661796187693	2.27399322790603	1.11742908358689	0.524765790386697	G2
TCGA-BP-4165-01	2.04886391441462	0.767824267877021	3.45496547363471	2.99906194332196	2.68477386298158	2.42564728330921	1.56442694863779	0.228110634405181	G2
TCGA-CW-5583-01	2.70498259633715	0.788936229244827	6.20548830888901	2.58861270651379	1.36440434152833	2.77957491427981	0.779049552837459	0.624709202229413	G2
TCGA-CJ-4887-01	2.1630156061833	2.24683368791054	6.6388297503687	5.37589436588547	4.48895839216293	2.52378775152336	2.88209521029232	0.333194716335888	G2
TCGA-BP-4965-01	3.13722479437526	0.713871742535899	6.43710453452815	1.79318840368062	1.53724636097907	3.1516964881709	1.57119138094856	1.01185340574379	G2
TCGA-CZ-4863-01	3.58646452588639	2.7632628353554	7.32613732303099	5.1867382404547	5.13605190152068	3.60910484661896	3.75766335376083	0.441058469993214	G2
TCGA-BP-4974-01	2.41464972287682	1.86979246037666	5.83260397784684	2.56249888054401	2.17823658460481	1.73811928878258	1.85319725477036	0.472591745736933	G2
TCGA-A3-3331-01	2.86348258189781	1.56808076145636	6.70397691722747	3.20006486151431	2.12379860846262	2.81161488183774	2.01888338423471	0.666847467450384	G2
TCGA-BP-4766-01	1.88553531932235	0.361768359419153	4.98833930740824	1.17549266504098	0.904888670162505	1.84185238625705	0.699373949778744	0.521251795369812	G2
TCGA-AK-3458-01	1.67789155696053	2.51765364239942	4.38411199058607	1.62016409643972	2.49326304228613	1.63561510586974	1.06763871687536	0.43498843946051	G2
TCGA-A3-A6NI-01	2.62912343840125	1.26933242973416	5.82296717907024	1.86916073840012	1.47409853125145	2.54062248141237	0.671474547295438	0.753946772087765	G2
TCGA-BP-4774-01	2.23875629369042	1.35850879228243	4.57965083026229	3.08622328844868	2.12247394117564	1.81286783649908	1.45638563037859	0.434668255614352	G2
TCGA-BP-4330-01	3.19937396072182	2.86407716443214	6.45985780648836	4.91009462708615	4.69777937863449	4.16238730028345	3.66223968633484	0.488103633123577	G2
TCGA-CZ-5468-01	3.19836842310252	1.45659590512621	4.28226186658765	2.94080571816674	1.97947664267711	3.98730267293887	1.67364687225455	0.299713560064242	G2
TCGA-B0-4838-01	3.86385917928788	3.28648198636366	7.2594636408833	5.71789846450272	5.01866977821701	3.54874485993723	4.0139892162347	0.435308552262582	G2
TCGA-CJ-4894-01	3.17995684740514	2.48820648807966	5.40023050442203	5.56172021151446	4.57840137513664	3.79654584267105	3.54958292677138	0.638490941710455	G2
TCGA-B0-5709-01	3.2527638161672	1.98582827828741	6.41824055609837	4.38366973649036	4.26794772382071	4.22659330106516	3.15841782099799	1.2671162618804	G2
TCGA-CJ-4885-01	2.42123676656056	0.560323662082363	7.44771225291386	1.67802682018815	1.09098888841477	1.52074909665017	0.530769940167681	0.340733160587732	G2
TCGA-B4-5838-01	3.90818843720417	0.543693838288992	9.6567215953086	2.62133688581356	1.88553531932235	3.01704890246892	1.64514826576772	0.522959661987221	G2
TCGA-B0-5119-01	3.11234984056352	0.775092694119104	6.89598962850494	3.49832746877069	3.10556075359241	3.41804148712258	1.62255557626139	0.678252230722633	G2
TCGA-B0-5088-01	2.03467352930027	1.76226376110803	6.34442729815786	2.31220046263768	2.52984592804472	2.08763256009541	1.82126121602272	1.23474655174432	G2
TCGA-A3-3324-01	3.18846422707754	1.24968804538736	7.80811728797168	3.12660949444404	2.62531725344792	2.96154924705039	1.77420723002214	0.69438992740731	G2
TCGA-A3-3359-01	3.29158882455009	2.92865456990017	7.05083142484986	4.71043176638853	4.2566634845435	4.00463621724704	2.82030152245158	0.710878050195879	G2
TCGA-A3-3357-01	2.33539750115321	1.78667999396184	5.57885721964929	3.21718417692033	2.99602712342508	2.85147921347566	2.47453987721534	0.720891316247563	G2
TCGA-CZ-4859-01	2.28608271446955	0.648465443027314	7.07173264143858	1.11209957977624	0.867184822457412	2.34792072717686	1.25114341438898	0.217230716220669	G2
TCGA-BP-4961-01	2.41940405390063	0.723252734501068	5.81771789929451	1.23370403121288	1.30211429510598	2.63549902442323	1.04586229790869	0.445832624207628	G2
TCGA-A3-A8OU-01	2.91362665827921	2.14636196161619	6.07879767338433	2.99229712174362	2.33422500841443	2.17427857103612	1.29107305791762	2.56939387203612	G2
TCGA-BP-4174-01	4.12079980973252	1.13494374934282	9.34751795141813	3.15236191920937	2.21094987269927	3.82338252680012	2.18586654531133	0.816968268547958	G2
TCGA-CJ-4903-01	2.73853006971098	1.69946279388635	7.80693428937683	2.75401093226452	2.72541397767482	3.044796269194	2.14267483118711	0.493852247694877	G2
TCGA-B8-5159-01	3.03989289106612	1.73422186622078	8.03459045125817	3.86746161365713	3.29678041742643	2.92950697467587	2.29701528841447	0.448478121411477	G2
TCGA-BP-4763-01	2.4740206326522	1.18301003676225	3.79841347648475	1.27953072572999	0.597030524030246	2.55772866597564	1.32492578405532	1.29178034806092	G2
TCGA-BP-4346-01	3.46489040402862	3.73312652867438	6.41779514341606	6.4071453743195	6.01189364896929	3.60787473591132	4.18069688486598	0.51075942155217	G2
TCGA-BP-5190-01	1.50589092972996	0.538438835250758	3.4261573873551	1.35591837151228	1.56227906362987	1.1635631368739	0.752491708887378	0.282024581218548	G2
TCGA-BP-4164-01	3.22390130931296	1.7497487788645	4.99168056214312	2.8273719230783	2.24826157256349	2.1587894143541	1.61357879904433	0.217727042033043	G2
TCGA-CZ-5451-01	2.67750824226472	1.02112434003561	7.41067012422968	2.69781829158986	2.97814070369799	2.67283263366221	1.97826886107381	0.45512333788168	G2
TCGA-BP-4982-01	2.5634022205888	1.34300978255439	5.48487282896951	2.60302689008152	2.28856527952821	3.17518923731218	1.73855168652023	1.30211429510598	G2
TCGA-A3-3326-01	3.55447834314434	3.1961506220327	5.96834193426638	2.7479673689311	2.62466241844211	3.04271436944855	2.89704676223591	0.986811375457232	G2
TCGA-CJ-4870-01	2.70314500773951	0.37016428054021	3.88739854196266	0.640158154963281	0.815329493974193	2.38156025476946	0.387583119544611	0.260627908126699	G2
TCGA-B8-5546-01	2.47318945243894	0	6.31049463486585	0.681764082570325	0.654618844961126	0.731270148294366	0.439144375901279	5.29414651131131	G2
TCGA-BP-4781-01	2.13037081100218	0.335368915103673	5.72643616525098	1.76680715130292	1.56496342060955	2.86690797814317	1.12101540096137	0.968127625568686	G2
TCGA-BP-4968-01	2.85471382276953	2.16478627814334	7.71648339339893	4.38374575856195	4.00034259939014	2.41080238932033	2.33087386544737	0.469677629817189	G2
TCGA-BP-4176-01	2.74043111012498	2.45533379667722	6.00741978357191	2.12750121921584	2.36157187006089	3.65467612272135	2.2461344205044	1.37540092890636	G2
TCGA-BP-4170-01	2.80646842279411	1.64422547243903	5.96419991292285	3.03077747199254	3.19748800240598	3.47116144220754	2.63354745829421	0.400319322864485	G2
TCGA-A3-3362-01	2.61957734404188	1.41710988423005	5.98418373472954	2.12326888749435	2.05314609977665	2.73465543347901	1.59258859309733	0.558953302350289	G2
TCGA-B0-5713-01	3.11506654577148	1.02417781430117	3.63949844674666	2.86649261203745	2.26735601178389	2.88127306142925	1.7667647558801	0.318114343609774	G2
TCGA-B0-4713-01	1.14626419486653	1.34175808507872	4.3484732260823	2.90050940996469	2.47466965916094	0.680594414881349	2.05252023187095	0.288063200325316	G2
TCGA-B0-4714-01	3.17763081878609	2.43765387834619	5.98330831018788	5.0426705998219	4.17086244858157	2.46767075516497	2.82193466214956	0.463203920428625	G2
TCGA-BP-5184-01	2.85965156385983	1.23921471415785	5.98534331007356	2.0648138874585	1.8911858480245	2.63860678268184	1.67450584806536	0.817132043669134	G2
TCGA-BP-4787-01	2.18386758334608	1.66602938121304	7.35513787016472	2.68162916930134	1.67319457421627	3.06208716419911	1.66079174094567	0.641915903475113	G2
TCGA-CZ-5985-01	3.02279390002155	1.96284511980517	6.47133542985974	4.08113507206616	2.78425269340458	3.74241588671189	2.65379379296927	0.789937868980195	G2
TCGA-B0-5399-01	2.86700685721115	2.0455128670835	4.87398048617475	2.40258575823259	2.33290839346578	2.43282581821718	2.41935011532655	0.922806773187886	G2
TCGA-B0-4710-01	2.40111161467018	1.1861835863061	7.24904706587631	2.96866218577854	2.5074394715507	2.06784519470997	2.00270252037982	0.471863768407648	G2
TCGA-B8-4148-01	3.76291217532804	3.54726472981205	5.88631358056848	5.47184426396258	5.15448599786492	3.90291289678089	3.54375569361388	0.627326675969164	G2
TCGA-BP-4337-01	2.64869551958324	2.17708860210597	7.11284502042361	2.11460023624689	2.59383180115064	2.03544796058228	1.60107842575911	0.369941022254266	G2
TCGA-BP-4973-01	3.02044886274288	2.457778129866	7.85922788986755	2.9470115128094	2.96810918892478	3.14007512954922	2.24031432933371	0.371949104138628	G2
TCGA-BP-4969-01	1.780184093974	0.431676441392633	8.36087648633412	1.67170098382234	0.918233560226312	1.6961719126152	0.533363998339815	0.451962766205277	G2
TCGA-CJ-5681-01	2.53129411633474	0.919454501833839	4.2589635740892	0.54833797550862	1.5626698261027	1.44036756225934	0.680864422375987	4.27297869537357	G2
TCGA-CW-5590-01	2.65896548665466	1.73807604188017	6.97218141749946	2.75142087244369	2.57734422773091	2.61027484376722	2.02083996709014	0.400975043673087	G2
TCGA-BP-5004-01	2.03308816933219	1.31278132790336	7.47313748777226	2.03710103600777	2.15493959404572	2.88575005401663	1.35862131383152	0.712375672880673	G2
TCGA-BP-4987-01	2.73969691415958	1.08990486842134	7.1073394967397	2.98082962075067	2.92912819028488	2.68965699399488	2.12918408589306	0.533064921869638	G2
TCGA-BP-4777-01	2.91655307658739	3.1328564713921	6.70963251834795	4.50899902550456	4.21966418017982	3.46105701345107	3.51675900247186	0.769602498233254	G2
TCGA-CW-5581-01	2.95456857075299	1.01613970265525	7.84407928380846	2.03435659664664	1.90137860229318	3.41663710197417	1.72722343728799	0.207018225945622	G2
TCGA-B8-A7U6-01	2.03871710757285	1.52130205560918	6.56353645259003	2.0530418073123	1.78835161808824	1.96343713132008	0.943508801161736	0.757706017481343	G2
TCGA-B0-5402-01	3.11026300631827	1.09335734629474	7.72586110348619	2.80374366850523	1.95296716922408	3.24209941836663	1.37478911073308	0.186754084583182	G2
TCGA-BP-4162-01	3.7947173711034	3.43552192134393	9.10691202386534	4.75891607504266	4.37565114339594	3.96377003107076	3.43982257469877	0.448583840463361	G2
TCGA-DV-A4VX-01	1.61894338330183	2.14600345113892	4.62774106322017	3.43150261868539	2.98732086592925	1.05429281956604	1.36126304699088	0.767400556446066	G2
TCGA-B0-4818-01	3.06213898545191	2.31266517355839	5.68255082528719	2.51505639473331	2.89439095341161	2.96941760550904	2.54361960839827	0.385265359350681	G2
TCGA-CJ-4634-01	2.52844629655248	0.588228908948105	5.98555279991299	1.58731698031928	1.15062466137487	2.46275909239787	0.92250234291858	0.800578977798369	G2
TCGA-AK-3450-01	2.38617635212594	0.884871391759699	7.13415829290112	2.06660588420444	1.33308019400672	2.47829882170511	0.700972307222716	0.305095010666697	G2
TCGA-B8-A54E-01	2.67802682018815	1.99436248903464	7.09774667490932	1.86036693013812	1.11722958209437	1.30871035116808	1.28238049463861	0.136453909268651	G2
TCGA-BP-5174-01	1.42551301542007	0.163369914474776	6.84913108016061	1.9463940048543	1.75936891925091	1.37840064244358	0.903346834982207	0.403049528896525	G2
TCGA-B8-A54H-01	2.28442529460751	0.978488532949512	6.56077914074971	3.66129355585531	3.44351382803654	2.21561647707721	2.00970547228367	0.371503105204436	G2
TCGA-B8-4621-01	1.61192776721534	0.766807151302921	6.63242382038325	0.892818427795033	0.937796340686552	1.96336314316473	0.594644089104767	0.693676516567757	G2
TCGA-CW-5587-01	3.46224867953093	2.31196805103172	9.14532208664659	5.63418665457693	4.71623369224843	4.16411850716304	3.701094331201	0.793188403680616	G2
TCGA-B8-5158-01	2.34471489449013	1.09936253975777	6.01828698832347	3.53826499413016	2.56240118827258	2.88933724911248	2.27709208250431	0.543792805535877	G2
TCGA-CZ-4856-01	2.46972971925235	0.829200099458554	4.59453660666118	1.82117956482338	2.10628130935437	2.8414699994658	2.3122876073382	1.00776959414592	G2
TCGA-CJ-4878-01	2.9267016123323	1.10815641805936	3.51942867851555	0.990083536172477	1.02290040211008	2.30471545779876	0.281787256815826	0.343578377146895	G2
TCGA-B8-5165-01	2.94669343565903	1.28806320032532	7.16490290522049	1.42077880661507	1.79464459986288	3.28267702209754	1.5519343077841	0.463727071988511	G2
TCGA-B0-5115-01	3.48594198341242	2.50754095722971	7.59677864321817	1.6426553678895	1.15801380658977	3.33798219628623	1.73842198080599	1.17229548475702	G2
TCGA-G6-A8L8-01	2.56739941848821	1.45412323912127	2.62382005074152	1.29988935913116	1.42153301613831	1.85463404313388	0.96783261098949	0.135009441351161	G2
TCGA-BP-5168-01	1.8086321721094	0.809496764000886	6.52273844400381	1.74467778931707	1.9283513712355	2.66065485203523	1.28930331402435	0.423524388244335	G2
TCGA-B2-4099-01	2.6426553678895	2.11985414461324	5.16942397867607	2.27667531650318	1.46011345877983	3.2374566441017	1.18027518961188	0.581977845763114	G2
TCGA-BP-5201-01	2.41510963222758	2.59385569850184	5.5710396508767	5.10332138346956	4.7597683696621	2.03773362744651	2.91764179496999	0.535953400599432	G2
TCGA-B0-5085-01	1.6240540911101	0.773321222131662	4.65078753178497	2.61459206828422	1.08311122693131	1.0152120850685	0.631616528637451	0.250961573533219	G2
TCGA-BP-4801-01	3.20296617056141	0.836085711702406	6.85971119126646	2.41215825483956	1.59311469648462	4.15731863703897	1.74394575188154	2.68014429006384	G2
TCGA-BP-4789-01	2.49848065905585	0.874678949207456	7.37203358449763	1.12855736497376	0.631244003933067	2.26594691020946	0.707524790899608	1.74532339638086	G2
TCGA-A3-3380-01	2.13431952603045	1.29054236266025	6.56454279470071	1.1955995754499	1.4529643632411	3.36717533792859	1.10802256251641	0.698040631202383	G2
TCGA-B8-4154-01	2.40225830092178	2.239642441879	6.82251857114409	3.04549539332039	2.1414327909293	3.31485601076481	1.33605482401083	0.322043505874256	G2
TCGA-A3-3320-01	3.18678577231814	1.74204934011865	5.35421234972559	2.55090066464752	2.25815707493742	2.92768790192183	1.67509327382029	0.755485829350776	G2
TCGA-A3-A8CQ-01	2.5323418976659	1.87805827183431	7.52385987318377	1.89250760262074	1.27887686010211	2.36367572180726	1.08576455377831	0.429642742515458	G2
TCGA-BP-4347-01	3.13942037839333	1.55689531906081	8.38211645445797	3.03213611645319	2.05679159437748	2.60428486469612	1.71672756481534	0.418567779299712	G2
TCGA-CJ-4905-01	2.66904944921559	0.233519978773916	3.98772105368509	1.56105724828144	0.999134123186439	2.70012895035609	1.69189144452501	0.951811566762708	G2
TCGA-BP-4962-01	2.0450235216985	1.30334239448733	6.07974076615054	4.15577351481832	3.28620102877333	2.82484930151688	2.36748289813887	0.746828690274403	G2
TCGA-B0-5712-01	2.73259482754501	1.33032892730233	5.54470174953815	2.5334387577709	2.48874635632653	1.33353822878822	1.37656822542571	0.269751322048375	G2
TCGA-AK-3455-01	2.57458595908148	2.86387899748025	7.74673398370631	5.28481022253023	5.40799509012731	2.80256547730794	3.18305769161405	0.237441347136391	G2
TCGA-CZ-5984-01	2.06305418745952	1.94684312775959	4.9609703564039	2.82354557543035	1.83244448164531	2.08471061068351	1.91023377151712	1.26309451687486	G2
TCGA-B0-5077-01	1.94515819545351	1.14385051536735	5.62107309131478	2.67926614252267	2.02729562405091	1.88225175696973	1.74897638924621	1.04285442333089	G2
TCGA-B2-4102-01	3.27447040822737	1.9502817662372	7.28976900398643	2.04355448887301	1.75736467238549	3.03982272192707	2.19191001792945	0.631988957175405	G2
TCGA-B0-5110-01	3.15109571365067	1.28107504927747	4.43939707546243	2.6199059547841	1.99523123356564	3.42173496961385	1.89180800103544	0.962956140470426	G2
TCGA-B0-5695-01	2.70560197813947	0.474150461314303	6.80652513382211	2.02938220701756	1.91819538914666	2.6955484681331	1.12373240397733	0.694746500577907	G2
TCGA-BP-5181-01	2.68266318208895	0.71316790300937	6.49832906458667	1.80033047292464	1.37945461560501	2.6887174918031	1.23762490001616	0.518837242436512	G2
TCGA-BP-4963-01	1.84775643734181	1.848557845562	5.17284350491165	2.75411785955205	2.64641614360063	2.63763342931141	1.81455042346181	0.639324789170845	G2
TCGA-CW-5589-01	2.41673167082091	0.728486533242769	7.53007854764372	1.50589092972996	1.30018230998012	2.9398659618568	1.1553606628392	1.28983446517751	G2
TCGA-CZ-5455-01	4.45803415091889	3.10181813422741	6.47985623588523	4.79029244968989	4.39808353465718	4.57285329749891	3.55046976134023	1.01192494847971	G2
TCGA-B0-5099-01	2.19102564587328	0.416407408963568	5.96473593017592	1.68558139178978	0.479230561206336	2.33087386544737	0.599698653003735	0.781233800099334	G2
TCGA-A3-3370-01	3.73541386279212	3.33491146126206	7.793766507465	4.73234518595244	4.35791087435607	4.00087436885225	3.19526884644355	0.506601942191015	G2
TCGA-DV-5566-01	2.20926619305003	1.15010470099951	6.22004355458399	1.78073003647638	1.81774603484361	2.03301766843834	1.10205338272919	0.775766968848157	G2
TCGA-AK-3434-01	2.52265842063428	1.82611116366314	3.99776208785631	2.00090140274153	2.34138805744489	3.15370807246061	1.48573594298921	0.414135532984451	G2
TCGA-A3-3322-01	2.42026679693822	0.915100172864202	8.35802564105704	1.55753262765066	0.995882448832006	2.0866139474095	0.68885174386588	0.896078055397064	G2
TCGA-B0-4693-01	3.37779009533627	2.38255659116327	6.87942641309223	3.48000655138599	3.07638806851284	3.10740331903071	2.92603738371565	0.314174451089644	G2
TCGA-CZ-5989-01	4.08719124956262	1.70624320051389	5.85240091733341	2.00201836053431	0.261951978592154	4.21026416631309	3.62012889802457	0.446997240676389	G2
TCGA-A3-3319-01	1.4155423541987	1.17434249619912	4.92109351670671	2.40724396701686	1.88974609074697	2.38788636021279	1.2840402639541	0.134220939760633	G2
TCGA-BP-5180-01	1.64131480943147	2.18523225423016	6.22185002062688	2.10255735752706	2.07296327155522	1.50207595604579	1.88080305163819	0.429749850800216	G2
TCGA-CZ-5452-01	2.45625419309627	2.66725633667259	6.3182029398619	5.15922551055043	5.18137690712873	2.72648248726505	3.85315732354958	0.635522241459754	G2
TCGA-BP-5183-01	2.22567596556077	1.86528539374586	5.66655494128113	3.99600903989433	3.48645695576873	2.60914031502232	2.77319460514562	0.819014122489723	G2
TCGA-B0-5691-01	2.99615370179395	1.62316453565259	7.21338811214738	2.67031916785811	2.36255404935075	3.8249918251071	1.92561971200294	0.70460641332374	G2
TCGA-A3-3307-01	3.28713241500113	1.11995371750557	6.22450146456128	3.35480475120157	2.88491045478118	3.24287684340153	1.47134355961072	0.662205499653617	G2
TCGA-B4-5836-01	3.1155659959216	0.47227980043155	7.02353703185769	2.55630678422498	2.01453383329546	2.74743036833646	1.45843450302034	0.473215434070397	G2
TCGA-CZ-4853-01	3.10992883253727	1.42728434617368	6.55722166848556	1.94448367114875	1.09996841715489	1.9398659618568	1.63867628280024	0.317304068361915	G2
TCGA-CJ-4635-01	2.30255302204803	2.22162965235098	6.77804820961826	3.76787722305716	3.7470328591724	3.04090996024928	3.37874742913257	1.14867384293886	G2
TCGA-A3-A8OX-01	3.51010110758187	2.48812934755006	8.84273343965956	2.50003717098169	3.44935007199432	3.47957980843963	2.4507229861423	0.966135105437954	G2
TCGA-BP-5006-01	2.03569428338215	1.07135080412884	6.83879423137694	1.41375653891978	1.30970007359729	1.7278333458178	0.700084549493092	0.32400408139443	G2
TCGA-BP-4976-01	1.83535820053036	0.37016428054021	7.23454634659866	1.6148982654484	1.30521177607819	2.1911204259568	0.842214553960944	0.446785562143122	G2
TCGA-BP-4959-01	1.80562264843637	0.583037623796664	6.73713780560805	1.57148265796164	1.60065036162119	2.71714448113866	1.07731137148482	1.02396499080005	G2
TCGA-BP-4327-01	2.87073952498894	0.751806465133647	4.46089979718753	2.08294097533021	1.39862399671775	2.19194159262148	1.07176266930009	0.386590249662717	G2
TCGA-CJ-4886-01	2.98619246646546	1.18991941790107	7.85385034769844	4.08975236276438	3.51491757515938	3.13126021466086	2.73872460933488	1.22113466755704	G2
TCGA-B8-5549-01	2.72944400683366	1.73244287693759	6.41410339003049	3.82103666410392	3.41381068702498	3.87796014733735	2.17194336197662	0.548535267138451	G2
TCGA-BP-5173-01	2.8968337025325	1.29813040373053	7.66211860485917	4.40572012738125	3.79489408597848	3.36270833103501	3.02092883965711	0.785927130733781	G2
TCGA-CW-6088-01	2.82940308723778	1.72272830881703	4.25812691669251	1.76017835705439	0.95121476442072	2.9867385764139	1.23486915170538	0.462994606675499	G2
TCGA-B4-5377-01	3.35349267789666	1.92967739521128	5.97428608957435	3.11388382445565	2.94755395320741	3.18540671207923	2.49771454491552	0.75086372321934	G2
TCGA-A3-3306-01	2.44283736265457	2.03594056413256	5.75093605762776	1.492673596144	1.11209957977624	2.95784032670623	1.16427139768074	0.165815488132335	G2
TCGA-B8-A54G-01	2.61176256006487	4.23935985027747	6.93221593329444	6.24052423000863	6.51177004505483	3.56304827634428	3.24936948761749	0.83293051029928	G2
TCGA-BP-4967-01	1.53625187893729	0.682573297347578	5.97163551564387	1.80343371146442	1.5025342858955	2.01174608498738	1.02183502726224	0.335254565241061	G2
TCGA-B4-5843-01	2.84452625970225	0.188021051416948	7.38818178626649	0.449534963478289	0.191688975733969	2.75653230520442	0.666302128173095	0.898247056081868	G2
TCGA-BP-5200-01	3.43195718768673	2.10762092135543	5.24422110472573	3.38721087340829	3.06861922350772	3.06512420006932	2.90226656908307	0.719577745146265	G2
TCGA-AK-3436-01	1.16066208011334	0.442014565559888	3.95055239783347	1.58904435676777	1.84370251117971	1.3928669162308	0.68741907737189	0.248777693649712	G2
TCGA-CJ-4897-01	2.69124381007553	0.473111504737003	4.85485841211534	2.04019107183829	1.70854041575034	2.38034157512014	1.34670164802286	0.433279970557258	G2
TCGA-BP-4975-01	2.13550203609124	0.402176424979483	7.82908654071202	1.11189933988498	0.884558849505252	2.61755709143187	0.910655920763987	0.686164326061359	G2
TCGA-BP-5176-01	1.90523535610952	0.271545198485687	4.56683950308881	1.23738015765315	1.33204908374897	1.88103807567404	0.858776745308193	0.420832691801576	G2
TCGA-CJ-5679-01	0.640435836619588	0.227371422583259	8.14620512424452	1.53356334821451	0.741315967427512	0.926758531986465	0.700706037258402	0.696171912615205	G2
TCGA-GK-A6C7-01	2.1742146430405	1.02687086472475	7.61253606795304	2.12977757046894	2.17606740578593	2.20113196690789	1.75715129068081	0.423094054149902	G2
TCGA-B0-4694-01	2.62218070422059	2.27238157809305	6.79602273130875	5.09496230256315	3.8939737217083	4.05125897885709	3.5862603423168	0.926530839894419	G2
TCGA-B0-5703-01	1.28083756861177	0.785425003560933	7.06186582331196	1.86326450688932	2.03790929807576	1.46278526254963	1.90114686887068	0.168513676197494	G2
TCGA-B8-4151-01	2.51106315748246	1.5718224068332	5.84377033751503	2.19478048882318	1.31336195939222	2.84303915227115	0.617298482840846	0.137896932389619	G2
TCGA-BP-5202-01	2.68502065585426	0.497535726396004	4.42177535691676	1.46498186227495	0.614285806119046	2.88910357329177	0.853756175843635	0.620961696931431	G2
TCGA-CZ-5465-01	4.07760191868788	0.623305028247536	5.20293091939672	0.98309393259779	0.904426292601507	2.04596711065463	0.9810489030879	0.777282935755655	G2
TCGA-CJ-5683-01	1.589859343936	0.766891938411223	6.24773387558843	1.96021513389414	1.29836505506124	1.8622331603768	0.766891938411223	0.554637963864358	G2
TCGA-CJ-5684-01	2.15950002202322	0.553851968181126	5.92975076452031	3.71843834862086	3.12023580338533	2.19197316662249	2.24935431644523	0.615792930874431	G2
TCGA-A3-A6NN-01	2.69220399161585	1.54804198746705	4.87019701195101	1.90296111858259	2.50589092972996	3.32221660504549	1.50984782989282	1.61795666809593	G2
TCGA-B8-5164-01	4.25696534463873	2.22675512326982	8.21228625804815	6.08044021951531	4.93648247287494	4.65125264962565	4.15896709908787	0.963696059986536	G2
TCGA-CW-5585-01	2.44355361024173	0.172231468825481	7.71435268531727	0.457331625485014	0.673918183029375	2.4381065136182	0.730748629416213	0.494876379945514	G2
TCGA-B4-5832-01	2.20617433441503	2.36569253719753	4.14540845307687	0.847275378637491	0.40718957187911	3.10966143776952	2.42285193480072	0.294664856091242	G2
TCGA-B4-5835-01	1.85571069615318	1.01414101542524	7.1275703461468	1.89557407066781	2.10470567413933	1.14182512970003	1.52802113961155	0.31034012061215	G2
TCGA-B0-5699-01	2.52067367673219	1.77555629184594	4.67175758740136	1.75535763727005	1.8203219481121	2.44389834340941	1.24031432933371	0.816231050342108	G2
TCGA-CJ-4892-01	2.6286336341647	2.2384505991008	7.82320735637249	5.3786503372619	5.33706523095817	2.56844563429678	2.83725704192299	0.475084882948783	G2
TCGA-AS-3778-01	2.74564609160395	1.77311018764759	7.84366545655706	1.74032316356036	2.36258210179329	2.95427077014488	1.39264714396426	0.859890058701135	G2
TCGA-BP-4768-01	1.83406394080497	1.04677042216245	8.06903885299744	1.90565897027205	1.82594840474589	2.16642623434595	1.38835487954821	0.535754380728666	G2
TCGA-CZ-4866-01	2.93879389243394	0.433707277495855	8.23239310436004	0.987102534901386	1.3386240819406	2.14022240761707	0.583422804693596	0.589188211490857	G2
TCGA-BP-4775-01	3.37020613762278	2.16530097491686	8.30637389769865	3.53641352892372	2.72375513029615	3.05942450316481	2.17539685265237	0.5358538940959	G2
TCGA-B8-5553-01	2.87139027145946	2.70933475416317	7.01572836893711	4.38343473384818	4.0304331965552	3.75326221926786	2.27309808917849	0.461842837884073	G2
TCGA-A3-A8OV-01	2.45069659626438	0.594548549550354	4.62275468742086	1.23976462651095	0.604545816368711	2.06953032516231	1.2220007795287	0.501107892377292	G2
TCGA-BP-4161-01	3.48924748172709	2.56298724269714	7.34925822514088	4.0100636833447	3.87253329685012	3.4669141949685	3.16917139724051	0.680684422994482	G2
TCGA-B2-5641-01	2.57695742029086	2.64152290878943	5.98943878060666	5.50251837410448	4.58423495855471	4.04402684114702	3.38825843212235	0.754545489469189	G2
TCGA-CZ-5987-01	1.69327506788559	3.47590200570633	5.51277680127638	2.73391829159395	2.97089045731598	1.42255595595975	2.49738243573647	0.093695380233557	G2
TCGA-CJ-5677-01	1.28486943309603	0.61711037474476	6.61653561135615	2.15283240468942	1.65471048828597	1.83070153315044	0.984990296423065	0.372283512880528	G2
TCGA-CZ-5464-01	2.37601248772974	2.3419572914245	5.3775818952059	4.12520473602964	3.47292961038627	3.26479161982997	3.22241818351787	0.544089666548802	G2
TCGA-AK-3451-01	0.936138503423968	0.191815289706898	5.85763520436188	1.68108939002616	1.42894634476948	1.71953393883837	0.576377014607468	0.556208671739585	G2
TCGA-CZ-5457-01	3.08510167941277	0.73768676140986	7.47644001637626	2.7861153833763	2.27100726972262	3.033211537607	1.11942258264788	0.999134123186439	G2
TCGA-BP-4807-01	2.63781888059032	0.286408055460299	7.31271780715466	1.29912740841238	0.570948605173327	3.41429792853919	0.610889007854488	1.99909803370561	G2
TCGA-BP-4158-01	1.83547947787187	0.479747934366225	7.46065493149074	1.08562860437745	1.26849428004786	1.80533373383825	0.873104470124098	0.418567779299712	G2
TCGA-B8-A54I-01	2.18205660901025	1.42255595595975	5.33905541128163	2.4372810132262	2.05213762333518	2.23875629369042	1.69875188778468	0.438079891944708	G2
TCGA-CZ-5466-01	2.31051462961878	1.84149012761337	5.93805520575713	3.47343625904816	3.32649420470058	3.05609792428003	3.08430242591454	1.26333493599651	G2
TCGA-B4-5844-01	2.29645740737124	0.579276710828628	7.60693296301601	1.29466485609124	0.957023083053317	2.61600474407973	0.837539634379403	0.268314613175228	G2
TCGA-A3-3367-01	3.21364279007353	1.75463100024424	6.00653590981625	1.89902090957942	1.51485447093706	2.88553531932235	1.38945667816667	0.701415981316962	G2
TCGA-CW-5584-01	2.00557963969985	1.70500472169531	4.74631814158326	1.2800060783013	1.16201663259515	2.65809720535137	0.835519901386936	0.424492170889205	G2
TCGA-CJ-4640-01	3.04696245214101	2.26753579806873	7.68715519409079	4.63594008423949	3.87826431155691	4.08283881472489	2.8082820708894	0.834872989189161	G2
TCGA-BP-4331-01	2.71679340171893	1.37367604888649	7.07277788661894	3.33999248424772	2.91680145311222	2.85373621810487	1.72835591941434	1.01535483429346	G2
TCGA-B0-4945-01	2.97808577562313	1.39088775955001	4.2953336500183	2.13274133671738	1.21692042585688	2.63805066117062	1.41997028720838	0.380729448503549	G2
TCGA-BP-4765-01	2.27866874978499	0.882603924898026	6.74273923285585	1.63352420945583	0.836004895242093	2.48733198712778	0.897705111548611	1.3270549688024	G2
TCGA-B0-5104-01	2.32123543501606	1.00064906673933	4.4722473022496	1.42787430679269	1.0010095332332	1.78755783812825	0.836812856195608	0.462052318796433	G2
TCGA-CJ-4904-01	3.17769459558823	0.961993677420255	7.73719730844809	2.4347749914588	1.98699335699574	3.06141331846993	1.70827553905911	0.53655029553591	G2
TCGA-B2-A4SR-01	3.67036449429127	2.48222874611038	4.8013138875241	1.97100086060977	3.19493804160222	3.23886327149576	2.34434562454981	0.897317883631831	G2
TCGA-B0-5075-01	2.42312095379174	1.36669988859949	7.04242327648163	3.61512198382402	2.65338108996857	2.27244130094367	2.1369132095698	1.46639219805967	G2
TCGA-A3-3373-01	2.55343423373615	0.992188336253312	7.40703912464601	1.60928217991657	0.963548106438987	3.07459106387001	1.08705543454338	1.24610400988392	G2
TCGA-BP-4160-01	2.84540975959484	2.61558108656663	6.45621640266126	4.83940033403244	4.40292678058163	4.38080562566599	3.2933851995014	0.920903029224632	G2
TCGA-A3-3372-01	3.00313445422928	1.81364781591048	6.48443785573718	2.89884682872963	2.70774563973906	3.67577077569124	2.17478989304781	0.372729270659724	G2
TCGA-B8-A54J-01	3.28516544947906	2.29009996744018	4.85421013982951	3.82602978649974	3.92497398142082	2.65805149185651	2.61027484376722	0.360645202460216	G2
TCGA-B0-5113-01	3.61105431506248	3.00778753086355	6.61513522921897	3.5103923219649	2.95849007645737	3.53995285046879	2.56805643331895	1.40446719676309	G2
TCGA-CZ-5982-01	2.73467710842197	0.861240785259674	4.15422673600185	1.22298998550935	1.48031683062746	2.32725621558264	1.14489476425503	0.336511915512762	G2
TCGA-CZ-5986-01	4.17288749750302	1.31161936340684	4.53627674934492	2.10926025266994	0.370499103202345	2.93498820178348	1.48413813120167	0.644963754315762	G2
TCGA-BP-4340-01	2.3486006957875	1.8083026674308	7.32336196198594	1.84297883178833	1.69750695855478	1.73348450271555	1.85311739122355	0.550211157565391	G2
