# Supplementary material for: Multi-omics profiles refine L-dopa decarboxylase (DDC) as a reliable biomarker for prognosis and immune microenvironment of clear cell renal cell carcinoma
Source: Front Oncol. 2022 Dec 5;12:1079446. doi: 10.3389/fonc.2022.1079446 (PMC9760914; doi:10.3389/fonc.2022.1079446)
Supplement: Supplementary file 1 [file DataSheet_1.zip › raw data/OS.csv]

sampleID	time	Staus	RS	Label
TCGA-CJ-4639-01	8.84657534246575	0	5.85493319402227	High groups
TCGA-BP-4964-01	5.1013698630137	0	4.69071320316447	Low groups
TCGA-A3-A8OW-01	0.884931506849315	0	7.26922114101578	High groups
TCGA-BP-4983-01	3.87123287671233	0	2.63749432520631	Low groups
TCGA-B0-5698-01	9.94794520547945	0	7.37134104800584	High groups
TCGA-BP-5186-01	1.8986301369863	0	6.72923461377732	High groups
TCGA-BP-5001-01	3.22465753424658	0	7.05210500996017	High groups
TCGA-CZ-5461-01	0.904109589041096	1	5.81589815479328	High groups
TCGA-CZ-5456-01	6.63561643835616	0	4.52391944922743	Low groups
TCGA-B0-4706-01	0.178082191780822	1	3.71897529178599	Low groups
TCGA-A3-3328-01	3.79452054794521	0	0.0374525099396066	Low groups
TCGA-A3-3383-01	2.35890410958904	0	6.28649862029481	High groups
TCGA-B2-3924-01	2.99178082191781	0	6.21172933793777	High groups
TCGA-B0-4844-01	0.857534246575342	1	6.13880218432136	High groups
TCGA-B0-4718-01	4.87123287671233	0	2.58546735564101	Low groups
TCGA-CZ-5467-01	0.2	1	4.72377150982261	Low groups
TCGA-AK-3429-01	9.11780821917808	0	6.77166773201597	High groups
TCGA-CJ-5672-01	6	1	6.41206846815172	High groups
TCGA-B0-4819-01	0.501369863013699	1	1.32498337092454	Low groups
TCGA-BP-5187-01	1.11232876712329	0	4.98476249983112	Low groups
TCGA-AK-3460-01	6.87123287671233	0	5.59638955743547	High groups
TCGA-DV-A4W0-01	6.76712328767123	0	6.49689690783382	High groups
TCGA-B8-5550-01	4.04383561643836	0	6.86602889253595	High groups
TCGA-CJ-4876-01	5.35616438356164	0	6.70176527865858	High groups
TCGA-A3-3352-01	1.53698630136986	1	7.32428767568942	High groups
TCGA-BP-5182-01	3.19178082191781	0	5.42330587525338	Low groups
TCGA-CJ-5678-01	1.57260273972603	1	5.85571817010172	High groups
TCGA-B2-5639-01	2.74794520547945	1	6.31792809293132	High groups
TCGA-CJ-4884-01	4.81917808219178	0	6.47149476462899	High groups
TCGA-B0-4688-01	0.276712328767123	1	0.151079473028812	Low groups
TCGA-AK-3426-01	2.42465753424658	1	0.352532556672896	Low groups
TCGA-BP-4784-01	5.07945205479452	0	0.319039815562536	Low groups
TCGA-CW-6097-01	1.56438356164384	1	3.53171830997632	Low groups
TCGA-B0-4690-01	0.117808219178082	1	5.10146098729134	Low groups
TCGA-BP-4325-01	8.12054794520548	0	7.61089860209414	High groups
TCGA-CJ-4893-01	2.05479452054795	0	7.98013043578023	High groups
TCGA-BP-4799-01	3.1041095890411	1	1.36731514615237	Low groups
TCGA-B0-5711-01	10.9287671232877	0	6.26670222488456	High groups
TCGA-BP-4797-01	3.03287671232877	0	5.80481509018351	High groups
TCGA-T7-A92I-01	0.975342465753425	0	7.59145652152346	High groups
TCGA-CJ-4641-01	4.55068493150685	1	7.23261663113417	High groups
TCGA-CJ-5686-01	5.58356164383562	0	5.78597681090034	High groups
TCGA-B0-4834-01	5.72602739726027	1	0	Low groups
TCGA-A3-3325-01	3.20547945205479	1	6.34172428841598	High groups
TCGA-B0-5702-01	5.95068493150685	0	4.19115201793431	Low groups
TCGA-AK-3431-01	6.13972602739726	1	2.31263613351087	Low groups
TCGA-BP-4758-01	6.04931506849315	0	5.24252248100524	Low groups
TCGA-B0-4848-01	2.41917808219178	1	5.74669703974238	High groups
TCGA-CJ-4888-01	4.29315068493151	1	3.0040878502798	Low groups
TCGA-A3-3382-01	1.57260273972603	0	5.80367135115185	High groups
TCGA-B0-5081-01	0.991780821917808	1	2.72920469800247	Low groups
TCGA-BP-4159-01	7.12602739726027	1	5.02669384475607	Low groups
TCGA-CW-5588-01	5.52602739726027	0	4.86287288038046	Low groups
TCGA-CW-5591-01	6.22191780821918	0	6.39001586329837	High groups
TCGA-B0-5693-01	11.1616438356164	0	6.62992484257439	High groups
TCGA-BP-4804-01	3.9972602739726	0	5.53696673218613	Low groups
TCGA-B0-5710-01	6.65753424657534	0	4.81387864999012	Low groups
TCGA-CZ-4865-01	0.454794520547945	1	7.19642901732088	High groups
TCGA-BP-4334-01	1.76712328767123	1	0.240131118330748	Low groups
TCGA-CZ-5453-01	6.62739726027397	1	6.77717245032779	High groups
TCGA-AK-3461-01	6.07397260273973	0	6.73528793695831	High groups
TCGA-DV-5573-01	3.0958904109589	0	6.30176504621685	High groups
TCGA-B0-4813-01	0.0493150684931507	1	0.364908555088715	Low groups
TCGA-BP-4329-01	2.31506849315068	1	4.68480190975243	Low groups
TCGA-BP-4756-01	1.02465753424658	0	6.83882447954171	High groups
TCGA-BP-5169-01	0.528767123287671	0	2.86526559486377	Low groups
TCGA-B0-5696-01	7.14794520547945	0	6.67049763245363	High groups
TCGA-EU-5904-01	1.50958904109589	0	6.64574344264555	High groups
TCGA-CZ-4862-01	8.96164383561644	0	5.9432790483861	High groups
TCGA-CZ-5458-01	7.64109589041096	0	6.1402264984599	High groups
TCGA-3Z-A93Z-01	1.05479452054795	0	6.32332683079973	High groups
TCGA-CZ-5462-01	0.852054794520548	1	7.61321337625946	High groups
TCGA-B0-5694-01	1.31506849315068	1	6.45850012391435	High groups
TCGA-BP-4782-01	0.96986301369863	0	6.63794491589987	High groups
TCGA-CJ-4643-01	4.91232876712329	0	6.48784324873878	High groups
TCGA-B2-4101-01	1.77534246575342	0	4.7905791791753	Low groups
TCGA-B2-5636-01	2.51780821917808	0	0.556993384862488	Low groups
TCGA-CZ-4857-01	3.92328767123288	1	4.66652369711651	Low groups
TCGA-EU-5906-01	0.564383561643836	0	7.00367981093326	High groups
TCGA-AK-3433-01	9.33972602739726	0	0.100170319756977	Low groups
TCGA-B2-5635-01	2.06849315068493	0	4.19458877640411	Low groups
TCGA-CJ-4891-01	2.24383561643836	1	1.50502708609972	Low groups
TCGA-B2-3923-01	2.71780821917808	0	0.158509381870237	Low groups
TCGA-A3-3317-01	4.08493150684932	0	6.26151953239135	High groups
TCGA-B0-4816-01	3.75616438356164	1	4.85563595453816	Low groups
TCGA-B0-4828-01	0.841095890410959	1	5.55748055049262	Low groups
TCGA-CJ-4869-01	6.9972602739726	0	5.04310823634359	Low groups
TCGA-MM-A563-01	1.61917808219178	0	5.35436752600632	Low groups
TCGA-CJ-5675-01	10.7835616438356	0	6.48574882137778	High groups
TCGA-EU-5907-01	0.347945205479452	0	7.50917405309903	High groups
TCGA-B2-5633-01	2.63835616438356	0	4.99309161142189	Low groups
TCGA-CZ-4854-01	3.84657534246575	1	5.18947668909787	Low groups
TCGA-BP-4759-01	6.4986301369863	0	3.88553531932235	Low groups
TCGA-CJ-4874-01	6.25479452054795	0	7.15910640476731	High groups
TCGA-CZ-4861-01	1.22191780821918	1	4.62871527975303	Low groups
TCGA-B0-5102-01	7.57260273972603	1	6.38090257260116	High groups
TCGA-DV-5569-01	0.972602739726027	0	5.7934797605267	High groups
TCGA-B8-4622-01	4.17808219178082	0	6.76486628426181	High groups
TCGA-CZ-5460-01	7.87123287671233	0	5.28545030789547	Low groups
TCGA-CJ-4871-01	6.63835616438356	0	6.16822683197635	High groups
TCGA-A3-3378-01	1.72602739726027	0	3.69002591681544	Low groups
TCGA-BP-5189-01	2.25205479452055	1	5.30324740029669	Low groups
TCGA-A3-A6NJ-01	1.28219178082192	0	6.59202491155606	High groups
TCGA-A3-3385-01	5.46027397260274	0	7.2685317078302	High groups
TCGA-B0-5700-01	4.9041095890411	0	6.9366685591438	High groups
TCGA-CJ-6032-01	9.96986301369863	0	8.5130449667034	High groups
TCGA-B0-4846-01	3.28767123287671	1	4.96370992985373	Low groups
TCGA-CJ-4644-01	0.920547945205479	1	8.19592137286142	High groups
TCGA-B8-5163-01	2.25205479452055	0	3.26336498556985	Low groups
TCGA-A3-3329-01	4.44931506849315	0	6.85482101970821	High groups
TCGA-CZ-4860-01	0.564383561643836	1	2.61887292602022	Low groups
TCGA-CJ-6030-01	6.2986301369863	1	5.53541847242831	Low groups
TCGA-AK-3440-01	7.84931506849315	0	0.141825129700028	Low groups
TCGA-BP-4977-01	1.24383561643836	0	4.0907264270582	Low groups
TCGA-BP-4353-01	1.02739726027397	1	5.76000266243842	High groups
TCGA-A3-3363-01	0.873972602739726	0	4.99208407579386	Low groups
TCGA-CZ-4864-01	7.75342465753425	1	6.17121483525028	High groups
TCGA-CJ-5689-01	4.43835616438356	1	5.6942561897441	High groups
TCGA-CJ-5680-01	2.1041095890411	1	5.77063614533832	High groups
TCGA-B0-4852-01	3.07123287671233	1	6.54475892584736	High groups
TCGA-B8-A54D-01	2.27397260273973	0	5.71378653023886	High groups
TCGA-BP-4326-01	4.45205479452055	1	1.11416709954703	Low groups
TCGA-B0-5705-01	12.4301369863014	0	7.18171381694665	High groups
TCGA-A3-3349-01	3.79452054794521	0	4.62982869757543	Low groups
TCGA-A3-3343-01	2.58904109589041	0	6.36409962708563	High groups
TCGA-BP-5008-01	2.93424657534247	0	5.1950995153462	Low groups
TCGA-A3-3313-01	2.01369863013699	1	3.89208982581218	Low groups
TCGA-B0-5097-01	1.82191780821918	0	2.32898003740385	Low groups
TCGA-CZ-5463-01	1.81369863013699	0	6.21146977929966	High groups
TCGA-BP-4173-01	5.18630136986301	0	4.30650286329321	Low groups
TCGA-B2-4098-01	0.13972602739726	1	0.821465323805825	Low groups
TCGA-MW-A4EC-01	1.36438356164384	0	6.73647364145837	High groups
TCGA-B8-4146-01	1.4	0	6.59337767625102	High groups
TCGA-6D-AA2E-01	0.991780821917808	0	4.49155170188551	Low groups
TCGA-B0-4824-01	4.53972602739726	1	7.16857484888005	High groups
TCGA-B0-4837-01	3.77534246575342	1	1.02005765234125	Low groups
TCGA-BP-5192-01	1.95616438356164	0	7.09743698016768	High groups
TCGA-AK-3454-01	2.39452054794521	0	1.82733127061226	Low groups
TCGA-CJ-4907-01	4.10684931506849	0	6.37080072583421	High groups
TCGA-B0-4815-01	4.35068493150685	1	3.82612133548582	Low groups
TCGA-CJ-6027-01	9.9041095890411	1	3.4350818130318	Low groups
TCGA-A3-3311-01	3.26301369863014	1	5.7954059172104	High groups
TCGA-BP-4351-01	2.65753424657534	0	6.50112222700474	High groups
TCGA-CW-6090-01	6.99178082191781	0	0.429749850800216	Low groups
TCGA-BP-4166-01	0.0356164383561644	0	4.89085522007739	Low groups
TCGA-B0-4841-01	0.558904109589041	1	3.00789514648652	Low groups
TCGA-BP-4165-01	8.32054794520548	0	5.72561574672249	High groups
TCGA-CW-5583-01	6.81917808219178	0	7.03542596542984	High groups
TCGA-BP-4993-01	0.484931506849315	0	5.52014877060657	Low groups
TCGA-CJ-4887-01	2.55342465753425	1	7.30366478005415	High groups
TCGA-BP-4965-01	5.12602739726027	0	6.54904994796911	High groups
TCGA-AK-3456-01	3.13150684931507	0	4.68314060089967	Low groups
TCGA-CZ-4863-01	5.28219178082192	0	6.43624347509714	High groups
TCGA-BP-4974-01	0.578082191780822	1	5.70563515180435	High groups
TCGA-B0-4707-01	1.64383561643836	1	2.93430890463042	Low groups
TCGA-A3-3331-01	4.06849315068493	0	8.47087765096894	High groups
TCGA-BP-4766-01	4.00547945205479	0	8.00474069796575	High groups
TCGA-AK-3458-01	3.2	0	6.47512056066736	High groups
TCGA-CJ-4912-01	4.53972602739726	0	3.27450022675765	Low groups
TCGA-A3-A6NI-01	2.78904109589041	0	5.71445709742332	High groups
TCGA-BP-4774-01	5.16438356164384	0	5.94100064093594	High groups
TCGA-BP-4330-01	5.17260273972603	0	5.8875423295348	High groups
TCGA-CZ-5468-01	0.161643835616438	1	5.98384411483676	High groups
TCGA-BP-4762-01	3.67945205479452	1	5.5365782689276	Low groups
TCGA-B0-4838-01	2.28493150684932	1	6.9401268056046	High groups
TCGA-CJ-4894-01	2.3041095890411	1	5.91084297013899	High groups
TCGA-B0-5709-01	10.8876712328767	0	6.04045850510182	High groups
TCGA-CJ-4895-01	3.28767123287671	1	5.15701136236049	Low groups
TCGA-CJ-4885-01	9.45479452054795	0	5.87447977414697	High groups
TCGA-B4-5838-01	0.454794520547945	0	7.40710967530208	High groups
TCGA-B0-4836-01	3.39178082191781	1	3.15943543578747	Low groups
TCGA-B0-5119-01	4.25205479452055	0	6.92564107314936	High groups
TCGA-BP-4343-01	5.23835616438356	1	3.90575522887353	Low groups
TCGA-A3-3316-01	4.09041095890411	0	5.45353733300597	Low groups
TCGA-B0-5088-01	1.54246575342466	1	5.76203249373605	High groups
TCGA-A3-3324-01	3.24931506849315	0	5.96849630897794	High groups
TCGA-CJ-6031-01	5.22191780821918	0	3.18394696002989	Low groups
TCGA-B0-4701-01	0.652054794520548	1	3.97683101520895	Low groups
TCGA-AK-3443-01	3.8986301369863	0	0.0170667241898334	Low groups
TCGA-B0-5108-01	4.88219178082192	0	3.83202920246923	Low groups
TCGA-B0-5109-01	1.60821917808219	1	1.44615034012909	Low groups
TCGA-BP-4991-01	3.87123287671233	0	4.47108988979455	Low groups
TCGA-A3-3359-01	6.86027397260274	0	7.23489788456424	High groups
TCGA-A3-3357-01	7.36438356164384	0	6.10649908096536	High groups
TCGA-CZ-4859-01	4.8958904109589	0	8.01616422291265	High groups
TCGA-BP-4961-01	5.3013698630137	0	6.10031541980122	High groups
TCGA-A3-A8OU-01	0	0	6.0575412500836	High groups
TCGA-BP-4174-01	5.14794520547945	0	7.97118427240468	High groups
TCGA-CJ-4903-01	4.27397260273973	0	7.00313332956947	High groups
TCGA-B8-5159-01	1.97808219178082	0	7.43781198400991	High groups
TCGA-BP-4763-01	3.47945205479452	1	5.72383429628468	High groups
TCGA-BP-4795-01	1.6986301369863	0	0.228356954201048	Low groups
TCGA-BP-4346-01	4.09041095890411	1	7.24402316187563	High groups
TCGA-BP-5190-01	2.76986301369863	0	6.88946624142437	High groups
TCGA-B0-4810-01	1.30958904109589	1	4.52042853476565	Low groups
TCGA-BP-4803-01	0.558904109589041	0	5.03535557868851	Low groups
TCGA-BP-4164-01	2.71780821917808	1	6.54813603191636	High groups
TCGA-BP-4338-01	7.83287671232877	0	5.33982862946644	Low groups
TCGA-A3-A6NL-01	1.88767123287671	0	5.2867333231002	Low groups
TCGA-CZ-5451-01	5.28493150684931	0	7.15355101840132	High groups
TCGA-B8-4619-01	1.43287671232877	0	0.0788830465219891	Low groups
TCGA-BP-4982-01	2.77808219178082	0	6.45992172380849	High groups
TCGA-BP-4998-01	2.55342465753425	0	5.08714880874254	Low groups
TCGA-A3-3326-01	3.11506849315069	0	6.37350901551801	High groups
TCGA-CJ-4870-01	4.1041095890411	0	5.75298402687583	High groups
TCGA-BP-5185-01	3.1013698630137	0	4.46025109894385	Low groups
TCGA-B8-5546-01	1.38356164383562	0	5.74698450599195	High groups
TCGA-BP-4781-01	5.6986301369863	0	5.69240766890182	High groups
TCGA-BP-4335-01	1.3013698630137	1	5.20716273193193	Low groups
TCGA-BP-4968-01	4.78356164383562	0	5.87231904855936	High groups
TCGA-CJ-4636-01	5.27123287671233	0	5.33970038230733	Low groups
TCGA-BP-4176-01	5.35616438356164	0	5.85687118563191	High groups
TCGA-BP-4170-01	6.41917808219178	1	7.02622352996319	High groups
TCGA-A3-3362-01	4.27123287671233	0	7.0782639767829	High groups
TCGA-BP-5000-01	1.54246575342466	0	5.09754337939513	Low groups
TCGA-CJ-4908-01	4.19452054794521	0	4.71810402795921	Low groups
TCGA-B0-5713-01	7.62191780821918	0	8.089347721022	High groups
TCGA-B0-4845-01	5.44109589041096	1	5.39894886064347	Low groups
TCGA-CJ-4873-01	6.18904109589041	0	2.08222569912752	Low groups
TCGA-B0-4713-01	0.553424657534247	1	6.42752572285999	High groups
TCGA-B0-4714-01	0.271232876712329	1	5.82792569882786	High groups
TCGA-BP-5184-01	3.1041095890411	0	6.88640748026388	High groups
TCGA-BP-4787-01	1.31506849315068	1	7.16618216778064	High groups
TCGA-CZ-5985-01	5.47123287671233	0	6.67306733983998	High groups
TCGA-B0-5399-01	3.86575342465753	0	6.16809642938357	High groups
TCGA-AK-3465-01	1.01095890410959	0	3.17672169288105	Low groups
TCGA-CZ-5469-01	2.59178082191781	1	2.21924597851919	Low groups
TCGA-BP-4798-01	0.915068493150685	1	1.4004286303647	Low groups
TCGA-BP-4971-01	4.07397260273973	0	1.92622719452821	Low groups
TCGA-CZ-5459-01	4.61095890410959	0	5.12162883048862	Low groups
TCGA-B0-4710-01	4.80821917808219	0	6.67353098439405	High groups
TCGA-B8-4148-01	4.16438356164384	0	7.51429429997757	High groups
TCGA-BP-4337-01	0.00547945205479452	1	6.57598843553816	High groups
TCGA-BP-5175-01	2.55342465753425	0	5.18876487590506	Low groups
TCGA-BP-4973-01	3.79178082191781	0	6.70699185386945	High groups
TCGA-B0-4839-01	4.49041095890411	1	4.4271770546821	Low groups
TCGA-BP-4969-01	4.91506849315068	0	7.30532488355918	High groups
TCGA-B0-4811-01	3.88219178082192	1	5.04242546536971	Low groups
TCGA-CW-5580-01	5.38082191780822	1	5.40256870499893	Low groups
TCGA-B0-4827-01	2.42465753424658	1	4.90621236954369	Low groups
TCGA-CJ-5681-01	1.51232876712329	1	8.18403526145904	High groups
TCGA-CW-5590-01	2.94520547945205	1	5.83415245257344	High groups
TCGA-CJ-4916-01	3.76164383561644	0	4.90157168504898	Low groups
TCGA-BP-5004-01	3.08493150684932	0	6.31874163259324	High groups
TCGA-BP-4345-01	4.15342465753425	0	1.68934389457229	Low groups
TCGA-B8-5551-01	0.0438356164383562	0	1.82647730410551	Low groups
TCGA-BP-4987-01	3.07945205479452	0	6.26709191005197	High groups
TCGA-CJ-4872-01	3.93150684931507	0	3.49290427766436	Low groups
TCGA-BP-4777-01	4.74246575342466	0	6.68428155337961	High groups
TCGA-CW-5581-01	7.66849315068493	0	6.84483629926483	High groups
TCGA-B0-5095-01	0.671232876712329	1	3.47754781591381	Low groups
TCGA-BP-4177-01	4.57534246575342	0	2.1684173991813	Low groups
TCGA-DV-5574-01	5.52328767123288	0	4.89303693665609	Low groups
TCGA-B4-5378-01	0.479452054794521	0	1.18732435735201	Low groups
TCGA-B0-5706-01	8.78082191780822	0	2.67317195559169	Low groups
TCGA-B8-A7U6-01	1.35616438356164	0	5.91933293092871	High groups
TCGA-A3-3358-01	3.58082191780822	0	4.91427748664432	Low groups
TCGA-A3-3308-01	0.0438356164383562	0	3.73528387465164	Low groups
TCGA-B0-5402-01	3.53424657534247	0	6.9969118093566	High groups
TCGA-CZ-5454-01	1.97808219178082	1	5.34277872697461	Low groups
TCGA-BP-4995-01	3.75616438356164	0	4.28022142088179	Low groups
TCGA-B8-A54F-01	1.42191780821918	0	2.24348629552317	Low groups
TCGA-B0-4847-01	2.17260273972603	1	4.32566703933351	Low groups
TCGA-BP-4162-01	8.42191780821918	0	7.69692650444269	High groups
TCGA-B0-4712-01	3.66301369863014	1	3.43492174035228	Low groups
TCGA-DV-A4VX-01	4.45479452054794	1	6.82245483711117	High groups
TCGA-BP-5177-01	0.802739726027397	0	5.26923891037867	Low groups
TCGA-CW-6093-01	8.61917808219178	0	5.47073207448885	Low groups
TCGA-B0-4818-01	1.3972602739726	1	6.97820249528258	High groups
TCGA-CJ-4634-01	9.58356164383562	0	7.29313041973173	High groups
TCGA-AK-3450-01	4.87397260273973	0	7.35762149862006	High groups
TCGA-BP-5009-01	2.99178082191781	1	3.60934128617222	Low groups
TCGA-B8-A54E-01	2.49041095890411	0	7.72193652927761	High groups
TCGA-BP-5174-01	6.18356164383562	0	6.77018285932971	High groups
TCGA-BP-5191-01	2.64931506849315	0	4.34709867062227	Low groups
TCGA-B0-4814-01	0.46027397260274	1	5.17388297109334	Low groups
TCGA-B0-5116-01	3.49041095890411	0	4.85196886391243	Low groups
TCGA-B0-5084-01	0.608219178082192	1	1.98688417082727	Low groups
TCGA-B8-A54H-01	0.701369863013699	0	8.14032058464356	High groups
TCGA-B8-4621-01	2.15890410958904	0	5.97128832954454	High groups
TCGA-BP-4790-01	3.04383561643836	1	4.65890837894088	Low groups
TCGA-A3-3335-01	5.16712328767123	0	4.98253731439927	Low groups
TCGA-CW-5587-01	6.0986301369863	0	7.31855636667935	High groups
TCGA-BP-4999-01	3.46849315068493	0	5.32278984775126	Low groups
TCGA-CJ-5671-01	10.9232876712329	0	3.89238131076257	Low groups
TCGA-B0-4696-01	2.37260273972603	1	0.0443241688122014	Low groups
TCGA-B8-5158-01	3.33698630136986	0	7.12988161118722	High groups
TCGA-DV-5568-01	1.01369863013699	0	4.59847835810947	Low groups
TCGA-CZ-4856-01	0.0493150684931507	0	6.51636978696088	High groups
TCGA-CJ-4878-01	5.98904109589041	0	6.7726537199909	High groups
TCGA-BP-4761-01	0.498630136986301	0	0.519642542508155	Low groups
TCGA-G6-A8L6-01	0.857534246575342	1	3.00588499669464	Low groups
TCGA-AK-3425-01	9.15890410958904	0	5.46112906517988	Low groups
TCGA-B8-5165-01	2.01917808219178	0	6.73134075615151	High groups
TCGA-B8-A8YJ-01	1.18082191780822	0	4.6493567853695	Low groups
TCGA-CJ-4918-01	0.254794520547945	1	4.38786568673731	Low groups
TCGA-B0-5115-01	4.39452054794521	0	5.57462531357982	High groups
TCGA-G6-A8L8-01	2.98904109589041	1	5.68063379412182	High groups
TCGA-BP-4985-01	2.60821917808219	1	0.53047032539919	Low groups
TCGA-CW-6087-01	0.112328767123288	1	0.6992851001996	Low groups
TCGA-BP-5168-01	4.00821917808219	1	6.52334867232961	High groups
TCGA-A3-3323-01	3.03013698630137	0	4.013140632494	Low groups
TCGA-AK-3445-01	6.55342465753425	0	3.09582317468877	Low groups
TCGA-MM-A84U-01	1.91780821917808	0	3.33572620001832	Low groups
TCGA-B2-4099-01	2.66301369863014	0	7.20411234318566	High groups
TCGA-BP-5201-01	2.60547945205479	0	6.83725073342404	High groups
TCGA-B0-4843-01	0.876712328767123	1	2.02467428041162	Low groups
TCGA-B0-5085-01	2.10958904109589	1	5.73851115473719	High groups
TCGA-BP-4801-01	3.07945205479452	0	5.87100577493316	High groups
TCGA-BP-5198-01	1.65205479452055	0	4.59374218255796	Low groups
TCGA-BP-4354-01	2.83287671232877	1	0.876723206515167	Low groups
TCGA-BP-4760-01	6.46849315068493	0	0.315102453077668	Low groups
TCGA-DV-5576-01	1.99178082191781	1	4.9848672907307	Low groups
TCGA-BP-4789-01	4.07945205479452	0	5.76469912033047	High groups
TCGA-AK-3428-01	10.213698630137	0	5.51145538843961	Low groups
TCGA-CJ-4900-01	4.6958904109589	1	5.00501366026333	Low groups
TCGA-A3-3380-01	1.55342465753425	0	6.81945615713721	High groups
TCGA-B0-5697-01	7.20547945205479	0	4.78164297855849	Low groups
TCGA-B0-5100-01	5.24109589041096	1	0.389676936951962	Low groups
TCGA-B8-4154-01	3.78082191780822	0	8.01771316965632	High groups
TCGA-A3-3320-01	4.13150684931507	0	6.95894704651095	High groups
TCGA-BP-4163-01	7.77808219178082	0	4.31410917848299	Low groups
TCGA-BP-5196-01	2.78904109589041	0	2.39941721984508	Low groups
TCGA-A3-A8CQ-01	0.00821917808219178	0	7.72227679495632	High groups
TCGA-CJ-5676-01	11.1424657534247	0	4.53861886290257	Low groups
TCGA-BP-4347-01	3.74520547945205	0	6.09204460128382	High groups
TCGA-CJ-4905-01	4.0986301369863	0	5.64747857367641	High groups
TCGA-BP-4962-01	4.89041095890411	0	6.93396913607284	High groups
TCGA-B0-5712-01	7.45753424657534	0	7.70431314382217	High groups
TCGA-A3-3351-01	2.49315068493151	0	4.94887646561815	Low groups
TCGA-BP-4355-01	2.61095890410959	1	4.75129767527891	Low groups
TCGA-AK-3455-01	1.87123287671233	1	6.94602196908457	High groups
TCGA-BP-4332-01	3.1041095890411	0	5.26575942596083	Low groups
TCGA-B0-4703-01	0.498630136986301	1	0.156137697888986	Low groups
TCGA-CZ-5984-01	5.66301369863014	0	6.97907530471795	High groups
TCGA-B0-5077-01	3.60821917808219	1	7.16100789408268	High groups
TCGA-B2-4102-01	2.60821917808219	0	6.4832160072976	High groups
TCGA-B0-5110-01	5.5041095890411	0	6.14406676957204	High groups
TCGA-B0-5692-01	10.8054794520548	0	5.40206383797121	Low groups
TCGA-BP-5007-01	3.12328767123288	0	5.5706481135798	Low groups
TCGA-B8-4620-01	2.12876712328767	0	0.325386414659774	Low groups
TCGA-B0-5695-01	5.89041095890411	0	5.88753258167766	High groups
TCGA-G6-A5PC-01	0.663013698630137	1	3.74872956650074	Low groups
TCGA-DV-5575-01	4.73698630136986	0	5.43639174052112	Low groups
TCGA-CJ-4868-01	1.76986301369863	1	3.02695936656456	Low groups
TCGA-BP-5181-01	4.0958904109589	0	7.13361797921803	High groups
TCGA-B0-5120-01	3.2027397260274	0	2.01667459546527	Low groups
TCGA-CZ-5988-01	1.8986301369863	0	2.47155166563934	Low groups
TCGA-BP-4963-01	5.02465753424658	0	7.59904026842472	High groups
TCGA-CJ-4882-01	5.15890410958904	0	1.71725417593877	Low groups
TCGA-CW-5589-01	6.51506849315069	0	6.77020004186277	High groups
TCGA-CZ-5455-01	1.53698630136986	1	6.31898018389886	High groups
TCGA-BP-4970-01	1.18630136986301	0	4.83806430212976	Low groups
TCGA-B0-4698-01	0.115068493150685	1	0.0487941802608049	Low groups
TCGA-DV-5565-01	3.64109589041096	0	4.86090818689524	Low groups
TCGA-B0-5099-01	1.32876712328767	1	6.98473971819355	High groups
TCGA-B8-4153-01	2.08767123287671	0	4.69842408651736	Low groups
TCGA-A3-3370-01	6.23013698630137	0	6.09936674811717	High groups
TCGA-DV-5566-01	3.83013698630137	0	7.56136967329029	High groups
TCGA-AK-3434-01	5.71780821917808	0	6.18772024752482	High groups
TCGA-B0-5812-01	10.5041095890411	0	5.27388509480598	Low groups
TCGA-A3-3322-01	4.04931506849315	0	6.54405256226258	High groups
TCGA-B0-4693-01	0.210958904109589	1	5.8413794193264	High groups
TCGA-CZ-5989-01	5.21917808219178	0	6.50433277805073	High groups
TCGA-A3-3319-01	3.0958904109589	0	6.61254417689709	High groups
TCGA-G6-A8L7-01	5.84383561643836	0	2.75770601748134	Low groups
TCGA-BP-5180-01	6.2	0	6.89399919570686	High groups
TCGA-B0-4842-01	4.72328767123288	1	2.88705729375498	Low groups
TCGA-CZ-5452-01	4.9013698630137	0	6.59054363742666	High groups
TCGA-B0-5707-01	10.2575342465753	0	3.54920092727081	Low groups
TCGA-BP-5183-01	3.53698630136986	0	7.24845513960911	High groups
TCGA-B0-5691-01	9.4	0	7.42645095099962	High groups
TCGA-BP-4344-01	4.56438356164384	0	4.99128600710011	Low groups
TCGA-B0-5098-01	4.33972602739726	1	0.946206829037528	Low groups
TCGA-A3-3307-01	3.93424657534247	0	7.24550136726499	High groups
TCGA-BP-4981-01	3.00547945205479	1	4.82812886598236	Low groups
TCGA-B4-5836-01	0.386301369863014	0	6.25780644640025	High groups
TCGA-CZ-4853-01	2.12054794520548	0	7.37189161982901	High groups
TCGA-B0-4823-01	1.24383561643836	1	5.40014168051119	Low groups
TCGA-CJ-4635-01	3.87945205479452	0	6.14632122627566	High groups
TCGA-A3-A8OX-01	0	0	6.2319833752522	High groups
TCGA-B0-4821-01	3.36986301369863	1	0.953227983658649	Low groups
TCGA-BP-5006-01	2.3013698630137	0	6.65277901972117	High groups
TCGA-BP-4976-01	4.47123287671233	0	6.91553404652163	High groups
TCGA-BP-4959-01	7.28767123287671	0	7.52768108019298	High groups
TCGA-CJ-4901-01	3.97260273972603	0	2.22755626105045	Low groups
TCGA-BP-4327-01	0.298630136986301	1	5.58192363164004	High groups
TCGA-CJ-4923-01	1.56712328767123	1	3.02906410969844	Low groups
TCGA-CJ-4902-01	4.16438356164384	0	4.70973727261346	Low groups
TCGA-CJ-4886-01	5.34794520547945	0	6.25189705188408	High groups
TCGA-B8-5549-01	0.531506849315069	0	5.7043546478447	High groups
TCGA-BP-5173-01	0.16986301369863	1	6.88063410446041	High groups
TCGA-CJ-4881-01	5.51780821917808	0	4.56663252282629	Low groups
TCGA-BP-5178-01	5.23835616438356	1	4.95991386124894	Low groups
TCGA-BP-4992-01	1.37260273972603	0	2.36507658712317	Low groups
TCGA-CW-6088-01	8.82739726027397	0	6.82749514386752	High groups
TCGA-B4-5377-01	1	0	7.98214367396343	High groups
TCGA-BP-5170-01	6.60821917808219	0	1.24738070434193	Low groups
TCGA-A3-3306-01	3.06849315068493	0	6.06833116130602	High groups
TCGA-B8-A54G-01	0.145205479452055	0	6.90698917640151	High groups
TCGA-BP-4967-01	0.561643835616438	0	6.04309073343139	High groups
TCGA-B4-5843-01	0.0301369863013699	0	7.04065576016547	High groups
TCGA-BP-5200-01	2.91232876712329	0	6.55140065893497	High groups
TCGA-BP-4349-01	1.01917808219178	0	5.56914471607665	Low groups
TCGA-BP-4989-01	0.323287671232877	0	3.33745420960853	Low groups
TCGA-AK-3436-01	9.12602739726027	0	6.4793502202425	High groups
TCGA-CJ-4897-01	9.15342465753425	0	7.69137503536694	High groups
TCGA-BP-4975-01	3.92602739726027	0	6.54244379253578	High groups
TCGA-BP-5010-01	2.40547945205479	1	3.7010499600394	Low groups
TCGA-CJ-4875-01	9.73698630136986	1	4.5328841997864	Low groups
TCGA-BP-4769-01	5.13972602739726	0	0.133300476229777	Low groups
TCGA-CJ-5682-01	10.2356164383562	0	4.27610951286147	Low groups
TCGA-B0-4849-01	0.189041095890411	1	5.54685434160678	Low groups
TCGA-B0-5094-01	0.912328767123288	1	4.42104147789145	Low groups
TCGA-CJ-4920-01	0.380821917808219	1	4.38677646482112	Low groups
TCGA-BP-5176-01	4.35616438356164	1	6.3929424552159	High groups
TCGA-A3-3387-01	1.69041095890411	0	4.43107465816028	Low groups
TCGA-CJ-5679-01	1.86027397260274	1	8.11569811318617	High groups
TCGA-GK-A6C7-01	0.167123287671233	0	7.40443143141268	High groups
TCGA-BP-5195-01	2.05205479452055	0	4.12206801841604	Low groups
TCGA-B0-5121-01	4.06849315068493	0	4.08708938949686	Low groups
TCGA-B0-4694-01	0.29041095890411	1	6.37618791556181	High groups
TCGA-B0-5703-01	6.15342465753425	0	6.09342073369166	High groups
TCGA-B8-4151-01	3.55890410958904	0	7.66465420711132	High groups
TCGA-BP-4341-01	4.35342465753425	1	5.43819968560709	Low groups
TCGA-CJ-4899-01	4.18630136986301	0	5.52196469876831	Low groups
TCGA-BP-5202-01	0.0794520547945206	0	6.82613277870062	High groups
TCGA-B0-5117-01	4.40547945205479	0	0.309409049240119	Low groups
TCGA-CJ-6028-01	4.45205479452055	1	5.31563143703821	Low groups
TCGA-BP-4994-01	3.58356164383562	0	3.62865696194713	Low groups
TCGA-CZ-5465-01	7.02465753424658	1	5.94050036450582	High groups
TCGA-CJ-5683-01	5.17534246575342	0	6.89420175863812	High groups
TCGA-BP-5199-01	3.71232876712329	0	2.33047235203486	Low groups
TCGA-B0-5107-01	2.53972602739726	1	3.40958101990255	Low groups
TCGA-DV-5567-01	5.49041095890411	0	0.4736310765512	Low groups
TCGA-BP-4167-01	7.44657534246575	0	3.73498052343589	Low groups
TCGA-B8-A54K-01	1.28493150684932	0	0.459641449928612	Low groups
TCGA-CJ-5684-01	6.11232876712329	0	6.78464138837734	High groups
TCGA-AK-3427-01	9.81643835616438	0	0.287117635788181	Low groups
TCGA-A3-A6NN-01	0.00821917808219178	0	6.65576253748439	High groups
TCGA-A3-3374-01	3.6	0	0.0299828662157143	Low groups
TCGA-B0-5096-01	0.186301369863014	1	0.16658691407045	Low groups
TCGA-B0-5083-01	2.86301369863014	1	0.594644089104767	Low groups
TCGA-A3-3346-01	0.375342465753425	1	4.63099948230959	Low groups
TCGA-B0-5400-01	4.74794520547945	0	3.53193036003437	Low groups
TCGA-B0-4697-01	1.58356164383562	1	0.28581647180462	Low groups
TCGA-B8-5164-01	0.0712328767123288	0	5.94517224469019	High groups
TCGA-CW-5585-01	7.14794520547945	0	7.88925327622122	High groups
TCGA-CJ-6033-01	0.613698630136986	1	4.63156414816288	Low groups
TCGA-B4-5832-01	0.424657534246575	0	6.86560708750375	High groups
TCGA-B4-5835-01	0.0438356164383562	0	5.72239498092064	High groups
TCGA-B0-5080-01	0.936986301369863	1	1.85790139596394	Low groups
TCGA-AS-3777-01	3.39178082191781	0	2.70911414847121	Low groups
TCGA-B0-5699-01	10.5232876712329	0	7.02112434003561	High groups
TCGA-EU-5905-01	0.326027397260274	0	4.14826709019123	Low groups
TCGA-CJ-4889-01	5.33150684931507	0	4.77540879963696	Low groups
TCGA-CJ-4892-01	4.16712328767123	0	6.37782999693019	High groups
TCGA-B0-5092-01	1.25753424657534	1	4.86908175369993	Low groups
TCGA-DV-A4VZ-01	1	0	0.0563060603318765	Low groups
TCGA-AS-3778-01	0.117808219178082	0	6.00719998738927	High groups
TCGA-BP-4768-01	1.0958904109589	0	5.69112932720048	High groups
TCGA-BP-5194-01	1.11780821917808	0	5.47108338485376	Low groups
TCGA-B8-5162-01	0.0986301369863014	0	1.12366619645382	Low groups
TCGA-BP-4986-01	2.15068493150685	0	3.00988458893184	Low groups
TCGA-CZ-4866-01	8.95068493150685	0	5.57283511169422	High groups
TCGA-BP-4775-01	5.04931506849315	0	7.75933229742882	High groups
TCGA-B8-5553-01	1.19178082191781	0	6.79332498452857	High groups
TCGA-A3-A8OV-01	0.931506849315068	0	7.32421835778734	High groups
TCGA-CJ-4642-01	8.78082191780822	0	4.18679369414313	Low groups
TCGA-CJ-4890-01	9.64109589041096	0	4.56131391535141	Low groups
TCGA-BP-4161-01	7.52328767123288	0	6.85211123106675	High groups
TCGA-B2-5641-01	1.7972602739726	0	6.21820188149739	High groups
TCGA-A3-3347-01	4.41095890410959	1	5.26704882504084	Low groups
TCGA-CZ-5987-01	1.21917808219178	1	5.90240647052652	High groups
TCGA-B0-5690-01	9.29315068493151	0	5.20555282091039	Low groups
TCGA-CZ-4858-01	5.76712328767123	1	0.338110596266224	Low groups
TCGA-CJ-5677-01	2.14246575342466	1	6.11765764513618	High groups
TCGA-BP-4988-01	2.26849315068493	1	1.6140030448649	Low groups
TCGA-CZ-5464-01	5.83013698630137	0	6.75702591421032	High groups
TCGA-BP-4972-01	4.11506849315068	0	5.46624208898617	Low groups
TCGA-AK-3451-01	7.85753424657534	0	5.63796664501286	High groups
TCGA-CZ-5457-01	7.54520547945206	0	6.73370276904828	High groups
TCGA-BP-4807-01	0.578082191780822	0	6.04078724855947	High groups
TCGA-BP-4770-01	0.901369863013699	1	0.469573445304352	Low groups
TCGA-BP-4158-01	9.25205479452055	0	6.23041439021672	High groups
TCGA-B8-A54I-01	0.410958904109589	0	5.71599218189252	High groups
TCGA-BP-4771-01	0.443835616438356	1	4.31883019033295	Low groups
TCGA-CZ-5466-01	1.87671232876712	0	7.28876458605301	High groups
TCGA-BP-4776-01	1.12602739726027	0	4.83639883273273	Low groups
TCGA-B0-4691-01	0.380821917808219	1	3.87057186092307	Low groups
TCGA-B4-5844-01	0.0191780821917808	0	5.86101492457617	High groups
TCGA-BP-4960-01	5.95068493150685	0	5.27579673667666	Low groups
TCGA-A3-3367-01	6.21917808219178	0	6.08166983796263	High groups
TCGA-MM-A564-01	1.66301369863014	0	1.5365005637225	Low groups
TCGA-B4-5834-01	0.104109589041096	0	5.41225650556656	Low groups
TCGA-BP-4169-01	1.92054794520548	1	4.04071712290735	Low groups
TCGA-B8-5552-01	2.86575342465753	0	5.36966887949743	Low groups
TCGA-A3-3376-01	4.64657534246575	1	4.77611451865547	Low groups
TCGA-CW-5584-01	0.449315068493151	1	6.34649954991886	High groups
TCGA-B0-4700-01	5.42465753424658	1	3.27872821293894	Low groups
TCGA-B8-5545-01	4.17808219178082	0	5.44470019226619	Low groups
TCGA-CJ-4640-01	9.53424657534247	0	6.30745949179891	High groups
TCGA-CJ-4638-01	1.18082191780822	1	5.45051185360141	Low groups
TCGA-BP-4331-01	6.72328767123288	1	6.45324429069376	High groups
TCGA-B0-5701-01	6.74246575342466	0	5.49081719006948	Low groups
TCGA-B0-4945-01	5.87671232876712	1	5.64689994862195	High groups
TCGA-B0-5106-01	4.37808219178082	1	3.45899874519077	Low groups
TCGA-AK-3447-01	3.33424657534247	0	0.284395680512877	Low groups
TCGA-BP-4765-01	5.98356164383562	0	5.65789434066948	High groups
TCGA-BP-4352-01	0.942465753424658	1	0.503450509005569	Low groups
TCGA-B0-4817-01	2.79178082191781	1	4.81477598714172	Low groups
TCGA-CJ-4637-01	6.1013698630137	1	3.43203739088004	Low groups
TCGA-B0-5104-01	7.53972602739726	1	6.34318571544788	High groups
TCGA-CJ-4904-01	9.04657534246575	0	6.19141262535573	High groups
TCGA-B0-4833-01	6.53698630136986	1	5.2763403279859	Low groups
TCGA-B8-4143-01	1.94246575342466	1	0.336968862239486	Low groups
TCGA-B2-A4SR-01	1.38904109589041	0	5.76407274670036	High groups
TCGA-B0-5075-01	1.74520547945205	1	6.34982347848917	High groups
TCGA-B0-4822-01	3.04383561643836	1	1.89242988586252	Low groups
TCGA-A3-3365-01	2.39178082191781	0	4.97050858077913	Low groups
TCGA-AK-3453-01	6.93424657534247	0	4.28643023512911	Low groups
TCGA-A3-3373-01	4.44109589041096	0	7.01617313926656	High groups
TCGA-BP-4160-01	7.89315068493151	0	6.23634145275879	High groups
TCGA-A3-3372-01	2.01369863013699	0	6.01798201903833	High groups
TCGA-B8-A54J-01	1.44657534246575	0	6.80239874756208	High groups
TCGA-CZ-5470-01	1.05753424657534	0	5.37277105339112	Low groups
TCGA-B0-4699-01	0.301369863013699	1	0.0655723115936221	Low groups
TCGA-B0-5113-01	3.21917808219178	0	6.48319665572734	High groups
TCGA-CZ-5982-01	6.68219178082192	0	6.67104705147721	High groups
TCGA-CZ-5986-01	1.02191780821918	0	7.24060818172846	High groups
TCGA-BP-4340-01	1.53972602739726	1	8.08065180131889	High groups
TCGA-BP-4342-01	6.18082191780822	1	5.19997459213442	Low groups
