# Supplementary material for: Multi-omics profiles refine L-dopa decarboxylase (DDC) as a reliable biomarker for prognosis and immune microenvironment of clear cell renal cell carcinoma
Source: Front Oncol. 2022 Dec 5;12:1079446. doi: 10.3389/fonc.2022.1079446 (PMC9760914; doi:10.3389/fonc.2022.1079446)
Supplement: Supplementary file 1 [file DataSheet_1.zip › raw data/Table S1. TCGA.csv]

Table S1.
Description		low DDC expression	high DDC expression	P_value
OS status	Alive	153	204
	Dead	113	62	0
	Mean (SD)	59.7 (12)	61.5 (12.2)
Sex	FEMALE	75	112
	MALE	191	154	0.001
Race	ASIAN	6	2
	BLACK	26	30
	WHITE	233	228	0.318
T stage	T1	6	15
	T1a	67	74
	T1b	45	65
	T2	31	24
	T2a	6	4
	T2b	1	3
	T3	1	4
	T3a	72	49
	T3b	25	27
	T3c	2
	T4	10	1	0.005
N stage	N0	123	117
	N1	13	3
	NX	130	146	0.026
M stage	M0	210	231
	M1	50	31
	MX	6	4	0.053
AJCC stage	I	114	152
	II	30	27
	III	69	54
	IV	51	32	0.008
ISUP grade	G1	5	9
	G2	101	127
	G3	100	106
	G4	54	22
	GX	5		0.001
Smoking status	Non-smoking	19	28
	Smoking	15	25	0.954
Neoadjuvant status	Non-radiation	12	19
	Neoadjuvant	12	5
	No neoadjuvant	254	261	0.139
