# Supplementary material for: Multi-omics profiles refine L-dopa decarboxylase (DDC) as a reliable biomarker for prognosis and immune microenvironment of clear cell renal cell carcinoma
Source: Front Oncol. 2022 Dec 5;12:1079446. doi: 10.3389/fonc.2022.1079446 (PMC9760914; doi:10.3389/fonc.2022.1079446)
Supplement: Supplementary file 1 [file DataSheet_1.zip › raw data/cibersort.csv]

	B cell naive	B cell memory	B cell plasma	T cell CD8+	T cell CD4+ naive	T cell CD4+ memory resting	T cell CD4+ memory activated	T cell follicular helper	T cell regulatory (Tregs)	T cell gamma delta	NK cell resting	NK cell activated	Monocyte	Macrophage M0	Macrophage M1	Macrophage M2	Myeloid dendritic cell resting	Myeloid dendritic cell activated	Mast cell activated	Mast cell resting	Eosinophil	Neutrophil	Groups
TCGA-BP-4964-01	1.616945e-02	0.000000e+00	0.0464710920	0.159324399	0.000000000	0.148093463	0.0000000000	3.202109e-02	2.439572e-03	3.819036e-02	0.000000e+00	0.0992757783	5.938185e-03	1.915781e-03	0.1160673889	0.31489107	1.811401e-03	0.000000e+00	1.739097e-02	0.000000e+00	0.0000000000	0.000000e+00	G1
TCGA-BP-4983-01	0.000000e+00	0.000000e+00	0.0348505689	0.336674401	0.000000000	0.057757190	0.0000000000	5.711587e-02	4.819878e-02	0.000000e+00	0.000000e+00	0.0880668048	8.412324e-03	7.281210e-02	0.0559930953	0.22062833	9.511206e-03	0.000000e+00	0.000000e+00	7.850183e-03	0.0000000000	2.129146e-03	G1
TCGA-CZ-5456-01	1.884492e-02	0.000000e+00	0.0344244368	0.098725471	0.000000000	0.295150929	0.0000000000	3.767276e-02	0.000000e+00	5.526948e-03	0.000000e+00	0.0304169281	4.112452e-02	1.162596e-02	0.0189356937	0.37604690	0.000000e+00	0.000000e+00	0.000000e+00	2.749877e-02	0.0000000000	4.005757e-03	G1
TCGA-B0-4706-01	1.091738e-02	0.000000e+00	0.0697079246	0.438942174	0.000000000	0.002663339	0.0000000000	3.070554e-02	1.065947e-02	3.503212e-02	3.895576e-02	0.1070658745	6.405306e-02	0.000000e+00	0.0877703624	0.09383026	0.000000e+00	0.000000e+00	9.696736e-03	0.000000e+00	0.0000000000	0.000000e+00	G1
TCGA-A3-3328-01	8.905350e-02	0.000000e+00	0.1050803807	0.000000000	0.000000000	0.076637927	0.0000000000	7.735553e-02	0.000000e+00	0.000000e+00	5.419929e-03	0.1141023715	2.465358e-01	2.071073e-03	0.0020040832	0.16426259	0.000000e+00	5.357730e-02	0.000000e+00	4.545767e-03	0.0000000000	5.935375e-02	G1
TCGA-B0-4718-01	2.065150e-03	0.000000e+00	0.0797543281	0.218243703	0.000000000	0.112631671	0.0000000000	7.864265e-02	2.485522e-02	0.000000e+00	0.000000e+00	0.0459559915	2.692342e-05	0.000000e+00	0.0746191037	0.31035437	0.000000e+00	0.000000e+00	4.877824e-02	0.000000e+00	0.0000000000	4.072648e-03	G1
TCGA-CZ-5467-01	8.588945e-03	0.000000e+00	0.0818100391	0.088707498	0.000000000	0.150982563	0.0000000000	7.573900e-03	0.000000e+00	2.011715e-02	0.000000e+00	0.0035196558	2.096814e-02	0.000000e+00	0.1046947002	0.48852632	0.000000e+00	0.000000e+00	2.451109e-02	0.000000e+00	0.0000000000	0.000000e+00	G1
TCGA-B0-4819-01	0.000000e+00	9.396620e-03	0.0542560152	0.344063881	0.000000000	0.071708336	0.0000000000	1.047125e-01	2.769436e-02	4.072161e-02	0.000000e+00	0.1206864470	1.625337e-02	6.537327e-03	0.0404070156	0.15140430	0.000000e+00	0.000000e+00	0.000000e+00	1.215825e-02	0.0000000000	0.000000e+00	G1
TCGA-BP-5187-01	1.618563e-02	0.000000e+00	0.0776198550	0.215283085	0.000000000	0.144411333	0.0000000000	3.022382e-02	4.791529e-03	3.781276e-02	0.000000e+00	0.0593129306	5.197451e-03	0.000000e+00	0.1156879605	0.26564912	0.000000e+00	0.000000e+00	0.000000e+00	2.628512e-02	0.0000000000	1.539414e-03	G1
TCGA-BP-5182-01	0.000000e+00	5.828787e-05	0.0223875044	0.098542129	0.000000000	0.156239865	0.0000000000	7.789704e-03	8.552320e-04	1.531025e-02	0.000000e+00	0.0611203639	1.719851e-02	4.375912e-02	0.0568353882	0.48770856	8.859139e-03	0.000000e+00	0.000000e+00	2.333596e-02	0.0000000000	0.000000e+00	G1
TCGA-B0-4688-01	0.000000e+00	7.380006e-04	0.0036040973	0.042470820	0.000000000	0.181769692	0.0262691611	0.000000e+00	2.298940e-03	0.000000e+00	0.000000e+00	0.0669148523	1.225342e-01	0.000000e+00	0.0037513656	0.48206029	0.000000e+00	1.338501e-02	5.420352e-02	0.000000e+00	0.0000000000	0.000000e+00	G1
TCGA-AK-3426-01	0.000000e+00	0.000000e+00	0.0016452908	0.360803600	0.000000000	0.000000000	0.0000000000	6.306230e-02	7.386387e-02	1.060704e-01	0.000000e+00	0.0712880563	4.955605e-03	2.355393e-02	0.0761806357	0.21638013	2.160410e-03	0.000000e+00	3.579346e-05	0.000000e+00	0.0000000000	0.000000e+00	G1
TCGA-BP-4784-01	3.296203e-02	0.000000e+00	0.1115713793	0.050583031	0.000000000	0.154421256	0.0000000000	1.589035e-02	1.376917e-02	0.000000e+00	0.000000e+00	0.0544390580	1.870428e-03	0.000000e+00	0.0157030698	0.46459752	0.000000e+00	2.913617e-02	5.505654e-02	0.000000e+00	0.0000000000	0.000000e+00	G1
TCGA-CW-6097-01	5.574215e-02	0.000000e+00	0.0678458615	0.121385761	0.000000000	0.319821953	0.0000000000	0.000000e+00	7.927989e-03	0.000000e+00	0.000000e+00	0.0356636866	3.059097e-02	0.000000e+00	0.0716464290	0.25551546	0.000000e+00	0.000000e+00	2.996108e-02	0.000000e+00	0.0000000000	3.898671e-03	G1
TCGA-B0-4690-01	6.469882e-03	0.000000e+00	0.0268906918	0.177089800	0.000000000	0.110345963	0.0143440989	4.482269e-02	1.616822e-02	0.000000e+00	0.000000e+00	0.0745585964	6.634734e-02	0.000000e+00	0.0792978142	0.31219453	0.000000e+00	0.000000e+00	0.000000e+00	4.005675e-02	0.0000000000	3.141362e-02	G1
TCGA-BP-4799-01	1.329126e-03	0.000000e+00	0.1240794238	0.269184634	0.000000000	0.055243146	0.0119094635	6.831772e-02	1.420383e-02	4.546947e-02	0.000000e+00	0.0600284680	0.000000e+00	4.144751e-02	0.0378887767	0.20495872	0.000000e+00	0.000000e+00	0.000000e+00	6.593971e-02	0.0000000000	0.000000e+00	G1
TCGA-B0-4834-01	1.239678e-02	0.000000e+00	0.0101889373	0.161541282	0.000000000	0.282656387	0.0000000000	1.968613e-02	2.758986e-02	0.000000e+00	3.598938e-03	0.0206026715	8.069370e-02	0.000000e+00	0.0055343292	0.17682848	0.000000e+00	0.000000e+00	1.890936e-01	0.000000e+00	0.0095888940	0.000000e+00	G1
TCGA-B0-5702-01	0.000000e+00	2.972717e-02	0.0442196190	0.309453811	0.000000000	0.076117842	0.0000000000	0.000000e+00	9.597010e-02	0.000000e+00	0.000000e+00	0.1273703052	8.014305e-02	0.000000e+00	0.0064523081	0.19332337	9.745754e-03	0.000000e+00	2.747667e-02	0.000000e+00	0.0000000000	0.000000e+00	G1
TCGA-AK-3431-01	4.427719e-02	0.000000e+00	0.0500317470	0.085981055	0.000000000	0.269208996	0.0000000000	0.000000e+00	0.000000e+00	0.000000e+00	8.650888e-02	0.0000000000	8.926387e-02	1.592842e-02	0.0272779679	0.30563755	0.000000e+00	0.000000e+00	1.855372e-02	0.000000e+00	0.0000000000	7.330607e-03	G1
TCGA-BP-4758-01	0.000000e+00	0.000000e+00	0.0592334106	0.385485871	0.000000000	0.000000000	0.0000000000	1.215012e-01	3.201023e-02	6.580125e-02	0.000000e+00	0.1025356882	0.000000e+00	0.000000e+00	0.0763765777	0.14140438	0.000000e+00	9.459557e-04	0.000000e+00	1.470547e-02	0.0000000000	0.000000e+00	G1
TCGA-CJ-4888-01	0.000000e+00	4.846305e-04	0.0576815023	0.374746534	0.000000000	0.062985142	0.0090659222	3.591969e-02	5.925234e-03	8.014374e-02	0.000000e+00	0.0478166571	1.020190e-02	0.000000e+00	0.0826256693	0.22366896	1.812871e-03	0.000000e+00	0.000000e+00	2.581145e-03	0.0000000000	4.340394e-03	G1
TCGA-B0-5081-01	0.000000e+00	8.433483e-03	0.0720914983	0.172857707	0.000000000	0.221627901	0.0000000000	8.241578e-02	3.875044e-02	4.625184e-02	0.000000e+00	0.0562628133	3.277461e-02	0.000000e+00	0.0806558843	0.18185560	0.000000e+00	0.000000e+00	1.626912e-03	4.395527e-03	0.0000000000	0.000000e+00	G1
TCGA-BP-4159-01	0.000000e+00	3.293804e-04	0.0417136112	0.082016914	0.000000000	0.221865219	0.0000000000	0.000000e+00	0.000000e+00	3.574712e-02	6.061196e-02	0.0546518053	9.832115e-02	0.000000e+00	0.0486304218	0.31288543	0.000000e+00	0.000000e+00	4.322698e-02	0.000000e+00	0.0000000000	0.000000e+00	G1
TCGA-CW-5588-01	2.999671e-02	0.000000e+00	0.0235999576	0.073071187	0.000000000	0.130775981	0.0000000000	5.362615e-03	3.774522e-03	7.707639e-03	0.000000e+00	0.0287423318	6.397213e-02	0.000000e+00	0.0269287865	0.58739019	0.000000e+00	0.000000e+00	1.540394e-03	1.016658e-02	0.0000000000	6.970982e-03	G1
TCGA-BP-4804-01	0.000000e+00	0.000000e+00	0.0177473120	0.250618690	0.000000000	0.084702798	0.0000000000	6.123714e-02	1.164981e-02	3.030833e-02	0.000000e+00	0.0819648995	0.000000e+00	9.715422e-02	0.0803828867	0.27355587	0.000000e+00	0.000000e+00	7.154124e-03	3.523913e-03	0.0000000000	0.000000e+00	G1
TCGA-B0-5710-01	4.874939e-02	0.000000e+00	0.0721442825	0.087206524	0.000000000	0.181181123	0.0000000000	3.752684e-02	0.000000e+00	3.379880e-02	0.000000e+00	0.0406087704	2.635238e-02	1.197345e-01	0.0734391225	0.25234122	0.000000e+00	0.000000e+00	2.691700e-02	0.000000e+00	0.0000000000	0.000000e+00	G1
TCGA-BP-4334-01	0.000000e+00	1.154456e-02	0.0000000000	0.017169965	0.000000000	0.126440155	0.0000000000	4.930952e-02	4.306263e-02	0.000000e+00	5.365708e-02	0.1200289433	1.759292e-01	0.000000e+00	0.0124519019	0.38099180	0.000000e+00	2.178389e-03	4.496984e-03	2.738885e-03	0.0000000000	0.000000e+00	G1
TCGA-B0-4813-01	6.363673e-03	0.000000e+00	0.0264431604	0.038087408	0.000000000	0.116036609	0.0000000000	2.578986e-02	3.889727e-02	2.502539e-02	0.000000e+00	0.0000000000	6.257681e-02	1.573720e-01	0.0049351693	0.42468561	0.000000e+00	9.418659e-04	0.000000e+00	7.284523e-02	0.0000000000	0.000000e+00	G1
TCGA-BP-4329-01	2.411772e-02	0.000000e+00	0.0096713509	0.083731082	0.000000000	0.286055800	0.0000000000	9.552581e-03	3.256592e-03	0.000000e+00	7.537945e-03	0.0295978077	6.501926e-02	5.257455e-02	0.0748893110	0.29179749	0.000000e+00	0.000000e+00	6.219851e-02	0.000000e+00	0.0000000000	0.000000e+00	G1
TCGA-BP-5169-01	0.000000e+00	2.129729e-02	0.1967368785	0.161993202	0.000000000	0.121254291	0.0000000000	4.095473e-02	7.689000e-02	0.000000e+00	0.000000e+00	0.0609527699	5.037351e-03	3.676877e-02	0.0446173316	0.20771102	0.000000e+00	0.000000e+00	2.578636e-02	0.000000e+00	0.0000000000	0.000000e+00	G1
TCGA-B2-4101-01	1.164227e-02	0.000000e+00	0.0745728496	0.159450122	0.000000000	0.213011083	0.0000000000	1.828874e-02	5.995611e-03	0.000000e+00	1.438487e-02	0.0465926199	5.818718e-02	0.000000e+00	0.0909512586	0.24852881	2.745571e-03	0.000000e+00	5.360980e-02	0.000000e+00	0.0000000000	2.039217e-03	G1
TCGA-B2-5636-01	5.379846e-02	0.000000e+00	0.0441428012	0.032316810	0.000000000	0.120964921	0.0000000000	3.344046e-03	0.000000e+00	0.000000e+00	0.000000e+00	0.0559885755	8.633092e-02	0.000000e+00	0.0270803234	0.41253441	0.000000e+00	0.000000e+00	1.523937e-01	0.000000e+00	0.0000000000	1.110501e-02	G1
TCGA-CZ-4857-01	1.770580e-03	0.000000e+00	0.0358885300	0.113848366	0.000000000	0.143105418	0.0000000000	4.416875e-02	2.379049e-02	0.000000e+00	0.000000e+00	0.0511259142	7.624544e-02	5.886401e-03	0.0749095644	0.39963755	0.000000e+00	0.000000e+00	1.049192e-02	0.000000e+00	0.0000000000	1.913108e-02	G1
TCGA-AK-3433-01	1.049522e-02	0.000000e+00	0.0001668101	0.083237066	0.000000000	0.241594213	0.0000000000	2.019735e-02	1.663919e-02	0.000000e+00	1.378408e-02	0.0953639134	4.158078e-02	0.000000e+00	0.0358738837	0.27236117	0.000000e+00	0.000000e+00	1.665345e-01	0.000000e+00	0.0021718754	0.000000e+00	G1
TCGA-B2-5635-01	0.000000e+00	0.000000e+00	0.0811285707	0.243625290	0.000000000	0.104425108	0.0000000000	3.979789e-02	1.412763e-02	6.976550e-03	0.000000e+00	0.0510221626	1.094976e-01	0.000000e+00	0.0522378457	0.27988134	0.000000e+00	1.043039e-04	1.717566e-02	0.000000e+00	0.0000000000	0.000000e+00	G1
TCGA-CJ-4891-01	0.000000e+00	2.849820e-03	0.0093081566	0.063085530	0.000000000	0.095925631	0.0000000000	1.009746e-02	2.926192e-02	0.000000e+00	0.000000e+00	0.0641260737	2.454955e-01	1.416328e-02	0.0382674819	0.37788408	0.000000e+00	3.690834e-02	7.048886e-03	0.000000e+00	0.0000000000	5.577806e-03	G1
TCGA-B2-3923-01	4.853549e-02	0.000000e+00	0.1108028982	0.025949972	0.000000000	0.071412417	0.0000000000	3.519113e-02	0.000000e+00	2.687126e-02	0.000000e+00	0.0958355945	2.663154e-02	0.000000e+00	0.0240672500	0.46795148	0.000000e+00	5.313483e-03	1.312628e-02	3.426684e-02	0.0000000000	1.404437e-02	G1
TCGA-B0-4816-01	2.143227e-02	0.000000e+00	0.0000000000	0.094288257	0.000000000	0.193352058	0.0000000000	3.770246e-03	4.394256e-03	0.000000e+00	5.099364e-02	0.0048781365	2.286781e-01	0.000000e+00	0.0310029100	0.35528421	0.000000e+00	2.017781e-03	6.173153e-03	0.000000e+00	0.0000000000	3.735024e-03	G1
TCGA-B0-4828-01	1.564782e-02	0.000000e+00	0.0583221252	0.181794652	0.000000000	0.217611293	0.0000000000	5.928932e-02	1.840015e-02	3.143891e-02	2.902106e-02	0.0299467143	1.155436e-01	0.000000e+00	0.0515922495	0.18192949	0.000000e+00	4.100663e-04	9.052526e-03	0.000000e+00	0.0000000000	0.000000e+00	G1
TCGA-CJ-4869-01	0.000000e+00	0.000000e+00	0.0046225282	0.405983485	0.000000000	0.156048060	0.0000000000	5.448112e-02	2.836743e-02	4.231415e-02	0.000000e+00	0.0714219557	3.707893e-03	0.000000e+00	0.0282981707	0.19696225	0.000000e+00	0.000000e+00	0.000000e+00	7.792971e-03	0.0000000000	0.000000e+00	G1
TCGA-MM-A563-01	8.124605e-03	2.508313e-03	0.0000000000	0.135043659	0.000000000	0.135724186	0.0000000000	2.631001e-02	1.974913e-02	3.917661e-02	0.000000e+00	0.0577546141	1.391790e-01	0.000000e+00	0.1144702671	0.24608965	1.127817e-02	0.000000e+00	6.459179e-02	0.000000e+00	0.0000000000	0.000000e+00	G1
TCGA-B2-5633-01	0.000000e+00	5.229552e-05	0.0549398214	0.064259828	0.000000000	0.188226456	0.0000000000	1.176459e-02	8.858818e-03	5.809435e-03	0.000000e+00	0.0296880553	1.282991e-02	0.000000e+00	0.0754122197	0.47907183	5.266756e-03	0.000000e+00	5.980229e-02	0.000000e+00	0.0000000000	4.017701e-03	G1
TCGA-CZ-4854-01	1.269742e-02	0.000000e+00	0.0943861589	0.115326086	0.000000000	0.140466998	0.0000000000	5.233707e-02	7.136577e-03	2.305319e-02	0.000000e+00	0.0556008103	0.000000e+00	4.238681e-02	0.0607050386	0.38075955	0.000000e+00	0.000000e+00	1.247546e-02	0.000000e+00	0.0000000000	2.668829e-03	G1
TCGA-BP-4759-01	1.655670e-02	0.000000e+00	0.0430458944	0.252947409	0.000000000	0.111468382	0.0000000000	1.523255e-02	1.164523e-02	0.000000e+00	0.000000e+00	0.0406298676	3.944309e-02	0.000000e+00	0.0472249705	0.38382252	0.000000e+00	2.810925e-03	3.517246e-02	0.000000e+00	0.0000000000	0.000000e+00	G1
TCGA-CZ-4861-01	0.000000e+00	1.617657e-02	0.0311228900	0.057894813	0.000000000	0.166342164	0.0000000000	3.777061e-02	0.000000e+00	0.000000e+00	0.000000e+00	0.0469776757	6.774366e-02	0.000000e+00	0.0932741813	0.38372203	9.981926e-03	0.000000e+00	0.000000e+00	6.040623e-02	0.0015505574	2.703669e-02	G1
TCGA-CZ-5460-01	0.000000e+00	1.661791e-02	0.0730893576	0.246464464	0.000000000	0.065990294	0.0000000000	7.361572e-02	5.665115e-02	3.981595e-02	0.000000e+00	0.0914959349	2.716294e-02	3.720296e-03	0.0657967780	0.22167936	0.000000e+00	0.000000e+00	5.282337e-03	2.107826e-03	0.0000000000	1.050969e-02	G1
TCGA-A3-3378-01	6.144810e-03	0.000000e+00	0.0333918459	0.129669515	0.000000000	0.097383964	0.0000000000	3.855063e-02	0.000000e+00	9.238902e-03	0.000000e+00	0.0000000000	3.444854e-02	0.000000e+00	0.0948665162	0.47316337	1.001848e-02	0.000000e+00	2.161974e-03	0.000000e+00	0.0000000000	7.096145e-02	G1
TCGA-BP-5189-01	0.000000e+00	0.000000e+00	0.0687053225	0.044575117	0.000000000	0.219961142	0.0062485321	0.000000e+00	0.000000e+00	1.262815e-02	0.000000e+00	0.0227401813	1.107137e-01	0.000000e+00	0.0503914763	0.39864474	0.000000e+00	0.000000e+00	3.288496e-02	0.000000e+00	0.0000000000	3.250668e-02	G1
TCGA-B0-4846-01	4.554176e-02	0.000000e+00	0.0981946054	0.175039851	0.000000000	0.160318181	0.0000000000	7.264024e-02	0.000000e+00	2.537944e-02	0.000000e+00	0.0470240987	3.389953e-02	0.000000e+00	0.0916529262	0.23418408	0.000000e+00	0.000000e+00	0.000000e+00	1.152669e-02	0.0000000000	4.598617e-03	G1
TCGA-B8-5163-01	0.000000e+00	0.000000e+00	0.0488676881	0.185893723	0.000000000	0.152061916	0.0000000000	4.553778e-02	3.087950e-02	4.040030e-02	0.000000e+00	0.0589462420	4.880983e-02	0.000000e+00	0.0496714853	0.32767469	0.000000e+00	0.000000e+00	0.000000e+00	8.367409e-03	0.0000000000	2.889436e-03	G1
TCGA-CZ-4860-01	0.000000e+00	0.000000e+00	0.0378136386	0.077102944	0.000000000	0.203125721	0.0000000000	2.817382e-02	3.488097e-02	2.302199e-02	0.000000e+00	0.0402566614	2.217300e-02	0.000000e+00	0.0711853051	0.45786441	0.000000e+00	0.000000e+00	0.000000e+00	4.008285e-03	0.0000000000	3.932498e-04	G1
TCGA-CJ-6030-01	8.815866e-03	0.000000e+00	0.0313799985	0.119386343	0.000000000	0.132731338	0.0000000000	2.848714e-02	0.000000e+00	5.370893e-02	0.000000e+00	0.0239215025	3.858775e-03	0.000000e+00	0.0457319907	0.52630159	0.000000e+00	0.000000e+00	2.567652e-02	0.000000e+00	0.0000000000	0.000000e+00	G1
TCGA-AK-3440-01	1.314328e-02	0.000000e+00	0.1143554860	0.000000000	0.000000000	0.106873073	0.0000000000	3.285243e-02	0.000000e+00	0.000000e+00	0.000000e+00	0.1052071482	4.308742e-02	0.000000e+00	0.0290137692	0.32209609	0.000000e+00	9.625114e-02	0.000000e+00	1.325225e-01	0.0029562784	1.641348e-03	G1
TCGA-BP-4977-01	5.747457e-04	0.000000e+00	0.0220853578	0.099574091	0.000000000	0.226602863	0.0000000000	5.522510e-03	2.045880e-03	1.349436e-02	0.000000e+00	0.0119661006	2.000851e-02	2.455689e-02	0.0918044922	0.43820916	0.000000e+00	0.000000e+00	4.355503e-02	0.000000e+00	0.0000000000	0.000000e+00	G1
TCGA-A3-3363-01	3.104538e-03	8.423916e-03	0.0000000000	0.061683744	0.000000000	0.153966190	0.0000000000	0.000000e+00	6.601219e-03	1.757000e-02	0.000000e+00	0.0204226057	0.000000e+00	0.000000e+00	0.0040000972	0.58753413	0.000000e+00	7.720886e-04	1.209395e-01	0.000000e+00	0.0000000000	1.498201e-02	G1
TCGA-BP-4326-01	5.103828e-03	0.000000e+00	0.0814542570	0.000000000	0.000000000	0.174978696	0.0000000000	3.376425e-02	8.788531e-02	0.000000e+00	6.367029e-02	0.0199759823	4.190616e-02	1.021853e-01	0.0209988254	0.19598633	0.000000e+00	3.097694e-02	1.076835e-01	0.000000e+00	0.0000000000	3.343040e-02	G1
TCGA-A3-3349-01	1.665194e-02	0.000000e+00	0.0000000000	0.125585902	0.000000000	0.106618647	0.0013133780	0.000000e+00	3.986839e-03	0.000000e+00	4.525796e-02	0.0110679929	9.884475e-02	0.000000e+00	0.0145435879	0.41531672	0.000000e+00	6.106684e-04	1.602016e-01	0.000000e+00	0.0000000000	0.000000e+00	G1
TCGA-BP-5008-01	3.840780e-02	0.000000e+00	0.0017233953	0.160122990	0.000000000	0.223128257	0.0000000000	1.036794e-02	0.000000e+00	1.270787e-02	0.000000e+00	0.0593853618	2.543254e-02	1.311873e-02	0.0841347520	0.26639504	0.000000e+00	0.000000e+00	0.000000e+00	8.387191e-02	0.0000000000	2.120341e-02	G1
TCGA-A3-3313-01	3.636669e-03	0.000000e+00	0.0251634713	0.000000000	0.000000000	0.178868464	0.0000000000	3.221216e-03	9.025549e-03	0.000000e+00	3.260878e-02	0.0408940232	1.316252e-01	0.000000e+00	0.0284549360	0.52946687	0.000000e+00	0.000000e+00	0.000000e+00	0.000000e+00	0.0170347879	0.000000e+00	G1
TCGA-B0-5097-01	2.132578e-02	0.000000e+00	0.0060170287	0.032234117	0.000000000	0.203357116	0.0107073994	0.000000e+00	1.506515e-02	0.000000e+00	0.000000e+00	0.0000000000	1.483416e-03	2.278145e-01	0.0424418704	0.40979660	0.000000e+00	0.000000e+00	2.782437e-02	0.000000e+00	0.0000000000	1.932672e-03	G1
TCGA-BP-4173-01	0.000000e+00	3.173939e-03	0.0441825342	0.379041966	0.000000000	0.005078768	0.0000000000	7.841674e-02	3.144870e-02	1.767328e-03	0.000000e+00	0.0906663512	7.010133e-02	0.000000e+00	0.0523045749	0.21912692	0.000000e+00	0.000000e+00	0.000000e+00	2.058574e-02	0.0000000000	4.105107e-03	G1
TCGA-B2-4098-01	4.992516e-03	1.075169e-02	0.0501144008	0.066526416	0.000000000	0.090525989	0.0000000000	2.867052e-02	1.101706e-02	0.000000e+00	1.121372e-02	0.0013700066	3.665846e-02	5.221056e-02	0.0076271641	0.59075302	1.441921e-03	0.000000e+00	2.077238e-04	0.000000e+00	0.0000000000	3.591884e-02	G1
TCGA-6D-AA2E-01	1.503230e-02	0.000000e+00	0.1032366863	0.181651322	0.000000000	0.103902051	0.0000000000	2.951172e-02	1.750894e-03	1.074827e-02	0.000000e+00	0.0811674696	3.545823e-02	0.000000e+00	0.0088814350	0.35700678	7.202392e-04	0.000000e+00	0.000000e+00	7.093260e-02	0.0000000000	0.000000e+00	G1
TCGA-B0-4837-01	2.531372e-02	0.000000e+00	0.0016833272	0.067443411	0.000000000	0.126321249	0.0000000000	2.857298e-03	4.272945e-02	0.000000e+00	0.000000e+00	0.0430198283	3.255076e-02	3.180384e-01	0.0216687492	0.28222973	0.000000e+00	0.000000e+00	3.614409e-02	0.000000e+00	0.0000000000	0.000000e+00	G1
TCGA-AK-3454-01	3.252599e-02	0.000000e+00	0.0153125156	0.155380576	0.000000000	0.200884735	0.0600434086	0.000000e+00	0.000000e+00	0.000000e+00	9.735618e-02	0.0415996629	9.351029e-02	0.000000e+00	0.0978671434	0.17420817	0.000000e+00	3.623565e-03	0.000000e+00	2.113846e-02	0.0000000000	6.549294e-03	G1
TCGA-B0-4815-01	0.000000e+00	0.000000e+00	0.1279016955	0.317092852	0.000000000	0.000000000	0.0000000000	7.818572e-02	2.212638e-02	6.491839e-02	0.000000e+00	0.0680605114	0.000000e+00	0.000000e+00	0.1101872718	0.19940982	6.548622e-03	0.000000e+00	1.906483e-03	0.000000e+00	0.0000000000	3.662251e-03	G1
TCGA-CJ-6027-01	0.000000e+00	0.000000e+00	0.0238625444	0.280472595	0.000000000	0.000000000	0.0000000000	7.203949e-02	8.313837e-03	1.003058e-01	0.000000e+00	0.1006346567	0.000000e+00	5.087246e-02	0.1307044777	0.23230001	0.000000e+00	0.000000e+00	0.000000e+00	4.941670e-04	0.0000000000	0.000000e+00	G1
TCGA-CW-6090-01	2.000807e-02	0.000000e+00	0.0839175093	0.160366608	0.000000000	0.000000000	0.0000000000	1.919535e-02	9.044296e-03	1.460232e-02	0.000000e+00	0.0332638972	6.578586e-02	0.000000e+00	0.0081475753	0.50824709	0.000000e+00	1.546308e-02	5.116548e-02	0.000000e+00	0.0000000000	1.079286e-02	G1
TCGA-BP-4166-01	2.337229e-02	0.000000e+00	0.0371559601	0.151103305	0.000000000	0.158933348	0.0000000000	1.344197e-02	3.087667e-03	1.272473e-02	2.577935e-03	0.0252892908	1.917760e-02	0.000000e+00	0.0447694274	0.46591751	0.000000e+00	0.000000e+00	4.244896e-02	0.000000e+00	0.0000000000	0.000000e+00	G1
TCGA-B0-4841-01	3.488444e-03	0.000000e+00	0.0000000000	0.273476894	0.000000000	0.097787892	0.0000000000	1.021956e-02	1.649604e-02	0.000000e+00	2.512105e-02	0.0858693711	6.814620e-02	0.000000e+00	0.0549459943	0.31011527	0.000000e+00	1.689383e-02	3.743945e-02	0.000000e+00	0.0000000000	0.000000e+00	G1
TCGA-BP-4993-01	0.000000e+00	0.000000e+00	0.0734600735	0.269116793	0.000000000	0.135671320	0.0000000000	2.676861e-02	4.180977e-03	0.000000e+00	0.000000e+00	0.0812608220	3.491201e-02	0.000000e+00	0.0417698496	0.28510197	0.000000e+00	0.000000e+00	4.775757e-02	0.000000e+00	0.0000000000	0.000000e+00	G1
TCGA-AK-3456-01	2.783319e-02	0.000000e+00	0.0214246781	0.022900596	0.000000000	0.094832896	0.0000000000	6.775792e-05	0.000000e+00	0.000000e+00	0.000000e+00	0.0154731689	2.593742e-02	1.582362e-01	0.0196575353	0.58655851	0.000000e+00	0.000000e+00	1.318601e-02	0.000000e+00	0.0000000000	1.389208e-02	G1
TCGA-B0-4707-01	0.000000e+00	0.000000e+00	0.0447510270	0.497457677	0.000000000	0.000000000	0.0022819759	9.886123e-02	6.854305e-02	0.000000e+00	0.000000e+00	0.1138935815	2.560298e-02	0.000000e+00	0.0573373682	0.07147875	4.080861e-04	0.000000e+00	0.000000e+00	1.938428e-02	0.0000000000	0.000000e+00	G1
TCGA-CJ-4912-01	0.000000e+00	2.064881e-03	0.1332132226	0.124003079	0.000000000	0.121828673	0.0000000000	4.113586e-02	4.043348e-02	8.834184e-03	0.000000e+00	0.0567623012	3.617994e-02	0.000000e+00	0.0082562320	0.42220027	0.000000e+00	0.000000e+00	1.060457e-03	9.379223e-04	0.0000000000	3.089496e-03	G1
TCGA-BP-4762-01	7.932333e-03	1.747893e-02	0.0318954182	0.104168365	0.000000000	0.199700846	0.0000000000	0.000000e+00	1.018849e-02	1.074566e-02	0.000000e+00	0.0395577515	2.885264e-02	0.000000e+00	0.0322169583	0.42885869	0.000000e+00	0.000000e+00	8.747345e-02	0.000000e+00	0.0000000000	9.304692e-04	G1
TCGA-CJ-4895-01	1.462036e-02	0.000000e+00	0.0022773648	0.119021646	0.000000000	0.113815007	0.0000000000	6.077145e-02	1.377024e-03	8.401963e-03	0.000000e+00	0.0680073663	1.017477e-01	0.000000e+00	0.0634911229	0.42739191	0.000000e+00	0.000000e+00	0.000000e+00	1.907708e-02	0.0000000000	0.000000e+00	G1
TCGA-B0-4836-01	1.517022e-02	0.000000e+00	0.0469131478	0.247626257	0.000000000	0.138630121	0.0000000000	4.002470e-02	5.448317e-02	4.034875e-03	0.000000e+00	0.0295269262	1.211368e-02	2.946268e-02	0.1117952137	0.24357978	3.789271e-03	0.000000e+00	2.284997e-02	0.000000e+00	0.0000000000	0.000000e+00	G1
TCGA-BP-4343-01	4.412471e-03	0.000000e+00	0.0304723647	0.091291829	0.000000000	0.164568289	0.0000000000	1.476276e-02	8.831505e-03	9.168804e-02	0.000000e+00	0.0172363464	3.019544e-02	5.694997e-02	0.1088212754	0.33520191	3.068379e-03	0.000000e+00	4.249942e-02	0.000000e+00	0.0000000000	0.000000e+00	G1
TCGA-A3-3316-01	1.457645e-02	0.000000e+00	0.0104180955	0.037360136	0.000000000	0.049528137	0.0000000000	3.149425e-02	5.657688e-03	1.328971e-02	0.000000e+00	0.0456810960	9.100002e-02	8.636115e-02	0.0273347040	0.50015806	0.000000e+00	0.000000e+00	0.000000e+00	7.244012e-02	0.0000000000	1.470038e-02	G1
TCGA-CJ-6031-01	0.000000e+00	2.297295e-03	0.0527330823	0.182165596	0.000000000	0.091230635	0.0000000000	9.529015e-03	2.129176e-02	1.750006e-02	0.000000e+00	0.0422286606	0.000000e+00	1.260240e-02	0.0487153777	0.47268614	0.000000e+00	0.000000e+00	3.689446e-02	0.000000e+00	0.0000000000	1.012553e-02	G1
TCGA-B0-4701-01	0.000000e+00	1.081972e-02	0.0602410436	0.151785476	0.000000000	0.292246231	0.0000000000	4.300447e-02	1.506534e-02	0.000000e+00	0.000000e+00	0.0358564494	3.121363e-02	7.972664e-03	0.0731173950	0.24127762	0.000000e+00	0.000000e+00	3.739996e-02	0.000000e+00	0.0000000000	0.000000e+00	G1
TCGA-AK-3443-01	2.881318e-01	0.000000e+00	0.2503191128	0.025836335	0.000000000	0.000000000	0.0000000000	0.000000e+00	0.000000e+00	0.000000e+00	1.387015e-02	0.0000000000	6.491334e-02	3.667300e-02	0.0000000000	0.28550035	0.000000e+00	1.231196e-02	1.965839e-02	0.000000e+00	0.0009199727	1.865574e-03	G1
TCGA-B0-5108-01	3.957889e-03	2.614647e-04	0.0058087169	0.042482879	0.000000000	0.245428304	0.0056253088	0.000000e+00	9.113600e-03	2.894685e-04	0.000000e+00	0.0183715195	4.288108e-02	5.115433e-02	0.0815993527	0.44264417	0.000000e+00	0.000000e+00	0.000000e+00	4.567676e-02	0.0000000000	4.705149e-03	G1
TCGA-B0-5109-01	2.252879e-02	0.000000e+00	0.0930970308	0.358599170	0.000000000	0.010584605	0.0809682510	6.075235e-02	0.000000e+00	0.000000e+00	0.000000e+00	0.0870681319	4.452433e-02	0.000000e+00	0.0793246275	0.09392212	1.110263e-02	0.000000e+00	0.000000e+00	4.432929e-02	0.0000000000	1.319868e-02	G1
TCGA-BP-4991-01	2.088227e-02	0.000000e+00	0.0364443622	0.056756411	0.000000000	0.136318589	0.0000000000	1.527740e-02	0.000000e+00	0.000000e+00	3.642039e-02	0.0733820708	7.337719e-02	0.000000e+00	0.0721268926	0.42158935	0.000000e+00	0.000000e+00	5.241224e-02	0.000000e+00	0.0000000000	5.012842e-03	G1
TCGA-BP-4795-01	3.658328e-02	0.000000e+00	0.0290203369	0.070938195	0.000000000	0.251851488	0.0000000000	0.000000e+00	2.024703e-02	0.000000e+00	0.000000e+00	0.0408920530	7.442815e-02	0.000000e+00	0.0070581214	0.36177272	0.000000e+00	6.667278e-03	1.005413e-01	0.000000e+00	0.0000000000	0.000000e+00	G1
TCGA-B0-4810-01	9.135784e-04	0.000000e+00	0.0371205092	0.299281060	0.000000000	0.040090478	0.0000000000	6.782857e-02	1.611759e-02	8.490413e-02	0.000000e+00	0.1214402789	1.888830e-02	0.000000e+00	0.0567545131	0.24817781	0.000000e+00	0.000000e+00	0.000000e+00	8.483187e-03	0.0000000000	0.000000e+00	G1
TCGA-BP-4803-01	2.491109e-02	0.000000e+00	0.0697023387	0.144509745	0.000000000	0.134562806	0.0000000000	1.445332e-02	4.419574e-03	0.000000e+00	0.000000e+00	0.0578712523	3.207798e-03	0.000000e+00	0.0528736382	0.43642083	0.000000e+00	0.000000e+00	0.000000e+00	5.614057e-02	0.0000000000	9.270304e-04	G1
TCGA-BP-4338-01	3.127274e-03	0.000000e+00	0.0141584437	0.037296624	0.000000000	0.095398153	0.0000000000	1.347930e-02	2.715048e-02	6.202782e-03	0.000000e+00	0.0053398575	0.000000e+00	0.000000e+00	0.0044970701	0.74590106	0.000000e+00	1.390115e-02	2.839200e-02	0.000000e+00	0.0000000000	5.155815e-03	G1
TCGA-A3-A6NL-01	0.000000e+00	0.000000e+00	0.0372753624	0.129910373	0.000000000	0.122303240	0.0000000000	1.816387e-02	1.799520e-03	0.000000e+00	5.159421e-02	0.0218407624	9.683786e-02	0.000000e+00	0.0766338094	0.38224347	0.000000e+00	0.000000e+00	5.747959e-02	0.000000e+00	0.0000000000	3.917932e-03	G1
TCGA-B8-4619-01	3.342830e-02	0.000000e+00	0.0255265467	0.050839926	0.000000000	0.239302521	0.0000000000	1.440758e-02	2.398376e-02	0.000000e+00	3.795829e-02	0.0000000000	9.392313e-02	0.000000e+00	0.0448480702	0.29458659	0.000000e+00	1.663033e-03	1.395322e-01	0.000000e+00	0.0000000000	0.000000e+00	G1
TCGA-BP-4998-01	2.226009e-02	0.000000e+00	0.0452317957	0.151140696	0.000000000	0.167399592	0.0000000000	7.593597e-03	0.000000e+00	3.721813e-02	0.000000e+00	0.0226129507	6.697939e-02	0.000000e+00	0.0586510071	0.38046310	4.982158e-03	0.000000e+00	3.157296e-02	0.000000e+00	0.0000000000	3.894544e-03	G1
TCGA-BP-5185-01	0.000000e+00	1.305583e-02	0.0688856264	0.346649665	0.000000000	0.072685620	0.0000000000	4.370224e-02	5.944183e-02	0.000000e+00	0.000000e+00	0.1101991995	2.467888e-02	0.000000e+00	0.0310831263	0.19174711	0.000000e+00	0.000000e+00	3.787088e-02	0.000000e+00	0.0000000000	0.000000e+00	G1
TCGA-BP-4335-01	2.844193e-02	0.000000e+00	0.1150578348	0.216899950	0.000000000	0.113351437	0.0000000000	9.230471e-02	5.812928e-03	7.492274e-03	0.000000e+00	0.0955069719	6.744636e-03	0.000000e+00	0.1297835245	0.16994507	0.000000e+00	0.000000e+00	0.000000e+00	1.865873e-02	0.0000000000	0.000000e+00	G1
TCGA-CJ-4636-01	0.000000e+00	0.000000e+00	0.0070509593	0.312972915	0.000000000	0.000000000	0.0000000000	2.894606e-02	1.054011e-02	7.840065e-03	0.000000e+00	0.0519835017	1.309551e-02	0.000000e+00	0.0388698559	0.51949426	0.000000e+00	0.000000e+00	6.915886e-03	5.425144e-04	0.0000000000	1.748359e-03	G1
TCGA-BP-5000-01	0.000000e+00	6.125699e-03	0.0813502872	0.223472174	0.000000000	0.101796109	0.0000000000	1.111509e-01	1.056518e-02	7.828094e-02	0.000000e+00	0.0778874145	6.744801e-03	0.000000e+00	0.0532012650	0.24495345	0.000000e+00	0.000000e+00	1.813678e-03	1.702723e-03	0.0000000000	9.554036e-04	G1
TCGA-CJ-4908-01	1.930797e-02	0.000000e+00	0.0820419208	0.185506900	0.000000000	0.111999542	0.0000000000	2.839292e-02	2.264152e-03	0.000000e+00	0.000000e+00	0.0430862846	3.800102e-02	0.000000e+00	0.0644340580	0.35987288	0.000000e+00	0.000000e+00	6.020264e-02	0.000000e+00	0.0000000000	4.889715e-03	G1
TCGA-B0-4845-01	4.416473e-02	0.000000e+00	0.0000000000	0.034373476	0.000000000	0.362071236	0.0000000000	2.258720e-02	2.846204e-03	0.000000e+00	2.791607e-02	0.0082014841	9.463028e-02	0.000000e+00	0.0575229872	0.29860557	0.000000e+00	0.000000e+00	3.989163e-02	0.000000e+00	0.0000000000	7.189131e-03	G1
TCGA-CJ-4873-01	0.000000e+00	0.000000e+00	0.0155865327	0.237235605	0.000000000	0.162744612	0.0000000000	2.617688e-02	1.358572e-02	6.942530e-03	0.000000e+00	0.0526008768	2.193269e-02	4.541356e-02	0.0539377637	0.34954152	1.072634e-03	0.000000e+00	1.322907e-02	0.000000e+00	0.0000000000	0.000000e+00	G1
TCGA-AK-3465-01	5.589285e-02	0.000000e+00	0.0878470065	0.038105063	0.000000000	0.136240921	0.0000000000	8.166687e-03	0.000000e+00	0.000000e+00	0.000000e+00	0.0591772804	4.509744e-02	0.000000e+00	0.0767070770	0.36067150	6.229479e-03	0.000000e+00	1.238124e-01	0.000000e+00	0.0000000000	2.052243e-03	G1
TCGA-CZ-5469-01	0.000000e+00	0.000000e+00	0.0805121860	0.112187595	0.000000000	0.154631574	0.0000000000	2.086732e-02	5.004221e-03	6.533621e-03	0.000000e+00	0.0718083153	3.773224e-02	4.399558e-02	0.0162430458	0.43265659	0.000000e+00	0.000000e+00	1.782771e-02	0.000000e+00	0.0000000000	0.000000e+00	G1
TCGA-BP-4798-01	9.455418e-03	0.000000e+00	0.0128088326	0.374071555	0.000000000	0.068691991	0.0000000000	3.085176e-02	2.303889e-02	2.079924e-02	0.000000e+00	0.0693213234	6.673017e-02	0.000000e+00	0.0757096166	0.21786292	4.175895e-03	0.000000e+00	0.000000e+00	2.297103e-02	0.0000000000	3.511356e-03	G1
TCGA-BP-4971-01	0.000000e+00	7.856197e-03	0.0000000000	0.131816900	0.000000000	0.245254648	0.0000000000	9.651112e-03	6.531831e-02	0.000000e+00	0.000000e+00	0.0616644482	3.096939e-02	8.337685e-02	0.0647580546	0.26051449	2.202700e-02	0.000000e+00	1.679260e-02	0.000000e+00	0.0000000000	0.000000e+00	G1
TCGA-CZ-5459-01	6.497372e-04	0.000000e+00	0.0365995982	0.244061133	0.000000000	0.142371281	0.0000000000	4.651132e-02	1.490330e-02	1.901308e-02	0.000000e+00	0.0566340525	1.674560e-03	0.000000e+00	0.1390144983	0.26555484	6.329843e-04	0.000000e+00	3.011019e-02	0.000000e+00	0.0000000000	2.269431e-03	G1
TCGA-BP-5175-01	0.000000e+00	0.000000e+00	0.0560855564	0.308702338	0.000000000	0.080871239	0.0000000000	5.302936e-02	6.580667e-02	4.525032e-02	0.000000e+00	0.0639150696	1.359289e-02	0.000000e+00	0.0288682877	0.26428361	0.000000e+00	0.000000e+00	3.163983e-03	0.000000e+00	0.0000000000	1.643067e-02	G1
TCGA-B0-4839-01	0.000000e+00	1.321244e-03	0.0554186951	0.107542573	0.000000000	0.146487922	0.0000000000	8.835399e-03	2.923018e-04	0.000000e+00	4.455091e-02	0.0613180046	9.641164e-02	0.000000e+00	0.0535524073	0.37620980	0.000000e+00	0.000000e+00	4.653059e-02	0.000000e+00	0.0000000000	1.528523e-03	G1
TCGA-B0-4811-01	0.000000e+00	3.149023e-03	0.0706249919	0.139950325	0.000000000	0.262365077	0.0000000000	2.395009e-02	1.753429e-02	0.000000e+00	0.000000e+00	0.1002942995	3.396700e-02	0.000000e+00	0.1051032879	0.20773354	0.000000e+00	0.000000e+00	3.532809e-02	0.000000e+00	0.0000000000	0.000000e+00	G1
TCGA-CW-5580-01	0.000000e+00	0.000000e+00	0.0269214033	0.022348696	0.000000000	0.183660104	0.0000000000	2.177052e-02	0.000000e+00	0.000000e+00	0.000000e+00	0.0623930423	1.195837e-01	0.000000e+00	0.0427866639	0.43556201	0.000000e+00	3.796664e-02	0.000000e+00	3.669796e-02	0.0000000000	1.030926e-02	G1
TCGA-B0-4827-01	0.000000e+00	0.000000e+00	0.0738488031	0.221684303	0.000000000	0.088859840	0.0000000000	2.850685e-02	4.480170e-03	8.776166e-03	0.000000e+00	0.0373669771	4.608187e-02	0.000000e+00	0.0561391062	0.42844707	0.000000e+00	0.000000e+00	0.000000e+00	1.594597e-03	0.0000000000	4.214251e-03	G1
TCGA-CJ-4916-01	0.000000e+00	0.000000e+00	0.0725883644	0.373582405	0.000000000	0.000000000	0.0000000000	4.845338e-02	2.253725e-02	1.072887e-01	0.000000e+00	0.1223469734	0.000000e+00	0.000000e+00	0.0887547928	0.15163813	8.680106e-04	0.000000e+00	0.000000e+00	1.194202e-02	0.0000000000	0.000000e+00	G1
TCGA-BP-4345-01	0.000000e+00	0.000000e+00	0.0093161316	0.044221768	0.000000000	0.244066779	0.0000000000	1.478092e-02	7.274834e-03	0.000000e+00	0.000000e+00	0.0292910069	1.248953e-02	1.966047e-01	0.0497274241	0.35352704	0.000000e+00	0.000000e+00	3.869989e-02	0.000000e+00	0.0000000000	0.000000e+00	G1
TCGA-B8-5551-01	0.000000e+00	1.471523e-02	0.0529174752	0.216488524	0.000000000	0.052163671	0.0000000000	4.486590e-02	2.183638e-02	0.000000e+00	0.000000e+00	0.0387118601	8.180509e-02	0.000000e+00	0.0856529499	0.38908381	1.759101e-03	0.000000e+00	0.000000e+00	0.000000e+00	0.0000000000	0.000000e+00	G1
TCGA-CJ-4872-01	1.576886e-02	0.000000e+00	0.0336525529	0.142996832	0.000000000	0.260209164	0.0000000000	1.949805e-02	4.482201e-03	2.435789e-02	3.247381e-04	0.0204051423	4.290523e-02	0.000000e+00	0.0945443249	0.28417836	0.000000e+00	0.000000e+00	5.667664e-02	0.000000e+00	0.0000000000	0.000000e+00	G1
TCGA-B0-5095-01	4.967229e-02	0.000000e+00	0.0810825338	0.180291802	0.000000000	0.088013782	0.0000000000	4.500501e-02	1.530959e-02	0.000000e+00	0.000000e+00	0.1006449399	5.588400e-02	0.000000e+00	0.0470818686	0.30974039	0.000000e+00	0.000000e+00	3.658618e-03	9.843684e-03	0.0000000000	1.377149e-02	G1
TCGA-BP-4177-01	5.118094e-02	0.000000e+00	0.0550320454	0.068817845	0.000000000	0.254794138	0.0000000000	6.083625e-04	0.000000e+00	0.000000e+00	0.000000e+00	0.0540941758	2.981828e-02	0.000000e+00	0.0403760045	0.38119029	0.000000e+00	0.000000e+00	0.000000e+00	6.408791e-02	0.0000000000	0.000000e+00	G1
TCGA-DV-5574-01	3.109798e-02	0.000000e+00	0.0537759186	0.172958126	0.000000000	0.093984198	0.0000000000	8.852268e-03	2.562690e-03	2.355226e-02	0.000000e+00	0.0258388183	0.000000e+00	0.000000e+00	0.0351969915	0.51079304	0.000000e+00	0.000000e+00	0.000000e+00	4.010058e-02	0.0000000000	1.287134e-03	G1
TCGA-B4-5378-01	6.522118e-02	0.000000e+00	0.0523533653	0.158279528	0.000000000	0.094318194	0.0000000000	1.011848e-02	0.000000e+00	0.000000e+00	1.184301e-02	0.1152477683	8.406004e-02	0.000000e+00	0.0105307719	0.28894952	0.000000e+00	6.895785e-03	6.499019e-03	9.568333e-02	0.0000000000	0.000000e+00	G1
TCGA-B0-5706-01	0.000000e+00	8.509456e-03	0.2470670354	0.326225880	0.000000000	0.089737552	0.0028633662	3.557046e-02	3.084935e-02	5.085715e-02	0.000000e+00	0.0520080902	3.634465e-03	0.000000e+00	0.0515309536	0.09395255	0.000000e+00	0.000000e+00	1.810459e-03	0.000000e+00	0.0000000000	5.383230e-03	G1
TCGA-A3-3358-01	8.563802e-03	5.060428e-03	0.0353556301	0.146900522	0.000000000	0.152234008	0.0000000000	0.000000e+00	2.726915e-03	5.516490e-02	0.000000e+00	0.0383818246	3.198589e-02	0.000000e+00	0.0492620316	0.46006774	1.008181e-03	0.000000e+00	1.211852e-02	1.169604e-03	0.0000000000	0.000000e+00	G1
TCGA-A3-3308-01	1.957468e-02	0.000000e+00	0.0394448030	0.079050467	0.000000000	0.135165919	0.0000000000	6.612641e-03	1.698632e-02	0.000000e+00	5.839857e-03	0.0036580885	5.427956e-02	3.751884e-02	0.0793438354	0.47505414	0.000000e+00	0.000000e+00	4.747085e-02	0.000000e+00	0.0000000000	0.000000e+00	G1
TCGA-CZ-5454-01	1.243339e-02	0.000000e+00	0.0240050175	0.075148576	0.000000000	0.124632327	0.0000000000	1.545781e-02	0.000000e+00	0.000000e+00	0.000000e+00	0.0340590862	8.567111e-03	3.781257e-02	0.0055013859	0.56464523	1.052330e-02	0.000000e+00	0.000000e+00	7.508151e-02	0.0000000000	1.213270e-02	G1
TCGA-BP-4995-01	4.250225e-02	0.000000e+00	0.0877189161	0.153652473	0.000000000	0.079577409	0.0000000000	2.117552e-02	0.000000e+00	1.303170e-02	0.000000e+00	0.1162977709	7.327279e-02	1.486675e-02	0.0476007951	0.29194029	0.000000e+00	0.000000e+00	5.249859e-03	4.418808e-02	0.0000000000	8.925391e-03	G1
TCGA-B8-A54F-01	2.111188e-02	0.000000e+00	0.0445426217	0.070870366	0.000000000	0.128474978	0.0000000000	8.695897e-03	0.000000e+00	0.000000e+00	0.000000e+00	0.0412112139	1.208283e-01	0.000000e+00	0.0183831715	0.51776411	0.000000e+00	0.000000e+00	1.576087e-02	1.235659e-02	0.0000000000	0.000000e+00	G1
TCGA-B0-4847-01	1.508927e-03	0.000000e+00	0.0254236021	0.359152288	0.000000000	0.066803688	0.0000000000	6.360674e-02	5.042902e-02	7.653587e-02	0.000000e+00	0.0926090739	5.223206e-02	0.000000e+00	0.0774653225	0.11745351	9.631280e-03	0.000000e+00	0.000000e+00	7.148628e-03	0.0000000000	0.000000e+00	G1
TCGA-B0-4712-01	0.000000e+00	5.619883e-03	0.0315603623	0.128061074	0.000000000	0.160872423	0.0000000000	2.567721e-02	4.106671e-02	2.707017e-02	0.000000e+00	0.0872696158	3.343421e-02	0.000000e+00	0.1192252816	0.32801890	2.871340e-03	0.000000e+00	0.000000e+00	9.025127e-03	0.0000000000	2.276977e-04	G1
TCGA-BP-5177-01	0.000000e+00	0.000000e+00	0.1156823564	0.186660064	0.000000000	0.131563860	0.0000000000	2.186598e-02	4.597812e-02	0.000000e+00	0.000000e+00	0.0709359020	7.098185e-02	2.043973e-02	0.0966813942	0.20665085	0.000000e+00	0.000000e+00	3.255989e-02	0.000000e+00	0.0000000000	0.000000e+00	G1
TCGA-CW-6093-01	1.481768e-02	0.000000e+00	0.0099849035	0.056834227	0.000000000	0.140316521	0.0000000000	2.495800e-04	0.000000e+00	0.000000e+00	6.589396e-02	0.0462219938	3.098712e-01	0.000000e+00	0.0289337572	0.26292851	0.000000e+00	2.443500e-03	6.150413e-02	0.000000e+00	0.0000000000	0.000000e+00	G1
TCGA-BP-5009-01	0.000000e+00	0.000000e+00	0.0437679244	0.275981197	0.000000000	0.062211116	0.0000000000	5.555766e-02	3.016317e-02	3.329725e-02	0.000000e+00	0.0505150143	7.284416e-02	0.000000e+00	0.0421136031	0.30887268	0.000000e+00	0.000000e+00	0.000000e+00	2.454498e-02	0.0000000000	1.312400e-04	G1
TCGA-BP-5191-01	0.000000e+00	7.411893e-03	0.0217434347	0.124288293	0.000000000	0.370951208	0.0000000000	3.799083e-02	5.069014e-02	0.000000e+00	0.000000e+00	0.0652373348	1.263849e-02	1.517291e-02	0.0687467574	0.22336870	0.000000e+00	0.000000e+00	1.760015e-03	0.000000e+00	0.0000000000	0.000000e+00	G1
TCGA-B0-4814-01	4.869226e-03	1.685666e-02	0.0870320498	0.126857127	0.000000000	0.166465568	0.0000000000	2.140821e-02	2.547027e-03	9.570368e-03	0.000000e+00	0.0454293124	2.566104e-02	0.000000e+00	0.0448621727	0.40047776	0.000000e+00	0.000000e+00	4.384328e-02	0.000000e+00	0.0000000000	4.120203e-03	G1
TCGA-B0-5116-01	5.176265e-05	0.000000e+00	0.1458514558	0.116535764	0.000000000	0.198626190	0.0000000000	2.629435e-02	1.074150e-02	2.006096e-02	0.000000e+00	0.1059357500	1.455515e-02	0.000000e+00	0.0486416514	0.26030658	0.000000e+00	0.000000e+00	0.000000e+00	5.239889e-02	0.0000000000	0.000000e+00	G1
TCGA-B0-5084-01	4.282032e-02	0.000000e+00	0.0459827598	0.158946758	0.000000000	0.000000000	0.0000000000	7.104121e-02	4.891954e-02	0.000000e+00	0.000000e+00	0.0869749011	1.636280e-02	1.001417e-01	0.0311542242	0.34941464	0.000000e+00	0.000000e+00	0.000000e+00	0.000000e+00	0.0000000000	4.824117e-02	G1
TCGA-BP-4790-01	9.783874e-04	0.000000e+00	0.0580250877	0.136901949	0.000000000	0.264816892	0.0000000000	2.201528e-02	3.120894e-02	0.000000e+00	0.000000e+00	0.0668294540	5.339293e-03	5.101742e-02	0.0689085449	0.26298795	7.968274e-03	0.000000e+00	2.300252e-02	0.000000e+00	0.0000000000	0.000000e+00	G1
TCGA-A3-3335-01	3.139963e-02	0.000000e+00	0.0768820990	0.040753255	0.000000000	0.311215669	0.0052554585	2.164667e-02	1.269516e-03	0.000000e+00	2.162164e-02	0.0000000000	1.458073e-02	1.188843e-04	0.0270032422	0.39979286	0.000000e+00	1.687870e-02	0.000000e+00	1.087923e-02	0.0000000000	2.070241e-02	G1
TCGA-BP-4999-01	4.270249e-02	0.000000e+00	0.0175867747	0.063078286	0.000000000	0.204077129	0.0000000000	4.707711e-03	0.000000e+00	0.000000e+00	2.130395e-02	0.0264314942	6.863596e-02	0.000000e+00	0.0395181920	0.40915370	0.000000e+00	0.000000e+00	9.451161e-02	0.000000e+00	0.0000000000	8.292697e-03	G1
TCGA-CJ-5671-01	4.161652e-03	0.000000e+00	0.0141971512	0.125312285	0.000000000	0.200682944	0.0000000000	2.792164e-03	2.123224e-02	0.000000e+00	0.000000e+00	0.0323240917	0.000000e+00	2.828073e-02	0.0269522891	0.51570994	0.000000e+00	0.000000e+00	2.835452e-02	0.000000e+00	0.0000000000	0.000000e+00	G1
TCGA-B0-4696-01	2.343032e-03	0.000000e+00	0.0021483616	0.000000000	0.000000000	0.264131215	0.0000000000	1.617523e-02	2.110635e-02	0.000000e+00	1.776327e-02	0.0028189001	3.380308e-02	3.952310e-01	0.0002364156	0.22791574	0.000000e+00	0.000000e+00	1.632743e-02	0.000000e+00	0.0000000000	0.000000e+00	G1
TCGA-DV-5568-01	0.000000e+00	0.000000e+00	0.0543275730	0.251531116	0.000000000	0.020468804	0.0000000000	3.131899e-02	2.632442e-02	6.801313e-02	0.000000e+00	0.0374983280	0.000000e+00	1.714756e-01	0.0367135198	0.29764279	0.000000e+00	0.000000e+00	4.685715e-03	0.000000e+00	0.0000000000	0.000000e+00	G1
TCGA-BP-4761-01	0.000000e+00	1.241444e-02	0.1226195523	0.277204152	0.000000000	0.048684243	0.0000000000	1.567579e-01	1.903125e-02	1.726569e-02	0.000000e+00	0.1142422401	1.338225e-02	0.000000e+00	0.0490731082	0.15887790	0.000000e+00	0.000000e+00	1.042561e-02	2.163474e-05	0.0000000000	0.000000e+00	G1
TCGA-G6-A8L6-01	0.000000e+00	1.485218e-02	0.0920715846	0.117769847	0.000000000	0.065332651	0.0000000000	1.234602e-02	5.237312e-02	4.320850e-02	0.000000e+00	0.0274948203	1.997211e-01	0.000000e+00	0.0390540892	0.33170142	0.000000e+00	0.000000e+00	4.074706e-03	0.000000e+00	0.0000000000	0.000000e+00	G1
TCGA-AK-3425-01	0.000000e+00	0.000000e+00	0.0510819930	0.235086275	0.000000000	0.018914394	0.0000000000	2.897192e-02	1.228505e-02	3.814861e-02	0.000000e+00	0.0418698227	0.000000e+00	3.081959e-02	0.0726170020	0.46005622	0.000000e+00	0.000000e+00	4.833777e-03	0.000000e+00	0.0000000000	5.315345e-03	G1
TCGA-B8-A8YJ-01	4.632687e-02	0.000000e+00	0.0272255110	0.062493307	0.000000000	0.253801115	0.0111796766	0.000000e+00	0.000000e+00	0.000000e+00	4.210133e-02	0.0000000000	5.289394e-02	0.000000e+00	0.0159932238	0.40204162	0.000000e+00	0.000000e+00	8.570169e-02	0.000000e+00	0.0000000000	2.417099e-04	G1
TCGA-CJ-4918-01	7.029978e-03	0.000000e+00	0.0387448982	0.132110018	0.000000000	0.138124528	0.0000000000	3.136654e-02	1.799071e-02	0.000000e+00	0.000000e+00	0.0392766836	4.600972e-02	0.000000e+00	0.0706048979	0.45471156	0.000000e+00	0.000000e+00	5.424006e-03	1.860646e-02	0.0000000000	0.000000e+00	G1
TCGA-BP-4985-01	3.249400e-02	0.000000e+00	0.0023543232	0.019870328	0.000000000	0.172595027	0.0000000000	2.654503e-02	1.947116e-02	0.000000e+00	0.000000e+00	0.0839351242	2.638556e-02	7.360532e-02	0.0519093698	0.29320752	0.000000e+00	1.263225e-02	0.000000e+00	1.754903e-01	0.0000000000	9.504749e-03	G1
TCGA-CW-6087-01	0.000000e+00	1.617613e-03	0.0017549937	0.411744636	0.000000000	0.000000000	0.0000000000	4.020591e-02	2.679389e-02	1.487904e-02	0.000000e+00	0.0967510439	3.046976e-02	0.000000e+00	0.1473725813	0.21783171	0.000000e+00	0.000000e+00	0.000000e+00	6.559658e-03	0.0014910709	2.528099e-03	G1
TCGA-A3-3323-01	9.243875e-03	0.000000e+00	0.0328613149	0.111824783	0.000000000	0.177312425	0.0000000000	2.643136e-02	2.163270e-03	0.000000e+00	2.201447e-03	0.0159175440	1.311792e-01	0.000000e+00	0.0855051667	0.37696392	0.000000e+00	0.000000e+00	2.469234e-02	0.000000e+00	0.0000000000	3.703334e-03	G1
TCGA-AK-3445-01	1.198593e-02	0.000000e+00	0.0143319752	0.131049022	0.000000000	0.221195098	0.0000000000	3.305805e-03	7.589227e-02	0.000000e+00	0.000000e+00	0.0393877096	5.778818e-03	0.000000e+00	0.0931527147	0.36920379	9.701631e-03	0.000000e+00	1.614499e-02	4.332956e-03	0.0000000000	4.537287e-03	G1
TCGA-MM-A84U-01	0.000000e+00	0.000000e+00	0.0532743925	0.160702433	0.000000000	0.160721740	0.0000000000	2.524690e-02	3.331373e-02	0.000000e+00	0.000000e+00	0.1030482272	5.364067e-02	0.000000e+00	0.0461465734	0.30950103	5.189477e-03	0.000000e+00	4.921483e-02	0.000000e+00	0.0000000000	0.000000e+00	G1
TCGA-B0-4843-01	1.499307e-02	0.000000e+00	0.0078623181	0.057925814	0.000000000	0.196876235	0.0000000000	3.833673e-02	8.362872e-02	0.000000e+00	0.000000e+00	0.0719117990	8.513536e-02	1.381097e-01	0.0196092828	0.24456285	0.000000e+00	8.175539e-03	0.000000e+00	3.287256e-02	0.0000000000	0.000000e+00	G1
TCGA-BP-5198-01	2.053945e-02	0.000000e+00	0.0362078508	0.112308473	0.000000000	0.236984131	0.0310634865	0.000000e+00	7.137942e-03	0.000000e+00	2.366518e-02	0.0000000000	1.939125e-02	1.386616e-01	0.0257365917	0.34393475	0.000000e+00	0.000000e+00	6.507892e-04	0.000000e+00	0.0000000000	3.718524e-03	G1
TCGA-BP-4354-01	0.000000e+00	0.000000e+00	0.0198986538	0.072728921	0.000000000	0.031788988	0.0160176743	0.000000e+00	1.908214e-02	0.000000e+00	6.577548e-03	0.0048382755	1.759589e-01	0.000000e+00	0.0423987674	0.51359765	3.068394e-03	0.000000e+00	0.000000e+00	1.639981e-02	0.0000000000	7.764424e-02	G1
TCGA-BP-4760-01	2.174459e-02	0.000000e+00	0.0267483021	0.021234825	0.000000000	0.096444808	0.0000000000	0.000000e+00	0.000000e+00	0.000000e+00	6.194697e-03	0.0177297993	1.054309e-03	2.936573e-01	0.0197699158	0.40567239	0.000000e+00	0.000000e+00	6.688346e-02	2.164564e-02	0.0000000000	1.220002e-03	G1
TCGA-DV-5576-01	0.000000e+00	0.000000e+00	0.0620724142	0.034239999	0.000000000	0.188573463	0.0000000000	0.000000e+00	0.000000e+00	0.000000e+00	1.741336e-02	0.0993120478	7.184325e-02	0.000000e+00	0.0492562572	0.28541975	0.000000e+00	0.000000e+00	1.879708e-01	0.000000e+00	0.0000000000	3.898703e-03	G1
TCGA-AK-3428-01	2.294376e-02	0.000000e+00	0.0098105607	0.087700217	0.000000000	0.089300757	0.0000000000	4.710972e-03	0.000000e+00	1.476472e-03	0.000000e+00	0.0337081741	3.629875e-01	0.000000e+00	0.0183669021	0.23941850	0.000000e+00	7.714190e-02	0.000000e+00	2.247780e-02	0.0000000000	2.995647e-02	G1
TCGA-CJ-4900-01	3.202721e-03	0.000000e+00	0.1381149981	0.239981489	0.000000000	0.120219695	0.0000000000	5.355430e-02	3.061167e-02	2.285531e-02	0.000000e+00	0.0406052553	2.300867e-02	0.000000e+00	0.0543102655	0.25649148	9.957931e-05	2.956437e-03	1.062465e-02	0.000000e+00	0.0000000000	3.363478e-03	G1
TCGA-B0-5697-01	0.000000e+00	0.000000e+00	0.0726178698	0.265639064	0.000000000	0.037270782	0.0000000000	3.270885e-02	1.265787e-03	5.711041e-02	0.000000e+00	0.0825202696	2.007637e-02	0.000000e+00	0.0277274332	0.36102089	0.000000e+00	0.000000e+00	0.000000e+00	3.521593e-02	0.0000000000	6.826355e-03	G1
TCGA-B0-5100-01	2.393937e-02	0.000000e+00	0.0472717303	0.122406959	0.000000000	0.097914219	0.0000000000	9.272344e-04	1.181799e-02	0.000000e+00	3.011867e-02	0.1073660400	7.724010e-02	6.263006e-02	0.0623252564	0.28726675	0.000000e+00	0.000000e+00	6.361954e-02	0.000000e+00	0.0000000000	5.156090e-03	G1
TCGA-BP-4163-01	9.238633e-03	7.374994e-04	0.0000000000	0.134639657	0.000000000	0.097789739	0.0000000000	3.822623e-04	4.870724e-03	0.000000e+00	3.633521e-03	0.0438890335	1.149943e-01	0.000000e+00	0.0641893260	0.45588024	4.164358e-03	0.000000e+00	6.444853e-02	0.000000e+00	0.0000000000	1.142214e-03	G1
TCGA-BP-5196-01	0.000000e+00	0.000000e+00	0.0564757103	0.311265284	0.000000000	0.017869934	0.0000000000	1.058707e-01	2.824758e-02	1.826145e-02	0.000000e+00	0.1226814452	1.499894e-02	1.501762e-03	0.0348793245	0.22871876	0.000000e+00	0.000000e+00	0.000000e+00	5.669751e-02	0.0000000000	2.531590e-03	G1
TCGA-CJ-5676-01	0.000000e+00	0.000000e+00	0.0782709359	0.170687057	0.000000000	0.178648305	0.0000000000	5.315061e-02	1.296062e-02	3.055183e-03	0.000000e+00	0.0325676445	5.847053e-02	0.000000e+00	0.0279651346	0.37573031	0.000000e+00	0.000000e+00	0.000000e+00	8.493668e-03	0.0000000000	0.000000e+00	G1
TCGA-A3-3351-01	0.000000e+00	0.000000e+00	0.0443217865	0.269685045	0.000000000	0.114266274	0.0000000000	3.344767e-02	2.851356e-02	0.000000e+00	0.000000e+00	0.0599212981	9.503543e-02	0.000000e+00	0.0389425038	0.30876242	0.000000e+00	0.000000e+00	5.280557e-03	0.000000e+00	0.0000000000	1.823461e-03	G1
TCGA-BP-4355-01	2.012641e-02	0.000000e+00	0.0290776394	0.095891284	0.000000000	0.163778289	0.0000000000	2.205769e-02	0.000000e+00	0.000000e+00	1.747894e-02	0.0246729270	8.593463e-02	0.000000e+00	0.0287880651	0.48993549	0.000000e+00	7.034635e-03	8.260111e-03	6.963886e-03	0.0000000000	0.000000e+00	G1
TCGA-BP-4332-01	5.214912e-03	0.000000e+00	0.0428735739	0.199493872	0.000000000	0.026281284	0.0000000000	2.459354e-02	0.000000e+00	0.000000e+00	0.000000e+00	0.0662584746	8.771228e-02	0.000000e+00	0.0160416203	0.53153044	0.000000e+00	0.000000e+00	0.000000e+00	0.000000e+00	0.0000000000	0.000000e+00	G1
TCGA-B0-4703-01	1.168255e-02	0.000000e+00	0.0517041611	0.211364863	0.000000000	0.122542459	0.0000000000	8.109503e-02	9.540806e-03	0.000000e+00	0.000000e+00	0.0441854315	6.866354e-02	0.000000e+00	0.1067564881	0.28034606	0.000000e+00	0.000000e+00	1.211861e-02	0.000000e+00	0.0000000000	0.000000e+00	G1
TCGA-B0-5692-01	1.206057e-03	0.000000e+00	0.0242537428	0.416405755	0.000000000	0.000000000	0.0000000000	5.456349e-02	4.109440e-02	1.245164e-01	0.000000e+00	0.1495411783	0.000000e+00	0.000000e+00	0.0486508345	0.11835392	8.326935e-04	0.000000e+00	0.000000e+00	2.058152e-02	0.0000000000	0.000000e+00	G1
TCGA-BP-5007-01	0.000000e+00	0.000000e+00	0.1219451263	0.277703564	0.000000000	0.034205010	0.0000000000	2.686701e-02	1.011885e-02	4.229809e-02	0.000000e+00	0.0549263088	1.139855e-02	0.000000e+00	0.0765325590	0.32978784	0.000000e+00	0.000000e+00	1.415623e-02	0.000000e+00	0.0000000000	6.087725e-05	G1
TCGA-B8-4620-01	3.331545e-02	0.000000e+00	0.0225227644	0.000000000	0.000000000	0.234305938	0.0000000000	6.877421e-03	1.791072e-02	0.000000e+00	4.422373e-02	0.0000000000	1.035851e-01	5.299916e-03	0.0206052196	0.33587090	0.000000e+00	4.954072e-02	0.000000e+00	1.067325e-02	0.0000000000	1.152689e-01	G1
TCGA-G6-A5PC-01	0.000000e+00	0.000000e+00	0.0090347997	0.443966889	0.000000000	0.031333155	0.0000000000	4.527739e-02	5.183696e-02	2.284870e-02	0.000000e+00	0.0688931766	2.119456e-02	0.000000e+00	0.0315600412	0.27380160	0.000000e+00	0.000000e+00	2.527303e-04	0.000000e+00	0.0000000000	0.000000e+00	G1
TCGA-DV-5575-01	1.533392e-02	0.000000e+00	0.0988190685	0.192257722	0.000000000	0.232251229	0.0000000000	1.566491e-02	0.000000e+00	3.451744e-02	0.000000e+00	0.0372452147	2.051313e-02	0.000000e+00	0.0629360350	0.27320856	0.000000e+00	2.953416e-03	0.000000e+00	1.424085e-02	0.0000000000	5.850708e-05	G1
TCGA-CJ-4868-01	0.000000e+00	0.000000e+00	0.0585049532	0.194516750	0.000000000	0.139169864	0.0000000000	4.335113e-02	1.837771e-02	0.000000e+00	0.000000e+00	0.0117644278	3.330973e-02	3.465979e-02	0.0727483252	0.37580903	0.000000e+00	0.000000e+00	6.463132e-03	2.480496e-03	0.0000000000	8.844663e-03	G1
TCGA-B0-5120-01	4.530088e-03	0.000000e+00	0.0311581696	0.057115419	0.000000000	0.134410330	0.0000000000	1.751174e-02	9.343505e-03	0.000000e+00	0.000000e+00	0.0555935216	2.257058e-02	0.000000e+00	0.0320431411	0.46942708	0.000000e+00	0.000000e+00	0.000000e+00	1.661139e-01	0.0000000000	1.824710e-04	G1
TCGA-CZ-5988-01	0.000000e+00	0.000000e+00	0.0553625424	0.218548689	0.000000000	0.124802631	0.0000000000	3.275415e-02	0.000000e+00	6.903789e-02	0.000000e+00	0.0681363018	1.983204e-02	1.254281e-02	0.0907576151	0.29932111	0.000000e+00	0.000000e+00	8.904226e-03	0.000000e+00	0.0000000000	0.000000e+00	G1
TCGA-CJ-4882-01	1.145632e-02	2.993744e-02	0.0801936953	0.171184766	0.000000000	0.247111350	0.0000000000	6.895713e-02	5.175992e-02	8.358247e-03	0.000000e+00	0.0543314314	1.193602e-02	0.000000e+00	0.0642949570	0.16056388	1.778084e-03	0.000000e+00	3.632258e-02	0.000000e+00	0.0000000000	1.814182e-03	G1
TCGA-BP-4970-01	1.108955e-03	0.000000e+00	0.0577866134	0.185854904	0.000000000	0.133810886	0.0000000000	1.954709e-02	2.845595e-03	6.570337e-02	0.000000e+00	0.0422212635	7.887734e-02	0.000000e+00	0.0525741878	0.34203005	0.000000e+00	0.000000e+00	1.204460e-02	2.603153e-03	0.0000000000	2.991988e-03	G1
TCGA-B0-4698-01	0.000000e+00	5.637793e-05	0.0067605438	0.387564981	0.000000000	0.000000000	0.0737945626	5.738319e-02	0.000000e+00	5.971019e-02	0.000000e+00	0.0967736823	0.000000e+00	0.000000e+00	0.0590960823	0.19464615	0.000000e+00	0.000000e+00	0.000000e+00	4.598334e-02	0.0000000000	1.823091e-02	G1
TCGA-DV-5565-01	0.000000e+00	0.000000e+00	0.0160536884	0.113174099	0.000000000	0.087504842	0.0000000000	2.423535e-02	1.578154e-02	0.000000e+00	0.000000e+00	0.0489210104	1.390338e-01	1.281006e-02	0.0589551469	0.45888174	0.000000e+00	4.904826e-03	0.000000e+00	1.974394e-02	0.0000000000	0.000000e+00	G1
TCGA-B8-4153-01	1.950335e-02	0.000000e+00	0.0072277428	0.209759429	0.000000000	0.128226836	0.0000000000	0.000000e+00	9.905073e-03	0.000000e+00	8.588741e-03	0.0624539679	1.139977e-01	0.000000e+00	0.0360235673	0.35526807	0.000000e+00	2.039829e-03	4.700571e-02	0.000000e+00	0.0000000000	0.000000e+00	G1
TCGA-B0-5812-01	5.929198e-04	0.000000e+00	0.0514293907	0.124133616	0.000000000	0.210496816	0.0000000000	8.583900e-03	0.000000e+00	4.119099e-02	5.556057e-03	0.0113322402	9.608089e-02	0.000000e+00	0.1153786244	0.30335701	0.000000e+00	0.000000e+00	2.651109e-02	5.356453e-03	0.0000000000	0.000000e+00	G1
TCGA-G6-A8L7-01	0.000000e+00	1.462976e-02	0.0000000000	0.388914111	0.000000000	0.000000000	0.0000000000	1.252915e-01	1.104956e-01	0.000000e+00	0.000000e+00	0.1446739642	2.935276e-02	0.000000e+00	0.0371629370	0.13141200	0.000000e+00	0.000000e+00	1.806741e-02	0.000000e+00	0.0000000000	0.000000e+00	G1
TCGA-B0-4842-01	0.000000e+00	1.332517e-03	0.0134905890	0.203941583	0.000000000	0.131892517	0.0000000000	3.566494e-02	1.030381e-01	1.366202e-02	0.000000e+00	0.0597532905	3.565651e-02	5.162995e-02	0.0451101021	0.26304223	0.000000e+00	0.000000e+00	2.843665e-02	0.000000e+00	0.0000000000	1.334898e-02	G1
TCGA-B0-5707-01	0.000000e+00	2.706276e-02	0.0179402633	0.064454614	0.000000000	0.237664749	0.0000000000	0.000000e+00	0.000000e+00	0.000000e+00	0.000000e+00	0.0440248392	3.146575e-02	5.870737e-02	0.0061462492	0.43999608	0.000000e+00	0.000000e+00	3.925642e-02	2.336908e-02	0.0000000000	9.911815e-03	G1
TCGA-BP-4344-01	2.358887e-02	0.000000e+00	0.0009517059	0.023166011	0.000000000	0.121337512	0.0000000000	3.796569e-02	0.000000e+00	0.000000e+00	0.000000e+00	0.0616997129	1.595964e-01	0.000000e+00	0.0455840008	0.41488904	0.000000e+00	0.000000e+00	0.000000e+00	1.112210e-01	0.0000000000	0.000000e+00	G1
TCGA-B0-5098-01	3.301086e-02	1.324961e-02	0.0738462390	0.165838003	0.000000000	0.160443429	0.0000000000	1.164999e-01	0.000000e+00	0.000000e+00	0.000000e+00	0.1251349863	6.375083e-02	8.232493e-02	0.0678178659	0.09808332	0.000000e+00	0.000000e+00	0.000000e+00	0.000000e+00	0.0000000000	0.000000e+00	G1
TCGA-BP-4981-01	0.000000e+00	0.000000e+00	0.0575505369	0.195626098	0.000000000	0.087397310	0.0000000000	8.837577e-02	2.090269e-02	3.406178e-02	0.000000e+00	0.0671846834	4.043734e-02	0.000000e+00	0.0512067281	0.34060757	0.000000e+00	0.000000e+00	1.664950e-02	0.000000e+00	0.0000000000	0.000000e+00	G1
TCGA-B0-4823-01	7.705527e-03	0.000000e+00	0.0432809726	0.266698810	0.000000000	0.070696014	0.0000000000	1.543826e-02	6.382599e-03	0.000000e+00	0.000000e+00	0.0466045024	7.400800e-03	0.000000e+00	0.0493313076	0.47983319	0.000000e+00	0.000000e+00	6.628024e-03	0.000000e+00	0.0000000000	0.000000e+00	G1
TCGA-B0-4821-01	0.000000e+00	0.000000e+00	0.0468552754	0.285114263	0.000000000	0.049004995	0.0000000000	7.825566e-02	1.100490e-02	0.000000e+00	8.213965e-04	0.1470319359	0.000000e+00	2.613560e-01	0.0376568006	0.08289873	0.000000e+00	0.000000e+00	0.000000e+00	0.000000e+00	0.0000000000	0.000000e+00	G1
TCGA-CJ-4901-01	7.237652e-03	0.000000e+00	0.0528854048	0.243957778	0.000000000	0.148416149	0.0000000000	6.428462e-02	2.556637e-02	1.420365e-01	0.000000e+00	0.0262193213	0.000000e+00	0.000000e+00	0.1050501037	0.15328192	1.577874e-02	0.000000e+00	0.000000e+00	1.238735e-02	0.0000000000	2.898111e-03	G1
TCGA-CJ-4923-01	3.380485e-03	2.058443e-03	0.0411981698	0.199478085	0.000000000	0.108257377	0.0000000000	1.037641e-01	6.479685e-02	0.000000e+00	0.000000e+00	0.0876351495	1.216510e-02	1.147733e-01	0.0861103665	0.16891763	0.000000e+00	0.000000e+00	7.464962e-03	0.000000e+00	0.0000000000	0.000000e+00	G1
TCGA-CJ-4902-01	0.000000e+00	8.823339e-04	0.0563457447	0.123476897	0.000000000	0.077652598	0.0000000000	3.399022e-02	1.981728e-02	3.648655e-03	0.000000e+00	0.0488081663	2.683631e-02	3.274231e-02	0.0635223354	0.48116406	0.000000e+00	0.000000e+00	3.111309e-02	0.000000e+00	0.0000000000	0.000000e+00	G1
TCGA-CJ-4881-01	0.000000e+00	0.000000e+00	0.0570502179	0.141119966	0.000000000	0.236402825	0.0000000000	2.328816e-02	1.323047e-02	8.801882e-03	0.000000e+00	0.0832257592	4.689265e-02	1.745732e-03	0.0377373000	0.30581113	0.000000e+00	0.000000e+00	2.244813e-02	0.000000e+00	0.0000000000	2.224577e-02	G1
TCGA-BP-5178-01	4.940682e-02	0.000000e+00	0.0242373836	0.092198125	0.000000000	0.207161665	0.0000000000	0.000000e+00	6.386370e-02	0.000000e+00	1.551087e-02	0.0033243337	8.441366e-03	5.107460e-02	0.0062221733	0.46092521	0.000000e+00	0.000000e+00	8.182036e-03	0.000000e+00	0.0000000000	9.451726e-03	G1
TCGA-BP-4992-01	0.000000e+00	7.512781e-04	0.0327278020	0.279830513	0.000000000	0.126512421	0.0000000000	1.764303e-01	6.641642e-02	0.000000e+00	0.000000e+00	0.0503321732	1.676778e-02	0.000000e+00	0.0444704830	0.19261640	0.000000e+00	0.000000e+00	0.000000e+00	1.314445e-02	0.0000000000	0.000000e+00	G1
TCGA-BP-5170-01	9.246568e-03	0.000000e+00	0.0570352252	0.053109685	0.000000000	0.196273730	0.0000000000	0.000000e+00	0.000000e+00	1.222028e-02	0.000000e+00	0.0265539438	0.000000e+00	0.000000e+00	0.0121159660	0.55325867	0.000000e+00	1.552630e-03	0.000000e+00	7.668144e-02	0.0000000000	1.951856e-03	G1
TCGA-BP-4349-01	2.690858e-02	0.000000e+00	0.0175351515	0.165560807	0.000000000	0.149536868	0.0000000000	5.772829e-02	2.707508e-03	0.000000e+00	3.478606e-05	0.0520636736	4.762534e-02	0.000000e+00	0.0879335459	0.37049826	0.000000e+00	0.000000e+00	2.186719e-02	0.000000e+00	0.0000000000	0.000000e+00	G1
TCGA-BP-4989-01	5.377721e-04	1.134354e-03	0.0263538464	0.458262500	0.000000000	0.000000000	0.0115480998	3.745806e-02	3.135842e-02	8.231128e-02	0.000000e+00	0.1223278710	3.504966e-02	0.000000e+00	0.0199489484	0.16657310	0.000000e+00	0.000000e+00	0.000000e+00	7.136092e-03	0.0000000000	0.000000e+00	G1
TCGA-BP-5010-01	2.230385e-03	0.000000e+00	0.0265056360	0.180614940	0.000000000	0.252683897	0.0000000000	3.693908e-02	0.000000e+00	6.656870e-02	0.000000e+00	0.0414419676	0.000000e+00	8.199166e-02	0.0516827045	0.23107593	0.000000e+00	0.000000e+00	0.000000e+00	2.826510e-02	0.0000000000	0.000000e+00	G1
TCGA-CJ-4875-01	0.000000e+00	0.000000e+00	0.0331637363	0.490625190	0.000000000	0.000000000	0.0000000000	7.696793e-02	1.729148e-02	2.428261e-02	0.000000e+00	0.1397514339	1.763860e-02	0.000000e+00	0.0154913320	0.17733089	0.000000e+00	0.000000e+00	0.000000e+00	7.456798e-03	0.0000000000	0.000000e+00	G1
TCGA-BP-4769-01	6.219647e-02	0.000000e+00	0.0122116602	0.018913586	0.000000000	0.315534630	0.0000000000	0.000000e+00	0.000000e+00	0.000000e+00	4.308578e-04	0.0348610097	4.472732e-02	0.000000e+00	0.0908447366	0.29060659	0.000000e+00	3.577483e-02	9.389831e-02	0.000000e+00	0.0000000000	0.000000e+00	G1
TCGA-CJ-5682-01	0.000000e+00	0.000000e+00	0.0480963093	0.200695765	0.000000000	0.243329821	0.0000000000	8.112225e-03	4.046495e-04	2.492387e-02	0.000000e+00	0.0512799312	2.671300e-02	0.000000e+00	0.1221711026	0.24812306	0.000000e+00	0.000000e+00	2.120344e-02	0.000000e+00	0.0000000000	4.946830e-03	G1
TCGA-B0-4849-01	0.000000e+00	0.000000e+00	0.0243456686	0.119716073	0.000000000	0.141835684	0.0000000000	4.854218e-02	1.543326e-02	0.000000e+00	3.357178e-02	0.0053982202	1.105672e-01	0.000000e+00	0.0734874394	0.37430594	0.000000e+00	0.000000e+00	5.279652e-02	0.000000e+00	0.0000000000	0.000000e+00	G1
TCGA-B0-5094-01	0.000000e+00	0.000000e+00	0.0824226379	0.159809878	0.000000000	0.033685825	0.0000000000	9.125669e-02	2.569032e-02	1.272291e-03	0.000000e+00	0.1103473127	1.821488e-02	5.472559e-02	0.0519903815	0.31546604	3.129967e-03	0.000000e+00	4.137730e-02	0.000000e+00	0.0000000000	1.061087e-02	G1
TCGA-CJ-4920-01	3.744634e-02	0.000000e+00	0.0044900865	0.053556033	0.000000000	0.189669068	0.0000000000	4.003387e-02	7.075797e-03	0.000000e+00	0.000000e+00	0.0434033534	9.799533e-02	0.000000e+00	0.0332707588	0.42401587	0.000000e+00	0.000000e+00	0.000000e+00	6.904350e-02	0.0000000000	0.000000e+00	G1
TCGA-A3-3387-01	0.000000e+00	0.000000e+00	0.0244162163	0.053537264	0.000000000	0.182936601	0.0000000000	0.000000e+00	3.192642e-02	0.000000e+00	2.040210e-02	0.0043795202	9.089729e-02	0.000000e+00	0.0288434897	0.50130714	9.401659e-04	0.000000e+00	4.791076e-02	0.000000e+00	0.0000000000	1.250304e-02	G1
TCGA-BP-5195-01	1.467768e-02	0.000000e+00	0.0931982843	0.074708000	0.000000000	0.181672104	0.0000000000	2.078613e-02	1.049132e-02	1.318235e-02	0.000000e+00	0.0449584556	1.079434e-01	0.000000e+00	0.0618026503	0.36095687	0.000000e+00	0.000000e+00	8.229111e-03	0.000000e+00	0.0000000000	7.393600e-03	G1
TCGA-B0-5121-01	0.000000e+00	0.000000e+00	0.0572253078	0.144591260	0.000000000	0.209818296	0.0000000000	1.648642e-02	0.000000e+00	6.903996e-02	4.644130e-02	0.0144059397	7.065180e-02	0.000000e+00	0.0564627344	0.23426655	0.000000e+00	0.000000e+00	7.941317e-02	0.000000e+00	0.0000000000	1.197247e-03	G1
TCGA-BP-4341-01	1.011964e-02	0.000000e+00	0.0000000000	0.194182175	0.000000000	0.088289729	0.0000000000	4.176121e-02	0.000000e+00	0.000000e+00	7.861940e-02	0.0766894787	7.929661e-02	0.000000e+00	0.0179615881	0.31834166	0.000000e+00	6.189076e-03	6.940444e-02	1.899687e-02	0.0000000000	1.481167e-04	G1
TCGA-CJ-4899-01	5.307077e-02	0.000000e+00	0.0362960620	0.086584120	0.000000000	0.103484966	0.0000000000	3.271279e-03	9.159287e-04	5.807590e-03	0.000000e+00	0.0170759601	2.165234e-03	0.000000e+00	0.0209650056	0.59498559	0.000000e+00	0.000000e+00	7.537749e-02	0.000000e+00	0.0000000000	0.000000e+00	G1
TCGA-B0-5117-01	9.939385e-02	0.000000e+00	0.1039451539	0.013609457	0.000000000	0.152218090	0.0000000000	2.499256e-02	2.695849e-02	0.000000e+00	0.000000e+00	0.1113109000	2.339750e-02	0.000000e+00	0.0516421837	0.32630966	0.000000e+00	1.686261e-02	4.935956e-02	0.000000e+00	0.0000000000	0.000000e+00	G1
TCGA-CJ-6028-01	2.905138e-02	0.000000e+00	0.0759533092	0.262975445	0.000000000	0.087963540	0.0054783744	3.494315e-02	0.000000e+00	9.105984e-02	0.000000e+00	0.0391052612	0.000000e+00	2.792739e-02	0.0641821387	0.27234024	0.000000e+00	0.000000e+00	0.000000e+00	5.898778e-03	0.0000000000	3.121159e-03	G1
TCGA-BP-4994-01	4.985588e-02	0.000000e+00	0.0769599551	0.133052048	0.000000000	0.090683377	0.0000000000	1.745751e-02	0.000000e+00	1.302833e-02	0.000000e+00	0.0822655543	6.237687e-02	1.169364e-02	0.0513321387	0.31334223	0.000000e+00	0.000000e+00	0.000000e+00	8.738761e-02	0.0000000000	1.056487e-02	G1
TCGA-BP-5199-01	9.352023e-03	0.000000e+00	0.0368491427	0.400787788	0.000000000	0.040714790	0.0000000000	4.943643e-02	1.731311e-02	1.343338e-01	0.000000e+00	0.1078251594	0.000000e+00	0.000000e+00	0.0475019635	0.13982863	1.731252e-03	0.000000e+00	0.000000e+00	1.432596e-02	0.0000000000	0.000000e+00	G1
TCGA-B0-5107-01	0.000000e+00	0.000000e+00	0.0010679131	0.417867213	0.000000000	0.000000000	0.0000000000	5.717566e-02	9.187424e-02	1.624155e-02	0.000000e+00	0.0942792434	2.114288e-02	0.000000e+00	0.0919105751	0.19118429	1.013154e-03	0.000000e+00	0.000000e+00	1.624328e-02	0.0000000000	0.000000e+00	G1
TCGA-DV-5567-01	2.305898e-04	0.000000e+00	0.0426157884	0.000000000	0.000000000	0.248230643	0.0000000000	1.078385e-02	6.833951e-02	0.000000e+00	1.394689e-01	0.0000000000	4.934197e-02	6.453230e-02	0.0371236333	0.19422834	0.000000e+00	0.000000e+00	1.451045e-01	0.000000e+00	0.0000000000	0.000000e+00	G1
TCGA-BP-4167-01	6.577376e-04	0.000000e+00	0.0125743415	0.218347170	0.000000000	0.116672039	0.0000000000	4.768749e-02	1.055210e-02	8.706289e-02	0.000000e+00	0.0928182508	0.000000e+00	0.000000e+00	0.0463866189	0.35626253	0.000000e+00	0.000000e+00	0.000000e+00	9.822044e-03	0.0000000000	1.156782e-03	G1
TCGA-B8-A54K-01	3.349644e-03	0.000000e+00	0.1434995394	0.074790158	0.009554694	0.040898806	0.0000000000	2.377412e-02	0.000000e+00	0.000000e+00	1.622941e-01	0.0532625172	1.012607e-01	0.000000e+00	0.0132428981	0.31497513	0.000000e+00	2.709740e-03	5.638800e-02	0.000000e+00	0.0000000000	0.000000e+00	G1
TCGA-AK-3427-01	6.143444e-02	0.000000e+00	0.1293798121	0.009377557	0.000000000	0.114106041	0.0000000000	2.248950e-02	0.000000e+00	0.000000e+00	0.000000e+00	0.0747029773	1.432911e-01	0.000000e+00	0.0730991147	0.31240202	0.000000e+00	1.698472e-02	0.000000e+00	4.203303e-02	0.0006996918	0.000000e+00	G1
TCGA-A3-3374-01	0.000000e+00	1.230706e-02	0.0000000000	0.010958551	0.000000000	0.000000000	0.0000000000	1.660283e-02	7.588445e-03	2.950825e-03	1.265328e-02	0.0000000000	0.000000e+00	6.321602e-01	0.0072046290	0.28368570	0.000000e+00	0.000000e+00	0.000000e+00	1.388845e-02	0.0000000000	0.000000e+00	G1
TCGA-B0-5096-01	2.467362e-03	0.000000e+00	0.0955201115	0.009499180	0.000000000	0.132998155	0.0000000000	5.459604e-02	0.000000e+00	0.000000e+00	0.000000e+00	0.0467938440	6.843012e-02	0.000000e+00	0.0268017898	0.45569813	0.000000e+00	0.000000e+00	0.000000e+00	7.397843e-02	0.0000000000	3.321685e-02	G1
TCGA-B0-5083-01	2.461948e-04	1.569182e-03	0.0126994075	0.106050557	0.000000000	0.174979571	0.0000000000	1.351322e-03	0.000000e+00	0.000000e+00	0.000000e+00	0.0465429366	1.109251e-02	5.246347e-02	0.0444805966	0.51003297	7.876073e-03	0.000000e+00	3.061520e-02	0.000000e+00	0.0000000000	0.000000e+00	G1
TCGA-A3-3346-01	1.164226e-03	0.000000e+00	0.0040252032	0.103737242	0.000000000	0.091946118	0.0032170798	2.883049e-02	2.092084e-02	0.000000e+00	0.000000e+00	0.0372475357	7.127982e-02	6.779062e-02	0.0676681782	0.45855801	0.000000e+00	0.000000e+00	0.000000e+00	1.363594e-02	0.0000000000	2.997869e-02	G1
TCGA-B0-5400-01	0.000000e+00	0.000000e+00	0.0370518179	0.201700403	0.000000000	0.130304739	0.0000000000	3.102402e-02	4.912310e-03	0.000000e+00	0.000000e+00	0.1189500459	2.049091e-02	8.671403e-02	0.0321259590	0.24349383	0.000000e+00	0.000000e+00	0.000000e+00	5.372815e-02	0.0000000000	3.950380e-02	G1
TCGA-B0-4697-01	4.916710e-03	4.980358e-02	0.1211193880	0.295847054	0.000000000	0.129548925	0.0000000000	6.169957e-02	5.671840e-02	0.000000e+00	0.000000e+00	0.0729716975	1.548047e-02	1.954293e-04	0.0957896206	0.08539767	0.000000e+00	0.000000e+00	1.051149e-02	0.000000e+00	0.0000000000	0.000000e+00	G1
TCGA-CJ-6033-01	1.396192e-02	0.000000e+00	0.0272689949	0.145952480	0.000000000	0.079365027	0.0000000000	7.127240e-03	6.808082e-02	0.000000e+00	0.000000e+00	0.0424220855	1.208176e-01	7.144665e-02	0.0431352579	0.36914165	0.000000e+00	0.000000e+00	1.128033e-02	0.000000e+00	0.0000000000	0.000000e+00	G1
TCGA-B0-5080-01	5.286728e-02	0.000000e+00	0.1282580652	0.257125872	0.000000000	0.148192416	0.0000000000	0.000000e+00	4.078382e-02	0.000000e+00	0.000000e+00	0.0612794180	1.689722e-02	0.000000e+00	0.0267307479	0.23029768	0.000000e+00	0.000000e+00	3.643680e-02	0.000000e+00	0.0000000000	1.130682e-03	G1
TCGA-AS-3777-01	4.899515e-02	0.000000e+00	0.0000000000	0.077586087	0.000000000	0.198314732	0.0000000000	1.783975e-02	2.274445e-02	1.348777e-02	0.000000e+00	0.0216770495	4.694228e-02	3.067277e-02	0.0725543334	0.30034523	0.000000e+00	0.000000e+00	1.349057e-01	0.000000e+00	0.0000000000	1.393469e-02	G1
TCGA-EU-5905-01	5.075454e-03	0.000000e+00	0.0096857600	0.095228705	0.000000000	0.191040031	0.0000000000	0.000000e+00	2.083270e-02	0.000000e+00	5.698398e-03	0.0382951416	3.896583e-03	0.000000e+00	0.0431278922	0.47431556	0.000000e+00	2.529056e-04	1.083210e-01	0.000000e+00	0.0000000000	4.229907e-03	G1
TCGA-CJ-4889-01	2.653165e-02	9.188227e-02	0.1190052082	0.111835276	0.000000000	0.177635462	0.0000000000	8.343952e-03	2.518309e-03	0.000000e+00	0.000000e+00	0.0456646826	1.151027e-02	7.653984e-03	0.0617185711	0.31033362	0.000000e+00	0.000000e+00	2.504201e-02	0.000000e+00	0.0000000000	3.247281e-04	G1
TCGA-B0-5092-01	1.114043e-02	0.000000e+00	0.0195866656	0.399588174	0.000000000	0.005210054	0.0000000000	7.432471e-02	3.499552e-02	1.179847e-01	0.000000e+00	0.1471128712	0.000000e+00	0.000000e+00	0.0681552720	0.10062202	7.063896e-03	0.000000e+00	0.000000e+00	1.421573e-02	0.0000000000	0.000000e+00	G1
TCGA-DV-A4VZ-01	8.969976e-02	0.000000e+00	0.0215883271	0.035071307	0.000000000	0.260756786	0.0000000000	1.219595e-02	3.451463e-02	0.000000e+00	6.744861e-02	0.0128088118	0.000000e+00	4.945628e-02	0.0200855057	0.37529696	0.000000e+00	0.000000e+00	2.107707e-02	0.000000e+00	0.0000000000	0.000000e+00	G1
TCGA-BP-5194-01	5.941857e-02	0.000000e+00	0.0454268086	0.082657480	0.000000000	0.142821439	0.0000000000	0.000000e+00	0.000000e+00	6.657279e-03	6.795165e-04	0.0443072703	6.504221e-03	0.000000e+00	0.0601685992	0.51400310	0.000000e+00	0.000000e+00	3.522624e-02	0.000000e+00	0.0000000000	2.129478e-03	G1
TCGA-B8-5162-01	0.000000e+00	4.580736e-03	0.1275476714	0.224352397	0.000000000	0.096839417	0.0000000000	3.050094e-02	6.812474e-03	7.470318e-03	0.000000e+00	0.0466375557	3.232218e-02	9.081456e-03	0.0494951119	0.36427715	0.000000e+00	0.000000e+00	0.000000e+00	0.000000e+00	0.0000000000	8.258071e-05	G1
TCGA-BP-4986-01	1.838855e-02	0.000000e+00	0.0398199130	0.059387404	0.000000000	0.191717181	0.0000000000	1.201190e-02	1.422152e-02	0.000000e+00	0.000000e+00	0.0573146382	9.487177e-02	0.000000e+00	0.0337798133	0.41793387	0.000000e+00	0.000000e+00	0.000000e+00	5.064924e-02	0.0000000000	9.904195e-03	G1
TCGA-CJ-4642-01	1.101096e-01	0.000000e+00	0.0014884437	0.238154816	0.000000000	0.001175509	0.0000000000	3.340809e-02	2.741159e-02	0.000000e+00	0.000000e+00	0.0718041679	5.522675e-02	0.000000e+00	0.0169454443	0.35889089	3.086191e-03	0.000000e+00	8.229846e-02	0.000000e+00	0.0000000000	0.000000e+00	G1
TCGA-CJ-4890-01	9.236399e-03	0.000000e+00	0.0308399520	0.262612623	0.000000000	0.052408717	0.0000000000	1.556331e-02	1.287235e-03	4.256270e-02	0.000000e+00	0.0300399244	0.000000e+00	4.233678e-02	0.0534770285	0.43629706	1.593323e-03	0.000000e+00	2.174495e-02	0.000000e+00	0.0000000000	0.000000e+00	G1
TCGA-A3-3347-01	6.789452e-03	0.000000e+00	0.0173030469	0.075755352	0.000000000	0.115369529	0.0000000000	2.774325e-02	6.070641e-03	1.730190e-02	0.000000e+00	0.0055919945	0.000000e+00	1.942122e-01	0.0556092245	0.44924968	7.942348e-04	0.000000e+00	1.572165e-02	0.000000e+00	0.0000000000	1.248788e-02	G1
TCGA-B0-5690-01	3.310309e-02	0.000000e+00	0.0560052884	0.044513296	0.000000000	0.159789333	0.0000000000	6.856778e-03	3.138412e-02	0.000000e+00	2.015465e-02	0.0763837990	1.903022e-01	1.606622e-04	0.0826274635	0.21815227	0.000000e+00	0.000000e+00	8.056701e-02	0.000000e+00	0.0000000000	0.000000e+00	G1
TCGA-CZ-4858-01	0.000000e+00	7.358522e-04	0.0205176931	0.350984976	0.000000000	0.000000000	0.0764125716	5.731351e-02	5.205731e-02	0.000000e+00	0.000000e+00	0.0571177772	2.497293e-02	3.917247e-02	0.0710263563	0.23926430	0.000000e+00	0.000000e+00	0.000000e+00	8.520647e-03	0.0000000000	1.903611e-03	G1
TCGA-BP-4988-01	4.801027e-01	0.000000e+00	0.0227809425	0.099315732	0.000000000	0.079275423	0.0000000000	2.546782e-02	2.309632e-03	1.091403e-02	6.190249e-03	0.0143604725	3.284840e-03	0.000000e+00	0.0548261188	0.19767230	0.000000e+00	0.000000e+00	0.000000e+00	3.499710e-03	0.0000000000	0.000000e+00	G1
TCGA-BP-4972-01	1.997179e-02	0.000000e+00	0.0126709702	0.062489302	0.000000000	0.081733505	0.0000000000	5.061743e-03	0.000000e+00	4.607608e-06	0.000000e+00	0.0338068858	2.499944e-02	4.165459e-02	0.0446123398	0.62339186	0.000000e+00	0.000000e+00	0.000000e+00	4.189586e-02	0.0000000000	7.707113e-03	G1
TCGA-BP-4770-01	1.930257e-02	0.000000e+00	0.0000000000	0.122746030	0.000000000	0.116102454	0.0210293374	1.900500e-03	2.006985e-03	5.572537e-03	0.000000e+00	0.0000000000	0.000000e+00	2.804832e-01	0.0127645078	0.39929124	0.000000e+00	0.000000e+00	1.880064e-02	0.000000e+00	0.0000000000	0.000000e+00	G1
TCGA-BP-4771-01	2.698716e-04	0.000000e+00	0.0047268278	0.498228746	0.000000000	0.000000000	0.0000000000	3.429655e-02	3.955668e-02	6.560788e-02	0.000000e+00	0.1432422484	1.251216e-02	0.000000e+00	0.0506136575	0.13619273	1.021047e-03	0.000000e+00	0.000000e+00	1.292402e-02	0.0000000000	8.075820e-04	G1
TCGA-BP-4776-01	0.000000e+00	9.940189e-03	0.1681663404	0.130460114	0.000000000	0.095083369	0.0000000000	8.648088e-02	0.000000e+00	4.977676e-02	0.000000e+00	0.1184359809	6.676488e-03	0.000000e+00	0.0476173670	0.19468846	0.000000e+00	4.572401e-04	0.000000e+00	9.221681e-02	0.0000000000	0.000000e+00	G1
TCGA-B0-4691-01	0.000000e+00	6.915643e-03	0.1035085637	0.284680072	0.000000000	0.019441158	0.0000000000	9.883002e-02	2.097328e-02	4.255331e-02	0.000000e+00	0.1389428327	1.629004e-02	0.000000e+00	0.0726453418	0.15167854	0.000000e+00	0.000000e+00	0.000000e+00	4.354120e-02	0.0000000000	0.000000e+00	G1
TCGA-BP-4960-01	2.458081e-03	8.258330e-03	0.0369966846	0.088059565	0.000000000	0.097595031	0.0000000000	2.775853e-02	3.519682e-02	0.000000e+00	8.146612e-03	0.0347826953	1.540465e-01	8.206257e-02	0.0145328549	0.30586921	0.000000e+00	4.782751e-03	0.000000e+00	9.945380e-02	0.0000000000	0.000000e+00	G1
TCGA-MM-A564-01	0.000000e+00	0.000000e+00	0.0000000000	0.171553106	0.000000000	0.060657160	0.0000000000	9.148400e-03	2.238878e-02	0.000000e+00	5.592542e-02	0.0925167579	2.671454e-01	0.000000e+00	0.0288695064	0.21129199	0.000000e+00	0.000000e+00	8.050352e-02	0.000000e+00	0.0000000000	0.000000e+00	G1
TCGA-B4-5834-01	5.225960e-02	0.000000e+00	0.0388047351	0.113201309	0.000000000	0.146265463	0.0000000000	4.752998e-03	0.000000e+00	1.448516e-02	2.468517e-02	0.0364825627	7.546745e-02	0.000000e+00	0.1345707730	0.29217819	0.000000e+00	0.000000e+00	6.684659e-02	0.000000e+00	0.0000000000	0.000000e+00	G1
TCGA-BP-4169-01	4.714870e-02	0.000000e+00	0.0323240819	0.077616632	0.000000000	0.173523146	0.0000000000	1.560872e-02	2.862588e-03	2.630835e-03	0.000000e+00	0.0302399719	1.000318e-01	0.000000e+00	0.1000750275	0.22008416	4.987025e-03	0.000000e+00	0.000000e+00	1.616751e-01	0.0000000000	3.119226e-02	G1
TCGA-B8-5552-01	3.952623e-02	0.000000e+00	0.0526521193	0.090322268	0.000000000	0.163282501	0.0000000000	1.154471e-02	8.878250e-03	1.009455e-02	0.000000e+00	0.0359171384	1.343865e-02	3.537851e-02	0.0311361554	0.45870955	0.000000e+00	0.000000e+00	0.000000e+00	4.525434e-02	0.0000000000	3.865023e-03	G1
TCGA-A3-3376-01	1.541515e-02	0.000000e+00	0.0093647210	0.042439641	0.000000000	0.159478045	0.0000000000	0.000000e+00	0.000000e+00	0.000000e+00	3.482456e-02	0.0200627249	1.945270e-01	0.000000e+00	0.0165102037	0.43768324	0.000000e+00	0.000000e+00	6.529279e-02	0.000000e+00	0.0000000000	4.401895e-03	G1
TCGA-B0-4700-01	6.800335e-03	0.000000e+00	0.0240560648	0.273568997	0.000000000	0.036952634	0.0000000000	8.285094e-02	2.339798e-02	7.211712e-02	0.000000e+00	0.0829372293	0.000000e+00	8.257186e-02	0.1168976872	0.18951340	0.000000e+00	0.000000e+00	0.000000e+00	8.335755e-03	0.0000000000	0.000000e+00	G1
TCGA-B8-5545-01	1.647889e-02	0.000000e+00	0.0292390845	0.071888858	0.000000000	0.175032703	0.0000000000	0.000000e+00	1.362882e-03	0.000000e+00	7.455594e-03	0.0084062214	4.128250e-02	0.000000e+00	0.0620671544	0.52865735	0.000000e+00	0.000000e+00	4.804546e-02	0.000000e+00	0.0000000000	1.008330e-02	G1
TCGA-CJ-4638-01	2.828075e-03	0.000000e+00	0.1366688534	0.260542774	0.000000000	0.104868743	0.0000000000	3.664582e-02	9.168054e-02	0.000000e+00	0.000000e+00	0.1115185606	3.397249e-02	0.000000e+00	0.0307293957	0.18231879	0.000000e+00	0.000000e+00	8.225956e-03	0.000000e+00	0.0000000000	0.000000e+00	G1
TCGA-B0-5701-01	0.000000e+00	0.000000e+00	0.1044425675	0.119835072	0.000000000	0.151142655	0.0000000000	4.581280e-02	5.642084e-03	8.171453e-02	0.000000e+00	0.0427815836	0.000000e+00	5.120996e-02	0.1275163688	0.25453929	0.000000e+00	0.000000e+00	5.352498e-03	0.000000e+00	0.0000000000	1.001058e-02	G1
TCGA-B0-5106-01	0.000000e+00	0.000000e+00	0.0511373229	0.255941919	0.000000000	0.072968250	0.0000000000	2.773254e-02	2.051505e-04	0.000000e+00	0.000000e+00	0.0585858067	9.600321e-02	0.000000e+00	0.0269587797	0.36866644	0.000000e+00	1.074688e-03	3.769581e-02	0.000000e+00	0.0000000000	3.030085e-03	G1
TCGA-AK-3447-01	2.964692e-02	0.000000e+00	0.1036151145	0.086421732	0.000000000	0.181299647	0.0000000000	0.000000e+00	0.000000e+00	6.881998e-02	6.345806e-02	0.0596584818	3.671504e-02	0.000000e+00	0.0741179198	0.23065988	0.000000e+00	0.000000e+00	4.415002e-02	0.000000e+00	0.0000000000	2.143720e-02	G1
TCGA-BP-4352-01	0.000000e+00	0.000000e+00	0.0636242660	0.084939848	0.000000000	0.170793856	0.0000000000	2.306371e-02	6.056368e-02	0.000000e+00	0.000000e+00	0.1096841374	2.813760e-02	0.000000e+00	0.0800090126	0.36243806	0.000000e+00	0.000000e+00	1.674582e-02	0.000000e+00	0.0000000000	0.000000e+00	G1
TCGA-B0-4817-01	0.000000e+00	2.465449e-02	0.0477897336	0.048530793	0.000000000	0.133256416	0.0000000000	4.728590e-02	2.203155e-03	3.057059e-02	0.000000e+00	0.0751185501	0.000000e+00	6.314971e-03	0.0435351831	0.14162655	0.000000e+00	0.000000e+00	4.193387e-03	0.000000e+00	0.0000000000	3.949203e-01	G1
TCGA-CJ-4637-01	0.000000e+00	1.014870e-02	0.0719091472	0.355751833	0.000000000	0.000000000	0.0072529722	7.129301e-02	4.223097e-02	8.908084e-02	0.000000e+00	0.0669090610	2.170346e-02	0.000000e+00	0.1201114129	0.13193985	0.000000e+00	0.000000e+00	0.000000e+00	1.166874e-02	0.0000000000	0.000000e+00	G1
TCGA-B0-4833-01	0.000000e+00	0.000000e+00	0.1208148921	0.313519120	0.000000000	0.051459327	0.0000000000	9.361017e-02	2.512006e-02	0.000000e+00	0.000000e+00	0.0752378174	3.267222e-02	0.000000e+00	0.0574500956	0.20453581	0.000000e+00	0.000000e+00	1.920955e-02	6.370939e-03	0.0000000000	0.000000e+00	G1
TCGA-B8-4143-01	7.037283e-04	0.000000e+00	0.0485170706	0.295985254	0.000000000	0.000000000	0.0328342657	4.733029e-02	2.253405e-02	5.533280e-02	0.000000e+00	0.0506651152	1.968738e-03	3.326657e-02	0.1181491107	0.26055117	0.000000e+00	0.000000e+00	0.000000e+00	3.162075e-02	0.0000000000	5.410911e-04	G1
TCGA-B0-4822-01	0.000000e+00	2.072379e-03	0.0335300218	0.216922749	0.000000000	0.132068074	0.0000000000	1.737952e-02	4.942551e-02	0.000000e+00	0.000000e+00	0.0773236146	5.472223e-03	0.000000e+00	0.0297573059	0.40067820	0.000000e+00	0.000000e+00	3.537040e-02	0.000000e+00	0.0000000000	0.000000e+00	G1
TCGA-A3-3365-01	3.153140e-02	0.000000e+00	0.0139351824	0.082099521	0.000000000	0.211304354	0.0000000000	2.789611e-03	0.000000e+00	2.153180e-02	4.238390e-02	0.0000000000	2.501090e-02	0.000000e+00	0.0704879213	0.39671419	0.000000e+00	0.000000e+00	1.022112e-01	0.000000e+00	0.0000000000	0.000000e+00	G1
TCGA-AK-3453-01	2.470741e-02	0.000000e+00	0.0713394177	0.039278969	0.000000000	0.147309544	0.0000000000	2.247928e-03	0.000000e+00	0.000000e+00	0.000000e+00	0.0208057474	4.246330e-02	0.000000e+00	0.0006814900	0.50606000	0.000000e+00	0.000000e+00	1.404186e-01	4.687640e-03	0.0000000000	0.000000e+00	G1
TCGA-CZ-5470-01	0.000000e+00	0.000000e+00	0.0887435857	0.206953283	0.000000000	0.164010853	0.0000000000	3.714116e-02	9.734926e-03	4.160351e-02	0.000000e+00	0.0594593858	5.480390e-02	0.000000e+00	0.0589822919	0.24949273	0.000000e+00	0.000000e+00	2.875276e-02	0.000000e+00	0.0000000000	3.216095e-04	G1
TCGA-B0-4699-01	0.000000e+00	1.395931e-03	0.0554216456	0.376911136	0.000000000	0.000000000	0.0000000000	4.887883e-02	2.656371e-02	1.170334e-02	0.000000e+00	0.0958343954	2.690672e-03	9.631943e-03	0.0537047409	0.29204450	0.000000e+00	0.000000e+00	0.000000e+00	8.099005e-03	0.0171201435	0.000000e+00	G1
TCGA-BP-4342-01	4.048568e-02	0.000000e+00	0.0000000000	0.075292122	0.000000000	0.302042963	0.0000000000	6.014212e-02	2.961067e-03	0.000000e+00	2.739102e-03	0.0467779618	4.695706e-02	0.000000e+00	0.0859023899	0.32034437	3.853944e-03	0.000000e+00	1.250122e-02	0.000000e+00	0.0000000000	0.000000e+00	G1
TCGA-CJ-4639-01	0.000000e+00	0.000000e+00	0.1455009456	0.330204761	0.000000000	0.111526294	0.0000000000	6.934256e-02	0.000000e+00	1.102909e-02	0.000000e+00	0.1000988184	1.663925e-02	0.000000e+00	0.0576863691	0.14311372	0.000000e+00	6.346794e-04	1.268903e-02	0.000000e+00	0.0000000000	1.534486e-03	G2
TCGA-A3-A8OW-01	0.000000e+00	0.000000e+00	0.1276005571	0.286683871	0.000000000	0.066493336	0.0000000000	5.257912e-02	5.314394e-02	0.000000e+00	0.000000e+00	0.0805934941	3.676037e-02	0.000000e+00	0.0270946572	0.23249870	0.000000e+00	0.000000e+00	3.159203e-02	0.000000e+00	0.0000000000	4.959927e-03	G2
TCGA-B0-5698-01	0.000000e+00	0.000000e+00	0.0574559432	0.109301987	0.000000000	0.179097789	0.0008740428	3.719703e-02	1.440454e-02	5.503607e-04	0.000000e+00	0.0239539220	1.170016e-01	0.000000e+00	0.0640316610	0.38075762	0.000000e+00	5.678228e-04	0.000000e+00	4.953875e-03	0.0000000000	9.851818e-03	G2
TCGA-BP-5186-01	0.000000e+00	0.000000e+00	0.1342153429	0.154133310	0.000000000	0.135117311	0.0000000000	1.010532e-02	7.880714e-03	5.552963e-02	0.000000e+00	0.0749623937	8.547264e-03	0.000000e+00	0.0664926274	0.26829304	6.369845e-03	0.000000e+00	7.835319e-02	0.000000e+00	0.0000000000	0.000000e+00	G2
TCGA-BP-5001-01	0.000000e+00	1.330829e-03	0.1328642462	0.277746156	0.000000000	0.000000000	0.0000000000	1.320132e-01	1.150046e-02	1.040208e-02	0.000000e+00	0.1486262986	1.027210e-02	0.000000e+00	0.0625005727	0.20539548	0.000000e+00	4.040843e-04	0.000000e+00	6.944506e-03	0.0000000000	0.000000e+00	G2
TCGA-CZ-5461-01	8.464851e-03	0.000000e+00	0.0154477849	0.058907767	0.000000000	0.325378359	0.0000000000	1.568216e-02	6.940988e-04	1.229255e-02	0.000000e+00	0.0254215919	1.079593e-01	0.000000e+00	0.1020572169	0.27393508	0.000000e+00	5.265438e-04	5.309300e-02	0.000000e+00	0.0000000000	1.396638e-04	G2
TCGA-A3-3383-01	2.216343e-02	4.378897e-03	0.0000000000	0.117790723	0.000000000	0.231861339	0.0000000000	2.973553e-02	3.041081e-02	3.783988e-02	0.000000e+00	0.0630151573	8.331165e-02	0.000000e+00	0.0608508740	0.25832669	1.076466e-02	8.262397e-03	4.128796e-02	0.000000e+00	0.0000000000	0.000000e+00	G2
TCGA-B2-3924-01	7.782312e-03	0.000000e+00	0.0496929528	0.388824237	0.000000000	0.000000000	0.0001083785	5.129512e-02	2.825997e-02	6.713173e-02	0.000000e+00	0.0713474905	3.473375e-02	0.000000e+00	0.0576619565	0.23566241	0.000000e+00	0.000000e+00	0.000000e+00	7.499694e-03	0.0000000000	0.000000e+00	G2
TCGA-B0-4844-01	1.248877e-02	0.000000e+00	0.0689835705	0.236696094	0.000000000	0.142089317	0.0000000000	4.325617e-02	5.275925e-02	5.131761e-03	0.000000e+00	0.0407323233	3.730369e-02	2.173182e-03	0.0816034582	0.26488733	0.000000e+00	0.000000e+00	9.206670e-03	0.000000e+00	0.0000000000	2.688414e-03	G2
TCGA-AK-3429-01	3.819088e-04	0.000000e+00	0.0927436020	0.356250413	0.000000000	0.000000000	0.0023433141	5.170372e-02	2.041700e-02	1.657478e-01	0.000000e+00	0.0750424480	1.249589e-03	0.000000e+00	0.0994134456	0.11560102	7.831032e-03	6.233187e-04	2.293418e-04	1.042201e-02	0.0000000000	0.000000e+00	G2
TCGA-CJ-5672-01	0.000000e+00	0.000000e+00	0.0574340043	0.391597731	0.000000000	0.000000000	0.0000000000	1.463220e-02	4.073609e-02	3.216157e-02	0.000000e+00	0.0957527566	3.548270e-02	0.000000e+00	0.0668303097	0.24877948	0.000000e+00	0.000000e+00	1.379376e-02	1.136576e-03	0.0000000000	1.662826e-03	G2
TCGA-AK-3460-01	0.000000e+00	0.000000e+00	0.0676521387	0.204663702	0.000000000	0.106388250	0.0000000000	4.886956e-03	0.000000e+00	0.000000e+00	3.128455e-02	0.0331126124	1.590023e-02	0.000000e+00	0.0386938909	0.48336618	0.000000e+00	0.000000e+00	9.626577e-03	1.547751e-03	0.0000000000	2.877169e-03	G2
TCGA-DV-A4W0-01	4.089278e-02	0.000000e+00	0.0590840378	0.091465512	0.000000000	0.082658086	0.0000000000	2.817791e-02	0.000000e+00	5.410695e-03	0.000000e+00	0.0271008559	7.100201e-03	1.709240e-02	0.0891953395	0.51585845	0.000000e+00	0.000000e+00	3.596373e-02	0.000000e+00	0.0000000000	0.000000e+00	G2
TCGA-B8-5550-01	1.653380e-02	0.000000e+00	0.0291422436	0.144549907	0.000000000	0.117687484	0.0000000000	0.000000e+00	2.593773e-02	0.000000e+00	0.000000e+00	0.0251836997	1.888594e-02	4.099501e-02	0.0592006098	0.49409296	4.232539e-04	0.000000e+00	2.455678e-02	0.000000e+00	0.0000000000	2.810581e-03	G2
TCGA-CJ-4876-01	0.000000e+00	0.000000e+00	0.1725173823	0.427149464	0.000000000	0.000000000	0.0027469154	3.654535e-02	7.514394e-02	2.395561e-02	0.000000e+00	0.1336874223	3.650314e-03	0.000000e+00	0.0722896019	0.04257258	0.000000e+00	0.000000e+00	0.000000e+00	9.741429e-03	0.0000000000	0.000000e+00	G2
TCGA-A3-3352-01	0.000000e+00	9.099566e-04	0.0068591160	0.045061773	0.000000000	0.186595874	0.0000000000	1.448944e-02	0.000000e+00	0.000000e+00	5.112813e-02	0.0541882668	1.007375e-01	0.000000e+00	0.0702358426	0.40211968	2.307313e-04	0.000000e+00	6.744373e-02	0.000000e+00	0.0000000000	0.000000e+00	G2
TCGA-CJ-5678-01	0.000000e+00	7.841532e-03	0.0736481706	0.299204472	0.000000000	0.046552409	0.0000000000	4.008688e-02	6.007780e-02	6.878188e-02	0.000000e+00	0.1128560606	1.211844e-02	0.000000e+00	0.1114798372	0.15867326	3.223248e-03	0.000000e+00	0.000000e+00	5.456019e-03	0.0000000000	0.000000e+00	G2
TCGA-B2-5639-01	0.000000e+00	6.933111e-03	0.0986221947	0.052351374	0.000000000	0.194372991	0.0000000000	1.585577e-02	4.547835e-02	0.000000e+00	0.000000e+00	0.0441213321	8.225811e-02	0.000000e+00	0.0704981600	0.36689979	1.720371e-02	0.000000e+00	0.000000e+00	0.000000e+00	0.0000000000	5.405109e-03	G2
TCGA-CJ-4884-01	0.000000e+00	4.204647e-03	0.0510900444	0.223170048	0.000000000	0.149847569	0.0000000000	3.354303e-02	1.155108e-02	1.656798e-02	0.000000e+00	0.0607634187	5.485677e-02	0.000000e+00	0.0543708202	0.33272287	0.000000e+00	0.000000e+00	7.311721e-03	0.000000e+00	0.0000000000	0.000000e+00	G2
TCGA-BP-4325-01	0.000000e+00	0.000000e+00	0.0506648762	0.414361923	0.000000000	0.000000000	0.0000000000	4.199175e-02	8.670941e-03	8.128410e-03	0.000000e+00	0.0769240053	4.295428e-02	0.000000e+00	0.0375334989	0.28616010	0.000000e+00	0.000000e+00	0.000000e+00	3.107653e-02	0.0000000000	1.533684e-03	G2
TCGA-CJ-4893-01	3.533591e-03	0.000000e+00	0.0613480699	0.390131865	0.000000000	0.109166049	0.0000000000	2.001787e-02	0.000000e+00	1.976826e-02	0.000000e+00	0.0371929766	5.914860e-02	0.000000e+00	0.0712160451	0.21684230	0.000000e+00	0.000000e+00	1.128040e-02	0.000000e+00	0.0000000000	3.539833e-04	G2
TCGA-B0-5711-01	1.264876e-02	0.000000e+00	0.0806741379	0.131082505	0.000000000	0.183279269	0.0000000000	1.324292e-02	1.825245e-05	3.685254e-02	0.000000e+00	0.0528211573	7.532505e-02	0.000000e+00	0.0631627860	0.24324305	2.122985e-03	0.000000e+00	1.055266e-01	0.000000e+00	0.0000000000	0.000000e+00	G2
TCGA-BP-4797-01	0.000000e+00	1.170229e-03	0.0639518561	0.161836332	0.000000000	0.146006982	0.0000000000	2.743530e-02	7.018609e-03	2.197738e-02	0.000000e+00	0.0554268432	3.851870e-02	0.000000e+00	0.0533301613	0.40325618	0.000000e+00	0.000000e+00	0.000000e+00	7.443371e-03	0.0000000000	1.262806e-02	G2
TCGA-T7-A92I-01	1.248665e-02	0.000000e+00	0.0442740358	0.136101377	0.000000000	0.188671966	0.0000000000	1.652650e-02	3.040221e-03	0.000000e+00	0.000000e+00	0.0503887123	1.332026e-01	0.000000e+00	0.0152023002	0.30992172	9.902212e-03	1.420039e-05	0.000000e+00	8.026751e-02	0.0000000000	0.000000e+00	G2
TCGA-CJ-4641-01	0.000000e+00	0.000000e+00	0.0112413929	0.271356107	0.000000000	0.095783824	0.0000000000	6.677585e-02	2.242311e-02	4.378862e-02	0.000000e+00	0.0800354991	2.600907e-02	0.000000e+00	0.0968641797	0.23731971	2.576190e-02	0.000000e+00	2.264074e-02	0.000000e+00	0.0000000000	0.000000e+00	G2
TCGA-CJ-5686-01	8.522853e-04	0.000000e+00	0.1221692502	0.113860275	0.000000000	0.179949894	0.0000000000	2.458328e-02	0.000000e+00	5.110770e-02	0.000000e+00	0.0157849263	4.650932e-02	0.000000e+00	0.0553312258	0.37262115	0.000000e+00	0.000000e+00	5.308860e-04	0.000000e+00	0.0000000000	1.669982e-02	G2
TCGA-A3-3325-01	9.048875e-04	9.563103e-03	0.0051689820	0.042728021	0.000000000	0.302571800	0.0000000000	0.000000e+00	1.330865e-02	0.000000e+00	1.383765e-02	0.0104832933	9.177198e-02	0.000000e+00	0.0288983879	0.39497914	0.000000e+00	0.000000e+00	8.320036e-02	0.000000e+00	0.0000000000	2.583746e-03	G2
TCGA-B0-4848-01	2.273812e-03	0.000000e+00	0.0373554873	0.213564451	0.000000000	0.083064740	0.0000000000	1.975272e-02	1.034820e-02	9.505172e-03	0.000000e+00	0.0241909574	5.796747e-02	0.000000e+00	0.0627633941	0.46126980	0.000000e+00	0.000000e+00	1.226610e-02	0.000000e+00	0.0000000000	5.677690e-03	G2
TCGA-A3-3382-01	8.711738e-04	0.000000e+00	0.0760108403	0.232486870	0.000000000	0.137183121	0.0045301702	1.871406e-02	1.895488e-02	1.933171e-02	0.000000e+00	0.0000000000	1.925081e-02	0.000000e+00	0.0510295450	0.40795268	0.000000e+00	4.257294e-03	0.000000e+00	9.426838e-03	0.0000000000	0.000000e+00	G2
TCGA-CW-5591-01	1.801427e-02	0.000000e+00	0.0028267958	0.090111873	0.000000000	0.198996975	0.0000000000	0.000000e+00	1.372990e-02	0.000000e+00	3.762119e-02	0.0021230935	2.220346e-01	0.000000e+00	0.0253033852	0.29728749	2.392817e-03	0.000000e+00	8.955762e-02	0.000000e+00	0.0000000000	0.000000e+00	G2
TCGA-B0-5693-01	3.271689e-02	0.000000e+00	0.0519818046	0.000000000	0.000000000	0.206510494	0.0000000000	7.028752e-03	9.583641e-03	0.000000e+00	1.335658e-01	0.0000000000	1.079651e-01	0.000000e+00	0.0331879635	0.30407920	0.000000e+00	6.243572e-03	8.890350e-02	0.000000e+00	0.0000000000	1.823333e-02	G2
TCGA-CZ-4865-01	6.819701e-04	0.000000e+00	0.0726311344	0.232888611	0.000000000	0.060281470	0.0000000000	5.323383e-03	4.447220e-03	4.382934e-02	0.000000e+00	0.0590725502	1.684299e-02	8.150126e-03	0.1111269887	0.36473050	0.000000e+00	0.000000e+00	1.999372e-02	0.000000e+00	0.0000000000	0.000000e+00	G2
TCGA-CZ-5453-01	1.942175e-03	0.000000e+00	0.0116327904	0.041832597	0.000000000	0.165100028	0.0000000000	0.000000e+00	1.602942e-03	0.000000e+00	0.000000e+00	0.0957764672	1.830528e-01	0.000000e+00	0.0419282558	0.39229118	0.000000e+00	4.678478e-03	0.000000e+00	6.016227e-02	0.0000000000	0.000000e+00	G2
TCGA-AK-3461-01	0.000000e+00	0.000000e+00	0.0519720547	0.122720155	0.000000000	0.246024829	0.0000000000	2.896361e-02	1.429569e-02	0.000000e+00	4.632335e-02	0.0355664922	1.633736e-01	0.000000e+00	0.0614070115	0.20880139	0.000000e+00	8.708638e-04	0.000000e+00	1.654535e-02	0.0000000000	3.135597e-03	G2
TCGA-DV-5573-01	6.186355e-03	0.000000e+00	0.0189303269	0.428679923	0.000000000	0.000000000	0.0000000000	2.070085e-02	2.414611e-02	1.417258e-01	0.000000e+00	0.1292399418	1.263871e-02	0.000000e+00	0.0189973337	0.16998069	1.738997e-03	3.704340e-03	0.000000e+00	2.333062e-02	0.0000000000	0.000000e+00	G2
TCGA-BP-4756-01	2.472325e-02	0.000000e+00	0.0745690518	0.199964252	0.000000000	0.039228196	0.0000000000	2.856648e-02	1.099762e-02	0.000000e+00	0.000000e+00	0.0801020001	6.061207e-03	1.715236e-02	0.0962575770	0.36513269	3.502043e-02	0.000000e+00	0.000000e+00	2.222488e-02	0.0000000000	0.000000e+00	G2
TCGA-B0-5696-01	1.335426e-02	0.000000e+00	0.1290228879	0.141381855	0.000000000	0.118023113	0.0000000000	2.317374e-02	3.131661e-03	1.138085e-02	0.000000e+00	0.0873184646	1.106194e-01	0.000000e+00	0.0472376429	0.27452651	0.000000e+00	1.432137e-03	3.939750e-02	0.000000e+00	0.0000000000	0.000000e+00	G2
TCGA-EU-5904-01	6.115987e-02	0.000000e+00	0.0569616391	0.082733245	0.000000000	0.177414844	0.0000000000	5.170345e-02	0.000000e+00	0.000000e+00	0.000000e+00	0.0731391829	8.295143e-02	0.000000e+00	0.0392682463	0.21176926	0.000000e+00	3.547162e-03	0.000000e+00	1.529498e-01	0.0000000000	6.401908e-03	G2
TCGA-CZ-4862-01	0.000000e+00	0.000000e+00	0.0292058728	0.441959175	0.000000000	0.044971109	0.0000000000	9.930933e-03	1.716365e-02	2.089823e-03	0.000000e+00	0.0550664809	5.156758e-02	0.000000e+00	0.0982592370	0.24529940	0.000000e+00	0.000000e+00	4.486747e-03	0.000000e+00	0.0000000000	0.000000e+00	G2
TCGA-CZ-5458-01	1.018413e-02	0.000000e+00	0.0676109384	0.132152459	0.000000000	0.299381056	0.0000000000	8.568562e-03	0.000000e+00	3.417482e-02	0.000000e+00	0.0414861749	1.028661e-01	0.000000e+00	0.0521666629	0.23615492	0.000000e+00	6.594640e-03	8.659585e-03	0.000000e+00	0.0000000000	0.000000e+00	G2
TCGA-3Z-A93Z-01	3.470571e-03	0.000000e+00	0.0919129950	0.154904531	0.000000000	0.105748003	0.0000000000	1.760876e-02	1.895150e-02	0.000000e+00	2.529899e-02	0.0345479479	8.040930e-02	0.000000e+00	0.1056781205	0.33924880	2.265658e-04	0.000000e+00	2.199391e-02	0.000000e+00	0.0000000000	0.000000e+00	G2
TCGA-CZ-5462-01	1.179984e-02	0.000000e+00	0.0734858969	0.019096046	0.000000000	0.145777223	0.0000000000	6.571059e-02	0.000000e+00	0.000000e+00	0.000000e+00	0.0591116146	1.243979e-01	0.000000e+00	0.0620225178	0.17393228	0.000000e+00	1.618056e-02	0.000000e+00	2.103730e-01	0.0000000000	3.811250e-02	G2
TCGA-B0-5694-01	0.000000e+00	0.000000e+00	0.0583141967	0.022854186	0.000000000	0.170770877	0.0000000000	8.174845e-03	2.817762e-03	0.000000e+00	6.341096e-02	0.0813941404	5.312169e-02	2.565542e-02	0.0520933617	0.44948825	0.000000e+00	0.000000e+00	9.389298e-03	0.000000e+00	0.0000000000	2.515006e-03	G2
TCGA-BP-4782-01	0.000000e+00	0.000000e+00	0.0646528462	0.176737121	0.000000000	0.061351857	0.0000000000	2.600215e-03	2.129499e-03	8.128067e-02	0.000000e+00	0.0639727771	0.000000e+00	2.568963e-02	0.0633536518	0.44077347	0.000000e+00	0.000000e+00	1.580619e-02	0.000000e+00	0.0000000000	1.652072e-03	G2
TCGA-CJ-4643-01	5.724714e-03	0.000000e+00	0.0455197746	0.102737500	0.000000000	0.240539021	0.0000000000	6.380614e-03	0.000000e+00	2.137526e-02	0.000000e+00	0.0540519814	1.140967e-01	0.000000e+00	0.0760867546	0.31398553	0.000000e+00	0.000000e+00	1.950212e-02	0.000000e+00	0.0000000000	0.000000e+00	G2
TCGA-EU-5906-01	2.635272e-02	0.000000e+00	0.0441890577	0.041414067	0.000000000	0.197941303	0.0000000000	0.000000e+00	0.000000e+00	1.161966e-02	1.869945e-02	0.0000000000	4.233881e-02	0.000000e+00	0.0425640869	0.50664397	0.000000e+00	0.000000e+00	4.425505e-02	0.000000e+00	0.0000000000	2.398183e-02	G2
TCGA-A3-3317-01	1.631517e-04	0.000000e+00	0.0594963690	0.165027313	0.000000000	0.076260747	0.0000000000	3.002276e-02	4.553091e-03	0.000000e+00	0.000000e+00	0.0535908214	2.902093e-02	0.000000e+00	0.0948098576	0.45708891	0.000000e+00	0.000000e+00	0.000000e+00	2.130765e-02	0.0000000000	8.658411e-03	G2
TCGA-CJ-5675-01	0.000000e+00	1.719058e-03	0.0115620611	0.439868794	0.000000000	0.000000000	0.0000000000	1.675994e-02	2.117863e-02	1.688010e-01	0.000000e+00	0.0801126515	0.000000e+00	0.000000e+00	0.0605318507	0.17060148	9.530277e-03	0.000000e+00	0.000000e+00	1.933431e-02	0.0000000000	0.000000e+00	G2
TCGA-EU-5907-01	3.865796e-03	0.000000e+00	0.0027993146	0.000000000	0.000000000	0.251550724	0.0000000000	7.966974e-04	2.775049e-02	0.000000e+00	0.000000e+00	0.0281144822	4.443928e-02	0.000000e+00	0.0919295860	0.53912240	0.000000e+00	9.508676e-05	0.000000e+00	9.536150e-03	0.0000000000	0.000000e+00	G2
TCGA-CJ-4874-01	2.453776e-03	0.000000e+00	0.0765973273	0.361934903	0.000000000	0.004209832	0.0000000000	2.904559e-02	1.861292e-02	5.049174e-02	0.000000e+00	0.1007851500	1.898104e-02	0.000000e+00	0.0947857799	0.23195378	0.000000e+00	0.000000e+00	1.109066e-03	9.039096e-03	0.0000000000	0.000000e+00	G2
TCGA-B0-5102-01	7.955209e-03	0.000000e+00	0.0371427421	0.177514736	0.000000000	0.141019075	0.0000000000	1.608766e-02	3.705480e-03	4.346171e-03	0.000000e+00	0.0724822022	9.161571e-03	0.000000e+00	0.0611600981	0.46117103	0.000000e+00	0.000000e+00	0.000000e+00	8.254026e-03	0.0000000000	0.000000e+00	G2
TCGA-DV-5569-01	2.781871e-02	0.000000e+00	0.0523169573	0.140806357	0.000000000	0.174371440	0.0000000000	1.333433e-02	0.000000e+00	2.361290e-02	0.000000e+00	0.0411161582	2.829449e-02	9.533455e-04	0.0637772175	0.41844082	0.000000e+00	0.000000e+00	1.363719e-02	0.000000e+00	0.0000000000	1.520083e-03	G2
TCGA-B8-4622-01	5.702964e-03	0.000000e+00	0.0321007479	0.086062541	0.000000000	0.195162496	0.0000000000	7.547550e-03	1.637287e-02	0.000000e+00	7.165229e-02	0.0226183475	9.173933e-02	0.000000e+00	0.0375606257	0.39059373	0.000000e+00	0.000000e+00	3.518233e-02	0.000000e+00	0.0000000000	7.704168e-03	G2
TCGA-CJ-4871-01	0.000000e+00	0.000000e+00	0.0625607613	0.104292819	0.000000000	0.190245972	0.0000000000	1.318449e-02	1.071433e-02	0.000000e+00	1.025943e-02	0.0272831271	4.312316e-02	0.000000e+00	0.0886376175	0.43144125	0.000000e+00	0.000000e+00	1.318453e-02	0.000000e+00	0.0000000000	5.072514e-03	G2
TCGA-A3-A6NJ-01	0.000000e+00	0.000000e+00	0.1181055122	0.386603422	0.000000000	0.002695222	0.0000000000	4.613129e-02	2.233480e-02	0.000000e+00	0.000000e+00	0.0633255132	3.439446e-02	0.000000e+00	0.0800618182	0.24614892	0.000000e+00	0.000000e+00	0.000000e+00	0.000000e+00	0.0000000000	1.990501e-04	G2
TCGA-A3-3385-01	1.338887e-02	0.000000e+00	0.0123537136	0.050816952	0.000000000	0.091122440	0.0000000000	0.000000e+00	3.775114e-04	0.000000e+00	3.680011e-02	0.0068849822	6.421215e-02	0.000000e+00	0.0219980178	0.45782544	1.230021e-01	0.000000e+00	9.959260e-02	0.000000e+00	0.0000000000	2.162514e-02	G2
TCGA-B0-5700-01	5.559844e-03	0.000000e+00	0.0320081475	0.085862330	0.000000000	0.225271933	0.0000000000	1.237084e-02	0.000000e+00	2.418830e-02	0.000000e+00	0.0761641958	7.686706e-02	0.000000e+00	0.0497780932	0.34163903	0.000000e+00	1.294330e-02	0.000000e+00	5.734693e-02	0.0000000000	0.000000e+00	G2
TCGA-CJ-6032-01	0.000000e+00	0.000000e+00	0.0753890799	0.198172524	0.000000000	0.126044862	0.0000000000	2.731806e-02	7.528330e-03	2.342816e-02	0.000000e+00	0.1032196506	3.003415e-02	0.000000e+00	0.0542600923	0.31493250	0.000000e+00	0.000000e+00	0.000000e+00	3.967259e-02	0.0000000000	0.000000e+00	G2
TCGA-CJ-4644-01	0.000000e+00	0.000000e+00	0.1216015750	0.285039989	0.000000000	0.049919736	0.0000000000	4.129698e-03	6.326231e-03	4.182204e-02	0.000000e+00	0.0746775151	7.265598e-02	0.000000e+00	0.0483271829	0.28789460	0.000000e+00	0.000000e+00	7.605444e-03	0.000000e+00	0.0000000000	0.000000e+00	G2
TCGA-A3-3329-01	1.402426e-02	0.000000e+00	0.0475752687	0.126394826	0.000000000	0.129838918	0.0000000000	5.543848e-02	0.000000e+00	3.660883e-02	0.000000e+00	0.0273946962	4.985023e-02	0.000000e+00	0.1674375996	0.33573761	0.000000e+00	0.000000e+00	6.325105e-03	0.000000e+00	0.0000000000	3.374180e-03	G2
TCGA-BP-4353-01	1.164058e-02	0.000000e+00	0.0548086273	0.144458138	0.000000000	0.047770462	0.0065582534	2.644699e-02	0.000000e+00	7.440454e-02	0.000000e+00	0.0267602548	8.742812e-04	0.000000e+00	0.0718645329	0.48136104	4.920561e-03	0.000000e+00	4.751275e-02	0.000000e+00	0.0000000000	6.189914e-04	G2
TCGA-CZ-4864-01	2.409578e-02	0.000000e+00	0.0198091821	0.245831630	0.000000000	0.168251319	0.0000000000	2.755504e-02	2.657901e-02	7.602181e-02	0.000000e+00	0.0138746385	8.482740e-03	0.000000e+00	0.1513427649	0.21286618	1.365434e-02	0.000000e+00	1.163558e-02	0.000000e+00	0.0000000000	0.000000e+00	G2
TCGA-CJ-5689-01	2.075299e-02	0.000000e+00	0.0539153298	0.190144595	0.000000000	0.029077265	0.0010240373	1.901172e-02	7.528656e-03	0.000000e+00	8.967639e-03	0.0683819588	9.476267e-02	0.000000e+00	0.0185529263	0.44443089	0.000000e+00	0.000000e+00	3.743024e-02	0.000000e+00	0.0000000000	6.019075e-03	G2
TCGA-CJ-5680-01	1.925263e-02	0.000000e+00	0.0000000000	0.079200375	0.000000000	0.157247987	0.0000000000	8.455785e-03	0.000000e+00	0.000000e+00	0.000000e+00	0.0392389959	1.700453e-01	0.000000e+00	0.0271423208	0.45021890	0.000000e+00	1.002765e-02	3.137695e-02	0.000000e+00	0.0000000000	7.793082e-03	G2
TCGA-B0-4852-01	2.138071e-02	0.000000e+00	0.0883863742	0.109099132	0.000000000	0.146119401	0.0000000000	4.081186e-02	0.000000e+00	5.671755e-02	0.000000e+00	0.0354769131	6.652136e-02	0.000000e+00	0.1052148222	0.29624258	0.000000e+00	0.000000e+00	1.272937e-02	1.644878e-02	0.0000000000	4.851142e-03	G2
TCGA-B8-A54D-01	1.091372e-03	0.000000e+00	0.0130872635	0.414775088	0.000000000	0.000000000	0.0000000000	4.032780e-02	3.329942e-02	4.898136e-02	0.000000e+00	0.0617802933	1.017187e-03	0.000000e+00	0.0337657375	0.34706228	0.000000e+00	0.000000e+00	0.000000e+00	2.976041e-03	0.0000000000	1.836156e-03	G2
TCGA-B0-5705-01	0.000000e+00	0.000000e+00	0.1510711128	0.264708256	0.000000000	0.077505022	0.0000000000	3.125734e-02	2.009352e-02	0.000000e+00	0.000000e+00	0.0437482118	4.339359e-02	0.000000e+00	0.0718508542	0.28008058	0.000000e+00	0.000000e+00	1.199776e-02	0.000000e+00	0.0000000000	4.293754e-03	G2
TCGA-A3-3343-01	0.000000e+00	0.000000e+00	0.0396269965	0.074400822	0.000000000	0.234760010	0.0000000000	7.742025e-03	0.000000e+00	0.000000e+00	4.634141e-02	0.0058654801	8.971877e-02	0.000000e+00	0.0654851090	0.42696120	0.000000e+00	0.000000e+00	6.726280e-03	0.000000e+00	0.0000000000	2.371909e-03	G2
TCGA-CZ-5463-01	0.000000e+00	0.000000e+00	0.0434900704	0.161710542	0.000000000	0.081552076	0.0000000000	1.674930e-02	0.000000e+00	6.836748e-02	0.000000e+00	0.0822375090	1.926321e-03	0.000000e+00	0.1560741715	0.37685135	0.000000e+00	0.000000e+00	6.568320e-03	0.000000e+00	0.0000000000	4.472859e-03	G2
TCGA-MW-A4EC-01	1.225605e-02	0.000000e+00	0.0904609834	0.138637283	0.000000000	0.116338223	0.0000000000	4.872028e-02	2.757737e-04	0.000000e+00	1.107195e-03	0.0624048306	1.130297e-01	4.282439e-03	0.0389764952	0.32535524	8.908383e-03	0.000000e+00	3.824622e-02	0.000000e+00	0.0000000000	1.000947e-03	G2
TCGA-B8-4146-01	1.954680e-02	0.000000e+00	0.0033862672	0.117171737	0.000000000	0.107876829	0.0327113969	0.000000e+00	0.000000e+00	7.072236e-02	0.000000e+00	0.0533332172	0.000000e+00	0.000000e+00	0.1644772627	0.37939033	2.650006e-03	0.000000e+00	2.608322e-02	0.000000e+00	0.0226505655	0.000000e+00	G2
TCGA-B0-4824-01	0.000000e+00	0.000000e+00	0.0608474385	0.322696069	0.000000000	0.005282042	0.0000000000	3.765753e-02	1.338412e-02	1.762602e-02	0.000000e+00	0.1124234647	3.653832e-02	0.000000e+00	0.0513957587	0.31481713	0.000000e+00	0.000000e+00	0.000000e+00	2.362532e-02	0.0000000000	3.706794e-03	G2
TCGA-BP-5192-01	4.497997e-02	0.000000e+00	0.0403366167	0.128800913	0.000000000	0.192153947	0.0000000000	2.464440e-02	4.524354e-04	1.141803e-02	0.000000e+00	0.0495256623	3.936664e-03	0.000000e+00	0.0643288316	0.36008841	0.000000e+00	0.000000e+00	7.933412e-02	0.000000e+00	0.0000000000	0.000000e+00	G2
TCGA-CJ-4907-01	2.936859e-02	0.000000e+00	0.0542375719	0.088969618	0.000000000	0.104119432	0.0000000000	3.228645e-03	4.925068e-03	0.000000e+00	1.995644e-02	0.0413281053	7.445676e-02	0.000000e+00	0.0502013728	0.49683914	0.000000e+00	0.000000e+00	3.085393e-02	0.000000e+00	0.0000000000	1.515317e-03	G2
TCGA-A3-3311-01	2.608295e-02	0.000000e+00	0.1050477379	0.135909733	0.000000000	0.112826029	0.0000000000	3.392341e-02	3.154684e-03	3.707678e-02	0.000000e+00	0.0229580267	7.053284e-02	0.000000e+00	0.0543438195	0.37382570	0.000000e+00	0.000000e+00	1.889949e-02	0.000000e+00	0.0000000000	5.418792e-03	G2
TCGA-BP-4351-01	0.000000e+00	0.000000e+00	0.0656042437	0.146432071	0.000000000	0.086536230	0.0000000000	6.133696e-02	0.000000e+00	2.794483e-02	0.000000e+00	0.0548679674	4.619054e-02	0.000000e+00	0.0400246220	0.44867547	0.000000e+00	0.000000e+00	2.238707e-02	0.000000e+00	0.0000000000	0.000000e+00	G2
TCGA-BP-4165-01	0.000000e+00	0.000000e+00	0.0751887445	0.314484934	0.000000000	0.047570679	0.0000000000	3.730523e-02	7.391892e-03	6.546171e-02	6.087273e-02	0.0762209695	4.390579e-02	0.000000e+00	0.0464187932	0.19556896	0.000000e+00	0.000000e+00	2.473562e-02	4.873940e-03	0.0000000000	0.000000e+00	G2
TCGA-CW-5583-01	6.847129e-02	0.000000e+00	0.0548017927	0.121183193	0.000000000	0.141410923	0.0000000000	0.000000e+00	0.000000e+00	0.000000e+00	8.125057e-02	0.0342895350	6.172173e-02	0.000000e+00	0.0866066255	0.27251142	0.000000e+00	1.285333e-03	5.566170e-02	0.000000e+00	0.0000000000	2.080589e-02	G2
TCGA-CJ-4887-01	1.635746e-04	0.000000e+00	0.0112146743	0.350921799	0.000000000	0.000000000	0.0000000000	3.896265e-02	2.542196e-02	8.247376e-02	0.000000e+00	0.0913887777	3.946298e-02	0.000000e+00	0.0621003861	0.28158294	2.400353e-04	0.000000e+00	0.000000e+00	1.601674e-02	0.0000000000	4.972556e-05	G2
TCGA-BP-4965-01	1.885646e-02	0.000000e+00	0.0719678222	0.103738269	0.000000000	0.164957428	0.0000000000	0.000000e+00	4.559216e-03	1.580984e-02	0.000000e+00	0.0274857185	5.971998e-02	0.000000e+00	0.0657786070	0.41332708	1.127346e-03	0.000000e+00	3.603642e-02	0.000000e+00	0.0000000000	1.663581e-02	G2
TCGA-CZ-4863-01	8.403385e-03	0.000000e+00	0.0149858536	0.366859442	0.000000000	0.067568123	0.0000000000	2.662800e-02	2.662041e-04	1.618885e-01	0.000000e+00	0.0752878395	0.000000e+00	0.000000e+00	0.0862026303	0.14470174	1.403828e-02	0.000000e+00	3.317005e-02	0.000000e+00	0.0000000000	0.000000e+00	G2
TCGA-BP-4974-01	4.565457e-02	0.000000e+00	0.0176458231	0.121972116	0.000000000	0.193764336	0.0000000000	6.219426e-02	0.000000e+00	1.120392e-02	0.000000e+00	0.0765170293	1.296908e-02	0.000000e+00	0.0598179959	0.28805401	0.000000e+00	1.212020e-03	0.000000e+00	1.063048e-01	0.0000000000	2.690045e-03	G2
TCGA-A3-3331-01	3.070459e-02	0.000000e+00	0.0089713398	0.111617676	0.000000000	0.143086919	0.0000000000	2.446959e-02	0.000000e+00	0.000000e+00	0.000000e+00	0.0695808681	4.856933e-02	0.000000e+00	0.0709326384	0.35453884	0.000000e+00	0.000000e+00	0.000000e+00	1.258564e-01	0.0000000000	1.167184e-02	G2
TCGA-BP-4766-01	6.840369e-03	0.000000e+00	0.0310228661	0.015271443	0.000000000	0.114038189	0.0000000000	2.249365e-03	0.000000e+00	0.000000e+00	4.879164e-02	0.0509219048	1.855128e-01	2.216892e-02	0.0079670782	0.44179781	0.000000e+00	0.000000e+00	0.000000e+00	6.865501e-02	0.0000000000	4.762617e-03	G2
TCGA-AK-3458-01	2.120666e-02	0.000000e+00	0.0364614808	0.153224960	0.000000000	0.252358502	0.0000000000	7.627640e-03	0.000000e+00	2.412278e-01	0.000000e+00	0.0133705897	2.420536e-03	0.000000e+00	0.0556649055	0.17791560	0.000000e+00	4.616730e-03	3.156304e-02	0.000000e+00	0.0000000000	2.341534e-03	G2
TCGA-A3-A6NI-01	0.000000e+00	0.000000e+00	0.0303780424	0.057886739	0.000000000	0.074608255	0.0000000000	4.053252e-02	4.960708e-03	0.000000e+00	4.728993e-02	0.0386748240	1.039062e-01	0.000000e+00	0.0378766859	0.53237757	0.000000e+00	0.000000e+00	2.766909e-02	0.000000e+00	0.0000000000	3.839445e-03	G2
TCGA-BP-4774-01	1.802460e-02	0.000000e+00	0.0341342975	0.140295614	0.000000000	0.149102474	0.0000000000	2.240607e-02	1.340316e-02	0.000000e+00	0.000000e+00	0.1049503920	2.714029e-02	0.000000e+00	0.0544859709	0.25878480	0.000000e+00	0.000000e+00	0.000000e+00	1.772723e-01	0.0000000000	0.000000e+00	G2
TCGA-BP-4330-01	8.731434e-03	0.000000e+00	0.0680784520	0.368287816	0.000000000	0.101218313	0.0000000000	1.694111e-02	2.301046e-02	8.766506e-03	0.000000e+00	0.0718322355	3.504536e-02	0.000000e+00	0.0979038573	0.17751890	0.000000e+00	0.000000e+00	2.266556e-02	0.000000e+00	0.0000000000	0.000000e+00	G2
TCGA-CZ-5468-01	0.000000e+00	0.000000e+00	0.0283555285	0.113657250	0.000000000	0.071305916	0.0000000000	1.816124e-02	3.619499e-02	1.264970e-02	6.972281e-04	0.0426310353	0.000000e+00	1.817565e-01	0.0257228409	0.45799908	0.000000e+00	0.000000e+00	0.000000e+00	7.695985e-03	0.0000000000	3.172742e-03	G2
TCGA-B0-4838-01	0.000000e+00	0.000000e+00	0.0644041382	0.556243646	0.000000000	0.000000000	0.0000000000	5.037777e-02	2.767769e-02	0.000000e+00	0.000000e+00	0.0648131981	2.625871e-02	0.000000e+00	0.0391318795	0.15260644	0.000000e+00	0.000000e+00	0.000000e+00	1.742028e-02	0.0000000000	1.066258e-03	G2
TCGA-CJ-4894-01	0.000000e+00	0.000000e+00	0.0548027319	0.386375414	0.000000000	0.000000000	0.0000000000	5.564339e-02	1.455003e-02	7.445082e-02	0.000000e+00	0.1181350403	1.551769e-02	0.000000e+00	0.0739865742	0.19267265	0.000000e+00	0.000000e+00	0.000000e+00	1.386565e-02	0.0000000000	0.000000e+00	G2
TCGA-B0-5709-01	2.708227e-03	9.597604e-03	0.0609361344	0.176714018	0.000000000	0.239482214	0.0000000000	1.185749e-02	1.178505e-02	0.000000e+00	0.000000e+00	0.0447969899	5.680937e-02	0.000000e+00	0.1120331878	0.23884917	4.548866e-03	0.000000e+00	2.861432e-02	0.000000e+00	0.0000000000	1.267353e-03	G2
TCGA-CJ-4885-01	3.802483e-02	0.000000e+00	0.0791790637	0.144100778	0.000000000	0.217523022	0.0000000000	1.314471e-02	0.000000e+00	5.298878e-03	0.000000e+00	0.0753422194	1.023572e-01	0.000000e+00	0.0302865816	0.26052583	0.000000e+00	9.822810e-03	2.343039e-02	0.000000e+00	0.0000000000	9.636787e-04	G2
TCGA-B4-5838-01	3.708992e-02	0.000000e+00	0.0924573629	0.191396154	0.000000000	0.043230456	0.0000000000	8.384663e-03	0.000000e+00	4.923953e-02	0.000000e+00	0.0358131073	1.297431e-02	0.000000e+00	0.1169467638	0.35870809	2.130476e-02	0.000000e+00	2.349987e-02	0.000000e+00	0.0000000000	8.955024e-03	G2
TCGA-B0-5119-01	0.000000e+00	0.000000e+00	0.0668841888	0.351491901	0.000000000	0.061633882	0.0000000000	3.232629e-02	1.371958e-02	8.733760e-03	0.000000e+00	0.0652598241	3.048889e-02	0.000000e+00	0.0331786338	0.32118576	0.000000e+00	0.000000e+00	1.162363e-02	0.000000e+00	0.0000000000	3.473661e-03	G2
TCGA-B0-5088-01	1.533892e-02	0.000000e+00	0.0475170689	0.108977498	0.000000000	0.171437951	0.0000000000	1.798520e-02	3.013022e-03	4.043436e-03	0.000000e+00	0.1052926573	0.000000e+00	6.718172e-02	0.0285771260	0.40623647	0.000000e+00	0.000000e+00	0.000000e+00	2.439894e-02	0.0000000000	0.000000e+00	G2
TCGA-A3-3324-01	2.583844e-03	0.000000e+00	0.0068365016	0.138781111	0.000000000	0.193822750	0.0000000000	0.000000e+00	0.000000e+00	7.672629e-02	0.000000e+00	0.0440470931	4.712632e-02	0.000000e+00	0.0600750610	0.40438565	3.936985e-03	1.615689e-03	2.006270e-02	0.000000e+00	0.0000000000	0.000000e+00	G2
TCGA-A3-3359-01	1.454662e-03	0.000000e+00	0.1010868321	0.246582711	0.000000000	0.056862501	0.0000000000	5.243030e-02	4.204259e-03	0.000000e+00	0.000000e+00	0.0396188806	4.986741e-02	0.000000e+00	0.1296614266	0.29002266	0.000000e+00	0.000000e+00	1.792470e-02	0.000000e+00	0.0000000000	1.028365e-02	G2
TCGA-A3-3357-01	2.870208e-03	0.000000e+00	0.0153304456	0.222967398	0.000000000	0.093793578	0.0000000000	2.124723e-02	1.222053e-02	3.343846e-02	0.000000e+00	0.0237283396	2.175328e-02	0.000000e+00	0.0260641447	0.51394550	0.000000e+00	0.000000e+00	0.000000e+00	4.132427e-03	0.0000000000	8.508461e-03	G2
TCGA-CZ-4859-01	8.614625e-03	0.000000e+00	0.0301018483	0.111875415	0.000000000	0.181385355	0.0000000000	0.000000e+00	4.167919e-03	0.000000e+00	5.597504e-02	0.0404066442	1.688122e-01	0.000000e+00	0.0503490467	0.30299550	0.000000e+00	2.353350e-02	2.178293e-02	0.000000e+00	0.0000000000	0.000000e+00	G2
TCGA-BP-4961-01	4.667922e-02	0.000000e+00	0.0135077364	0.088097518	0.000000000	0.167169248	0.0140883477	0.000000e+00	0.000000e+00	0.000000e+00	7.485158e-02	0.0041065026	2.484618e-02	0.000000e+00	0.0269434740	0.48983432	0.000000e+00	0.000000e+00	4.788005e-02	0.000000e+00	0.0000000000	1.995825e-03	G2
TCGA-A3-A8OU-01	0.000000e+00	4.463893e-03	0.0885987777	0.107036723	0.000000000	0.085786548	0.0000000000	8.767804e-02	6.934401e-03	0.000000e+00	4.066715e-02	0.0138746692	9.360352e-02	0.000000e+00	0.0523152045	0.39807487	0.000000e+00	0.000000e+00	2.096620e-02	0.000000e+00	0.0000000000	0.000000e+00	G2
TCGA-BP-4174-01	7.081553e-03	0.000000e+00	0.0080322706	0.057897565	0.000000000	0.183360396	0.0000000000	0.000000e+00	1.178810e-02	6.336842e-02	0.000000e+00	0.0294399789	5.330221e-02	0.000000e+00	0.1151465775	0.43200943	7.178261e-03	0.000000e+00	3.139524e-02	0.000000e+00	0.0000000000	0.000000e+00	G2
TCGA-CJ-4903-01	0.000000e+00	5.364194e-05	0.0585685303	0.164236029	0.000000000	0.118148876	0.0000000000	5.469754e-02	0.000000e+00	2.800832e-02	0.000000e+00	0.0944109025	4.302829e-02	0.000000e+00	0.0398323947	0.30406927	0.000000e+00	0.000000e+00	0.000000e+00	9.266930e-02	0.0000000000	2.276912e-03	G2
TCGA-B8-5159-01	1.394336e-02	0.000000e+00	0.0907914890	0.366951895	0.000000000	0.000000000	0.0000000000	1.178279e-02	1.590462e-02	3.246289e-02	0.000000e+00	0.0529334443	4.486878e-02	0.000000e+00	0.0665324959	0.28260719	0.000000e+00	0.000000e+00	1.383378e-02	0.000000e+00	0.0000000000	7.387265e-03	G2
TCGA-BP-4763-01	3.046701e-02	0.000000e+00	0.0613154065	0.089935369	0.000000000	0.188831643	0.0000000000	5.024708e-02	0.000000e+00	5.922771e-02	3.455073e-03	0.0000000000	3.087414e-02	0.000000e+00	0.1402694719	0.32488934	0.000000e+00	0.000000e+00	2.048775e-02	0.000000e+00	0.0000000000	0.000000e+00	G2
TCGA-BP-4346-01	0.000000e+00	0.000000e+00	0.0000000000	0.441981075	0.000000000	0.047291006	0.0000000000	5.094050e-02	3.680263e-02	5.316897e-02	0.000000e+00	0.1080897058	1.634036e-02	0.000000e+00	0.0766937946	0.12831246	9.823356e-03	0.000000e+00	0.000000e+00	3.055614e-02	0.0000000000	0.000000e+00	G2
TCGA-BP-5190-01	0.000000e+00	0.000000e+00	0.0724566424	0.127413245	0.000000000	0.242398232	0.0000000000	2.198747e-02	0.000000e+00	4.832231e-02	0.000000e+00	0.0687707790	5.599011e-03	0.000000e+00	0.0630582858	0.32902878	0.000000e+00	0.000000e+00	1.978289e-02	0.000000e+00	0.0000000000	1.182360e-03	G2
TCGA-BP-4164-01	3.519351e-03	0.000000e+00	0.1305381692	0.177709904	0.000000000	0.107238758	0.0000000000	3.674086e-02	3.527582e-02	0.000000e+00	0.000000e+00	0.0644940380	6.654873e-02	0.000000e+00	0.0913917973	0.26154519	0.000000e+00	5.368004e-03	1.021018e-02	0.000000e+00	0.0000000000	9.419196e-03	G2
TCGA-CZ-5451-01	0.000000e+00	0.000000e+00	0.0655735986	0.186296996	0.000000000	0.066168759	0.0000000000	2.598288e-02	1.079375e-03	1.704042e-03	0.000000e+00	0.0978524957	2.330195e-02	0.000000e+00	0.0687483747	0.45794000	0.000000e+00	0.000000e+00	5.351525e-03	0.000000e+00	0.0000000000	0.000000e+00	G2
TCGA-BP-4982-01	3.971608e-02	0.000000e+00	0.0519322969	0.122693935	0.000000000	0.185989351	0.0000000000	1.694550e-02	6.291178e-04	0.000000e+00	0.000000e+00	0.0270645905	4.652786e-02	0.000000e+00	0.0672129150	0.40340355	0.000000e+00	0.000000e+00	2.977403e-02	7.774017e-04	0.0000000000	7.333360e-03	G2
TCGA-A3-3326-01	0.000000e+00	0.000000e+00	0.0515088018	0.079355947	0.000000000	0.184197710	0.0000000000	2.366521e-02	2.711115e-02	3.800384e-03	0.000000e+00	0.0251520355	7.905550e-02	0.000000e+00	0.0767987987	0.32666134	5.360482e-02	0.000000e+00	6.881354e-02	0.000000e+00	0.0000000000	2.747649e-04	G2
TCGA-CJ-4870-01	4.673216e-02	0.000000e+00	0.0014072423	0.029331171	0.000000000	0.248966771	0.0000000000	0.000000e+00	0.000000e+00	0.000000e+00	7.265116e-02	0.0173659836	1.682035e-01	5.067555e-02	0.0268670991	0.28748684	0.000000e+00	4.705009e-03	2.481930e-02	2.078824e-02	0.0000000000	0.000000e+00	G2
TCGA-B8-5546-01	7.426706e-02	0.000000e+00	0.0032022165	0.193273595	0.000000000	0.302745738	0.0000000000	0.000000e+00	1.354231e-02	0.000000e+00	8.119794e-04	0.0493083095	6.086667e-02	0.000000e+00	0.0000000000	0.28571540	0.000000e+00	7.008275e-03	9.258448e-03	0.000000e+00	0.0000000000	0.000000e+00	G2
TCGA-BP-4781-01	3.924757e-03	0.000000e+00	0.0131100732	0.000000000	0.000000000	0.095076028	0.0000000000	3.154804e-02	9.267717e-03	1.956969e-02	0.000000e+00	0.0337633571	3.800286e-02	1.986939e-02	0.0322151311	0.49936214	0.000000e+00	0.000000e+00	0.000000e+00	2.042908e-01	0.0000000000	0.000000e+00	G2
TCGA-BP-4968-01	0.000000e+00	0.000000e+00	0.0899500353	0.307627673	0.000000000	0.101619726	0.0000000000	3.809562e-02	2.598317e-02	0.000000e+00	0.000000e+00	0.1342358037	2.891066e-02	0.000000e+00	0.0731402439	0.18604709	0.000000e+00	0.000000e+00	0.000000e+00	1.241989e-02	0.0000000000	1.970101e-03	G2
TCGA-BP-4176-01	0.000000e+00	3.462573e-02	0.0355507304	0.050478756	0.000000000	0.190254623	0.0000000000	0.000000e+00	9.146681e-03	2.732006e-02	0.000000e+00	0.0085532412	3.943791e-02	3.351306e-02	0.0045661608	0.41828577	4.340274e-03	0.000000e+00	0.000000e+00	1.152953e-01	0.0041921749	2.443953e-02	G2
TCGA-BP-4170-01	0.000000e+00	0.000000e+00	0.0639255527	0.119409131	0.000000000	0.156038631	0.0000000000	5.931499e-02	0.000000e+00	3.261978e-02	0.000000e+00	0.0589896516	3.411682e-02	0.000000e+00	0.0688431356	0.32207833	0.000000e+00	0.000000e+00	0.000000e+00	7.536884e-02	0.0000000000	9.295141e-03	G2
TCGA-A3-3362-01	4.379583e-02	0.000000e+00	0.0135618486	0.147874414	0.000000000	0.138141722	0.0000000000	1.427673e-02	1.170319e-02	0.000000e+00	0.000000e+00	0.0266849120	6.661380e-02	0.000000e+00	0.0652299925	0.40028846	0.000000e+00	0.000000e+00	5.252658e-02	0.000000e+00	0.0000000000	1.930251e-02	G2
TCGA-B0-5713-01	3.517991e-02	0.000000e+00	0.0776243741	0.166854110	0.000000000	0.091274734	0.0000000000	1.328112e-02	1.656918e-03	2.953605e-02	0.000000e+00	0.0940161109	1.018597e-01	0.000000e+00	0.1648419933	0.21908087	0.000000e+00	0.000000e+00	4.794124e-03	0.000000e+00	0.0000000000	0.000000e+00	G2
TCGA-B0-4713-01	5.811348e-03	0.000000e+00	0.0345950311	0.297589967	0.000000000	0.161086761	0.0000000000	3.879830e-02	3.577660e-02	7.836307e-03	0.000000e+00	0.1041298695	2.565160e-02	0.000000e+00	0.0760463423	0.20758191	0.000000e+00	0.000000e+00	5.095968e-03	0.000000e+00	0.0000000000	0.000000e+00	G2
TCGA-B0-4714-01	0.000000e+00	0.000000e+00	0.0113384473	0.398180126	0.000000000	0.000000000	0.0000000000	2.807830e-02	5.167601e-02	8.059211e-02	0.000000e+00	0.1250113481	1.525728e-02	0.000000e+00	0.0695417641	0.21361700	0.000000e+00	0.000000e+00	3.424497e-03	3.283122e-03	0.0000000000	0.000000e+00	G2
TCGA-BP-5184-01	2.484139e-02	0.000000e+00	0.0493675355	0.170707887	0.000000000	0.141367579	0.0000000000	0.000000e+00	0.000000e+00	1.755701e-02	0.000000e+00	0.0303407588	6.208192e-03	0.000000e+00	0.0497384321	0.49423949	0.000000e+00	0.000000e+00	1.563173e-02	0.000000e+00	0.0000000000	0.000000e+00	G2
TCGA-BP-4787-01	1.444511e-02	0.000000e+00	0.0275723564	0.042768947	0.000000000	0.129885420	0.0000000000	1.945622e-02	0.000000e+00	3.228979e-02	0.000000e+00	0.0505953304	6.514219e-02	0.000000e+00	0.0420897160	0.48573161	0.000000e+00	0.000000e+00	0.000000e+00	6.100709e-02	0.0000000000	2.901623e-02	G2
TCGA-CZ-5985-01	0.000000e+00	1.412094e-03	0.0504252052	0.083191678	0.000000000	0.128791971	0.0000000000	3.032689e-02	0.000000e+00	1.462462e-02	0.000000e+00	0.0419282879	3.349733e-02	4.031568e-02	0.0756573868	0.48026568	0.000000e+00	0.000000e+00	3.967458e-03	0.000000e+00	0.0000000000	1.559573e-02	G2
TCGA-B0-5399-01	0.000000e+00	3.847089e-03	0.0386604586	0.100646721	0.000000000	0.315722924	0.0000000000	3.563087e-03	2.763750e-02	0.000000e+00	0.000000e+00	0.0940101975	2.471415e-02	0.000000e+00	0.0656176822	0.27037923	3.089808e-02	0.000000e+00	2.430288e-02	0.000000e+00	0.0000000000	0.000000e+00	G2
TCGA-B0-4710-01	2.211970e-02	0.000000e+00	0.0619236017	0.225776272	0.000000000	0.158541397	0.0000000000	2.139587e-02	0.000000e+00	0.000000e+00	5.866217e-02	0.0103990421	1.144347e-01	0.000000e+00	0.0294072139	0.24370727	0.000000e+00	0.000000e+00	2.573133e-02	2.520482e-02	0.0000000000	2.696594e-03	G2
TCGA-B8-4148-01	0.000000e+00	0.000000e+00	0.0597787094	0.404778574	0.000000000	0.020001336	0.0000000000	6.562968e-02	1.643576e-02	0.000000e+00	0.000000e+00	0.1261628702	5.344713e-02	0.000000e+00	0.0723833995	0.17705375	0.000000e+00	0.000000e+00	1.837819e-03	2.490971e-03	0.0000000000	0.000000e+00	G2
TCGA-BP-4337-01	2.945613e-03	1.551953e-02	0.0778756667	0.086449653	0.000000000	0.217144748	0.0000000000	2.051218e-02	3.211593e-02	0.000000e+00	0.000000e+00	0.0430448006	2.290597e-02	0.000000e+00	0.0601261266	0.32253870	0.000000e+00	0.000000e+00	9.803730e-02	0.000000e+00	0.0000000000	7.837880e-04	G2
TCGA-BP-4973-01	2.937841e-02	0.000000e+00	0.0423862774	0.144126905	0.000000000	0.283888188	0.0000000000	3.356601e-02	0.000000e+00	4.441505e-02	0.000000e+00	0.0172093841	3.168225e-02	0.000000e+00	0.0803878339	0.27418250	0.000000e+00	9.446771e-04	8.261954e-03	0.000000e+00	0.0000000000	9.570556e-03	G2
TCGA-BP-4969-01	3.572578e-02	0.000000e+00	0.0920764034	0.092686046	0.000000000	0.150642959	0.0000000000	1.298669e-02	9.661544e-03	0.000000e+00	5.344128e-02	0.0511680403	2.917545e-02	0.000000e+00	0.1176992448	0.30754109	3.372388e-04	0.000000e+00	4.685825e-02	0.000000e+00	0.0000000000	0.000000e+00	G2
TCGA-CJ-5681-01	3.547523e-02	0.000000e+00	0.0307941169	0.021856066	0.000000000	0.080502580	0.0000000000	0.000000e+00	1.788596e-02	0.000000e+00	0.000000e+00	0.0244659722	4.993491e-02	2.487619e-02	0.0000000000	0.45448457	2.273273e-01	1.221194e-02	2.008710e-02	0.000000e+00	0.0000000000	9.806994e-05	G2
TCGA-CW-5590-01	2.472052e-02	0.000000e+00	0.0415222217	0.140942385	0.000000000	0.127659300	0.0000000000	4.827290e-02	0.000000e+00	4.494934e-02	0.000000e+00	0.1095548921	7.212287e-03	0.000000e+00	0.1503176946	0.30020781	0.000000e+00	0.000000e+00	4.640652e-03	0.000000e+00	0.0000000000	0.000000e+00	G2
TCGA-BP-5004-01	2.596197e-02	0.000000e+00	0.0450178612	0.077247328	0.000000000	0.077421174	0.0000000000	5.923996e-03	1.217715e-02	3.415299e-02	0.000000e+00	0.0009360221	0.000000e+00	2.944108e-01	0.0488366899	0.35405958	0.000000e+00	0.000000e+00	2.385439e-02	0.000000e+00	0.0000000000	0.000000e+00	G2
TCGA-BP-4987-01	0.000000e+00	0.000000e+00	0.0477494050	0.263147284	0.000000000	0.111854727	0.0000000000	1.768174e-02	1.419444e-02	0.000000e+00	0.000000e+00	0.0586342104	5.708199e-02	0.000000e+00	0.0427247172	0.34615597	0.000000e+00	0.000000e+00	3.460140e-02	0.000000e+00	0.0000000000	6.174116e-03	G2
TCGA-BP-4777-01	6.238916e-04	9.376188e-03	0.0430369058	0.317955260	0.000000000	0.012407970	0.0000000000	4.744569e-02	0.000000e+00	1.095067e-01	0.000000e+00	0.0890889686	0.000000e+00	0.000000e+00	0.0511181684	0.30559227	5.571854e-04	0.000000e+00	0.000000e+00	1.159689e-02	0.0000000000	1.693924e-03	G2
TCGA-CW-5581-01	0.000000e+00	0.000000e+00	0.1145948577	0.161478723	0.000000000	0.253373010	0.0000000000	2.858565e-02	0.000000e+00	2.386889e-02	0.000000e+00	0.0517833270	8.393058e-03	0.000000e+00	0.0786285594	0.22716835	6.226182e-03	2.101727e-03	4.131876e-02	0.000000e+00	0.0000000000	2.478903e-03	G2
TCGA-B8-A7U6-01	3.337803e-02	0.000000e+00	0.0321114640	0.060081362	0.000000000	0.145153523	0.0000000000	1.360244e-02	0.000000e+00	0.000000e+00	0.000000e+00	0.0657659613	6.805781e-02	0.000000e+00	0.0423675561	0.33527021	0.000000e+00	0.000000e+00	0.000000e+00	1.986729e-01	0.0000000000	5.538759e-03	G2
TCGA-B0-5402-01	8.219719e-02	0.000000e+00	0.0518500737	0.084003427	0.000000000	0.215466780	0.0000000000	1.381706e-02	9.110314e-04	0.000000e+00	4.548047e-03	0.0810279748	4.745556e-02	0.000000e+00	0.1199469463	0.24677311	0.000000e+00	0.000000e+00	0.000000e+00	5.200280e-02	0.0000000000	0.000000e+00	G2
TCGA-BP-4162-01	1.523925e-03	0.000000e+00	0.0484102633	0.316770669	0.000000000	0.061297642	0.0000000000	7.892412e-02	3.821361e-04	2.042681e-02	0.000000e+00	0.1089935743	1.874557e-02	9.055887e-03	0.0642258044	0.25126259	1.603422e-03	0.000000e+00	0.000000e+00	1.341013e-02	0.0000000000	4.967451e-03	G2
TCGA-DV-A4VX-01	0.000000e+00	0.000000e+00	0.0385296611	0.293266521	0.000000000	0.000000000	0.0000000000	8.194001e-02	1.979571e-02	2.844961e-02	0.000000e+00	0.0615399164	6.249797e-02	7.913131e-02	0.0716791039	0.19496784	0.000000e+00	4.389556e-02	0.000000e+00	1.592296e-02	0.0000000000	8.383841e-03	G2
TCGA-B0-4818-01	0.000000e+00	7.310955e-03	0.1997823095	0.167063833	0.000000000	0.127234202	0.0000000000	8.220296e-02	0.000000e+00	4.454437e-02	0.000000e+00	0.0605416552	6.745436e-02	0.000000e+00	0.0493485937	0.17599850	0.000000e+00	0.000000e+00	2.352476e-03	1.013291e-02	0.0000000000	6.032884e-03	G2
TCGA-CJ-4634-01	5.288825e-03	0.000000e+00	0.0279565518	0.099351924	0.000000000	0.099784182	0.0000000000	9.694433e-03	0.000000e+00	0.000000e+00	0.000000e+00	0.0237184096	5.829773e-02	0.000000e+00	0.0345524381	0.56520713	0.000000e+00	0.000000e+00	7.614838e-02	0.000000e+00	0.0000000000	0.000000e+00	G2
TCGA-AK-3450-01	5.738858e-03	0.000000e+00	0.1310237412	0.108804407	0.000000000	0.250809399	0.0000000000	4.189089e-02	9.820791e-03	5.566371e-02	0.000000e+00	0.0063301173	1.177379e-01	0.000000e+00	0.0873122604	0.16266218	0.000000e+00	6.229361e-03	1.597636e-02	0.000000e+00	0.0000000000	0.000000e+00	G2
TCGA-B8-A54E-01	1.888595e-02	0.000000e+00	0.0522972963	0.059577382	0.000000000	0.143188244	0.0000000000	7.069418e-02	0.000000e+00	1.399135e-02	0.000000e+00	0.0497595836	9.593098e-02	0.000000e+00	0.0507479641	0.43782425	0.000000e+00	2.350633e-03	0.000000e+00	4.752192e-03	0.0000000000	0.000000e+00	G2
TCGA-BP-5174-01	0.000000e+00	0.000000e+00	0.0882699610	0.214556470	0.000000000	0.030420966	0.0000000000	4.711162e-02	0.000000e+00	2.276314e-02	0.000000e+00	0.0662872215	7.607729e-02	0.000000e+00	0.0640095607	0.34605702	0.000000e+00	0.000000e+00	4.444675e-02	0.000000e+00	0.0000000000	0.000000e+00	G2
TCGA-B8-A54H-01	0.000000e+00	0.000000e+00	0.0979577187	0.406775180	0.000000000	0.040512645	0.0000000000	6.303639e-02	1.560627e-02	0.000000e+00	0.000000e+00	0.0621547348	4.247448e-02	0.000000e+00	0.0303657543	0.23618638	0.000000e+00	0.000000e+00	4.930439e-03	0.000000e+00	0.0000000000	0.000000e+00	G2
TCGA-B8-4621-01	2.332202e-02	0.000000e+00	0.0343621567	0.074345174	0.000000000	0.051161964	0.0000000000	1.138960e-02	0.000000e+00	0.000000e+00	0.000000e+00	0.0228106458	9.064427e-02	7.089753e-02	0.0311712592	0.55237172	0.000000e+00	0.000000e+00	6.705227e-03	0.000000e+00	0.0000000000	3.081843e-02	G2
TCGA-CW-5587-01	0.000000e+00	0.000000e+00	0.0281353100	0.368256422	0.000000000	0.000000000	0.0000000000	1.789509e-02	1.183139e-02	3.946217e-02	0.000000e+00	0.0994730824	5.120883e-02	0.000000e+00	0.0949323826	0.28830846	0.000000e+00	0.000000e+00	1.355901e-04	0.000000e+00	0.0000000000	3.612698e-04	G2
TCGA-B8-5158-01	8.824575e-03	0.000000e+00	0.0459406619	0.190028310	0.000000000	0.145512532	0.0000000000	2.087327e-02	1.596602e-02	0.000000e+00	0.000000e+00	0.0148620116	9.951748e-02	0.000000e+00	0.1054604449	0.24166841	6.497842e-02	0.000000e+00	8.302808e-03	0.000000e+00	0.0000000000	3.806506e-02	G2
TCGA-CZ-4856-01	0.000000e+00	0.000000e+00	0.1727479809	0.201446109	0.000000000	0.092072991	0.0000000000	3.624396e-02	2.609542e-02	1.824630e-02	0.000000e+00	0.0552351999	1.453381e-02	0.000000e+00	0.0596272847	0.30143628	2.244600e-03	0.000000e+00	2.007007e-02	0.000000e+00	0.0000000000	0.000000e+00	G2
TCGA-CJ-4878-01	2.284179e-03	3.466260e-03	0.0000000000	0.000000000	0.000000000	0.362819978	0.0000000000	3.075076e-03	1.424236e-02	0.000000e+00	8.166908e-02	0.0000000000	1.344539e-01	0.000000e+00	0.0628025356	0.20902693	0.000000e+00	7.237354e-03	0.000000e+00	8.956800e-02	0.0000000000	2.935440e-02	G2
TCGA-B8-5165-01	5.675831e-02	0.000000e+00	0.0451314824	0.058179354	0.000000000	0.241915643	0.0000000000	1.308172e-02	0.000000e+00	9.977402e-03	0.000000e+00	0.0279544894	1.589704e-02	4.982888e-03	0.0495572899	0.36067489	0.000000e+00	0.000000e+00	9.523251e-02	1.058276e-02	0.0000000000	1.007420e-02	G2
TCGA-B0-5115-01	6.046849e-03	0.000000e+00	0.0072600439	0.076000165	0.000000000	0.315417550	0.0000000000	9.069309e-03	7.484412e-04	0.000000e+00	5.716589e-02	0.0075306058	5.360859e-02	1.145275e-02	0.0591596703	0.38141841	0.000000e+00	0.000000e+00	1.512173e-02	0.000000e+00	0.0000000000	0.000000e+00	G2
TCGA-G6-A8L8-01	5.277111e-03	6.861827e-03	0.0000000000	0.076394203	0.000000000	0.316289686	0.0000000000	1.120568e-02	5.305816e-02	0.000000e+00	4.198601e-02	0.1378909192	9.963538e-02	0.000000e+00	0.0229762187	0.16211375	0.000000e+00	1.247682e-02	5.383424e-02	0.000000e+00	0.0000000000	0.000000e+00	G2
TCGA-BP-5168-01	1.410040e-02	0.000000e+00	0.0116598105	0.147132081	0.000000000	0.186838604	0.0000000000	1.899422e-02	0.000000e+00	0.000000e+00	0.000000e+00	0.1331723309	3.126186e-02	0.000000e+00	0.1083162947	0.27225498	6.222763e-03	0.000000e+00	0.000000e+00	7.004665e-02	0.0000000000	0.000000e+00	G2
TCGA-B2-4099-01	3.535767e-02	0.000000e+00	0.0033404059	0.061642852	0.000000000	0.179504516	0.0000000000	2.121629e-02	0.000000e+00	9.267761e-03	1.642666e-02	0.0556428759	1.480764e-01	0.000000e+00	0.0932993282	0.35107422	0.000000e+00	0.000000e+00	1.829993e-02	6.851066e-03	0.0000000000	0.000000e+00	G2
TCGA-BP-5201-01	2.350053e-04	0.000000e+00	0.0523274863	0.327870681	0.000000000	0.076638943	0.0000000000	8.042271e-02	1.553455e-02	1.139037e-01	0.000000e+00	0.0896583669	0.000000e+00	0.000000e+00	0.0720072310	0.15994452	0.000000e+00	0.000000e+00	0.000000e+00	1.145680e-02	0.0000000000	0.000000e+00	G2
TCGA-B0-5085-01	0.000000e+00	0.000000e+00	0.0368581124	0.221530703	0.000000000	0.088532189	0.0000000000	1.955543e-02	0.000000e+00	0.000000e+00	6.936094e-02	0.1043857983	2.659820e-02	0.000000e+00	0.0698423247	0.29398223	0.000000e+00	0.000000e+00	0.000000e+00	6.935408e-02	0.0000000000	0.000000e+00	G2
TCGA-BP-4801-01	0.000000e+00	2.073555e-03	0.0204248117	0.092664665	0.000000000	0.060852541	0.0000000000	1.372550e-02	4.147702e-03	0.000000e+00	0.000000e+00	0.0653859592	1.496741e-02	0.000000e+00	0.0353052549	0.66537973	0.000000e+00	0.000000e+00	0.000000e+00	2.083406e-02	0.0000000000	4.238814e-03	G2
TCGA-BP-4789-01	5.846371e-02	0.000000e+00	0.0000000000	0.120761088	0.000000000	0.205704947	0.0000000000	0.000000e+00	0.000000e+00	0.000000e+00	3.303375e-02	0.0545320713	3.934015e-02	0.000000e+00	0.0589388935	0.30518700	0.000000e+00	0.000000e+00	1.167040e-01	0.000000e+00	0.0000000000	7.334360e-03	G2
TCGA-A3-3380-01	2.193557e-02	0.000000e+00	0.0129200734	0.083940291	0.000000000	0.149447946	0.0000000000	0.000000e+00	1.115529e-02	5.539418e-03	7.098030e-02	0.0003737546	3.802303e-02	4.713523e-03	0.0329461005	0.49265247	0.000000e+00	0.000000e+00	6.939660e-02	0.000000e+00	0.0000000000	5.975624e-03	G2
TCGA-B8-4154-01	1.758998e-02	0.000000e+00	0.0243201256	0.154946181	0.000000000	0.191186723	0.0000000000	7.350201e-02	1.120523e-03	6.168119e-02	0.000000e+00	0.0333351355	5.417808e-02	0.000000e+00	0.1302584797	0.24245517	0.000000e+00	0.000000e+00	1.176793e-02	1.652169e-03	0.0000000000	2.006307e-03	G2
TCGA-A3-3320-01	2.229267e-02	0.000000e+00	0.0321794174	0.120113308	0.000000000	0.180393891	0.0000000000	5.362028e-03	1.136727e-03	0.000000e+00	0.000000e+00	0.0434691526	3.766618e-02	0.000000e+00	0.0768526393	0.30813824	0.000000e+00	0.000000e+00	0.000000e+00	1.434576e-01	0.0000000000	2.893811e-02	G2
TCGA-A3-A8CQ-01	1.402343e-02	0.000000e+00	0.0671409678	0.106888451	0.000000000	0.091856782	0.0000000000	1.784165e-02	3.254091e-02	0.000000e+00	2.063287e-02	0.0305852987	8.786182e-02	0.000000e+00	0.0310664540	0.41255296	5.121607e-03	0.000000e+00	8.188680e-02	0.000000e+00	0.0000000000	0.000000e+00	G2
TCGA-BP-4347-01	3.141200e-02	0.000000e+00	0.0866976657	0.119870051	0.000000000	0.249527729	0.0000000000	1.294238e-02	3.464099e-03	4.017741e-02	0.000000e+00	0.0575756163	4.006831e-02	0.000000e+00	0.0732900102	0.25253671	0.000000e+00	3.534200e-03	2.183646e-02	7.067354e-03	0.0000000000	0.000000e+00	G2
TCGA-CJ-4905-01	4.327446e-02	0.000000e+00	0.0067069830	0.152760731	0.000000000	0.147980454	0.0000000000	0.000000e+00	0.000000e+00	0.000000e+00	7.831905e-02	0.0444101925	1.071053e-01	0.000000e+00	0.0444477722	0.30976546	0.000000e+00	0.000000e+00	6.522956e-02	0.000000e+00	0.0000000000	0.000000e+00	G2
TCGA-BP-4962-01	0.000000e+00	0.000000e+00	0.0326055642	0.295311275	0.000000000	0.018853984	0.0000000000	2.320748e-02	3.165090e-02	8.499680e-02	0.000000e+00	0.0763244432	1.954323e-02	0.000000e+00	0.0641852778	0.34310803	0.000000e+00	0.000000e+00	9.782250e-03	0.000000e+00	0.0000000000	4.307625e-04	G2
TCGA-B0-5712-01	1.035327e-02	0.000000e+00	0.1229676816	0.190883315	0.000000000	0.165735572	0.0000000000	5.623900e-02	0.000000e+00	2.437650e-02	0.000000e+00	0.1065893130	1.110431e-02	0.000000e+00	0.0410626689	0.23325894	0.000000e+00	4.006392e-03	0.000000e+00	3.299446e-02	0.0000000000	4.285710e-04	G2
TCGA-AK-3455-01	0.000000e+00	0.000000e+00	0.0607393051	0.496113705	0.000000000	0.000000000	0.0000000000	6.067285e-02	3.425505e-02	1.558078e-01	0.000000e+00	0.1043627092	0.000000e+00	1.202992e-03	0.0607201539	0.02435502	0.000000e+00	0.000000e+00	0.000000e+00	1.770412e-03	0.0000000000	0.000000e+00	G2
TCGA-CZ-5984-01	0.000000e+00	0.000000e+00	0.0740705309	0.068026387	0.000000000	0.228072250	0.0000000000	2.158526e-02	3.231126e-02	0.000000e+00	0.000000e+00	0.0165053009	1.966298e-02	0.000000e+00	0.0511283978	0.39845953	4.703741e-02	0.000000e+00	2.921236e-02	0.000000e+00	0.0000000000	1.392832e-02	G2
TCGA-B0-5077-01	6.135006e-03	0.000000e+00	0.0217797727	0.192504912	0.000000000	0.093487651	0.0000000000	3.949983e-02	0.000000e+00	0.000000e+00	0.000000e+00	0.0793722473	0.000000e+00	6.285645e-02	0.0369610797	0.46492191	0.000000e+00	0.000000e+00	0.000000e+00	2.481143e-03	0.0000000000	0.000000e+00	G2
TCGA-B2-4102-01	8.016929e-03	0.000000e+00	0.0246406962	0.058171509	0.000000000	0.183148099	0.0000000000	1.082764e-02	1.581292e-03	0.000000e+00	1.908090e-02	0.0114413115	1.633736e-01	0.000000e+00	0.0950755876	0.34484358	0.000000e+00	3.419065e-03	6.830677e-02	0.000000e+00	0.0000000000	8.073074e-03	G2
TCGA-B0-5110-01	2.833654e-02	0.000000e+00	0.0394255101	0.075509668	0.000000000	0.162449504	0.0000000000	1.353347e-02	1.160902e-02	2.641454e-02	0.000000e+00	0.0469967187	6.507331e-02	0.000000e+00	0.0879162015	0.35257538	0.000000e+00	3.606681e-03	0.000000e+00	8.493079e-02	0.0000000000	1.622662e-03	G2
TCGA-B0-5695-01	5.959631e-02	0.000000e+00	0.0792251118	0.193748908	0.000000000	0.161554075	0.0000000000	1.100205e-02	3.333470e-03	0.000000e+00	3.685091e-02	0.0321870761	7.414202e-02	0.000000e+00	0.0445679013	0.21789763	0.000000e+00	0.000000e+00	8.589454e-02	0.000000e+00	0.0000000000	0.000000e+00	G2
TCGA-BP-5181-01	0.000000e+00	0.000000e+00	0.0189523015	0.118554300	0.000000000	0.208187863	0.0000000000	0.000000e+00	3.894418e-03	0.000000e+00	2.899438e-02	0.0440848058	5.726015e-02	0.000000e+00	0.0849095459	0.35255231	0.000000e+00	1.403763e-03	7.750773e-02	0.000000e+00	0.0000000000	3.698442e-03	G2
TCGA-BP-4963-01	1.262810e-02	0.000000e+00	0.0229836502	0.109713093	0.000000000	0.213637256	0.0000000000	7.392405e-03	2.502673e-02	0.000000e+00	0.000000e+00	0.0157005749	6.531130e-02	1.726686e-03	0.0546566973	0.45564743	0.000000e+00	0.000000e+00	1.153445e-02	0.000000e+00	0.0000000000	4.041630e-03	G2
TCGA-CW-5589-01	6.595850e-03	0.000000e+00	0.0110015267	0.070845681	0.000000000	0.190913206	0.0000000000	3.210667e-03	5.816177e-03	8.341005e-03	0.000000e+00	0.0186012058	8.232094e-02	0.000000e+00	0.0331363617	0.51752162	4.331567e-03	0.000000e+00	4.736419e-02	0.000000e+00	0.0000000000	0.000000e+00	G2
TCGA-CZ-5455-01	1.140041e-02	0.000000e+00	0.0768155960	0.321333259	0.000000000	0.000000000	0.0043107983	4.357103e-02	0.000000e+00	5.144468e-02	0.000000e+00	0.0174634015	1.368035e-02	0.000000e+00	0.0993711260	0.34909001	0.000000e+00	0.000000e+00	2.810883e-03	0.000000e+00	0.0000000000	8.708465e-03	G2
TCGA-B0-5099-01	8.881812e-03	0.000000e+00	0.0863400870	0.000000000	0.000000000	0.263700303	0.0000000000	1.364399e-02	6.024577e-02	0.000000e+00	3.206545e-02	0.0907676110	0.000000e+00	1.123116e-01	0.0902233414	0.24076194	0.000000e+00	0.000000e+00	0.000000e+00	1.058114e-03	0.0000000000	0.000000e+00	G2
TCGA-A3-3370-01	0.000000e+00	0.000000e+00	0.1228849619	0.315971228	0.000000000	0.043334227	0.0000000000	2.699184e-02	1.344236e-02	0.000000e+00	0.000000e+00	0.0667668922	2.654595e-02	0.000000e+00	0.0864547500	0.27937557	0.000000e+00	0.000000e+00	1.391317e-02	0.000000e+00	0.0000000000	4.319059e-03	G2
TCGA-DV-5566-01	2.055563e-03	0.000000e+00	0.0337286425	0.097524590	0.000000000	0.161134611	0.0000000000	2.592594e-02	7.272006e-03	0.000000e+00	0.000000e+00	0.0472669399	1.650241e-02	0.000000e+00	0.0768197498	0.44244707	0.000000e+00	0.000000e+00	0.000000e+00	7.560444e-02	0.0000000000	1.371804e-02	G2
TCGA-AK-3434-01	5.927533e-03	0.000000e+00	0.0395821738	0.280489499	0.000000000	0.096453398	0.0000000000	6.056368e-02	1.505148e-02	1.440373e-01	0.000000e+00	0.0189416178	0.000000e+00	0.000000e+00	0.0932749195	0.23634246	0.000000e+00	1.075839e-03	7.936260e-03	0.000000e+00	0.0000000000	3.238257e-04	G2
TCGA-A3-3322-01	1.218516e-03	0.000000e+00	0.0000000000	0.059616674	0.000000000	0.238458851	0.0000000000	0.000000e+00	2.849433e-03	0.000000e+00	7.486299e-03	0.0446570507	1.103082e-01	0.000000e+00	0.0223983554	0.49068396	0.000000e+00	0.000000e+00	2.232264e-02	0.000000e+00	0.0000000000	0.000000e+00	G2
TCGA-B0-4693-01	1.616632e-02	0.000000e+00	0.1198122287	0.261711649	0.000000000	0.099622436	0.0000000000	1.971859e-02	7.417885e-03	0.000000e+00	0.000000e+00	0.0560725074	8.632014e-02	0.000000e+00	0.0615376624	0.24564988	0.000000e+00	0.000000e+00	0.000000e+00	1.966758e-02	0.0000000000	6.303120e-03	G2
TCGA-CZ-5989-01	1.177031e-02	0.000000e+00	0.0081455944	0.002482236	0.000000000	0.166716999	0.0000000000	9.610853e-03	0.000000e+00	2.190981e-01	0.000000e+00	0.0662726304	3.830637e-02	0.000000e+00	0.1267450378	0.33291170	0.000000e+00	0.000000e+00	3.873263e-03	4.005571e-03	0.0100613439	0.000000e+00	G2
TCGA-A3-3319-01	0.000000e+00	5.825408e-05	0.0161110391	0.072427208	0.000000000	0.171125426	0.0000000000	7.622734e-03	3.182141e-02	0.000000e+00	1.802276e-02	0.0197437504	8.344536e-02	0.000000e+00	0.0504861811	0.44930665	0.000000e+00	0.000000e+00	6.902397e-02	0.000000e+00	0.0000000000	1.080526e-02	G2
TCGA-BP-5180-01	0.000000e+00	5.614061e-04	0.0579584099	0.136233265	0.000000000	0.139412405	0.0000000000	4.628955e-02	1.097080e-02	3.559953e-02	0.000000e+00	0.0350900402	2.901685e-02	3.176047e-02	0.0625353374	0.34274180	0.000000e+00	0.000000e+00	0.000000e+00	7.183013e-02	0.0000000000	0.000000e+00	G2
TCGA-CZ-5452-01	3.310265e-04	1.927739e-03	0.0160098116	0.388727594	0.000000000	0.000000000	0.0000000000	8.263431e-02	2.276676e-02	8.109049e-02	0.000000e+00	0.1129647352	0.000000e+00	0.000000e+00	0.0322582553	0.23660978	1.036974e-04	0.000000e+00	0.000000e+00	1.852109e-02	0.0000000000	6.054714e-03	G2
TCGA-BP-5183-01	0.000000e+00	0.000000e+00	0.0670334738	0.292965103	0.000000000	0.092471674	0.0000000000	4.819659e-02	1.305412e-02	0.000000e+00	0.000000e+00	0.0700604683	5.253687e-02	0.000000e+00	0.0780276383	0.28226322	0.000000e+00	0.000000e+00	3.390842e-03	0.000000e+00	0.0000000000	0.000000e+00	G2
TCGA-B0-5691-01	6.178919e-02	0.000000e+00	0.0861561478	0.086388708	0.000000000	0.206243980	0.0000000000	9.920971e-03	9.938076e-03	1.382547e-02	0.000000e+00	0.0239013794	8.986583e-02	0.000000e+00	0.0923998347	0.26372044	0.000000e+00	0.000000e+00	5.584997e-02	0.000000e+00	0.0000000000	0.000000e+00	G2
TCGA-A3-3307-01	0.000000e+00	0.000000e+00	0.0473866120	0.213493835	0.000000000	0.122552282	0.0000000000	3.847080e-02	1.361019e-02	0.000000e+00	0.000000e+00	0.0353118493	1.258484e-01	0.000000e+00	0.0712738705	0.31645807	0.000000e+00	0.000000e+00	9.889865e-03	0.000000e+00	0.0000000000	5.704203e-03	G2
TCGA-B4-5836-01	1.105698e-02	0.000000e+00	0.0719690373	0.101393588	0.000000000	0.109376225	0.0000000000	1.932306e-02	0.000000e+00	5.034909e-02	4.295751e-02	0.0548094926	5.935255e-02	0.000000e+00	0.0958881219	0.29759261	0.000000e+00	0.000000e+00	6.497697e-02	0.000000e+00	0.0000000000	2.095477e-02	G2
TCGA-CZ-4853-01	1.684519e-02	0.000000e+00	0.0609604084	0.097286280	0.000000000	0.225291666	0.0000000000	1.150151e-02	3.129408e-02	0.000000e+00	3.671404e-03	0.0343028122	3.467996e-02	0.000000e+00	0.1375751178	0.29992155	5.747069e-04	0.000000e+00	4.609531e-02	0.000000e+00	0.0000000000	0.000000e+00	G2
TCGA-CJ-4635-01	0.000000e+00	0.000000e+00	0.0332330568	0.390345211	0.000000000	0.074109466	0.0000000000	3.566617e-02	1.520343e-02	4.492753e-02	0.000000e+00	0.0428467453	0.000000e+00	6.287591e-02	0.0344419413	0.25929585	0.000000e+00	0.000000e+00	0.000000e+00	6.327911e-03	0.0000000000	7.267787e-04	G2
TCGA-A3-A8OX-01	5.804293e-03	0.000000e+00	0.0336397538	0.153197110	0.000000000	0.212026313	0.0000000000	1.413706e-02	4.204257e-02	0.000000e+00	0.000000e+00	0.0622255575	6.605793e-02	0.000000e+00	0.0999157559	0.24547918	9.540603e-03	0.000000e+00	5.593388e-02	0.000000e+00	0.0000000000	0.000000e+00	G2
TCGA-BP-5006-01	0.000000e+00	0.000000e+00	0.0152342070	0.044097254	0.000000000	0.158227624	0.0000000000	1.033018e-02	0.000000e+00	0.000000e+00	4.246991e-02	0.0489335227	7.652647e-02	0.000000e+00	0.0271993320	0.46069400	0.000000e+00	9.237101e-03	0.000000e+00	1.022712e-01	0.0000000000	4.779225e-03	G2
TCGA-BP-4976-01	9.129045e-03	0.000000e+00	0.0728537693	0.027368663	0.000000000	0.196983036	0.0000000000	0.000000e+00	1.564660e-03	0.000000e+00	0.000000e+00	0.0617840944	9.057371e-02	0.000000e+00	0.0355942335	0.42134163	4.193163e-03	0.000000e+00	6.825056e-02	0.000000e+00	0.0000000000	1.036344e-02	G2
TCGA-BP-4959-01	1.204289e-02	0.000000e+00	0.0061919334	0.076042225	0.000000000	0.195348887	0.0000000000	4.232694e-03	0.000000e+00	0.000000e+00	0.000000e+00	0.0153005919	3.131415e-02	8.374297e-02	0.0100586019	0.52806557	0.000000e+00	3.438768e-03	3.403494e-02	0.000000e+00	0.0000000000	1.857693e-04	G2
TCGA-BP-4327-01	0.000000e+00	4.427707e-04	0.0656279213	0.149151256	0.000000000	0.060391822	0.0000000000	2.333034e-02	8.305049e-03	0.000000e+00	4.206680e-02	0.0574286857	2.247478e-02	0.000000e+00	0.0418620724	0.50372796	0.000000e+00	0.000000e+00	2.519055e-02	0.000000e+00	0.0000000000	0.000000e+00	G2
TCGA-CJ-4886-01	1.997619e-04	0.000000e+00	0.0983248564	0.185206370	0.000000000	0.117521528	0.0000000000	1.690091e-02	0.000000e+00	2.542350e-02	0.000000e+00	0.1277648609	1.041046e-02	0.000000e+00	0.1026234231	0.29022778	0.000000e+00	0.000000e+00	1.557989e-02	7.424370e-03	0.0000000000	2.392290e-03	G2
TCGA-B8-5549-01	0.000000e+00	0.000000e+00	0.0764118174	0.330088329	0.000000000	0.084257301	0.0000000000	1.148073e-02	7.704001e-03	1.053805e-02	0.000000e+00	0.0613795404	3.421238e-02	0.000000e+00	0.0415870067	0.31470972	0.000000e+00	0.000000e+00	0.000000e+00	1.857480e-02	0.0000000000	9.056317e-03	G2
TCGA-BP-5173-01	0.000000e+00	0.000000e+00	0.0520905817	0.414544744	0.000000000	0.000000000	0.0000000000	6.604623e-02	3.631609e-02	4.449544e-02	0.000000e+00	0.1080522462	4.885144e-03	0.000000e+00	0.0585820044	0.19789706	9.189396e-04	0.000000e+00	1.501778e-02	1.153743e-03	0.0000000000	0.000000e+00	G2
TCGA-CW-6088-01	8.748999e-03	0.000000e+00	0.0095609282	0.099268157	0.000000000	0.157739860	0.0000000000	4.713860e-03	5.422845e-03	0.000000e+00	4.759798e-02	0.0098025861	1.146477e-01	0.000000e+00	0.0398118429	0.36800091	0.000000e+00	3.322303e-03	1.313621e-01	0.000000e+00	0.0000000000	0.000000e+00	G2
TCGA-B4-5377-01	5.068036e-03	0.000000e+00	0.0245811413	0.193825974	0.000000000	0.107000827	0.0000000000	2.887372e-02	1.818712e-02	0.000000e+00	0.000000e+00	0.0588563665	8.580819e-02	0.000000e+00	0.1004292074	0.33226768	7.442472e-03	0.000000e+00	0.000000e+00	2.830224e-02	0.0000000000	9.357030e-03	G2
TCGA-A3-3306-01	1.429909e-02	0.000000e+00	0.0743160626	0.042858772	0.000000000	0.286684722	0.0000000000	1.699790e-02	0.000000e+00	3.802629e-02	0.000000e+00	0.0316805481	1.208522e-01	0.000000e+00	0.0701641348	0.28334761	0.000000e+00	1.190657e-03	1.478296e-02	0.000000e+00	0.0000000000	4.799071e-03	G2
TCGA-B8-A54G-01	0.000000e+00	1.063696e-02	0.0032041063	0.389704338	0.000000000	0.000000000	0.0000000000	4.395038e-02	4.129134e-02	1.005925e-01	0.000000e+00	0.0248852939	6.132397e-02	0.000000e+00	0.0365603321	0.28168100	5.367029e-03	0.000000e+00	0.000000e+00	8.027975e-04	0.0000000000	0.000000e+00	G2
TCGA-BP-4967-01	0.000000e+00	0.000000e+00	0.0984071579	0.108653582	0.000000000	0.168739909	0.0000000000	6.412018e-03	1.551454e-02	0.000000e+00	0.000000e+00	0.0732366221	5.311745e-02	0.000000e+00	0.0591399019	0.38509608	0.000000e+00	0.000000e+00	2.479814e-02	3.945857e-04	0.0000000000	6.490016e-03	G2
TCGA-B4-5843-01	2.364769e-03	0.000000e+00	0.0000000000	0.046036117	0.000000000	0.247099637	0.0000000000	0.000000e+00	0.000000e+00	0.000000e+00	2.162322e-02	0.0126799006	5.364919e-02	0.000000e+00	0.0212073576	0.54821312	0.000000e+00	9.946636e-04	4.613203e-02	0.000000e+00	0.0000000000	0.000000e+00	G2
TCGA-BP-5200-01	2.008869e-02	0.000000e+00	0.0357996868	0.202021252	0.000000000	0.131541814	0.0000000000	3.199795e-02	1.211314e-03	2.766318e-02	0.000000e+00	0.0725211002	1.023055e-02	0.000000e+00	0.0500654451	0.35856562	0.000000e+00	0.000000e+00	0.000000e+00	3.924590e-02	0.0000000000	1.904750e-02	G2
TCGA-AK-3436-01	4.021124e-03	0.000000e+00	0.0341422435	0.151366954	0.000000000	0.361688218	0.0000000000	0.000000e+00	5.055771e-02	1.915925e-02	1.871136e-02	0.0000000000	0.000000e+00	4.112427e-02	0.0102848258	0.29649481	0.000000e+00	0.000000e+00	1.091621e-02	0.000000e+00	0.0000000000	1.533024e-03	G2
TCGA-CJ-4897-01	8.321358e-02	0.000000e+00	0.1472436890	0.146684883	0.000000000	0.085282917	0.0000000000	3.237985e-02	3.713521e-03	1.334712e-02	0.000000e+00	0.0378932153	2.499979e-02	0.000000e+00	0.1158457209	0.27264745	0.000000e+00	0.000000e+00	3.674826e-02	0.000000e+00	0.0000000000	0.000000e+00	G2
TCGA-BP-4975-01	1.269033e-02	0.000000e+00	0.0668601840	0.044046832	0.000000000	0.146345563	0.0000000000	0.000000e+00	0.000000e+00	0.000000e+00	9.196169e-04	0.0273534252	4.747061e-02	9.329029e-03	0.0327408523	0.54335060	0.000000e+00	0.000000e+00	5.886705e-02	0.000000e+00	0.0000000000	1.002591e-02	G2
TCGA-BP-5176-01	0.000000e+00	0.000000e+00	0.0452780346	0.157998238	0.000000000	0.183589965	0.0000000000	1.171860e-02	3.783430e-03	3.318689e-03	4.494705e-02	0.0681646888	2.804134e-02	0.000000e+00	0.0661812470	0.35065710	0.000000e+00	0.000000e+00	3.632163e-02	0.000000e+00	0.0000000000	0.000000e+00	G2
TCGA-CJ-5679-01	1.912747e-02	0.000000e+00	0.0308316214	0.106552753	0.000000000	0.084998694	0.0000000000	4.098852e-03	2.302614e-02	0.000000e+00	0.000000e+00	0.0331811829	0.000000e+00	4.859261e-01	0.0082674199	0.18095193	0.000000e+00	2.856960e-03	2.018092e-02	0.000000e+00	0.0000000000	0.000000e+00	G2
TCGA-GK-A6C7-01	6.086506e-03	0.000000e+00	0.0535503768	0.108473923	0.000000000	0.136313859	0.0000000000	2.523613e-02	2.466183e-02	0.000000e+00	6.727581e-02	0.0825495198	2.239435e-01	0.000000e+00	0.0519612690	0.20871275	0.000000e+00	3.444264e-03	7.790257e-03	0.000000e+00	0.0000000000	0.000000e+00	G2
TCGA-B0-4694-01	1.970922e-03	0.000000e+00	0.0215718789	0.265771240	0.000000000	0.000000000	0.0000000000	3.936575e-02	2.511760e-02	9.821960e-02	0.000000e+00	0.0288441800	1.957979e-03	6.213071e-02	0.0685708806	0.38230752	1.254346e-03	0.000000e+00	1.653960e-03	4.898452e-04	0.0000000000	7.735934e-04	G2
TCGA-B0-5703-01	2.058589e-02	0.000000e+00	0.0029632265	0.383095797	0.000000000	0.188325507	0.0000000000	1.834973e-02	0.000000e+00	2.212918e-02	5.894178e-02	0.1073122200	5.613932e-02	1.173535e-02	0.0693253309	0.02113069	0.000000e+00	0.000000e+00	3.996596e-02	0.000000e+00	0.0000000000	0.000000e+00	G2
TCGA-B8-4151-01	6.681279e-04	2.047684e-04	0.0131162916	0.115557029	0.000000000	0.175220029	0.0000000000	1.652979e-02	4.196610e-02	0.000000e+00	1.312545e-02	0.0000000000	1.561183e-01	0.000000e+00	0.1234635757	0.27218123	0.000000e+00	3.914929e-03	6.793439e-02	0.000000e+00	0.0000000000	0.000000e+00	G2
TCGA-BP-5202-01	3.571751e-02	0.000000e+00	0.0546186813	0.094517839	0.000000000	0.125872661	0.0000000000	1.808103e-02	0.000000e+00	0.000000e+00	3.529010e-03	0.0644805311	7.523613e-02	0.000000e+00	0.0580085670	0.46298909	0.000000e+00	0.000000e+00	0.000000e+00	6.948950e-03	0.0000000000	0.000000e+00	G2
TCGA-CZ-5465-01	1.026641e-03	0.000000e+00	0.1135293350	0.000000000	0.000000000	0.261153626	0.0000000000	1.322791e-02	0.000000e+00	0.000000e+00	0.000000e+00	0.1109685681	6.302517e-02	0.000000e+00	0.0910180579	0.26538739	0.000000e+00	2.405403e-03	0.000000e+00	7.650311e-02	0.0017547952	0.000000e+00	G2
TCGA-CJ-5683-01	0.000000e+00	0.000000e+00	0.0795937722	0.162604271	0.000000000	0.129453614	0.0000000000	1.557302e-02	4.519036e-04	5.724872e-03	0.000000e+00	0.0803529666	3.839188e-02	0.000000e+00	0.0344103530	0.43986293	0.000000e+00	0.000000e+00	1.102239e-03	1.247818e-02	0.0000000000	0.000000e+00	G2
TCGA-CJ-5684-01	0.000000e+00	0.000000e+00	0.0884048921	0.319506790	0.000000000	0.095490992	0.0000000000	4.169534e-02	1.219450e-02	3.585676e-02	0.000000e+00	0.0873454697	5.043268e-03	2.623272e-03	0.0646396680	0.19829553	0.000000e+00	0.000000e+00	4.890351e-02	0.000000e+00	0.0000000000	0.000000e+00	G2
TCGA-A3-A6NN-01	8.806615e-03	0.000000e+00	0.0029940025	0.134406439	0.000000000	0.147540725	0.0000000000	7.422615e-04	9.275555e-04	0.000000e+00	1.094111e-01	0.0235545174	5.367365e-02	0.000000e+00	0.0560689841	0.42642681	4.427097e-03	0.000000e+00	3.102028e-02	0.000000e+00	0.0000000000	0.000000e+00	G2
TCGA-B8-5164-01	0.000000e+00	5.191427e-03	0.0532638441	0.343190516	0.000000000	0.105520310	0.0000000000	4.071284e-02	1.866006e-02	8.423411e-02	0.000000e+00	0.0413496612	1.748865e-03	0.000000e+00	0.0699293177	0.21486473	9.883322e-03	0.000000e+00	0.000000e+00	7.623704e-03	0.0000000000	3.827296e-03	G2
TCGA-CW-5585-01	1.828975e-02	0.000000e+00	0.0145153061	0.048305363	0.000000000	0.244230513	0.0000000000	0.000000e+00	2.307114e-03	0.000000e+00	6.063438e-02	0.0576255211	1.736426e-01	0.000000e+00	0.0290724547	0.31563744	0.000000e+00	1.320846e-03	3.441867e-02	0.000000e+00	0.0000000000	0.000000e+00	G2
TCGA-B4-5832-01	4.286624e-02	0.000000e+00	0.0117330522	0.000000000	0.000000000	0.362925249	0.0019052642	0.000000e+00	0.000000e+00	1.088234e-01	0.000000e+00	0.0113639468	9.059327e-02	0.000000e+00	0.1144426262	0.21580259	0.000000e+00	0.000000e+00	2.298498e-02	0.000000e+00	0.0137064114	2.853013e-03	G2
TCGA-B4-5835-01	2.088578e-02	0.000000e+00	0.0494155511	0.079730990	0.000000000	0.156768442	0.0000000000	2.579160e-02	9.328269e-03	1.664087e-02	0.000000e+00	0.0362075388	3.382583e-02	7.357418e-03	0.0519253047	0.49871537	0.000000e+00	0.000000e+00	7.841969e-03	0.000000e+00	0.0000000000	5.565063e-03	G2
TCGA-B0-5699-01	0.000000e+00	4.358421e-03	0.0264229985	0.070085386	0.000000000	0.191457182	0.0000000000	1.405807e-03	3.733751e-02	0.000000e+00	3.146982e-02	0.0516731199	8.442651e-02	0.000000e+00	0.1249336941	0.31276200	0.000000e+00	0.000000e+00	5.623655e-02	0.000000e+00	0.0000000000	7.431002e-03	G2
TCGA-CJ-4892-01	0.000000e+00	0.000000e+00	0.0458795753	0.491047753	0.000000000	0.035854525	0.0000000000	5.600899e-02	2.567692e-02	1.893644e-02	0.000000e+00	0.1406598644	2.434691e-02	0.000000e+00	0.0258513074	0.12421041	0.000000e+00	1.106998e-03	0.000000e+00	1.042031e-02	0.0000000000	0.000000e+00	G2
TCGA-AS-3778-01	4.693024e-03	0.000000e+00	0.0196401878	0.122852275	0.000000000	0.135048142	0.0000000000	0.000000e+00	0.000000e+00	0.000000e+00	3.020824e-02	0.0125598355	9.449770e-02	0.000000e+00	0.0739877857	0.44980342	0.000000e+00	0.000000e+00	5.479559e-02	0.000000e+00	0.0000000000	1.913800e-03	G2
TCGA-BP-4768-01	0.000000e+00	0.000000e+00	0.0617418645	0.171414130	0.000000000	0.102246420	0.0000000000	2.939310e-02	1.454941e-02	0.000000e+00	0.000000e+00	0.0825196882	2.822898e-02	4.274787e-02	0.0354578260	0.38150973	0.000000e+00	0.000000e+00	0.000000e+00	4.725205e-02	0.0000000000	2.938926e-03	G2
TCGA-CZ-4866-01	1.186571e-03	5.970103e-03	0.0000000000	0.067067522	0.000000000	0.127309334	0.0000000000	0.000000e+00	4.315819e-03	0.000000e+00	3.266615e-02	0.0000000000	3.708542e-02	0.000000e+00	0.0054918400	0.68415145	0.000000e+00	0.000000e+00	3.295035e-02	0.000000e+00	0.0018054377	0.000000e+00	G2
TCGA-BP-4775-01	5.579708e-02	0.000000e+00	0.0527931165	0.066038987	0.000000000	0.208913626	0.0000000000	3.277216e-02	0.000000e+00	0.000000e+00	0.000000e+00	0.0464438016	7.934751e-02	0.000000e+00	0.0906150776	0.23139918	7.897184e-03	0.000000e+00	0.000000e+00	1.200973e-01	0.0000000000	7.884950e-03	G2
TCGA-B8-5553-01	0.000000e+00	0.000000e+00	0.1141500875	0.203504375	0.000000000	0.069376592	0.0000000000	3.486893e-02	0.000000e+00	3.714632e-02	0.000000e+00	0.1006483361	2.132389e-02	0.000000e+00	0.0948180302	0.28948167	0.000000e+00	0.000000e+00	0.000000e+00	2.297380e-02	0.0000000000	1.170796e-02	G2
TCGA-A3-A8OV-01	2.010883e-03	0.000000e+00	0.0068931998	0.070360461	0.000000000	0.141417630	0.0000000000	4.404422e-03	5.438349e-03	0.000000e+00	2.742779e-02	0.0816147845	2.800630e-01	0.000000e+00	0.0305222753	0.26455356	0.000000e+00	0.000000e+00	8.529365e-02	0.000000e+00	0.0000000000	0.000000e+00	G2
TCGA-BP-4161-01	0.000000e+00	0.000000e+00	0.0343919609	0.202576750	0.000000000	0.165430119	0.0000000000	4.765843e-02	6.730325e-03	0.000000e+00	0.000000e+00	0.0497730967	3.428076e-02	0.000000e+00	0.0680534033	0.37282293	0.000000e+00	0.000000e+00	1.723167e-02	0.000000e+00	0.0000000000	1.050556e-03	G2
TCGA-B2-5641-01	0.000000e+00	0.000000e+00	0.0261884239	0.347720412	0.000000000	0.011873412	0.0000000000	3.106019e-02	3.393643e-02	7.487108e-02	0.000000e+00	0.0736134488	2.127601e-02	0.000000e+00	0.0456781378	0.32508233	0.000000e+00	0.000000e+00	0.000000e+00	1.240282e-03	0.0000000000	7.459844e-03	G2
TCGA-CZ-5987-01	0.000000e+00	3.765821e-03	0.0566123372	0.102657289	0.000000000	0.193243365	0.0000000000	7.398426e-02	3.007249e-02	5.106675e-02	0.000000e+00	0.0043289259	4.420693e-02	0.000000e+00	0.0774001403	0.33371877	0.000000e+00	0.000000e+00	2.212698e-02	0.000000e+00	0.0000000000	6.815944e-03	G2
TCGA-CJ-5677-01	0.000000e+00	0.000000e+00	0.0537606508	0.062952330	0.000000000	0.079351191	0.0000000000	1.282675e-02	5.581273e-03	2.806580e-02	0.000000e+00	0.0342497635	6.155255e-02	9.999809e-02	0.0332977570	0.51898020	0.000000e+00	0.000000e+00	8.214163e-03	0.000000e+00	0.0000000000	1.169482e-03	G2
TCGA-CZ-5464-01	0.000000e+00	0.000000e+00	0.0359113148	0.157509056	0.000000000	0.076367075	0.0000000000	7.560990e-02	5.690168e-02	5.519008e-02	0.000000e+00	0.0930142147	2.568208e-02	1.428610e-03	0.0666578669	0.34118262	0.000000e+00	0.000000e+00	0.000000e+00	1.161840e-02	0.0000000000	2.927103e-03	G2
TCGA-AK-3451-01	5.890849e-03	0.000000e+00	0.0082656503	0.324043266	0.000000000	0.101725867	0.0000000000	9.414329e-03	0.000000e+00	1.000578e-01	0.000000e+00	0.0398316103	1.380479e-02	1.420299e-02	0.0263042192	0.26760700	3.768892e-02	0.000000e+00	4.871412e-02	0.000000e+00	0.0000000000	2.448629e-03	G2
TCGA-CZ-5457-01	1.281332e-02	0.000000e+00	0.1079680679	0.181390026	0.000000000	0.000000000	0.0000000000	0.000000e+00	3.649169e-03	5.520864e-02	0.000000e+00	0.0211875652	1.577162e-02	0.000000e+00	0.0652379212	0.51816881	0.000000e+00	0.000000e+00	1.144996e-02	0.000000e+00	0.0000000000	7.154895e-03	G2
TCGA-BP-4807-01	8.817266e-03	0.000000e+00	0.0095942810	0.032372264	0.000000000	0.118474815	0.0000000000	1.153971e-02	0.000000e+00	0.000000e+00	0.000000e+00	0.0263370368	3.761872e-02	0.000000e+00	0.0113571047	0.58400713	0.000000e+00	0.000000e+00	0.000000e+00	1.582702e-01	0.0000000000	1.611448e-03	G2
TCGA-BP-4158-01	0.000000e+00	0.000000e+00	0.0276999634	0.134696929	0.000000000	0.115901178	0.0000000000	2.152573e-02	3.500642e-03	0.000000e+00	9.766102e-02	0.0177937197	2.448829e-02	0.000000e+00	0.0830887733	0.40522471	0.000000e+00	0.000000e+00	6.841905e-02	0.000000e+00	0.0000000000	0.000000e+00	G2
TCGA-B8-A54I-01	9.386948e-03	4.824629e-02	0.1490302774	0.093809312	0.000000000	0.142059957	0.0334537651	0.000000e+00	5.360078e-02	0.000000e+00	1.540786e-02	0.0318338074	3.015011e-02	0.000000e+00	0.0019610276	0.31286633	7.960757e-03	1.036292e-02	5.560414e-02	0.000000e+00	0.0000000000	4.265711e-03	G2
TCGA-CZ-5466-01	0.000000e+00	1.755800e-02	0.0278663519	0.151147571	0.000000000	0.133370007	0.0000000000	2.269731e-02	4.381931e-02	0.000000e+00	0.000000e+00	0.0783183404	2.502417e-02	2.148351e-02	0.0530869127	0.40745030	4.185103e-03	0.000000e+00	1.399311e-02	0.000000e+00	0.0000000000	0.000000e+00	G2
TCGA-B4-5844-01	2.030953e-02	0.000000e+00	0.0005996705	0.101976184	0.000000000	0.100141784	0.0000000000	0.000000e+00	5.113771e-03	0.000000e+00	1.000046e-01	0.0207207088	2.589600e-01	5.499031e-02	0.0549348138	0.19509447	0.000000e+00	0.000000e+00	8.715414e-02	0.000000e+00	0.0000000000	0.000000e+00	G2
TCGA-A3-3367-01	9.789738e-03	0.000000e+00	0.0072759502	0.076421361	0.000000000	0.213875826	0.0000000000	6.740118e-03	0.000000e+00	9.578931e-03	0.000000e+00	0.0173098234	8.775993e-02	0.000000e+00	0.0857477603	0.39154979	2.279509e-02	0.000000e+00	7.019121e-02	0.000000e+00	0.0000000000	9.644736e-04	G2
TCGA-CW-5584-01	0.000000e+00	5.643699e-04	0.1025581059	0.047757312	0.000000000	0.132331503	0.0000000000	2.572443e-03	1.532508e-03	0.000000e+00	5.057700e-03	0.0254723880	1.726214e-01	0.000000e+00	0.0676197051	0.40735948	0.000000e+00	0.000000e+00	3.455309e-02	0.000000e+00	0.0000000000	0.000000e+00	G2
TCGA-CJ-4640-01	0.000000e+00	0.000000e+00	0.0390087511	0.260440522	0.000000000	0.134459564	0.0000000000	1.018679e-02	9.533844e-03	4.690089e-02	0.000000e+00	0.0354743247	3.907545e-02	0.000000e+00	0.1011027128	0.29793352	0.000000e+00	0.000000e+00	2.588363e-02	0.000000e+00	0.0000000000	0.000000e+00	G2
TCGA-BP-4331-01	0.000000e+00	0.000000e+00	0.0448099279	0.099165990	0.000000000	0.171373864	0.0000000000	5.800099e-02	2.189915e-03	4.667324e-03	3.603398e-04	0.0064633965	1.271964e-01	0.000000e+00	0.0433126373	0.40024695	0.000000e+00	0.000000e+00	4.030083e-02	0.000000e+00	0.0000000000	1.911416e-03	G2
TCGA-B0-4945-01	1.543578e-02	0.000000e+00	0.0952451509	0.121109326	0.000000000	0.067166771	0.0000000000	5.482071e-02	5.141833e-03	2.522535e-02	0.000000e+00	0.0395361600	2.100384e-02	0.000000e+00	0.1111694002	0.43240984	0.000000e+00	0.000000e+00	1.173583e-02	0.000000e+00	0.0000000000	0.000000e+00	G2
TCGA-BP-4765-01	2.027347e-02	0.000000e+00	0.0297130864	0.017165523	0.000000000	0.129305119	0.0000000000	4.611143e-03	0.000000e+00	0.000000e+00	1.259209e-01	0.0355863552	1.366172e-01	0.000000e+00	0.0315257797	0.40775333	0.000000e+00	0.000000e+00	5.930251e-02	2.225628e-03	0.0000000000	0.000000e+00	G2
TCGA-B0-5104-01	5.437014e-02	0.000000e+00	0.0639933068	0.056252511	0.000000000	0.235858181	0.0000000000	0.000000e+00	2.955804e-03	0.000000e+00	3.178994e-02	0.0000000000	2.006045e-01	0.000000e+00	0.0610756089	0.27105011	0.000000e+00	0.000000e+00	2.096825e-02	0.000000e+00	0.0000000000	1.081606e-03	G2
TCGA-CJ-4904-01	4.026268e-02	0.000000e+00	0.0302999791	0.135228450	0.000000000	0.201872788	0.0000000000	0.000000e+00	0.000000e+00	3.574132e-02	0.000000e+00	0.0364513746	3.810784e-02	0.000000e+00	0.1419994236	0.28723445	0.000000e+00	0.000000e+00	5.280169e-02	0.000000e+00	0.0000000000	0.000000e+00	G2
TCGA-B2-A4SR-01	0.000000e+00	0.000000e+00	0.0243472812	0.143771672	0.000000000	0.150326294	0.0000000000	6.514412e-02	1.467329e-03	5.761598e-03	0.000000e+00	0.0559573154	2.846389e-02	5.953501e-03	0.0737362084	0.35776522	1.963466e-02	0.000000e+00	6.767091e-02	0.000000e+00	0.0000000000	0.000000e+00	G2
TCGA-B0-5075-01	8.984937e-03	0.000000e+00	0.0086475110	0.128553005	0.000000000	0.006110126	0.0000000000	1.851875e-02	1.871642e-02	2.079433e-02	0.000000e+00	0.0603563690	1.098151e-02	2.023051e-02	0.0105729292	0.59825444	3.036467e-03	0.000000e+00	0.000000e+00	8.005554e-02	0.0000000000	6.187158e-03	G2
TCGA-A3-3373-01	1.438891e-02	0.000000e+00	0.0427694636	0.054965221	0.000000000	0.151649388	0.0000000000	0.000000e+00	0.000000e+00	0.000000e+00	0.000000e+00	0.0399837217	3.838031e-02	0.000000e+00	0.0892044141	0.44762046	9.558250e-03	0.000000e+00	1.033451e-01	0.000000e+00	0.0000000000	8.134744e-03	G2
TCGA-BP-4160-01	7.855878e-03	0.000000e+00	0.0429203580	0.378188409	0.000000000	0.044043213	0.0000000000	3.217375e-02	0.000000e+00	1.204416e-01	0.000000e+00	0.0746420351	3.586430e-03	0.000000e+00	0.0566258230	0.20884866	3.641895e-03	0.000000e+00	0.000000e+00	2.399231e-02	0.0000000000	3.039660e-03	G2
TCGA-A3-3372-01	0.000000e+00	0.000000e+00	0.0467016374	0.165726203	0.000000000	0.120082932	0.0000000000	1.892852e-02	0.000000e+00	0.000000e+00	1.979084e-03	0.0268552682	1.139246e-01	0.000000e+00	0.1048255943	0.35111737	0.000000e+00	0.000000e+00	4.985880e-02	0.000000e+00	0.0000000000	0.000000e+00	G2
TCGA-B8-A54J-01	0.000000e+00	0.000000e+00	0.1063574425	0.306693563	0.000000000	0.016048441	0.0000000000	6.866884e-02	1.640079e-02	3.044457e-02	0.000000e+00	0.0504318625	7.666331e-02	0.000000e+00	0.0717387592	0.24081764	0.000000e+00	4.184490e-04	1.467864e-02	0.000000e+00	0.0000000000	6.376967e-04	G2
TCGA-B0-5113-01	1.314314e-02	0.000000e+00	0.0968941812	0.132581566	0.000000000	0.177697123	0.0000000000	4.537286e-02	0.000000e+00	2.361097e-02	0.000000e+00	0.0373092469	3.790218e-02	0.000000e+00	0.0673198653	0.31535859	0.000000e+00	0.000000e+00	4.120690e-02	7.850248e-03	0.0000000000	3.753125e-03	G2
TCGA-CZ-5982-01	1.492977e-02	0.000000e+00	0.1397467409	0.033705743	0.000000000	0.221747414	0.0000000000	1.421279e-02	0.000000e+00	2.941401e-02	0.000000e+00	0.0414922366	1.347291e-01	0.000000e+00	0.0665280651	0.22121861	0.000000e+00	0.000000e+00	5.334700e-02	0.000000e+00	0.0000000000	2.892850e-02	G2
TCGA-CZ-5986-01	0.000000e+00	0.000000e+00	0.0169930315	0.053217231	0.000000000	0.205739533	0.0000000000	8.215109e-04	0.000000e+00	0.000000e+00	3.567794e-03	0.0366797033	5.620107e-02	0.000000e+00	0.1001815373	0.50476415	1.527267e-03	0.000000e+00	1.163669e-02	8.670476e-03	0.0000000000	0.000000e+00	G2
TCGA-BP-4340-01	4.538927e-02	0.000000e+00	0.0796189314	0.063551156	0.000000000	0.150189672	0.0000000000	3.670833e-02	7.254405e-03	0.000000e+00	0.000000e+00	0.0954450637	4.570684e-02	0.000000e+00	0.1201592011	0.32437235	0.000000e+00	1.252555e-03	0.000000e+00	2.660743e-02	0.0000000000	3.744798e-03	G2
pvalue	5.300218e-01	2.054170e-03	0.1370872243	0.578849700	0.319133256	0.656169608	0.0309503265	1.347905e-02	4.351393e-04	7.883419e-02	3.419151e-01	0.3973043783	1.253288e-02	3.246407e-07	0.0000626838	0.53995600	1.528262e-01	4.141680e-01	4.577504e-01	3.713323e-01	0.4447168569	6.284789e-01	NA
