# Supplementary material for: Multi-omics profiles refine L-dopa decarboxylase (DDC) as a reliable biomarker for prognosis and immune microenvironment of clear cell renal cell carcinoma
Source: Front Oncol. 2022 Dec 5;12:1079446. doi: 10.3389/fonc.2022.1079446 (PMC9760914; doi:10.3389/fonc.2022.1079446)
Supplement: Supplementary file 1 [file DataSheet_1.zip › raw data/markes.gmt]

Tumor_Inflammation_Signature		PSMB10	HLA-DQA1	HLA-DRB1	CMKLR1	HLA-E	NKG7	CD8A	CCL5	CXCL9	CD27	CXCR6	IDO1	STAT1	TIGIT	LAG3	CD274	PDCD1LG2	CD276
Cellular_response_to_hypoxia		CUL2	RBX1	ELOC	ELOB	VHL	EGLN1	EGLN3	WTIP	AJUBA	LIMD1	EPAS1	HIF1A	HIF3A	UBE2D3	UBE2D2	UBE2D1	UBC	UBB	UBA52	RPS27A	EGLN2	PSMD3	PSMA6	PSMD2	PSMA5	PSMD13	PSMA4	PSMD12	PSMA3	PSMD11	PSMA2	SEM1	PSMD10	PSMA1	PSMD1	PSMD14	PSMC6	PSMC5	PSMC4	PSMC3	PSMC2	PSMC1	PSMB9	PSMB8	PSMB11	PSME4	PSMB7	PSMB6	PSMA8	PSMF1	PSME3	PSMB5	PSME2	PSMB4	PSME1	PSMD9	PSMB3	PSMD8	PSMB2	PSMD7	PSMD6	PSMB10	PSMD5	PSMB1	PSMD4	PSMA7	HIF1AN	HIGD1A	ARNT	EP300	CREBBP	CITED2	CA9	EPO	VEGFA
Tumor_proliferation_signature		MKI67	NDC80	NUF2	PTTG1	RRM2	BIRC5	CCNB1	CEP55	UBE2C	CDC20	TYMS
EMT_markers		VIM	CDH2	FOXC2	SNAI1	SNAI2	TWIST1	FN1	ITGB6	MMP2	MMP3	MMP9	SOX10	GSC	CDH1	DSP	OCLN
ECM-relatted_genes		COL11A1	COL10A1	COL6A6	SPP1	TNNC1	CTHRC1	ABI3BP	PCOLCE2	OGN	MMP12	MMP1	ADAMTS8	SFTPC	GREM1	SFTPA2	SFTPD	FCN3	WIF1	CHRDL1	S100A2	CXCL2	CXCL13	IL6	HHIP	S100A12	CPB2	MAMDC2	LPL	CD36
Angiogenesis		APOH	APP	CCND2	COL3A1	COL5A2	CXCL6	FGFR1	FSTL1	ITGAV	JAG1	JAG2	KCNJ8	LPL	LRPAP1	LUM	MSX1	NRP1	OLR1	PDGFA	PF4	PGLYRP1	POSTN	PRG2	PTK2	S100A4	SERPINA5	SLCO2A1	SPP1	STC1	THBD	TIMP1	TNFRSF21	VAV2	VCAN	VEGFA	VTN
Apoptosis		ADD1	AIFM3	ANKH	ANXA1	APP	ATF3	AVPR1A	BAX	BCAP31	BCL10	BCL2L1	BCL2L10	BCL2L11	BCL2L2	BGN	BID	BIK	BIRC3	BMF	BMP2	BNIP3L	BRCA1	BTG2	BTG3	CASP1	CASP2	CASP3	CASP4	CASP6	CASP7	CASP8	CASP9	CAV1	CCNA1	CCND1	CCND2	CD14	CD2	CD38	CD44	CD69	CDC25B	CDK2	CDKN1A	CDKN1B	CFLAR	CLU	CREBBP	CTH	CTNNB1	CYLD	DAP	DAP3	DCN	DDIT3	DFFA	DIABLO	DNAJA1	DNAJC3	DNM1L	DPYD	EBP	EGR3	EMP1	ENO2	ERBB2	ERBB3	EREG	ETF1	F2	F2R	FAS	FASLG	FDXR	FEZ1	GADD45A	GADD45B	GCH1	GNA15	GPX1	GPX3	GPX4	GSN	GSR	GSTM1	GUCY2D	H1F0	HGF	HMGB2	HMOX1	HSPB1	IER3	IFITM3	IFNB1	IFNGR1	IGF2R	IGFBP6	IL18	IL1A	IL1B	IL6	IRF1	ISG20	JUN	KRT18	LEF1	LGALS3	LMNA	LUM	MADD	MCL1	MGMT	MMP2	NEDD9	NEFH	PAK1	PDCD4	PDGFRB	PEA15	PLAT	PLCB2	PLPPR4	PMAIP1	PPP2R5B	PPP3R1	PPT1	PRF1	PSEN1	PSEN2	PTK2	RARA	RELA	RETSAT	RHOB	RHOT2	RNASEL	ROCK1	SAT1	SATB1	SC5D	SLC20A1	SMAD7	SOD1	SOD2	SPTAN1	SQSTM1	TAP1	TGFB2	TGFBR3	TIMP1	TIMP2	TIMP3	TNF	TNFRSF12A	TNFSF10	TOP2A	TSPO	TXNIP	VDAC2	WEE1	XIAP
DNA_repair		AAAS	AC139530.1	ADA	ADCY6	ADRM1	AGO4	AK1	AK3	ALYREF	APRT	ARL6IP1	BCAM	BCAP31	BOLA2	BRF2	CANT1	CCNO	CDA	CETN2	CLP1	CMPK2	COX17	CSTF3	DAD1	DCTN4	DDB1	DDB2	DGCR8	DGUOK	DUT	EDF1	EIF1B	ELL	ELOA	ERCC1	ERCC2	ERCC3	ERCC4	ERCC5	ERCC8	FEN1	GMPR2	GPX4	GSDME	GTF2A2	GTF2B	GTF2F1	GTF2H1	GTF2H3	GTF2H5	GTF3C5	GUK1	HCLS1	HPRT1	IMPDH2	ITPA	LIG1	MPC2	MPG	MRPL40	NCBP2	NELFB	NELFCD	NELFE	NFX1	NME1	NME3	NME4	NPR2	NT5C	NT5C3A	NUDT21	NUDT9	PCNA	PDE4B	PNP	POLA1	POLA2	POLB	POLD1	POLD3	POLD4	POLE4	POLH	POLL	POLR1C	POLR1D	POLR2A	POLR2C	POLR2D	POLR2E	POLR2F	POLR2G	POLR2H	POLR2I	POLR2J	POLR2K	POLR3C	POLR3GL	POM121	PRIM1	RAD51	RAD52	RAE1	RALA	RBX1	REV3L	RFC2	RFC3	RFC4	RFC5	RNMT	RPA2	RPA3	RRM2B	SAC3D1	SDCBP	SEC61A1	SF3A3	SMAD5	SNAPC4	SNAPC5	SRSF6	SSRP1	STX3	SUPT4H1	SUPT5H	SURF1	TAF10	TAF12	TAF13	TAF1C	TAF6	TAF9	TARBP2	TK2	TMED2	TP53	TSG101	TYMS	UMPS	UPF3B	USP11	VPS28	VPS37B	VPS37D	XPC	ZNF707	ZNRD1	ZWINT
G2M_checkpoint		ABL1	AC027237.1	AC091021.1	AMD1	ARID4A	ATF5	ATRX	AURKA	AURKB	BARD1	BCL3	BIRC5	BRCA2	BUB1	BUB3	CASP8AP2	CBX1	CCNA2	CCNB2	CCND1	CCNF	CCNT1	CDC20	CDC25A	CDC25B	CDC27	CDC45	CDC6	CDC7	CDK1	CDK4	CDKN1B	CDKN2C	CDKN3	CENPA	CENPE	CENPF	CHAF1A	CHEK1	CHMP1A	CKS1B	CKS2	CTCF	CUL1	CUL3	CUL4A	CUL5	DBF4	DDX39A	DKC1	DMD	DR1	DTYMK	E2F1	E2F2	E2F3	E2F4	EFNA5	EGF	ESPL1	EWSR1	EXO1	EZH2	FANCC	FBXO5	FOXN3	G3BP1	GINS2	GSPT1	H2AFV	H2AFX	H2AFZ	HIF1A	HIRA	HIST1H2BK	HMGA1	HMGB3	HMGN2	HMMR	HNRNPD	HNRNPU	HOXC10	HSPA8	HUS1	ILF3	INCENP	JPT1	KATNA1	KIF11	KIF15	KIF20B	KIF22	KIF2C	KIF4A	KIF5B	KMT5A	KNL1	KPNA2	KPNB1	LBR	LIG3	LMNB1	MAD2L1	MAP3K20	MAPK14	MARCKS	MCM2	MCM3	MCM5	MCM6	MEIS1	MEIS2	MKI67	MNAT1	MT2A	MTF2	MYBL2	MYC	NASP	NCL	NDC80	NEK2	NOLC1	NOTCH2	NSD2	NUMA1	NUP50	NUP98	NUSAP1	ODC1	ODF2	ORC5	ORC6	PAFAH1B1	PBK	PDS5B	PLK1	PLK4	PML	POLA2	POLE	POLQ	PRC1	PRIM2	PRMT5	PRPF4B	PTTG1	PTTG3P	PURA	RACGAP1	RAD21	RAD23B	RAD54L	RASAL2	RBL1	RBM14	RPA2	RPS6KA5	SAP30	SFPQ	SLC12A2	SLC38A1	SLC7A1	SLC7A5	SMAD3	SMARCC1	SMC1A	SMC2	SMC4	SNRPD1	SQLE	SRSF1	SRSF10	SRSF2	STAG1	STIL	STMN1	SUV39H1	SYNCRIP	TACC3	TENT4A	TFDP1	TGFB1	TLE3	TMPO	TNPO2	TOP1	TOP2A	TPX2	TRA2B	TRAIP	TROAP	TTK	UBE2C	UBE2S	UCK2	UPF1	WRN	XPO1	YTHDC1
Inflammatory_response		ABCA1	ABI1	ACVR1B	ACVR2A	ADGRE1	ADM	ADORA2B	ADRM1	AHR	APLNR	AQP9	ATP2A2	ATP2B1	ATP2C1	AXL	BDKRB1	BEST1	BST2	BTG2	C3AR1	C5AR1	CALCRL	CCL17	CCL2	CCL20	CCL22	CCL24	CCL5	CCL7	CCR7	CCRL2	CD14	CD40	CD48	CD55	CD69	CD70	CD82	CDKN1A	CHST2	CLEC5A	CMKLR1	CSF1	CSF3	CSF3R	CX3CL1	CXCL10	CXCL11	CXCL6	CXCL8	CXCL9	CXCR6	CYBB	DCBLD2	EBI3	EDN1	EIF2AK2	EMP3	EREG	F3	FFAR2	FPR1	FZD5	GABBR1	GCH1	GNA15	GNAI3	GP1BA	GPC3	GPR132	GPR183	HAS2	HBEGF	HIF1A	HPN	HRH1	ICAM1	ICAM4	ICOSLG	IFITM1	IFNAR1	IFNGR2	IL10	IL10RA	IL12B	IL15	IL15RA	IL18	IL18R1	IL18RAP	IL1A	IL1B	IL1R1	IL2RB	IL4R	IL6	IL7R	INHBA	IRAK2	IRF1	IRF7	ITGA5	ITGB3	ITGB8	KCNA3	KCNJ2	KCNMB2	KIF1B	KLF6	LAMP3	LCK	LCP2	LDLR	LIF	LPAR1	LTA	LY6E	LYN	MARCO	MEFV	MEP1A	MET	MMP14	MSR1	MXD1	MYC	NAMPT	NDP	NFKB1	NFKBIA	NLRP3	NMI	NMUR1	NOD2	NPFFR2	OLR1	OPRK1	OSM	OSMR	P2RX4	P2RX7	P2RY2	PCDH7	PDE4B	PDPN	PIK3R5	PLAUR	PROK2	PSEN1	PTAFR	PTGER2	PTGER4	PTGIR	PTPRE	PVR	RAF1	RASGRP1	RELA	RGS1	RGS16	RHOG	RIPK2	RNF144B	ROS1	RTP4	SCARF1	SCN1B	SELE	SELENOS	SELL	SEMA4D	SERPINE1	SGMS2	SLAMF1	SLC11A2	SLC1A2	SLC28A2	SLC31A1	SLC31A2	SLC4A4	SLC7A1	SLC7A2	SPHK1	SRI	STAB1	TACR1	TACR3	TAPBP	TIMP1	TLR1	TLR2	TLR3	TNFAIP6	TNFRSF1B	TNFRSF9	TNFSF10	TNFSF15	TNFSF9	TPBG	VIP
PI3K_AKT_mTOR_pathway		ACACA	ACTR2	ACTR3	ADCY2	AKT1	AKT1S1	AP2M1	ARF1	ARHGDIA	ARPC3	ATF1	CAB39	CAB39L	CALR	CAMK4	CDK1	CDK2	CDK4	CDKN1A	CDKN1B	CFL1	CLTC	CSNK2B	CXCR4	DAPP1	DDIT3	DUSP3	E2F1	ECSIT	EGFR	EIF4E	FASLG	FGF17	FGF22	FGF6	GNA14	GNGT1	GRB2	GRK2	GSK3B	HRAS	HSP90B1	IL2RG	IL4	IRAK4	ITPR2	LCK	MAP2K3	MAP2K6	MAP3K7	MAPK1	MAPK10	MAPK8	MAPK9	MAPKAP1	MKNK1	MKNK2	MYD88	NCK1	NFKBIB	NGF	NOD1	PAK4	PDK1	PFN1	PIK3R3	PIKFYVE	PIN1	PITX2	PLA2G12A	PLCB1	PLCG1	PPP1CA	PPP2R1B	PRKAA2	PRKAG1	PRKAR2A	PRKCB	PTEN	PTPN11	RAC1	RAF1	RALB	RIPK1	RIT1	RPS6KA1	RPS6KA3	RPTOR	SFN	SLA	SLC2A1	SMAD2	SQSTM1	STAT2	TBK1	THEM4	TIAM1	TNFRSF1A	TRAF2	TRIB3	TSC2	UBE2D3	UBE2N	VAV3	YWHAB
P53_pathway		ABAT	ABCC5	ABHD4	ACVR1B	ADA	AEN	AK1	ALOX15B	ANKRA2	APAF1	APP	ATF3	BAIAP2	BAK1	BAX	BLCAP	BMP2	BTG1	BTG2	CASP1	CCND2	CCND3	CCNG1	CCNK	CCP110	CD81	CD82	CDH13	CDK5R1	CDKN1A	CDKN2A	CDKN2AIP	CDKN2B	CEBPA	CGRRF1	CLCA2	COQ8A	CSRNP2	CTSD	CTSF	CYFIP2	DCXR	DDB2	DDIT3	DDIT4	DEF6	DGKA	DNTTIP2	DRAM1	EI24	ELP1	EPHA2	EPHX1	EPS8L2	ERCC5	F2R	FAM162A	FAS	FBXW7	FDXR	FGF13	FOS	FOXO3	FUCA1	GADD45A	GLS2	GM2A	GPX2	H2AFJ	HBEGF	HDAC3	HEXIM1	HINT1	HIST1H1C	HIST3H2A	HMOX1	HRAS	HSPA4L	IER3	IER5	IFI30	IL1A	INHBB	IP6K2	IRAK1	ISCU	ITGB4	JAG2	JUN	KIF13B	KLF4	KLK8	KRT17	LDHB	LIF	LRMP	MAPKAPK3	MDM2	MKNK2	MXD1	MXD4	NDRG1	NHLH2	NINJ1	NOL8	NOTCH1	NUDT15	NUPR1	OSGIN1	PCNA	PDGFA	PERP	PHLDA3	PIDD1	PITPNC1	PLK2	PLK3	PLXNB2	PMM1	POLH	POM121	PPM1D	PPP1R15A	PRKAB1	PRMT2	PROCR	PTPN14	PTPRE	PVT1	RAB40C	RACK1	RAD51C	RAD9A	RALGDS	RAP2B	RB1	RCHY1	RETSAT	RGS16	RHBDF2	RNF19B	RPL18	RPL36	RPS12	RPS27L	RRAD	RRP8	RXRA	S100A10	S100A4	SAT1	SDC1	SEC61A1	SERPINB5	SERTAD3	SESN1	SFN	SLC19A2	SLC35D1	SLC3A2	SLC7A11	SOCS1	SP1	SPHK1	ST14	STEAP3	STOM	TAP1	TAX1BP3	TCHH	TCN2	TGFA	TGFB1	TM4SF1	TM7SF3	TNFSF9	TNNI1	TOB1	TP53	TP63	TPD52L1	TPRKB	TRAF4	TRAFD1	TRIAP1	TRIB3	TSC22D1	TSPYL2	TXNIP	UPP1	VAMP8	VDR	VWA5A	WRAP73	WWP1	XPC	ZBTB16	ZFP36L1	ZMAT3	ZNF365
MYC_targets		ABCE1	AC004086.1	ACP1	AIMP2	AP3S1	APEX1	BUB3	C1QBP	CAD	CANX	CBX3	CCNA2	CCT2	CCT3	CCT4	CCT5	CCT7	CDC20	CDC45	CDK2	CDK4	CLNS1A	CNBP	COPS5	COX5A	CSTF2	CTPS1	CUL1	CYC1	DDX18	DDX21	DEK	DHX15	DUT	EEF1B2	EIF1AX	EIF2S1	EIF2S2	EIF3B	EIF3D	EIF3J	EIF4A1	EIF4E	EIF4G2	EIF4H	EPRS	ERH	ETF1	EXOSC7	FAM120A	FBL	G3BP1	GLO1	GNL3	GOT2	GSPT1	H2AFZ	HDAC2	HDDC2	HDGF	HNRNPA1	HNRNPA2B1	HNRNPA3	HNRNPC	HNRNPD	HNRNPR	HNRNPU	HPRT1	HSP90AB1	HSPD1	HSPE1	IARS	IFRD1	ILF2	IMPDH2	KARS	KPNA2	KPNB1	LDHA	LSM2	LSM7	MAD2L1	MCM2	MCM4	MCM5	MCM6	MCM7	MRPL23	MRPL9	MRPS18B	MYC	NAP1L1	NCBP1	NCBP2	NDUFAB1	NHP2	NME1	NOLC1	NOP16	NOP56	NPM1	ODC1	ORC2	PA2G4	PABPC1	PABPC4	PCBP1	PCNA	PGK1	PHB	PHB2	POLD2	POLE3	PPIA	PPM1G	PRDX3	PRDX4	PRPF31	PRPS2	PSMA1	PSMA2	PSMA4	PSMA6	PSMA7	PSMB2	PSMB3	PSMC4	PSMC6	PSMD1	PSMD14	PSMD3	PSMD7	PSMD8	PTGES3	PWP1	RACK1	RAD23B	RAN	RANBP1	RFC4	RNPS1	RPL14	RPL18	RPL22	RPL34	RPLP0	RPS10	RPS2	RPS3	RPS5	RPS6	RRM1	RRP9	RSL1D1	RUVBL2	SERBP1	SET	SF3A1	SF3B3	SLC25A3	SMARCC1	SNRPA	SNRPA1	SNRPB2	SNRPD1	SNRPD2	SNRPD3	SNRPG	SRM	SRPK1	SRSF1	SRSF2	SRSF3	SRSF7	SSB	SSBP1	STARD7	SYNCRIP	TARDBP	TCP1	TFDP1	TOMM70	TRA2B	TRIM28	TUFM	TXNL4A	TYMS	U2AF1	UBA2	UBE2E1	UBE2L3	USP1	VBP1	VDAC1	VDAC3	XPO1	XPOT	XRCC6	YWHAE	YWHAQ	BYSL	DCTPP1	DUSP2	EXOSC5	FARSA	GRWD1	HK2	IMP4	IPO4	LAS1L	MAP3K6	MPHOSPH10	MRTO4	MYBBP1A	NDUFAF4	NIP7	NOC4L	NOP2	PES1	PLK1	PLK4	PPAN	PPRC1	PRMT3	PUS1	RABEPK	RCL1	RRP12	SLC19A1	SLC29A2	SORD	SUPV3L1	TBRG4	TCOF1	TFB2M	TMEM97	UNG	UTP20	WDR43	WDR74
TGFB		ACVR1	APC	ARID4B	BCAR3	BMP2	BMPR1A	BMPR2	CDH1	CDK9	CDKN1C	CTNNB1	ENG	FKBP1A	FNTA	FURIN	HDAC1	HIPK2	ID1	ID2	ID3	IFNGR2	JUNB	KLF10	LEFTY2	LTBP2	MAP3K7	NCOR2	NOG	PMEPA1	PPM1A	PPP1CA	PPP1R15A	RAB31	RHOA	SERPINE1	SKI	SKIL	SLC20A1	SMAD1	SMAD3	SMAD6	SMAD7	SMURF1	SMURF2	SPTBN1	TGFB1	TGFBR1	TGIF1	THBS1	TJP1	TRIM33	UBE2D3	WWTR1	XIAP
IL-10_Anti-inflammatory_Signaling_Pathway		IL1A	TNF	IL6	IL10RB	BLVRA	BLVRB	IL10RA	HMOX1	JAK1	STAT3	STAT5A	STAT1
Genes_up-regulated_by_reactive_oxigen_species_(ROS)		ABCC1	ATOX1	CAT	CDKN2D	EGLN2	ERCC2	FES	FTL	G6PD	GCLC	GCLM	GLRX	GLRX2	GPX3	GPX4	GSR	HBXIP	HHEX	HMOX2	IPCEF1	JUNB	LSP1	MBP	MGST1	MPO	MSRA	NDUFA6	NDUFB4	NDUFS2	NQO1	OXSR1	PDLIM1	PFKP	PPP2R4	PRDX1	PRDX2	PRDX4	PRDX6	PRNP	SBNO2	SCAF4	SELS	SOD1	SOD2	SRXN1	STK25	TXN	TXNRD1	TXNRD2
DNA_replication		POLD3	DNA2	FEN1	POLA2	RNASEH1	RPA4	LIG1	MCM2	MCM3	MCM4	MCM5	MCM6	MCM7	PCNA	POLE3	POLA1	POLD1	POLD2	POLE	POLE2	PRIM1	PRIM2	POLE4	POLD4	RFC1	RFC2	RFC3	RFC4	RFC5	RPA1	RPA2	RPA3	SSBP1	RNASEH2B	RNASEH2C
Collagen_formation		COL3A1	COL24A1	COL27A1	COL2A1	COL11A1	COL11A2	COL5A3	COL5A2	COL5A1	COL1A2	COL1A1	COL7A1	TLL2	BMP1	TLL1	LAMA3	LAMC2	LAMB3	COL4A2	COL4A1	COL4A4	COL4A5	COL4A3	COL4A6	CTSL	MMP13	MMP9	CTSB	CTSS	MMP7	MMP20	MMP3	CTSV	COL18A1	COL15A1	COL14A1	COL12A1	COL10A1	COL8A1	COL8A2	COL6A5	COL6A6	COL6A3	COL6A1	COL6A2	PLEC	DST	COL17A1	ITGA6	ITGB4	CD151	COL9A2	COL9A1	COL9A3	PCOLCE	LOXL2	LOXL4	LOXL3	LOXL1	LOX	PXDN	PLOD3	PLOD2	PLOD1	COL13A1	COL28A1	COL23A1	COL22A1	COL21A1	COL20A1	COL16A1	COL26A1	COL25A1	COL19A1	P4HA2	P4HA1	P4HA3	P4HB	ADAMTS3	ADAMTS2	ADAMTS14	P3H1	PPIB	CRTAP	SERPINH1	P3H3	P3H2	COLGALT1	COLGALT2	PCOLCE2
Degradation_of_ECM		SCUBE3	SCUBE1	MMP2	MMP13	MMP9	MMP12	FBN3	FBN1	FBN2	CTSS	HSPG2	MMP7	MMP3	NID1	CTSK	CTSV	ADAMTS18	ADAMTS1	ADAMTS16	ADAMTS9	ADAMTS8	ADAMTS4	ADAMTS5	ACAN	MMP19	PLG	CDH1	CTSG	FN1	COL7A1	COL10A1	COL1A1	COL1A2	COL4A5	COL4A3	COL4A4	COL4A2	COL4A1	COL4A6	COL3A1	COL2A1	COL11A1	COL11A2	COL8A1	COL8A2	CTSL	CTSB	MMP20	COL18A1	MMP10	MMP1	COL16A1	TMPRSS6	MMP14	MMP8	COL19A1	PRSS2	COL13A1	ADAM17	ADAM10	ADAM9	COL17A1	ELANE	CTSD	MMP15	FURIN	COL23A1	COL5A3	COL5A2	COL5A1	COL12A1	COL9A2	COL9A1	COL9A3	PHYKPL	COL25A1	COL26A1	COL15A1	MMP11	COL6A5	COL6A6	COL6A3	COL6A1	COL6A2	COL14A1	A2M	ELN	ADAM8	TLL2	TLL1	BMP1	MMP25	MMP24	MMP17	MMP16	PRSS1	CTRB1	KLKB1	KLK2	TIMP2	CMA1	TPSAB1	SPOCK3	TIMP1	CTRB2	BSG	OPTC	NCSTN	PSEN1	HTRA1	CAPNS2	CAPNS1	CAPN9	CAPN14	CAPN5	CAPN3	CAPN10	CAPN11	CAPN13	CAPN15	CAPN6	CAPN8	CAPN7	CAPN12	CAPN2	CAPN1	CAST	BCAN	LAMB1	LAMA5	LAMC1	LAMA3	LAMC2	LAMB3	CASP3	CD44	ADAM15	DCN	KLK7	SPP1
Ferroptosis		PTGS2	DUSP1	NOS2	NCF2	MT3	UBC	ALB	TXNRD1	SRXN1	GPX2	BNIP3	OXSR1	SELENOS	ANGPTL7	CHAC1	SLC7A11	DDIT4	LOC284561	ASNS	TSC22D3	DDIT3	JDP2	SESN2	SLC1A4	PCK2	TXNIP	VLDLR	GPT2	PSAT1	LURAP1L	SLC7A5	HERPUD1	XBP1	ATF3	SLC3A2	CBS	ATF4	ZNF419	KLHL24	TRIB3	ZFP69B	ATP6V1G2	VEGFA	GDF15	TUBE1	ARRDC3	CEBPG	SNORA16A	RGS4	BLOC1S5-TXNDC5	LOC390705	EIF2S1	HAVCR1	IL6	CXCL2	RELA	HSD17B11	AGPAT3	SETD1B	HMOX1	TF	FTL	RPL8	ATP5MC3	TFRC	MAFG	IL33	FTH1	SLC40A1	GPX4	HAMP	HSPB1	NFE2L2	STEAP3	DRD5	DRD4	MAP3K5	MAPK14	SLC2A1	SLC2A3	SLC2A6	SLC2A8	SLC2A12	GLUT13	SLC2A14	EIF2AK4	ALOX5	ALOX12	ALOX15	ACSF2	IREB2	HMGB1	ELAVL1	TFAP2C	SP1	HBA1	NNMT	PLIN4	HIC1	STMN1	RRM2	CAPG	HNF4A	NGB	YWHAE	GABPB1	AURKA	MIR4715	RIPK1	PRDX1	MIR30B	AKR1C1	AKR1C2	AKR1C3	RB1	HSF1	GCLC	SQSTM1	NQO1	MUC1	MT1G	CISD1	FANCD2	FTMT	HSPA5	TP53	HELLS	SCD	FADS2	SRC	STAT3	PML	MTOR	NFS1	TP63	CDKN1A	MIR137	ENPP2	VDAC2	FH	CISD2	MIR9-1	MIR9-2	MIR9-3	ISCU	ACSL3	OTUB1	CD44	LINC00336	BRD4	PRDX6	MIR17	NF2	ARNTL	HIF1A	JUN	CA9	TMBIM4	PLIN2	MIR212	AIFM2	LAMP2	ZFP36	PROM2	CHMP5	CHMP6	CAV1	GCH1	CS	EMC2	NOX1	CYBB	NOX3	NOX4	NOX5	DUOX1	DUOX2	G6PD	PGD	PIK3CA	FLT3	SCP2	ACSL4	LPCAT3	NRAS	KRAS	HRAS	TFR2	SLC38A1	SLC1A5	GLS2	GOT1	CARS	KEAP1	ATG5	ATG7	NCOA4	ALOX12B	ALOX15B	ALOXE3	PHKG2	ACO1	G6PDX	ULK1	ATG3	ATG4D	BECN1	MAP1LC3A	GABARAPL2	GABARAPL1	ATG16L1	WIPI1	WIPI2	SNX4	ATG13	ULK2	SAT1	EGFR	MAPK3	MAPK1	BID	ZEB1	DPP4	CDKN2A	PEBP1	SOCS1	CDO1	MYB	MAPK8	MAPK9	LINC00472	PRKAA2	PRKAA1	BAP1	ABCC1	MIR6852	ACVR1B	TGFBR1	EPAS1	HILPDA	IFNG	ANO6	LPIN1	TNFAIP3	TLR4	ATM	YY1AP1	EGLN2	MIOX	TAZ	MTDH	IDH1	SIRT1	FBXW7	PANX1	DNAJB6	BACH1	LONP1
Glycolysis_Gluconeogenesis	Glycolysis / Gluconeogenesis	AKR1A1	ADH1A	ADH1B	ADH1C	ADH4	ADH5	ADH6	GALM	ADH7	LDHAL6A	DLAT	DLD	ENO1	ENO2	ENO3	ALDH2	ALDH3A1	ALDH1B1	ALDH1A3	FBP1	ALDH3B1	ALDH3B2	ALDH9A1	ALDH3A2	ALDOA	ALDOB	ALDOC	G6PC	GAPDH	GCK	GPI	HK1	HK2	HK3	LDHA	LDHB	LDHC	PGAM4	ALDH7A1	PCK1	PCK2	PDHA1	PDHA2	PDHB	PFKL	PFKM	PFKP	PGAM1	PGAM2	PGK1	PGK2	PGM1	PKLR	PKM	PGM2	ACSS2	G6PC2	BPGM	TPI1	ACSS1	FBP2	LDHAL6B																																																																																																																																																																										
Citrate_cycle	Citrate cycle (TCA cycle)	CS	DLAT	DLD	DLST	FH	SUCLG2P2	IDH1	IDH2	IDH3A	IDH3B	IDH3G	MDH1	MDH2	ACLY	ACO1	OGDH	ACO2	PC	PCK1	PCK2	PDHA1	PDHA2	PDHB	OGDHL	SDHA	SDHB	SDHC	SDHD		SUCLG2	SUCLG1	SUCLA2																																																																																																																																																																																																								
Pentose_phosphate_pathway	Pentose phosphate pathway	FBP1	PRPS1L1	ALDOA	ALDOB	RPIA	ALDOC	G6PD	PGLS	GPI	DERA	PFKL	PFKM	PFKP	PGD	PGM1	PGM2	PRPS1	PRPS2	RPE	RBKS	TALDO1	TKT	RPEL1	TKTL1	TKTL2	FBP2	H6PD																																																																																																																																																																																																													
Pentose_and_glucuronate_interconversions	Pentose and glucuronate interconversions	UGT2B11	UGT2A1	AKR1B1	DHDH	GUSB	CRYL1	DCXR	UGT2B28	UGT1A10	UGT1A8	UGT1A7	UGT1A6	UGT1A5	UGT1A9	UGT1A4	UGT1A1	UGT1A3	RPE	RPEL1	UGDH	UGP2	UGT2B4	UGT2B7	UGT2B10	UGT2B15	UGT2B17	UGT2A3	XYLB																																																																																																																																																																																																												
Fructose_and_mannose_metabolism	Fructose and mannose metabolism	FCSK	FBP1	ALDOA	ALDOB	ALDOC	AKR1B1	GMDS	PHPT1	GMPPB	GMPPA	HK1	HK2	HK3	KHK	MPI	PFKFB1	PFKFB2	PFKFB3	PFKFB4	PFKL	PFKM	PFKP	PMM1	PMM2	AKR1B10	SORD	TPI1	GFUS	MTMR1	FBP2	FPGT	MTMR2	MTMR6	MTMR7																																																																																																																																																																																																						
Galactose_metabolism	Galactose metabolism	AKR1B1	G6PC	GAA	GALE	GALK1	GALK2	GALT	GANC	GCK	B4GALT1	GLA	GLB1	HK1	HK2	HK3	LALBA	LCT	PFKL	PFKM	PFKP	PGM1	PGM2	G6PC2	UGP2	B4GALT2	MGAM																																																																																																																																																																																																														
Ascorbate_and_aldarate_metabolism	Ascorbate and aldarate metabolism	UGT2B11	UGT2A1	ALDH2	ALDH1B1	ALDH9A1	ALDH3A2	ALDH7A1	UGT2B28	UGT1A10	UGT1A8	UGT1A7	UGT1A6	UGT1A5	UGT1A9	UGT1A4	UGT1A1	UGT1A3	MIOX	UGDH	UGT2B4	UGT2B7	UGT2B10	UGT2B15	UGT2B17	UGT2A3																																																																																																																																																																																																															
Starch_and_sucrose_metabolism	Starch and sucrose metabolism	UGT2B11	UGT2A1	TREH	AGL	G6PC	GAA	GANC	GBE1	GCK	AMY1A	AMY1B	AMY1C	AMY2A	AMY2B	GPI	PGM2L1	GUSB	GYS1	GYS2	HK1	HK2	HK3	ENPP1	ENPP3	PGM1	UGT2B28	UGT1A10	UGT1A8	UGT1A7	UGT1A6	UGT1A5	UGT1A9	UGT1A4	UGT1A1	UGT1A3	PGM2	GBA3	G6PC2	PYGB	PYGL	PYGM	SI	UGDH	UGP2	UGT2B4	UGT2B7	UGT2B10	UGT2B15	UGT2B17	UGT2A3	UXS1	MGAM																																																																																																																																																																																				
Amino_sugar_and_nucleotide_sugar_metabolism	Amino sugar and nucleotide sugar metabolism	GNPDA1	GNE	CHIT1	GNPDA2	NANP	CYB5R3	FCSK	GALE	GALK1	GALK2	GALT	GCK	GFPT1	CHIA	GMDS	GPI	GMPPB	GMPPA	HEXA	HEXB	HK1	HK2	HK3	MPI	AMDHD2	CYB5R1	PGM1	PGM3	PMM1	PMM2	NANS	PGM2	NAGK	CMAS	RENBP	GNPNAT1	UAP1	GFUS	UGDH	UGP2	UXS1	NPL	FPGT	GFPT2																																																																																																																																																																																												
Pyruvate_metabolism	Pyruvate metabolism	ME3	ACOT12	LDHAL6A	DLAT	DLD	LDHD	ALDH2	ALDH1B1	ALDH9A1	ALDH3A2	AKR1B1	GLO1	HAGH	ACACA	ACACB	ACAT1	ACAT2	LDHA	LDHB	LDHC	MDH1	MDH2	ME1	ME2	ALDH7A1	PC	PCK1	PCK2	PDHA1	PDHA2	PDHB	PKLR	PKM	ACSS2	HAGHL	ACSS1	LDHAL6B	GRHPR	ACYP1	ACYP2																																																																																																																																																																																																
Glyoxylate_and_dicarboxylate_metabolism	Glyoxylate and dicarboxylate metabolism	MTHFD2	AFMID	GLYCTK	CS	MTHFD1L	PGP	MDH1	MDH2	MTHFD2L	MTHFD1	ACO1	ACO2	HAO2	HAO1	HYI	GRHPR																																																																																																																																																																																																																								
Propanoate_metabolism	Propanoate metabolism	LDHAL6A	ABAT	ECHS1	EHHADH	ALDH2	ALDH1B1	ALDH9A1	ALDH3A2	MLYCD	HIBCH	SUCLG2P2	HADHA	ACACA	ACACB	ACADM	ACAT1	ACAT2	LDHA	LDHB	LDHC	ALDH6A1	MMUT	ALDH7A1	PCCA	PCCB	ACSS2	ACSS3	ACSS1	MCEE	SUCLG2	SUCLG1	SUCLA2	LDHAL6B																																																																																																																																																																																																							
Butanoate_metabolism	Butanoate metabolism	ACSM1	ACSM2A	ABAT	ECHS1	EHHADH	ALDH2	ALDH1B1	ALDH9A1	ALDH3A2	GAD1	GAD2	HADHA	HADH	HMGCL	HMGCS1	HMGCS2	ACSM4	ACADS	ACAT1	ACAT2	ALDH7A1	OXCT1	PDHA1	PDHA2	PDHB	ACSM5	BDH2	AKR1B10	BDH1	ACSM3	OXCT2	AACS	ALDH5A1	L2HGDH																																																																																																																																																																																																						
Inositol_phosphate_metabolism	Inositol phosphate metabolism	CDIPT	PLCD3	PIKFYVE	PLCB1	PIP5K1C	IPMK	INPP5J	IMPA1	IMPA2	INPP1	INPP4A	INPP5A	INPP5B	INPPL1	ITPK1	ITPKA	ITPKB	ALDH6A1	OCRL	PLCE1	ISYNA1	INPP5K	PIK3C2A	PIK3C2B	PIK3C2G	PIK3C3	PIK3CA	PIK3CB	PIK3CD	PIK3CG	PI4KA	PI4KB	PIP4K2A	PLCB2	PLCB3	PLCB4	PLCD1	PLCG1	PLCG2	MIOX	INPP5E	PTEN	IPPK	TPI1	PIP4K2C	PIP5K1A	PIP5K1B	PIP4K2B	PLCD4	INPP4B	SYNJ1	SYNJ2	PLCZ1	MINPP1																																																																																																																																																																																		
Oxidative_phosphorylation	Oxidative phosphorylation	COX6CP3		COX17	TCIRG1	ATP5PD	ATP5MG	UQCR11	COX6B2	NDUFA11	ATP6V1G3	COX4I1	COX5B	COX6A1	COX6A2	COX6B1	COX6C	COX7A1	COX7A2	COX7B	COX7C	COX8A	COX10	COX11	COX15	CYC1	ATP6V0E2	COX7B2	ATP6V0A2	ATP6V0D2	ATP6V1C2	PPA2	UQCRQ	UQCR10	COX8C	NDUFS7	ATP5MC1P5	UQCRHL	MT-ATP6	MT-ATP8	MT-CO1	MT-CO2	MT-CO3	MT-CYB	MT-ND1	MT-ND2	MT-ND3	MT-ND4	MT-ND4L	MT-ND5	MT-ND6	NDUFA1	NDUFA2	NDUFA3	NDUFA4	NDUFA5	NDUFA6	NDUFA7	NDUFA8	NDUFA9	NDUFA10	NDUFAB1	NDUFB1	NDUFB2	NDUFB3	NDUFB4	NDUFB5	NDUFB6	NDUFB7	NDUFB8	NDUFB9	NDUFB10	NDUFC1	NDUFC2	NDUFS1	NDUFS2	NDUFS3	NDUFV1	NDUFS4	NDUFS5	NDUFS6	NDUFS8	NDUFV2	NDUFV3	ATP12A	ATP4A	ATP4B	ATP5F1A	ATP5F1B	ATP6V0A4	ATP5F1C	ATP5F1D	ATP6V1D	ATP5F1E	ATP5PB	ATP5MC1	ATP6V1H	ATP5MC2	ATP5MC3	ATP5ME	ATP5PF	ATP6V1A	ATP6V1B1	ATP6V1B2	ATP6V0C	ATP6V1C1	ATP6V1E1	ATP6V0B	ATP6V1G2	ATP6V0A1	ATP6AP1	ATP5PO	PPA1	NDUFA4L2	SDHA	SDHB	SDHC	SDHD	LHPP	UQCR10P1	UQCRB	UQCRC1	UQCRC2	UQCRFS1	UQCRH	COX4I2	ATP6V0E1	ATP6V1E2	ATP6V0D1	COX7A2L	ATP6V1F	COX5A	ATP6V1G1	ATP5MF																																																																																																			
Nitrogen_metabolism	Nitrogen metabolism	CA5B	CPS1	CTH	CA14	GLS2	GLS	GLUD1	GLUD2	AMT	GLUL	HAL	CA13	ASNS	CA1	CA2	CA3	CA4	CA5A	CA6	CA7	CA8	CA9	CA12																																																																																																																																																																																																																	
Sulfur_metabolism	Sulfur metabolism	BPNT1	CHST13	SULT1A4	CHST11	CHST12	SULT1E1	SULT1A2	SULT1A1	SULT1A3	SULT2B1	SUOX	PAPSS2	PAPSS1																																																																																																																																																																																																																											
Steroid_biosynthesis	Steroid biosynthesis	CEL	EBP	CYP27B1	CYP51A1	DHCR7	DHCR24	FDFT1	LIPA	LSS	NSDHL	HSD17B7	MSMO1	SC5D	SOAT1	SQLE	TM7SF2	SOAT2																																																																																																																																																																																																																							
Primary_bile_acid_biosynthesis	Primary bile acid biosynthesis	CYP46A1	SLC27A5	AKR1C4	CYP7A1	CYP8B1	CYP27A1	AMACR	HSD17B4	CYP39A1	BAAT	SCP2	AKR1D1	HSD3B7	ACOX2	CH25H	CYP7B1																																																																																																																																																																																																																								
Steroid_hormone_biosynthesis	Steroid hormone biosynthesis	UGT2B11	UGT2A1	AKR1C4	COMT	CYP1A1	CYP1B1	CYP3A7	CYP3A4	CYP3A5	CYP7A1	CYP11A1	CYP11B1	CYP11B2	CYP17A1	CYP19A1	CYP21A2	AKR1C1	AKR1C2	HSD3B1	HSD3B2	HSD11B1	HSD11B2	HSD17B1	HSD17B3	HSD17B2	STS	HSD17B12	HSD17B7	UGT2B28	UGT1A10	UGT1A8	UGT1A7	UGT1A6	UGT1A5	UGT1A9	UGT1A4	UGT1A1	UGT1A3	CYP3A43	SRD5A1	SRD5A2	AKR1D1	SULT1E1	SULT2B1	UGT2B4	UGT2B7	UGT2B10	UGT2B15	UGT2B17	HSD17B8	SRD5A3	UGT2A3	HSD17B6	AKR1C3	CYP7B1																																																																																																																																																																																	
Glycerolipid_metabolism	Glycerolipid metabolism	AKR1A1	AGPAT1	AGPAT2	CEL	MGLL	MBOAT2	GLYCTK	GPAT4	GPAT2	MBOAT1	AWAT2	DGKA	DGKB	DGKG	DGKH	DGKQ	ALDH2	ALDH1B1	ALDH9A1	ALDH3A2	AKR1B1	LCLAT1	TKFC	GK	GK2	GLA	LIPC	LPL	ALDH7A1	PNLIP	PNLIPRP1	PNLIPRP2	AGK	AGPAT3	AGPAT4	GPAM	PNPLA3	DGAT2	GPAT3	LIPF	DGKZ	DGKE	DGKD	PLPP1	PLPP2	PLPP3	DGAT1	DGKI	LIPG																																																																																																																																																																																							
Glycerophospholipid_metabolism	Glycerophospholipid metabolism	PLA2G4B	LPCAT3	CDS1	PEMT	CDIPT	LYPLA1	AGPAT1	AGPAT2	CHAT	CHKA	CHKB	LYPLA2	PLA2G4E	MBOAT2	GPAT4	GPAT2	MBOAT1	DGKA	DGKB	DGKG	DGKH	DGKQ	PHOSPHO1	GPD1L	PLA2G15	PISD	LCLAT1	LPCAT4	PLA2G2D	GPD1	GPD2	PLA2G2E	PLA2G2C	LCAT	ACHE	PLA2G3	PCYT1A	PLA2G1B	PLA2G2A	PLA2G4A	PLA2G5	PLD1	PLD2	CRLS1	LPCAT2	ETNK2	ETNK1	AGPAT3	AGPAT4	ADPRM	CHPT1	GPAM	PCYT2	PLA2G2F	TAZ	MBOAT7	LPCAT1	PTDSS2	PLA2G12A	PLA2G6	PLA2G10	GNPAT	PLA2G12B	GPAT3	DGKZ	DGKE	DGKD	PLPP1	PLPP2	PLPP3	JMJD7-PLA2G4B	CDS2	DGKI	PCYT1B	PGS1	PTDSS1	LPGAT1																																																																																																																																																											
Ether_lipid_metabolism	Ether lipid metabolism	PLA2G4B	PLA2G4E	ENPP6	LPCAT4	PLA2G2D	PLA2G2E	PLA2G2C	PAFAH1B1	PLA2G3	PAFAH1B2	PAFAH1B3	PAFAH2	ENPP2	PLA2G1B	PLA2G2A	PLA2G4A	PLA2G5	PLD1	PLD2	LPCAT2	CHPT1	PLA2G2F	PLA2G7	LPCAT1	PLA2G12A	PLA2G6	PLA2G10	PLA2G12B	AGPS	PLPP1	PLPP2	PLPP3	JMJD7-PLA2G4B																																																																																																																																																																																																							
Sphingolipid_metabolism	Sphingolipid metabolism	SPTLC1	NEU3	DEGS2	ACER1	NEU4	SGPP2	SGMS2	KDSR	GALC	SGMS1	GBA	GLA	GLB1	ENPP7	ACER2	ARSA	ASAH1	NEU1	NEU2	ACER3	SMPD3	SMPD4	ASAH2	SPHK2	CERK		SMPD1	SMPD2	UGCG	UGT8	SGPP1	DEGS1	PLPP1	PLPP2	PLPP3	SPHK1	SGPL1	B4GALT6	GAL3ST1	SPTLC2																																																																																																																																																																																																
Arachidonic_acid_metabolism	Arachidonic acid metabolism	PLA2G4B	CYP2U1	PLA2G4E	GGT6	CYP2B6	CYP2C19	CYP2C8	CYP2C9	CYP2C18	CYP2E1	CYP2J2	CYP4A11	EPHX2	ALOX12	ALOX5	ALOX12B	ALOX15	ALOX15B	GPX6	PLA2G2D	GGT1	GGT7	GGT5	HPGDS	CYP4A22	GPX1	GPX2	GPX3	GPX4	GPX5	GPX7	PLA2G2E	PLA2G2C	LTA4H	CYP4F3	LTC4S	PLA2G3	PLA2G1B	PLA2G2A	PLA2G4A	PLA2G5	PTGDS	PTGIS	PTGS1	PTGS2	PLA2G2F	TBXAS1	PTGES2	PLA2G12A	PLA2G6	PLA2G10	PLA2G12B	CYP4F2	AKR1C3	JMJD7-PLA2G4B	CBR1	CBR3	PTGES																																																																																																																																																																														
Linoleic_acid_metabolism	Linoleic acid metabolism	PLA2G4B	PLA2G4E	CYP1A2	CYP3A7	CYP2C19	CYP2C8	CYP2C9	CYP2C18	CYP2E1	CYP2J2	CYP3A4	CYP3A5	ALOX15	PLA2G2D	PLA2G2E	PLA2G2C	PLA2G3	PLA2G1B	PLA2G2A	PLA2G4A	PLA2G5	AKR1B10	PLA2G2F	CYP3A43	PLA2G12A	PLA2G6	PLA2G10	PLA2G12B	JMJD7-PLA2G4B																																																																																																																																																																																																											
alpha_Linolenic_acid_metabolism	alpha-Linolenic acid metabolism	PLA2G4B	PLA2G4E	PLA2G2D	PLA2G2E	PLA2G2C	PLA2G3	ACOX1	PLA2G1B	PLA2G2A	PLA2G4A	PLA2G5	PLA2G2F	PLA2G12A	ACOX3	PLA2G6	PLA2G10	PLA2G12B	JMJD7-PLA2G4B	FADS2																																																																																																																																																																																																																					
Biosynthesis_of_unsaturated_fatty_acids	Biosynthesis of unsaturated fatty acids	ACOT2	ACOT7	ACOT4	HACD2	ACAA1	HADHA	FADS1	ACOX1	HSD17B12	ELOVL2	YOD1	PECR	BAAT	ELOVL5	SCD	ACOT1	ELOVL6	SCD5	ACOX3	HACD1	FADS2	TECR																																																																																																																																																																																																																		
Purine_metabolism	Purine metabolism	ADA	NME6	PAICS	POLR3F	POLR3G	POLR3C	ADCY1	POLD3	ADCY2	PDE10A	ADCY3	ADCY5	POLR3A	NUDT5	ADCY6	ADCY7	ADCY8	ADCY9	AK7	ADSS1	CANT1	ADK	ADSL	ADSS2	DCK	POLR3H	DGUOK	ADCY4	AK1	AK2	AK4	PRPS1L1	FHIT	NT5C2	POLA2	POLR2J2	POLR1A	GART	AK5	AMPD1	AMPD2	PDE7B	AMPD3	GMPR	GUCY1A2	GUCY1A1	GUCY1B1	GUCY2C	GUCY2F	GUK1	NME7	GUCY2D	NT5C	POLR1H	NUDT2	HPRT1	APRT	IMPDH1	IMPDH2	ITPA	ENTPD8	ATIC	NME1	NME2	NME3	NME4	PNP	NPR1	NPR2	NT5E	RRM2B	PDE11A	POLR1D	NT5C3A	GMPR2	PDE1A	PDE1C	PDE2A	PDE3A	PDE3B	PDE4A	PDE4B	PDE4C	PDE4D	PDE6A	PDE6C	PDE6D	PDE6G	PDE6H	PDE7A	PDE8A	PDE9A	PDE1B	PDE6B	ENPP1	ENPP3	POLR3K	PFAS	PKLR	PKM	NUDT9	POLE3	POLA1	POLD1	POLD2	POLE	POLE2	POLR2A	POLR2B	POLR2C	POLR2D	POLR2E	POLR2F	POLR2G	POLR2H	POLR2I	POLR2J	POLR2K	POLR2L	PPAT	POLR2J3	PRIM1	PRIM2	POLR3B	ADCY10	ALLC	PRPS1	PRPS2	POLE4	NT5M	ADPRM	POLD4	PRUNE1	RRM1	RRM2	POLR1E	URAD	NME1-NME2	POLR3D	XDH	NME5	POLR1B	POLR3GL	NT5C1A	PDE8B	PDE5A	PNPT1	GMPS	PAPSS2	PAPSS1	NT5C1B	ENTPD1	POLR1C	ENTPD2	ENTPD6	ENTPD3	ENTPD5	ENTPD4	GDA																																																																									
Pyrimidine_metabolism	Pyrimidine metabolism	NME6	TXNRD2	POLR3F	POLR3G	POLR3C	POLD3	POLR3A	CANT1	CMPK2	UPRT	CTPS1	UPP2	DCK	DCTD	POLR3H	DHODH	DPYD	DPYS	DTYMK	DUT	TYMP	NT5C2	POLA2	POLR2J2	POLR1A	NME7	NT5C	POLR1H	NUDT2	ITPA	ENTPD8	NME1	NME2	NME3	NME4	PNP	NT5E	RRM2B	AK3	POLR1D	NT5C3A	CMPK1	POLR3K	UPB1	POLE3	POLA1	POLD1	POLD2	POLE	POLE2	POLR2A	POLR2B	POLR2C	POLR2D	POLR2E	POLR2F	POLR2G	POLR2H	POLR2I	POLR2J	POLR2K	POLR2L	POLR2J3	UCKL1	PRIM1	PRIM2	POLR3B	CTPS2	POLE4	NT5M	POLD4	RRM1	RRM2	POLR1E	NME1-NME2	POLR3D	TK1	TK2	TXNRD1	TYMS	UCK2	UMPS	UPP1	CAD	UCK1	NME5	POLR1B	POLR3GL	NT5C1A	PNPT1	NT5C1B	ENTPD1	POLR1C	ENTPD6	ENTPD3	ENTPD5	ENTPD4	CDA																																																																																																																																						
Alanine_aspartate_and_glutamate_metabolism	Alanine, aspartate and glutamate metabolism	ADSS1	CPS1	ADSL	ADSS2	ABAT	AGXT	GAD1	GAD2	IL4I1	GFPT1	GLS2	GLS	GLUD1	GLUD2	GLUL	GOT1	GOT2	GPT	ASL	ASNS	ASPA	ASS1	PPAT	NIT2	AGXT2	CAD	ALDH5A1	GPT2	DDO	ALDH4A1	ACY3	GFPT2																																																																																																																																																																																																								
Glycine_serine_and_threonine_metabolism	Glycine, serine and threonine metabolism	SDS	GLYCTK	CTH	DAO	DLD	SARDH	AGXT	ALAS1	ALAS2	GCAT	GAMT	PHGDH	GATM	GNMT	GLDC	AMT	DMGDH	PSAT1	AOC2	MAOA	MAOB	PIPOX	CHDH	PSPH	BHMT	SRR	SHMT1	SHMT2	AGXT2	AOC3	CBS																																																																																																																																																																																																									
Cysteine_and_methionine_metabolism	Cysteine and methionine metabolism	CDO1	AHCYL1	SDS	CTH	LDHAL6A	DNMT1	TRDMT1	DNMT3A	DNMT3B	AHCY	AHCYL2	IL4I1	AMD1	MAT2B	GOT1	GOT2	DNMT3L	LDHA	LDHB	LDHC	MAT1A	MAT2A	MPST	MTAP	MTR	APIP	ADI1	ENOPH1	BHMT	SMS	SRM	TAT	CBS	LDHAL6B																																																																																																																																																																																																						
Valine_leucine_and_isoleucine_degradation	Valine, leucine and isoleucine degradation	ACAA2	HIBADH	DBT	DLD	ABAT	ECHS1	EHHADH	ALDH2	ALDH1B1	ALDH9A1	ALDH3A2	IL4I1	HIBCH	ACAD8	ACAA1	HSD17B10	HADHA	HADHB	HADH	HMGCL	HMGCS1	HMGCS2	AOX1	ACADM	ACADS	ACADSB	IVD	ACAT1	ACAT2	ALDH6A1	MMUT	ALDH7A1	OXCT1	PCCA	PCCB	AUH	MCCC1	BCAT1	BCAT2	BCKDHA	BCKDHB	OXCT2	MCCC2	MCEE																																																																																																																																																																																												
Valine_leucine_and_isoleucine_biosynthesis	Valine, leucine and isoleucine biosynthesis	LARS2	IARS1	LARS1	PDHA1	PDHA2	PDHB	IARS2	VARS2	BCAT1	BCAT2	VARS1																																																																																																																																																																																																																													
Lysine_degradation	Lysine degradation	AASS	EHMT2	AASDH	DLST	ECHS1	EHHADH	ALDH2	ALDH1B1	ALDH9A1	ALDH3A2	SETD1B	GCDH	SETD2	HADHA	HADH	ACAT1	KMT5A	ACAT2	OGDH	ALDH7A1	KMT5B	AADAT	PIPOX	PLOD1	PLOD2	NSD3	TMLHE	OGDHL	ASH1L	AASDHPPT	SETMAR	NSD1	SUV39H1	NSD2	SUV39H2	EHMT1	SETD7	SETDB2	BBOX1	DOT1L	KMT5C	PLOD3	SETD1A	SETDB1																																																																																																																																																																																												
Arginine_and_proline_metabolism	Arginine and proline metabolism	SAT2	AZIN2	CKB	CKM	CKMT1B	CKMT2	CPS1	DAO	NAGS	ALDH2	ALDH1B1	ALDH9A1	ALDH3A2	GAMT	AOC1	AMD1	GATM	GLS2	GLS	GLUD1	GLUD2	GLUL	GOT1	GOT2	P4HA3	PYCR2	ARG1	ARG2	MAOA	MAOB	ASL	ASS1	NOS1	NOS2	NOS3	OAT	ODC1	OTC	ALDH7A1	P4HA1	LAP3	CKMT1A	PRODH	PYCR1	ALDH18A1	PRODH2	SAT1	PYCR3	SMS	SRM	AGMAT	ALDH4A1	P4HA2	ACY1																																																																																																																																																																																		
Histidine_metabolism	Histidine metabolism	FTCD	BUD23	UROC1	METTL6	AMDHD1	DDC	ALDH2	ALDH3A1	ALDH1B1	ALDH1A3	ALDH3B1	ALDH3B2	ALDH9A1	ALDH3A2	AOC1	HAL	HDC	HNMT	MAOA	MAOB	ASPA	ALDH7A1	HEMK1	LCMT1	METTL2B	TRMT11	CNDP1	ACY3	LCMT2																																																																																																																																																																																																											
Tyrosine_metabolism	Tyrosine metabolism	BUD23	ADH1A	ADH1B	ADH1C	ADH4	ADH5	ADH6	ADH7	COMT	METTL6	DBH	DCT	DDC	ALDH3A1	FAH	ALDH1A3	ALDH3B1	ALDH3B2	NAA80	IL4I1	GOT1	GOT2	GSTZ1	HGD	AOC2	AOX1	HPD	MAOA	MAOB	MIF	HEMK1	LCMT1	PNMT	METTL2B	TRMT11	TAT	TH	TPO	TYR	TYRP1	AOC3	LCMT2																																																																																																																																																																																														
Phenylalanine_metabolism	Phenylalanine metabolism	DDC	ALDH3A1	ALDH1A3	ALDH3B1	ALDH3B2	NAA80	IL4I1	GOT1	GOT2	AOC2	HPD	MAOA	MAOB	MIF	PAH	TAT	AOC3	PRDX6																																																																																																																																																																																																																						
Tryptophan_metabolism	Tryptophan metabolism	WARS2	INMT	TPH2	AFMID	ACMSD	AANAT	CYP1A1	CYP1A2	CYP1B1	DDC	IDO2	ECHS1	EHHADH	ALDH2	ALDH1B1	ALDH9A1	ALDH3A2	HAAO	IL4I1	AOC1	GCDH	HADHA	HADH	AOX1	IDO1	ACAT1	ACAT2	MAOA	MAOB	ASMT	OGDH	ALDH7A1	AADAT	OGDHL	TDO2	TPH1	WARS1	CAT	KMO	KYNU																																																																																																																																																																																																
beta_Alanine_metabolism	beta-Alanine metabolism	ABAT	DPYD	DPYS	ECHS1	EHHADH	ALDH2	ALDH1B1	ALDH9A1	ALDH3A2	MLYCD	GAD1	GAD2	HIBCH	HADHA	AOC2	ACADM	ALDH7A1	UPB1	SMS	SRM	CNDP1	AOC3																																																																																																																																																																																																																		
Taurine_and_hypotaurine_metabolism	Taurine and hypotaurine metabolism	CDO1	GGT6	GAD1	GAD2	GGT1	GGT7	GGT5	CSAD	BAAT	ADO																																																																																																																																																																																																																														
Glutathione_metabolism	Glutathione metabolism	GSTO2	GGT6	GSTA5	G6PD	GPX6	GGT1	GGT7	GGT5	OPLAH	GCLC	GCLM	GPX1	GPX2	GPX3	GPX4	GPX5	GPX7	ANPEP	GSR	GSS	GSTA1	GSTA2	GSTA3	GSTA4	GSTM1	GSTM2	GSTM3	GSTM4	GSTM5	GSTP1	GSTT1	GSTT2	GSTZ1	IDH1	IDH2	GSTK1	MGST1	MGST2	MGST3	ODC1	RRM2B	LAP3	TXNDC12	PGD	RRM1	RRM2	SMS	SRM	GGCT	GSTO1																																																																																																																																																																																						
N_Glycan_biosynthesis	N-Glycan biosynthesis	ALG3	MAN1A2	MAN1B1	MGAT4B	MGAT4A	ALG10B	MGAT5B	DAD1	DDOST	DPAGT1	ALG14	STT3B	GANAB	FUT8	B4GALT1	ALG5	ALG6	STT3A	MAN1A1	MAN2A2	MAN2A1	MGAT1	MGAT2	MGAT3	MGAT5	ALG11	DPM3	ALG1	MAN1C1	DOLPP1	RPN1	RPN2	ST6GAL1	MOGS	ALG8	ALG12	ALG9	ALG13	TUSC3	ALG10	ALG2	B4GALT3	B4GALT2	DPM1	DPM2	RFT1																																																																																																																																																																																										
Glycosaminoglycan_biosynthesis_keratan_sulfate	Glycosaminoglycan biosynthesis - keratan sulfate	CHST4	B3GNT2	B4GAT1	FUT8	B4GALT1	CHST6	ST3GAL1	ST3GAL2	ST3GAL3	CHST1	B4GALT4	B4GALT3	B4GALT2	B3GNT7	CHST2																																																																																																																																																																																																																									
Glycosaminoglycan_degradation	Glycosaminoglycan degradation	HPSE	HGSNAT	HYAL4	GALNS	GLB1	GNS	GUSB	HEXA	HEXB	HYAL1	IDS	IDUA	ARSB	NAGLU	HPSE2	SGSH	SPAM1	HYAL3	HYAL2	HS3ST3B1	HS3ST3A1																																																																																																																																																																																																																			
Glycosphingolipid_biosynthesis_lacto_and_neolacto_series	Glycosphingolipid biosynthesis - lacto and neolacto series	B3GALT5	B3GNT3	ST3GAL6	B3GNT2	FUT9	B4GAT1	FUT1	FUT2	FUT3	FUT4	FUT5	FUT6	FUT7	GCNT2	B4GALT1	ABO	ST3GAL4	ST3GAL3	ST8SIA1	B3GNT4	B3GNT5	B4GALT4	B4GALT3	B4GALT2	B3GALT2	B3GALT1																																																																																																																																																																																																														
Glycosphingolipid_biosynthesis_ganglio_series	Glycosphingolipid biosynthesis - ganglio series	ST6GALNAC3	B4GALNT1	ST6GALNAC4	GLB1	ST8SIA5	HEXA	HEXB	ST6GALNAC6	ST3GAL1	ST3GAL2	ST8SIA1	ST6GALNAC5	B3GALT4	ST3GAL5	SLC33A1																																																																																																																																																																																																																									
Other_glycan_degradation	Other glycan degradation	NEU3	NEU4	AGA	MAN2B2	FUCA1	FUCA2	GBA	GLB1	HEXA	HEXB	MAN2C1	MAN2B1	MANBA	NEU1	NEU2	ENGASE																																																																																																																																																																																																																								
Riboflavin_metabolism	Riboflavin metabolism	PHPT1	ACP6	ENPP1	ENPP3	ACP1	ACP2	ACP5	ACP3	RFK	TYR	FLAD1	MTMR1	MTMR2	MTMR6	MTMR7	ACP4																																																																																																																																																																																																																								
Nicotinate_and_nicotinamide_metabolism	Nicotinate and nicotinamide metabolism	NAMPT	NT5C2	NMNAT2	QPRT	NNT	NT5C	AOX1	NMNAT3	NNMT	PNP	NT5E	NT5C3A	ENPP1	ENPP3	NMRK1	NADSYN1	NT5M	NMNAT1	NADK	BST1	NUDT12	NT5C1A	NT5C1B	CD38																																																																																																																																																																																																																
Pantothenate_and_CoA_biosynthesis	Pantothenate and CoA biosynthesis	DPYD	DPYS	ENPP1	ENPP3	UPB1	PANK1	PANK4	BCAT1	BCAT2	PPCDC	PANK3	PPCS	PANK2	COASY	VNN2	VNN1																																																																																																																																																																																																																								
Folate_biosynthesis	Folate biosynthesis	DHFR	FPGS	ALPI	ALPL	ALPP	ALPG	GCH1	PTS	QDPR	SPR	GGH																																																																																																																																																																																																																													
One_carbon_pool_by_folate	One carbon pool by folate	MTHFS	MTHFD2	ALDH1L1	FTCD	MTFMT	DHFR	MTHFD1L	GART	AMT	MTHFD2L	MTHFD1	MTHFR	MTR	ATIC	SHMT1	SHMT2	TYMS																																																																																																																																																																																																																							
Retinol_metabolism	Retinol metabolism	DHRS9	UGT2B11	DHRS4	UGT2A1	ADH1A	ADH1B	ADH1C	ADH4	ADH5	ADH6	ADH7	RDH12	CYP1A1	CYP1A2	CYP2A6	CYP2A7	CYP3A7	CYP2A13	CYP2B6	CYP2C19	CYP2C8	CYP2C9	CYP2C18	RDH10	CYP3A4	CYP3A5	CYP4A11	AWAT2	CYP26A1	ALDH1A1	CYP4A22	DHRS4L2	CYP26C1	RDH8	RDH11	BCO1	UGT2B28	UGT1A10	UGT1A8	UGT1A7	UGT1A6	UGT1A5	UGT1A9	UGT1A4	UGT1A1	UGT1A3	RETSAT	CYP26B1	RDH5	RPE65	CYP3A43	UGT2B4	UGT2B7	UGT2B10	UGT2B15	UGT2B17	UGT2A3	PNPLA4	DGAT2	RDH16	DGAT1	ALDH1A2	LRAT	DHRS3																																																																																																																																																																								
Porphyrin_and_chlorophyll_metabolism	Porphyrin and chlorophyll metabolism	UGT2B11	UGT2A1	EARS2	COX10	COX15	CP	CPOX	EPRS1	ALAD	ALAS1	ALAS2	FECH	FTH1	GUSB	HCCS	HMBS	HMOX1	HMOX2	MMAB	UGT2B28	UGT1A10	UGT1A8	UGT1A7	UGT1A6	UGT1A5	UGT1A9	UGT1A4	UGT1A1	UGT1A3	PPOX	BLVRA	BLVRB	UGT2B4	UGT2B7	UGT2B10	UGT2B15	UGT2B17	UROD	UROS	UGT2A3	FTMT																																																																																																																																																																																															
Terpenoid_backbone_biosynthesis	Terpenoid backbone biosynthesis	PMVK	FDPS	PDSS1	HMGCR	HMGCS1	HMGCS2	IDI1	ACAT1	ACAT2	MVD	MVK	PDSS2	DHDDS	IDI2	GGPS1																																																																																																																																																																																																																									
Metabolism_of_xenobiotics_by_cytochrome_P450	Metabolism of xenobiotics by cytochrome P450	UGT2B11	UGT2A1	AKR1C4	GSTO2	ADH1A	ADH1B	ADH1C	ADH4	ADH5	ADH6	ADH7	CYP1A1	CYP1A2	CYP1B1	CYP3A7	CYP2B6	CYP2C19	CYP2C8	CYP2C9	CYP2C18	CYP2E1	CYP2F1	CYP3A4	CYP3A5	AKR1C1	AKR1C2	EPHX1	ALDH3A1	ALDH1A3	ALDH3B1	GSTA5	ALDH3B2	DHDH	GSTA1	GSTA2	GSTA3	GSTA4	GSTM1	GSTM2	GSTM3	GSTM4	GSTM5	GSTP1	GSTT1	GSTT2	GSTZ1	CYP2S1	GSTK1	MGST1	MGST2	MGST3	UGT2B28	UGT1A10	UGT1A8	UGT1A7	UGT1A6	UGT1A5	UGT1A9	UGT1A4	UGT1A1	UGT1A3	CYP3A43	UGT2B4	UGT2B7	UGT2B10	UGT2B15	UGT2B17	UGT2A3	AKR1C3	GSTO1																																																																																																																																																																		
Drug_metabolism_cytochrome_P450	Drug metabolism - cytochrome P450	UGT2B11	UGT2A1	GSTO2	ADH1A	ADH1B	ADH1C	ADH4	ADH5	ADH6	ADH7	CYP1A2	CYP2A6	CYP2A7	CYP3A7	CYP2A13	CYP2B6	CYP2C19	CYP2C8	CYP2C9	CYP2C18	CYP2D6	CYP2E1	CYP3A4	CYP3A5	ALDH3A1	ALDH1A3	ALDH3B1	GSTA5	ALDH3B2	FMO1	FMO2	FMO3	FMO4	FMO5	GSTA1	GSTA2	GSTA3	GSTA4	GSTM1	GSTM2	GSTM3	GSTM4	GSTM5	GSTP1	GSTT1	GSTT2	GSTZ1	AOX1	GSTK1	MAOA	MAOB	MGST1	MGST2	MGST3	UGT2B28	UGT1A10	UGT1A8	UGT1A7	UGT1A6	UGT1A5	UGT1A9	UGT1A4	UGT1A1	UGT1A3	CYP3A43	UGT2B4	UGT2B7	UGT2B10	UGT2B15	UGT2B17	UGT2A3	GSTO1																																																																																																																																																																
Drug_metabolism_other_enzymes	Drug metabolism - other enzymes	NAT2	CES1	UGT2B11	UGT2A1	UPP2	CYP2A6	CYP2A7	CYP3A7	CYP2A13	CYP3A4	CYP3A5	DPYD	DPYS	TYMP	CES5A	GUSB	HPRT1	IMPDH1	IMPDH2	ITPA	UPB1	UGT2B28	UGT1A10	UGT1A8	UGT1A7	UGT1A6	UGT1A5	UGT1A9	UGT1A4	UGT1A1	UGT1A3	UCKL1	CYP3A43	TK1	TK2	TPMT	UGT2B4	UGT2B7	UGT2B10	UGT2B15	UGT2B17	UCK2	UMPS	UPP1	XDH	UGT2A3	UCK1	CES2	GMPS	NAT1	CDA																																																																																																																																																																																					
Fatty_acid_biosynthesis	Fatty acid biosynthesis	HTD2	ACSF3	ACSL1	ACSL3	ACSL4	FASN	ACSBG1	ACSL6	MCAT	ACACA	ACACB	MECR	ACSL5	OXSM	OLAH	HSD17B8	ACSBG2	CBR4																																																																																																																																																																																																																						
Fatty_acid_elongation	Fatty acid elongation	ACAA2	ACOT1	ACOT2	ACOT4	ACOT7	ECHS1	ELOVL1	ELOVL2	ELOVL3	ELOVL4	ELOVL5	ELOVL6	ELOVL7	HACD1	HACD2	HACD3	HACD4	HADH	HADHA	HADHB	HSD17B12	MECR	PPT1	PPT2	TECR	THEM4	THEM5																																																																																																																																																																																																													
Fatty_acid_degradation	Fatty acid degradation	ACAA1	ACAA2	ACADL	ACADM	ACADS	ACADSB	ACADVL	ACAT1	ACAT2	ACOX1	ACOX3	ACSBG1	ACSBG2	ACSL1	ACSL3	ACSL4	ACSL5	ACSL6	ADH1A	ADH1B	ADH1C	ADH4	ADH5	ADH6	ADH7	ALDH1B1	ALDH2	ALDH3A2	ALDH7A1	ALDH9A1	CPT1A	CPT1B	CPT1C	CPT2	CYP2U1	ECHS1	ECI1	ECI2	EHHADH	GCDH	HADH	HADHA	HADHB																																																																																																																																																																																													
Arginine_biosynthesis	Arginine biosynthesis	ASL	ASS1	NOS1	NOS2	NOS3	ABHD14A-ACY1	CPS1	GOT1L1	NAGS	GLS2	GLS	GLUD1	GLUD2	GLUL	GOT1	GOT2	GPT	ARG1	ARG2	OTC	GPT2	ACY1																																																																																																																																																																																																																		
Phenylalanine_tyrosine_and_tryptophan_biosynthesis	Phenylalanine, tyrosine and tryptophan biosynthesis	GOT1	GOT1L1	GOT2	IL4I1	PAH	TAT																																																																																																																																																																																																																																		
Phosphonate_and_phosphinate_metabolism	Phosphonate and phosphinate metabolism	PLA2G4A	PLA2G2E	CHKB	CDIPT	LPIN3	HADHA	DMGDH	GPAT3	MIR7109	DDHD2	DDHD1	GPD2	PIK3C3	RAB4A	MTMR2	PIK3R4	MTMR14	PIK3R6	DGKQ	PLPP2	PLA2G4C	CRLS1	GPD1	PLAAT3	MBOAT7	HADHB	PLA1A	PTPMT1	ALPI	PITPNB	MFSD2A	ARF1	PIK3CA	RAB5A	MTMR6	RAB14	PLEKHA3	PIKFYVE	PLPP4	PLPP3	PLA2G4F	GPCPD1	PCYT1A	PLA2R1	PLBD1	GNPAT	LPCAT2	MBOAT2	BCHE	CPNE7	OSBPL5	ARF3	PIK3CB	TPTE	MTMR7	GDE1	GDPD3	GDPD1	PLA2G15	JMJD7-PLA2G4B	PLA2G4D	PLA2G2F	PLD1	LPIN1	LPCAT1	DGAT1	AGPAT5	GPAT4	CSNK2A1	PNPLA8	OSBPL8	BMX	PIK3CD	PIP5K1A	MTMR4	INPP5K	TNFAIP8L2	TNFAIP8L3	PLA2G2C	DGKI	PLA2G1B	PTDSS2	PLD2	PLD3	PLD4	PITPNM1	AGPAT3	GPAT2	CSNK2A2	ACP6	OSBPL10	INPP4A	PIK3CG	PIP5K1B	FIG4	PLEKHA5	PIP4K2C	MIR3620	LCAT	PLA2G2A	PLA2G12A	TAFAZZIN	PISD	PHOSPHO1	LPCAT3	AGPAT4	PLB1	CSNK2B	PLAAT2	PLAAT5	INPP5D	PIK3R1	PIP4K2B	PLEKHA6	PI4K2B	RUFY1	LYPLA1	ADPRM	PLA2G5	SELENOI	PLA2G6	PLA2G3	LCLAT1	PEMT	PNPLA2	MBOAT1	PLAAT4	STARD7	SLC44A3	INPPL1	PIK3R2	PIK3R3	INPP5F	PI4K2A	GDPD5	LYPLA2	PLPP5	PCYT2	PLA2G4E	CDS2	ETNK2	LPCAT4	AGPAT1	PITPNM2	AWAT2	CPNE3	PLAAT1	ABHD3	MTM1	PI4KA	MTMR1	SACM1L	VAC14	PLEKHA8	DGKK	PLA2G12B	PLA2G10	PLA2G4B	PCYT1B	CHDH	ACHE	AGPAT2	GPAM	PLD6	CPNE1	SLC44A2	SLC44A5	OCRL	PI4KB	INPP4B	PIP5K1C	INPP5E	PIP4P1	DGKA	DGKZ	PTDSS1	ALDH7A1	PGS1	ETNK1	BHMT	MGLL	PNPLA3	DGAT2L6	CPNE6	PCTP	TMEM86B	PIK3C2A	PIP4K2A	SYNJ1	PIK3R5	PLEKHA4	TPTE2	DGKB	DGKE	CEPT1	CDS1	LPIN2	CHPT1	CHAT	GPD1L	PITPNM3	DGAT2L7P	STARD10	ABHD4	PNPLA7	PIK3C2B	PTEN	SYNJ2	TNFAIP8	PLEKHA1	TNFAIP8L1	DGKG	DGKD	PLA2G2D	CHKA	LPGAT1	ETNPPL	SARDH	SLC44A1	DGAT2	MIR6848	PNPLA6	SLC44A4	MIR6721	PIK3C2G	PTPN13	MTMR3	INPP5J	PLEKHA2	ENPP6	DGKH	PLPP1
Selenocompound_metabolism	Selenocompound metabolism	TXNRD2	INMT	TXNRD3	PSTK	CTH	SEPHS2	SEPHS1	MARS1	MTR	SEPSECS	SCLY	KYAT3	TXNRD1	KYAT1	PAPSS2	PAPSS1	MARS2																																																																																																																																																																																																																							
D_Glutamine_and_D_glutamate_metabolism	D-Glutamine and D-glutamate metabolism	GLS	GLS2	GLUD1	GLUD2	DGLUCY																																																																																																																																																																																																																																			
D_Arginine_and_D_ornithine_metabolism	D-Arginine and D-ornithine metabolism	AMT	DLD	GLDC	GCSH	DAO	AGXT	AGXT2	BCKDHA	BCKDHB	DBT	DLAT	DLST	NDUFAB1	OGDH	PDHA1	PDHB	PDHX	DDO	GRHPR	LIAS	GNMT	LIPT1	HAO1	DHTKD1	LIPT2																																																																																																																																																																																																															
Mucin_type_O_glycan_biosynthesis	Mucin type O-glycan biosynthesis	GALNT1	GALNT2	GALNT3	GALNT4	GALNT6	GALNT5	GALNT8	GALNT9	GALNT7	GALNT10	C1GALT1	GALNT16	GALNT11	GALNT12	GALNT13	GALNT15	GALNT18	GALNTL6	GCNT1	ST3GAL1	ST3GAL2	GCNT3	GCNT4	POC1B-GALNT4	GALNTL5	C1GALT1C1	GALNT17	C1GALT1C1L	GALNT14	ST3GAL4	B3GNT3	B3GNT6	ST6GALNAC1	B4GALT5	POMT1	B3GLCT	XXYLT1	COLGALT2	POFUT2	POFUT1	B4GALT1	GXYLT1	EOGT	POMT2	LFNG	MFNG	POGLUT1	RFNG	ST6GAL1	ST3GAL3	GXYLT2	COLGALT1	ST6GAL2	OGT	B4GALT3	B4GALT2	PLOD3																																																																																																																																																																															
Mannose_type_O_glycan_biosynthesis	Mannose type O-glycan biosynthesis	RXYLT1	POMT1	FUT9	B4GAT1	LARGE2	B3GAT2	MGAT5B	B3GALNT2	FKTN	FUT4	B4GALT1	B3GAT1	POMT2	POMGNT1	ST3GAL3	CRPPA	FKRP	POMK	POMGNT2	B4GALT3	B4GALT2	LARGE1	CHST10																																																																																																																																																																																																																	
Other_types_of_O_glycan_biosynthesis	Other types of O-glycan biosynthesis	ENGASE	GLB1	MANBA	MAN2B1	GBA	NEU4	NEU2	NEU1	FUCA1	FUCA2	AGA	MAN2C1	MAN2B2	NEU3	HEXB	HEXA																																																																																																																																																																																																																								
Glycosaminoglycan_biosynthesis_chondroitin_sulfate_dermatan_sulfate	Glycosaminoglycan biosynthesis - chondroitin sulfate / dermatan sulfate	DSE	B3GALT6	CHPF	XYLT1	CHSY3	XYLT2	CHST14	B3GAT1	CHSY1	CHST11	CHPF2	CHST15	B4GALT7	CHST7	UST	CHST13	CSGALNACT2	B3GAT2	CSGALNACT1	CHST3	CHST12	B3GAT3																																																																																																																																																																																																																		
Glycosaminoglycan_biosynthesis_heparan_sulfate_heparin	Glycosaminoglycan biosynthesis - heparan sulfate / heparin	HS3ST5	EXT2	EXT1	NDST3	XYLT1	XYLT2	B3GAT1	NDST1	GLCE	HS3ST3B1	HS2ST1	HS6ST2	B3GAT3	HS3ST1	B3GALT6	HS3ST2	HS6ST1	HS3ST3A1	NDST2	NDST4	HS6ST3	B4GALT7	B3GAT2	EXTL1	EXTL2	EXTL3																																																																																																																																																																																																														
Glycosylphosphatidylinositol_GPI_anchor_biosynthesis	Glycosylphosphatidylinositol (GPI)-anchor biosynthesis	DPM2	GPAA1	GPLD1	PGAP1	PIGA	PIGB	PIGC	PIGF	PIGG	PIGH	PIGK	PIGL	PIGM	PIGN	PIGO	PIGP	PIGQ	PIGS	PIGT	PIGU	PIGV	PIGW	PIGX	PIGY	PIGZ																																																																																																																																																																																																															
Glycosphingolipid_biosynthesis_globo_and_isoglobo_series	Glycosphingolipid biosynthesis - globo and isoglobo series	A4GALT	B3GALT5	GLA	FUT9	ST3GAL2	GBGT1	ST3GAL1	FUT2	FUT1	HEXB	NAGA	ST8SIA1	B3GALNT1	HEXA																																																																																																																																																																																																																										
Thiamine_metabolism	Thiamine metabolism	AK7	AK8	AK1	AK2	AK4	ALPI	ALPL	ALPP	ALPG	AK5	TPK1	LOC390877	ACP1	THTPA	NTPCR	NFS1																																																																																																																																																																																																																								
Vitamin_B6_metabolism	Vitamin B6 metabolism	PDXK	PNPO	PDXP	ALPP	KLHL23	PSAT1	AOX1	PHOSPHO2																																																																																																																																																																																																																																
Biotin_metabolism	Biotin metabolism	HLCS	OXSM	BTD																																																																																																																																																																																																																																					
Lipoic_acid_metabolism	Lipoic acid metabolism	ACSM1	LIAS	LIPT1	LIPT2																																																																																																																																																																																																																																				
Ubiquinone_and_other_terpenoid_quinone_biosynthesis	Ubiquinone and other terpenoid-quinone biosynthesis	COQ2	COQ3	COQ5	COQ6	COQ7	GGCX	HPD	NQO1	TAT	VKORC1	VKORC1L1																																																																																																																																																																																																																													
Caffeine_metabolism	Caffeine metabolism	CYP1A2	CYP2A6	CYP2A7	NAT1	NAT2	XDH																																																																																																																																																																																																																																		
Neomycin_kanamycin_and_gentamicin_biosynthesis	Neomycin, kanamycin and gentamicin biosynthesis	GCK	HK1	HK2	HK3	HKDC1																																																																																																																																																																																																																																			
Synthesis_and_degradation_of_ketone_bodies	Synthesis and degradation of ketone bodies	ACAT1	BDH1	HMGCL	HMGCS2	OXCT1																																																																																																																																																																																																																																			
