# Supplementary material for: Multi-omics profiles refine L-dopa decarboxylase (DDC) as a reliable biomarker for prognosis and immune microenvironment of clear cell renal cell carcinoma
Source: Front Oncol. 2022 Dec 5;12:1079446. doi: 10.3389/fonc.2022.1079446 (PMC9760914; doi:10.3389/fonc.2022.1079446)
Supplement: Supplementary file 1 [file DataSheet_1.zip › raw data/markes_output.csv]

	TCGA-CJ-4639-01	TCGA-BP-4964-01	TCGA-A3-A8OW-01	TCGA-BP-4983-01	TCGA-B0-5698-01	TCGA-BP-5186-01	TCGA-BP-5001-01	TCGA-CZ-5461-01	TCGA-CZ-5456-01	TCGA-B0-4706-01	TCGA-A3-3328-01	TCGA-A3-3383-01	TCGA-B2-3924-01	TCGA-B0-4844-01	TCGA-B0-4718-01	TCGA-CZ-5467-01	TCGA-AK-3429-01	TCGA-CJ-5672-01	TCGA-B0-4819-01	TCGA-BP-5187-01	TCGA-AK-3460-01	TCGA-DV-A4W0-01	TCGA-B8-5550-01	TCGA-CJ-4876-01	TCGA-A3-3352-01	TCGA-BP-5182-01	TCGA-CJ-5678-01	TCGA-B2-5639-01	TCGA-CJ-4884-01	TCGA-B0-4688-01	TCGA-AK-3426-01	TCGA-BP-4784-01	TCGA-CW-6097-01	TCGA-B0-4690-01	TCGA-BP-4325-01	TCGA-CJ-4893-01	TCGA-BP-4799-01	TCGA-B0-5711-01	TCGA-BP-4797-01	TCGA-T7-A92I-01	TCGA-CJ-4641-01	TCGA-CJ-5686-01	TCGA-B0-4834-01	TCGA-A3-3325-01	TCGA-B0-5702-01	TCGA-AK-3431-01	TCGA-BP-4758-01	TCGA-B0-4848-01	TCGA-CJ-4888-01
Tumor_Inflammation_Signature	0.738486292623577	0.70175756215981	0.692806510413604	0.796262710225229	0.722755022052058	0.683675247411558	0.686604428191305	0.700262353109303	0.693254879998475	0.668902565121614	0.512783489476232	0.727623242517078	0.766826092244471	0.693091844557623	0.714446460940724	0.668587008200199	0.773911649162503	0.77075522483797	0.786927353754031	0.692841079670702	0.680329142146943	0.6466275160991	0.703326360941471	0.715622133444992	0.677827653114734	0.736939269595921	0.761573568160781	0.693345282522986	0.735322482669748	0.630041748594984	0.786476246736419	0.628663907522566	0.751728307019124	0.74760736733121	0.719372257814888	0.752008488442788	0.728512927820692	0.711767825312533	0.721732264770602	0.636525967883715	0.770119961336099	0.719550546625228	0.558034976893925	0.654902653562507	0.65492494665755	0.669010294436716	0.755278817491103	0.707984114400128	0.790437946717649
Cellular_response_to_hypoxia	0.716539059052489	0.708464115618727	0.711673923740894	0.723428219492256	0.716262479451652	0.706701534785236	0.708215957896947	0.70961020441266	0.705352327058228	0.707100552030882	0.696078797509088	0.717129330196455	0.702769941308531	0.71958102258104	0.715141845788953	0.717024903976211	0.720637577800644	0.71681171340754	0.708836889043804	0.709140003459312	0.715336560851487	0.705116788016461	0.708290936497819	0.71470192934562	0.708494362956021	0.714421136159832	0.719825128699678	0.717164555587605	0.714591676256614	0.719289165855713	0.708254823308392	0.71429758186287	0.712323944832684	0.723477143969757	0.708470385071052	0.71956033138131	0.731387814604514	0.70574593057205	0.714700022969671	0.695417605050873	0.711035127420256	0.71604430341344	0.690643775762929	0.709692827921429	0.677331291907339	0.715210210851688	0.722883416951325	0.712503648252897	0.718723133483952
Tumor_proliferation_signature	0.514200731979308	0.516536929012657	0.472604964312351	0.750742570515842	0.512405466461919	0.509653372427875	0.464045701377958	0.51069517335363	0.587814325961289	0.574898602651394	0.576135625706324	0.598805854203495	0.443817909823093	0.555374515823573	0.487296945429324	0.471441989189822	0.577937820446343	0.546235342669998	0.543995575217057	0.551376243387612	0.522719566594938	0.547483574545639	0.609533728577167	0.528828815056148	0.494643238567013	0.549183176796157	0.601756365375881	0.584231876111984	0.56726485725968	0.786957869518118	0.689566345379899	0.519339745065914	0.651537332604406	0.729404028274927	0.583061646311103	0.493167880692333	0.48321387011634	0.52001480267225	0.588225077825593	0.427250610617792	0.591459078605023	0.512832265703333	0.503986303978511	0.528722110804378	0.48054809879763	0.572038805966471	0.579046997972135	0.565205413801573	0.592385316261064
EMT_markers	0.526633850791448	0.573884211934126	0.530551614879534	0.579926087925508	0.510344437143588	0.541914497528495	0.524652769014787	0.555719080811041	0.575843976983602	0.574060246300907	0.424645478048827	0.546288264854143	0.404850066463669	0.546670553547431	0.548701801652875	0.552239744586712	0.499517426483903	0.575506204116768	0.599354174108047	0.60003463374462	0.571226938287209	0.563717584203369	0.545020516641453	0.541800926241417	0.535134552775743	0.609514855248875	0.548209114676778	0.498602603808102	0.563237782701768	0.562289106836049	0.556984111029395	0.644290706376327	0.601932539193933	0.594878055493987	0.464983941135734	0.525825457690401	0.665558439434173	0.593621251807116	0.585648859372651	0.353057762291994	0.594147323295082	0.606756667814524	0.494839153672087	0.537457789751089	0.514872106244137	0.654362709238065	0.580402832021589	0.590528979413899	0.549448129362815
ECM-relatted_genes	0.342168065409175	0.354235320748009	0.307124242367756	0.423251541350421	0.35987806593495	0.323656322773708	0.299286128019385	0.390456315985185	0.412807583340893	0.332428170548964	0.267535603967043	0.304075384539149	0.227552872673372	0.356007562537461	0.352676211531348	0.3775842521936	0.309474509911238	0.333551472710042	0.460491181870227	0.360415554632145	0.321324790755691	0.366545433063381	0.424705647649226	0.281987267952317	0.347176825951032	0.424751954297139	0.365879561134108	0.324264063197639	0.35536014156509	0.4383079428916	0.410331412938894	0.437888652288232	0.433280447801085	0.435985691124479	0.261393721943671	0.304459076022175	0.448298273288828	0.365684083412413	0.387742925841894	0.25240311478447	0.391090563335377	0.381129994782544	0.244119616953902	0.398423894008218	0.405708719613281	0.474061528922833	0.367980909747951	0.433923180445263	0.442486316857848
Angiogenesis	0.64312030002209	0.688985262547804	0.661468561755399	0.657790197080919	0.665390884053126	0.682154067441368	0.645410521004224	0.704348582560554	0.691827598358828	0.70538189147384	0.576921178846876	0.657816592914959	0.6090872928916	0.67559734603712	0.666860895590916	0.683947045952935	0.63908604695548	0.650561591270406	0.701061666216182	0.706774871798882	0.671800470881248	0.679025892684321	0.717081657155659	0.610978721630035	0.674840062135162	0.703365325368592	0.667857368606322	0.681742543151584	0.662873005696886	0.637100440647012	0.689072140816041	0.712817986983432	0.704713160001789	0.705164676929856	0.622178933834764	0.676225877572137	0.715805771500386	0.688362014670744	0.690227870251383	0.591013989247276	0.684387927510675	0.695400730404826	0.624220138149646	0.681359592303752	0.652446852617499	0.714400032602485	0.678761190727421	0.722261159859656	0.685522770072409
Apoptosis	0.685243436640234	0.691245221445722	0.683538578182253	0.710820095439979	0.699998145431004	0.690966025334322	0.669557473308377	0.697311679768043	0.703916328937884	0.677115518983943	0.655692558808073	0.678251312239481	0.65745359785278	0.68993833112601	0.691653131895078	0.687683283524182	0.694120249225053	0.692505987092513	0.726552439124233	0.701083790863867	0.688023473710489	0.697385364275241	0.698026273015841	0.683155149841955	0.678686518027293	0.707198203595313	0.70135172182833	0.687996691806653	0.695165944724178	0.693189738708798	0.69768297699582	0.700683614809971	0.71643971726504	0.716692244749599	0.679162032331061	0.690922965479864	0.719061754162876	0.696219519541674	0.705687785892702	0.664973961825269	0.714613525125803	0.694088876943872	0.658548107687227	0.691412832395629	0.639799627398072	0.699673695644015	0.701732901828993	0.699219705537063	0.719212019758427
DNA_repair	0.679886095205163	0.686822176324558	0.688592304735012	0.704406884782757	0.678992673162439	0.686853306655915	0.682989790386633	0.687655153625016	0.689727173769711	0.691901211980346	0.70074500524138	0.705050398113119	0.650147965082951	0.694096136144482	0.690567272973574	0.687928578719791	0.694227854415093	0.687912448688836	0.689161871702742	0.679744750825285	0.686221097676122	0.689558080675543	0.691686451664608	0.689835981521581	0.687714149797937	0.684747364230412	0.695420569976412	0.68770973156542	0.691576218733169	0.70993621571133	0.691857117331867	0.692412475544466	0.692055922493605	0.698989302866791	0.686244426649677	0.687067439271833	0.678479650314275	0.684578445138306	0.685496915441138	0.695283890240629	0.689123597298702	0.683712818887575	0.677421661598949	0.693066171275904	0.669968746417074	0.690123485218604	0.69356396876465	0.686769925068219	0.68555513888448
G2M_checkpoint	0.619846739947998	0.615055712576274	0.599633375231353	0.700494026994157	0.622163426819381	0.616286343573184	0.573418997197323	0.625985033347621	0.636362415544184	0.62460339112602	0.63844749054923	0.61954227988375	0.587530075900101	0.615311496659982	0.600429695220026	0.609612239071835	0.626421298832634	0.619775760226295	0.614672801804181	0.623629192806995	0.612265482409838	0.63211893151226	0.648203798367158	0.604061402324918	0.60957661717671	0.623238778752479	0.628442553849064	0.63312355468565	0.62749322881672	0.730999185141804	0.64026326133588	0.622113103690677	0.666988379684085	0.690331579293247	0.633868528428645	0.606138118511246	0.605023968551287	0.624537662582624	0.637022699217117	0.605535610898568	0.632887074462036	0.615499599447988	0.621539516712694	0.616931197323764	0.558481956176294	0.635356496288426	0.623385989902882	0.631491507698813	0.64156535336794
Inflammatory_response	0.583046643451078	0.591245687716374	0.564430281154093	0.638197127680875	0.630383118382594	0.581606287549254	0.545854889091796	0.625363725584089	0.625978848700043	0.558527987220704	0.479541833777881	0.582612169152499	0.546313046169141	0.583163439809136	0.583094427692958	0.601356128885215	0.596640673877903	0.605154457287535	0.649678414541614	0.597658135562819	0.573534155718949	0.57848274066779	0.599999622515622	0.550861943977026	0.581325234118129	0.635173812361733	0.603811753001038	0.599113626184297	0.596569606394869	0.596800242389454	0.627557988683094	0.580239396356024	0.643360703769173	0.655764698058008	0.564740894444348	0.60355179800723	0.638579406216918	0.595266666713322	0.615412730089841	0.551514080555302	0.628574555154075	0.62377604188018	0.505294937717511	0.599857997289363	0.53708718503775	0.614855067238755	0.599093370603551	0.612839090682182	0.635701132352256
PI3K_AKT_mTOR_pathway	0.671819971510077	0.672763110864165	0.664784038522824	0.672715168577723	0.667221468598656	0.671257547755808	0.650829506868469	0.685313620079947	0.676594946222638	0.664118261147051	0.639748219035074	0.668213335367182	0.655712965288897	0.654151198450313	0.661665970656016	0.666895211499546	0.683601716044365	0.677380173010983	0.681097058754146	0.667280052841065	0.667352192044506	0.670316167256264	0.674381961294018	0.66562975594179	0.662863339481705	0.672837588871359	0.666592305490314	0.676882316452606	0.678579568541247	0.66485510670792	0.670470531087037	0.667910732238675	0.678369408335382	0.680368037864044	0.665068523054633	0.681019665177989	0.663787307501859	0.678776546837325	0.682244189727986	0.665203782956375	0.680979347550095	0.676904189483702	0.64660382663055	0.664627457820778	0.631461006381906	0.668876539927761	0.670100820979328	0.688676558720004	0.687384676607012
P53_pathway	0.66830478354681	0.679276377698663	0.669244225139317	0.687793818313562	0.67560195069564	0.662360142257553	0.654097798713994	0.67814118714225	0.684302015126906	0.669611900070905	0.643422465639966	0.667479965789598	0.631935625271586	0.673788076507696	0.686301071669269	0.677185059973863	0.667942114030932	0.684944255897334	0.687794667834958	0.674342876929477	0.679315470843147	0.6864532183624	0.67790471101303	0.67181962353374	0.668167312607549	0.690862489182396	0.673061671357941	0.661109734605924	0.681803163583146	0.642706466185779	0.678685649663452	0.688574489792157	0.68159822693832	0.673505454410054	0.65741479503753	0.673392239529723	0.686184117585939	0.671911548939901	0.682233325275551	0.663219506329437	0.681385336392354	0.669143734330434	0.634630668386031	0.670752073639209	0.637903074707385	0.677953645366643	0.680967403025499	0.680649979148521	0.683533108681982
MYC_targets	0.734070599805438	0.738280416849408	0.733907120622047	0.76728201660288	0.747464930813882	0.735884905502679	0.726372335691203	0.74603540212202	0.738427905152098	0.738322377592662	0.747730041810208	0.74765194262027	0.727945888012557	0.740185355398374	0.736712600419683	0.745702272245692	0.750421642489298	0.737432682582041	0.737044753184161	0.733909317273836	0.741318208255568	0.750258281701852	0.747209568386005	0.741978023419574	0.738888277022681	0.734652962593244	0.744390714452181	0.740510453317734	0.747457235991916	0.776707140939841	0.73651747270394	0.745179907145927	0.752679869182495	0.762784691108544	0.740288372377772	0.739343805877388	0.743545251705962	0.735690997878425	0.743790863984813	0.738220172996858	0.742019921912867	0.735873414328399	0.739775338106552	0.742790449154313	0.711290693845997	0.74759322019678	0.740593472851732	0.742395756882514	0.744487128000649
TGFB	0.745914661263839	0.739871836583754	0.738129945798281	0.728823129365538	0.732662335083607	0.746676992763835	0.716817555418354	0.748802688014941	0.727897364467155	0.739741983738554	0.681610331246577	0.719630173871876	0.722904195621203	0.71146875142124	0.74364055501304	0.752894012744188	0.728530133132109	0.714207907980122	0.734780478916225	0.745119599167704	0.745065404369637	0.746017469763696	0.732818644388799	0.726159244680733	0.732846399748416	0.743285396914531	0.710636266032806	0.729704022965943	0.733755713588478	0.729664589719791	0.710642996684349	0.754852584595886	0.746153748153444	0.741042572188523	0.731024867973241	0.737953257756216	0.756410626047596	0.749074157719673	0.740562942847346	0.699517982343349	0.729213410675852	0.733567887144355	0.726244978794596	0.736208341965878	0.699078562002365	0.763949933932896	0.736648939559576	0.731134227632567	0.722292169440237
IL-10_Anti-inflammatory_Signaling_Pathway	0.633740422779505	0.61596583583613	0.594084590567976	0.672946228962936	0.672575303775238	0.633609211525482	0.600266165588252	0.667562902497948	0.670980666044454	0.587484234460569	0.584963812397921	0.624130693892042	0.591284147538244	0.633380169474	0.648919705900469	0.595789675790204	0.651804800018356	0.645292965559479	0.685430432971701	0.61362717120661	0.570797708332127	0.618104215428654	0.632831365391008	0.605656719909923	0.612873327845296	0.689594910646949	0.664773502033467	0.665287547910624	0.661753606972234	0.659674494300068	0.613007701787357	0.622625911965067	0.66922197142924	0.712086427808838	0.628735299942076	0.639741338232546	0.650611970467872	0.638026318489117	0.667740192730853	0.656696566502546	0.682123367074546	0.665344150386202	0.563666625075242	0.621443623983514	0.606098959106276	0.570701209041633	0.661073058504359	0.662595913764373	0.689845827489656
Genes_up-regulated_by_reactive_oxigen_species_(ROS)	0.713825986335186	0.71708867056505	0.722325865554724	0.711261346157538	0.729122045587404	0.713476075878132	0.708178731790435	0.721375670270837	0.72653405330707	0.717909540557145	0.695461041565825	0.731092620281426	0.681005447437346	0.713023015454941	0.700662888564019	0.710234875344632	0.727000214779666	0.737345763280655	0.712583635154764	0.708869774879564	0.70244292584847	0.719018543064864	0.725050800095288	0.721946964067406	0.724589788804446	0.725414290000591	0.731228977494004	0.732058300097974	0.72548008662599	0.692536236627634	0.712228056893934	0.709843111215939	0.724685499029941	0.724615224237666	0.719007172642216	0.719676327070712	0.717324053159498	0.707854817356907	0.739578281006112	0.712299774788445	0.727383576101105	0.733700545914863	0.709010058120014	0.721148070153884	0.676256150624672	0.708030237786602	0.721121045730064	0.714835045660595	0.739099772150188
DNA_replication	0.629556736939593	0.636557987222869	0.617766629873319	0.69831134389412	0.608548025313592	0.629038673817604	0.605422206665898	0.64562891546962	0.647667389358784	0.642038594297152	0.640594411653647	0.660611729415051	0.603875743342502	0.644975203477431	0.623754952302048	0.633839444277304	0.653811457875898	0.628062418282007	0.619918749699699	0.619466144152764	0.6305750000725	0.629360472380456	0.639065833081697	0.623430633676072	0.63464741251627	0.629093572364123	0.636332243581563	0.65167230825096	0.65577552573989	0.710670379704136	0.640658846791157	0.636468623276837	0.658250252271275	0.679070717458307	0.636880401603809	0.62859748619845	0.627821421802934	0.637869616202561	0.63409333102515	0.645499564527384	0.643324770561538	0.624996222482852	0.610100213689017	0.636690471159146	0.595806766718557	0.637054770993739	0.629236107490835	0.63782563845356	0.643434634257091
Collagen_formation	0.520243318185248	0.570240322331001	0.530720443086696	0.578969423224741	0.504893637649308	0.548272655568813	0.502873181001671	0.58417997851918	0.592579144851631	0.569670897924488	0.442171673151445	0.524480706333437	0.43815920347487	0.557951394706113	0.555576916827281	0.561051132068355	0.515872630714913	0.548509378265718	0.588328543719177	0.557350758548159	0.54091561594896	0.543871019628721	0.60661974620007	0.505907143617895	0.533782467303661	0.600649477499528	0.514969171701555	0.543204857604081	0.550482058455943	0.617621891423318	0.593027376971034	0.620025092752003	0.610846121459941	0.601616550691705	0.484016857960621	0.534099648738908	0.56803669352399	0.558846546870875	0.579251109993782	0.476270027433682	0.574199485333393	0.571977557302428	0.512242142478762	0.550106892445253	0.565805904582062	0.615937987017752	0.534904648222481	0.585692362741657	0.572524084761719
Degradation_of_ECM	0.486935647217947	0.5074816404029	0.489797153152608	0.519108949610417	0.458296892839804	0.489306080787867	0.466721052109983	0.515312603974041	0.524644992249206	0.503350267489691	0.407843654281335	0.463277106949903	0.409295609682862	0.496311673156722	0.499465725630026	0.497386564982041	0.473854156803768	0.492039654129061	0.548274621480627	0.494653657502164	0.497260951574476	0.501260411359449	0.563012084487897	0.435867982367112	0.473152615043555	0.555511668725	0.473566709145639	0.49810210427927	0.504196032080422	0.499795735446436	0.511029022886193	0.565427001592262	0.558036720402232	0.530310761781728	0.445700229440674	0.494288633628163	0.502270797646742	0.523610540921914	0.533300540568471	0.429780337442705	0.535547057554842	0.510754984017968	0.44277304464648	0.508665134596733	0.517867644890467	0.537093950154889	0.502265870324229	0.515146919838393	0.505369852601642
Ferroptosis	0.606191883061012	0.611402412038785	0.595678481943946	0.621313600523457	0.609449667342799	0.604827220596714	0.595083690087821	0.61082339292307	0.617988168676125	0.602239011637761	0.586899954710725	0.600985169544988	0.573929711651241	0.608781423393569	0.608878224969909	0.608829371003809	0.603351570521633	0.609937026873636	0.618314626359591	0.619877190579122	0.616020749734323	0.616431352145912	0.618733805247024	0.593464200429443	0.605139282365298	0.627737733968064	0.605476006514101	0.604172427146146	0.608310856761088	0.601772421402873	0.605593221352694	0.616707779224932	0.619128134764739	0.628744670008762	0.593490819880482	0.60533945343486	0.616489218051765	0.607020720647125	0.627539842351344	0.59052593815411	0.617909513467567	0.619163986534152	0.592529111533613	0.602396558115209	0.568371912440853	0.617336698176109	0.610550063364643	0.614128721853864	0.632418079447514
Glycolysis_Gluconeogenesis	0.544635999253288	0.574109647145129	0.579896335901001	0.563349764968831	0.565621635780648	0.583640137398752	0.563092868139435	0.549082711027529	0.546773593542291	0.534359604299502	0.514681653480132	0.55956027184756	0.530369463908273	0.558338703311426	0.514051219853284	0.523140894297478	0.561356422873737	0.578342064923628	0.519469724554885	0.545284264400335	0.548901548337233	0.561846295729342	0.597351165854592	0.543981753222058	0.587152548229992	0.593415804662665	0.550971626401663	0.56507573108943	0.558324904458443	0.466180079207022	0.481261898135023	0.524385091374091	0.565924232109927	0.542377807170154	0.565318034578686	0.562269238465727	0.550140347826161	0.564210970023229	0.584968360854442	0.545735830147542	0.583594169675954	0.548138091759022	0.514654986532554	0.553594467851254	0.557180736135189	0.552584820383407	0.562066652250122	0.55830752375655	0.555254896275804
Citrate_cycle	0.725642777928766	0.735893144051879	0.726519292696567	0.704891118853027	0.717118919756832	0.727510069257377	0.714988280383087	0.714034032036694	0.702483934085182	0.689371092266748	0.755165198855319	0.701849994565263	0.70848138119858	0.706923745336974	0.678569996862959	0.710465910206913	0.732557227715984	0.726723401155889	0.670737716057747	0.705566459392161	0.702745702532821	0.718950970017226	0.736449691175882	0.715767492497588	0.727348547376736	0.727181182774474	0.714153246343654	0.729894413608394	0.718061967403271	0.668587958088911	0.648506497908399	0.685044711991656	0.707961526254684	0.709715687645989	0.735741442749966	0.739498586924838	0.695000094802766	0.720569680526032	0.735411341345797	0.746331799208744	0.724847908405726	0.722753099406713	0.76701203998056	0.710958762460206	0.642559614598772	0.698561697418104	0.697158092045636	0.720083556828117	0.693231690027325
Pentose_phosphate_pathway	0.597405136184416	0.626086894944421	0.619280060956193	0.603540924250967	0.623834308772596	0.598593606462919	0.606514996998407	0.599103866765443	0.607303337317664	0.617483190321961	0.563062435762693	0.633584079887931	0.590800785459609	0.597690620378223	0.577899569829174	0.58994294958348	0.602188543242002	0.624320509724095	0.574361688378742	0.623367700553084	0.583591948004072	0.613114781963498	0.652702721653815	0.590297028844034	0.599528588785048	0.632207312173211	0.58424091883306	0.634222204963991	0.625882167384047	0.559105934511295	0.561211684643441	0.568288424573318	0.614708849417594	0.605924104252114	0.603387105906474	0.605530896557238	0.574211838419549	0.588741132705354	0.633829809768873	0.588821342815819	0.616195010106589	0.622864347213012	0.552332935218131	0.621898234226303	0.552078538217402	0.59125575236804	0.596203376487727	0.582690383755184	0.628283076881108
Pentose_and_glucuronate_interconversions	0.287491973369723	0.360955038070579	0.203889607600156	0.145068252018551	0.364730155290738	0.315135844573108	0.33255539967279	0.26410754318889	0.269807744421428	0.315037922912782	-0.0696311639780079	0.238596164884391	0.360941099393257	0.248813728101306	0.241416688821299	0.285056443841503	0.267152287319377	0.326871703999155	0.189816148479918	0.336498463387042	0.34457635484495	0.373967582617728	0.339508369981427	0.345770690745473	0.44515955496451	0.27842964140075	0.260576385494371	0.387904031379281	0.326826675341432	-0.00710115963833439	0.169187208699348	0.117810798468886	0.320583881267903	0.201647496985084	0.357357976957985	0.334400275186667	0.275939320292129	0.280919144111186	0.368960404582538	0.248225223642617	0.347074740016188	0.40966315191141	0.0639074998166294	0.336105982639883	0.0312946033960564	0.219740462222727	0.202420194051826	0.378708663688377	0.397704597738153
Fructose_and_mannose_metabolism	0.631900574558423	0.642342543861024	0.655968264714118	0.646910528610172	0.644417879686126	0.658797680072291	0.634082633765128	0.629991075299814	0.668866885868065	0.638094767380446	0.577393908921496	0.667158388363434	0.609023472953902	0.656827922612291	0.61229283418328	0.629640845177506	0.641360830825486	0.678614775753122	0.603362644133076	0.636926429391546	0.623605583019901	0.66304053849395	0.680602365070091	0.636378518931825	0.634049913204849	0.663486785780535	0.640270054619868	0.671607059373447	0.659235622769235	0.595732771358698	0.591492512185826	0.615081348857011	0.639669469427934	0.636735924937764	0.636437437752676	0.650168477640696	0.629235886531893	0.641509431588143	0.677694604711401	0.628073423985109	0.659600522622277	0.676856708451088	0.566622274116938	0.638968640861065	0.627386880957398	0.627698666565332	0.636773442968749	0.648008248983911	0.652364269632709
Galactose_metabolism	0.585987128159209	0.610339361650986	0.605965616762727	0.623272771199884	0.598658801088143	0.60797541188586	0.608911401527061	0.614412400476336	0.609751012206734	0.575518803559275	0.530677257150166	0.615485692863209	0.580364734365147	0.588863169448534	0.589485346351172	0.607314940310148	0.629799856084585	0.621869610628047	0.565738597251545	0.58447833225457	0.615802720419924	0.606655438747615	0.614951002760491	0.602271359891018	0.615439045690701	0.623766742668917	0.605811282215602	0.600228718621946	0.607909338803965	0.604986014771468	0.579142947156118	0.596468602635462	0.588905800402268	0.587886973035138	0.619530163835933	0.60690552386839	0.579524742773474	0.624441400596592	0.6231265675614	0.570588263931418	0.615694328678369	0.5968762158003	0.529574939781327	0.598926161036035	0.538891758286461	0.603927511091035	0.617891416700629	0.586025459230808	0.601187503465248
Ascorbate_and_aldarate_metabolism	0.27358320084641	0.352083610080164	0.203268952235805	0.0695821503075096	0.360113256904732	0.321839800936266	0.321075701200103	0.253093368407888	0.248570752606305	0.311770804697013	-0.0958027036141375	0.212794013864224	0.352766090459638	0.216867908523566	0.242219446305212	0.288501550901214	0.236615324365702	0.326821663914935	0.165090377057559	0.32627302226788	0.349132777140131	0.371225012817943	0.336270991647107	0.327625189118669	0.457609809362292	0.27673300618713	0.262471280960535	0.373129044328982	0.33278550640773	-0.0540656659355629	0.15194374364889	0.0904315423921003	0.298729998360388	0.155006634684378	0.352719579821645	0.351659554478521	0.238584086942452	0.290462134712367	0.386039860329668	0.226768669106471	0.362692557245729	0.426973794202581	0.019168242372954	0.327293347520666	0.000566845087668191	0.210312214974211	0.186551854659585	0.387381389228931	0.394123154160086
Starch_and_sucrose_metabolism	0.351608360241204	0.404234662641136	0.326810711229784	0.266322408890027	0.399159993715028	0.393766714710131	0.375250878007062	0.357260709917881	0.336711360086854	0.362290726384231	0.123002412851753	0.318944279824016	0.383655272118847	0.304933386244713	0.347129291417993	0.366145861697358	0.336030072452547	0.380280487715807	0.280780995078923	0.38044532571511	0.392935887853137	0.411565810195538	0.399453589820992	0.360794995928876	0.438108362955461	0.372178947067629	0.339839300947388	0.39748210647802	0.389807762395079	0.180783672117242	0.277096681556313	0.267519168131646	0.368328025083403	0.285916957073409	0.402178260944538	0.3877336047437	0.343119153410535	0.376754969350981	0.416599172243006	0.29489905023253	0.407315776204662	0.422349846485975	0.171029134086122	0.384374669712569	0.211654386031758	0.327809711531835	0.315107220601037	0.408935864540263	0.413700450675102
Amino_sugar_and_nucleotide_sugar_metabolism	0.629707664188658	0.659970630205463	0.651513267913256	0.68849708609291	0.660531264055444	0.65445203937579	0.628836073032483	0.650305851188306	0.675118624737029	0.624506200200963	0.636453097906172	0.66209340413397	0.597354565439413	0.666277232485095	0.631194404851158	0.646841120929818	0.669082685654432	0.669736960904591	0.6527310899356	0.633282767215469	0.648110146122105	0.679187290843612	0.68126594459148	0.636520159833978	0.659894479684865	0.678377552467766	0.679213074834226	0.674152144724831	0.677400538555198	0.674617753505887	0.650801363659329	0.636143438283741	0.66900669430589	0.670918998427838	0.638404215247457	0.646291103989292	0.655939730465269	0.66585400015737	0.675427349153158	0.653937811268541	0.667169554210946	0.661997542862594	0.621124524142748	0.642967420878924	0.638513046544334	0.645446001121099	0.641868084496116	0.683932647486499	0.681945700582785
Pyruvate_metabolism	0.627873719327066	0.645274985204829	0.649416287010413	0.607516825945942	0.64261131274193	0.631420253130121	0.63605674245484	0.625586265650481	0.609385647783496	0.604832268751496	0.659829145972063	0.613957857978034	0.615474197159283	0.637507727380709	0.601363683105383	0.604570245728185	0.637757047973912	0.64298022894108	0.585851710249131	0.606806946195138	0.628785215052115	0.641625009205173	0.648007068657049	0.631077582350871	0.652687575428904	0.62759293725188	0.631483146834409	0.626745241111017	0.639378344211539	0.559438830687903	0.556194313657141	0.588006288256544	0.606817635551703	0.603395871803228	0.644869433233455	0.646193640348738	0.609122064536139	0.631396550762456	0.640414749750955	0.672351394355847	0.637735643539764	0.631658472541914	0.678603393370448	0.620019486100093	0.606455418563904	0.598282107315127	0.613057470068486	0.632672593282683	0.626745552295418
Glyoxylate_and_dicarboxylate_metabolism	0.57210360106443	0.591689743969988	0.577474541636817	0.570766377239579	0.576335758967902	0.585267139675524	0.569690779214428	0.569386398188693	0.568705306402103	0.558033133746199	0.555085945926087	0.586300975848416	0.543426348014901	0.576524306028824	0.569719114298187	0.567136832187204	0.589905283932699	0.597107059379521	0.534585207587462	0.577634859949773	0.582090736398688	0.581857646480979	0.582173786698145	0.589732787260745	0.623551055009846	0.590239584211172	0.5856077641905	0.622828098124954	0.584150154573494	0.550485041047856	0.512504944652689	0.548077277704029	0.569922525115447	0.552545026936216	0.592583477135829	0.58398385465503	0.587911310762716	0.573594978247164	0.579214794584428	0.59865581088629	0.575564967016153	0.595459555563373	0.58799877347588	0.587262118807245	0.579309305093119	0.593579632252953	0.57235927908432	0.590977815367185	0.562879207850757
Propanoate_metabolism	0.666807181699299	0.669842588004975	0.670445172007423	0.582543911664487	0.666948573316937	0.67376161405507	0.641463879089316	0.654462528580343	0.635768608956111	0.618297740856826	0.711215710654283	0.626539592493213	0.638654743058029	0.639976421870931	0.621980987786203	0.655637156766402	0.664944455107932	0.649118010377166	0.594159874022478	0.637967941328447	0.655393969026133	0.65163737757388	0.675047915869413	0.654444293645468	0.681586569598366	0.646611835203446	0.639862887837319	0.663842003499841	0.650899352832648	0.597378663498922	0.552151669298806	0.626253871518218	0.627195537371197	0.631762176784793	0.665561141098486	0.678329730302077	0.644870995284194	0.672550001658093	0.672782960946008	0.695186174546178	0.653282103327638	0.667002866277419	0.725607007683939	0.648121686042158	0.570867295172448	0.630539559643362	0.619807918666635	0.665147235403673	0.648643722989681
Butanoate_metabolism	0.563651392980508	0.609890104959493	0.588789543747877	0.500821839007254	0.554136469987365	0.582415561875044	0.573306392845884	0.592611331771047	0.561329106122064	0.585917172946963	0.587332370381279	0.594985631930605	0.536391033435588	0.571289863397775	0.550722843524422	0.587193109960094	0.58822393780825	0.592634133279989	0.524164868368157	0.559496504296181	0.582772889389174	0.61634751778832	0.613395779861907	0.579534851944542	0.58276063801179	0.59115515164977	0.596283961869326	0.610913107353355	0.590051414455487	0.488638113746109	0.512746194176465	0.534677049560125	0.560372018420137	0.546326369079715	0.576894380004097	0.595019384119429	0.522574319930113	0.574812051907096	0.595647617091207	0.603685096772191	0.586659207142963	0.621731025813105	0.579261846835241	0.57837229758446	0.554929343543284	0.574963695924547	0.56264698986604	0.595205303465598	0.573298562542477
Inositol_phosphate_metabolism	0.642398460139322	0.629289173202375	0.635880233869552	0.602844636148357	0.625044557282898	0.634125445818112	0.620143368867746	0.63429537073294	0.623332485853378	0.632468900680337	0.633020411246796	0.605855285995197	0.596723623015504	0.59274926074889	0.631578464956043	0.626417186355972	0.625849977465841	0.627998610167944	0.632777503557749	0.625401754298399	0.615752501356399	0.620934982669577	0.635714046841043	0.612993233464042	0.621713366263313	0.630487443735633	0.610270107566042	0.628178565238005	0.630560415690752	0.627383995779056	0.611717612690246	0.623293372540068	0.641199160155043	0.624011830998842	0.612593945999647	0.636973379230905	0.611969240159891	0.625869764348498	0.64243230960957	0.638821064692494	0.629395640234348	0.636265255967404	0.640651047647505	0.622172701246435	0.548128518562465	0.630047872020174	0.630133640998052	0.623218423491723	0.626808243378822
Oxidative_phosphorylation	0.662866494772578	0.685098319577713	0.685665856107649	0.669776222993071	0.682724307583504	0.681429304797788	0.698389484373525	0.67173545826766	0.672083788733123	0.696664728146442	0.725505881518833	0.700199252529888	0.653691666194895	0.680198382533731	0.680568069519014	0.678446472005033	0.702543349213545	0.697847746665834	0.688436149874394	0.668570346599519	0.680007184797611	0.68404618806338	0.687104390458915	0.694926546136015	0.679980755144338	0.681980016535316	0.704081308975471	0.705081074514982	0.687518311176569	0.676616030805262	0.687678512671819	0.693541821159776	0.669810285183581	0.675010911977463	0.681039181523881	0.684844332383475	0.694846706942334	0.672081143933225	0.683309338209349	0.698656877212521	0.691306687111055	0.688253121652981	0.733176532900103	0.680246400152507	0.714823586154885	0.678554529310421	0.695346044854269	0.66943688855099	0.684452351064986
Nitrogen_metabolism	0.461617428201025	0.431863901411916	0.441590592068961	0.36277288892933	0.413139638485607	0.449077743183747	0.41696691456811	0.42626482014816	0.416542900089498	0.435244779213727	0.40931453089289	0.421173393889637	0.379428956296346	0.379493844403717	0.444159304456598	0.440101573434676	0.431796259117906	0.458732972153367	0.379013524295223	0.374694981261977	0.448159000025062	0.456840416645863	0.419287104600798	0.388042934224043	0.434371929752586	0.412301000055293	0.405927005950548	0.413246491393885	0.379780647598157	0.325190658319824	0.377593234089457	0.423772954511819	0.405664646284462	0.380112190219971	0.418367288939083	0.441201604429108	0.435247670934239	0.434888817930179	0.42686523141895	0.389053379610948	0.411670166326464	0.410124064010783	0.461782894677863	0.438336099944086	0.36023222163353	0.43955046063401	0.436907101730135	0.385063680430739	0.395249137463629
Sulfur_metabolism	0.39648618628022	0.388196375255141	0.411637629231237	0.42003984753887	0.30331731797439	0.418166935168717	0.423139538518112	0.366705471934585	0.470430988573334	0.385885470866105	0.299145357524812	0.422036281296805	0.270631097527274	0.388052049769618	0.399758049844316	0.360373919311079	0.274135763652215	0.389282647599363	0.423219670142775	0.352327983603652	0.412229353197981	0.35644689131829	0.365254699116422	0.397089539892941	0.400080850409921	0.381540685752945	0.399505521447409	0.361558223110528	0.422008077305545	0.311076938920506	0.429596622665849	0.347208522716204	0.340208905782879	0.416497677414407	0.357804684181596	0.443797464122839	0.417469329350532	0.361693575245492	0.376871857197628	0.39342406978118	0.436628297476095	0.412747728143389	0.286349473116101	0.397074135467371	0.359774818123609	0.369136702436519	0.342252015335135	0.343076324809665	0.412280965663909
Steroid_biosynthesis	0.587011219911545	0.603390137542546	0.600319803973706	0.615683449692442	0.589073351257816	0.60531803475708	0.603920057659404	0.611441560394513	0.612961850270937	0.600626884029682	0.647244622067975	0.620364051966145	0.50216414927314	0.623948073708314	0.587366678926268	0.605844573369968	0.591498384463556	0.620422167529086	0.599855251131096	0.567839388587772	0.609649559264266	0.570216123895296	0.605118022138902	0.609810227419711	0.607075944311025	0.6172247569204	0.619679374985722	0.623858771452682	0.590529995904176	0.637454630867039	0.594868849197888	0.581818426126272	0.602107814457913	0.612836909469495	0.600126687913632	0.608520570263016	0.62948724258465	0.611582414423099	0.626300784193829	0.629800787331955	0.583472571607928	0.60151097970158	0.616575342691219	0.597064078998092	0.554877891143232	0.601696902568336	0.617662959597261	0.609174159099686	0.601159534921782
Primary_bile_acid_biosynthesis	0.482102533562345	0.468393388181252	0.480680714408631	0.364781190122905	0.477891112457607	0.478984847812739	0.468169184382307	0.490725707209062	0.497517529833603	0.425204694556624	0.389734682142248	0.462655183778788	0.306222398445421	0.476298331409787	0.412125648281823	0.472401496905176	0.498343882146174	0.532687589220894	0.451311536891258	0.462450059254261	0.437386134829547	0.458388200483032	0.509978488926904	0.46732540166841	0.494250692742839	0.490562745873069	0.526889782444497	0.537593490851863	0.44389396883791	0.303666732798727	0.413190489823469	0.455384162918691	0.487043528983457	0.460531979364546	0.397780760165147	0.500725164801701	0.467637411610138	0.506516547600169	0.537227054015287	0.46831632908079	0.47796556323224	0.506449597996922	0.402354968474103	0.460894267500832	0.469645991207646	0.45164202637676	0.486875279073511	0.49232340900097	0.448147232257399
Steroid_hormone_biosynthesis	0.21898692665466	0.263849125261997	0.197044622972298	0.121980614765855	0.235265178719417	0.256574837498642	0.233240740140127	0.21514717740983	0.239005075290553	0.244537479012465	0.0392215199936332	0.21041123407334	0.169146723498504	0.167877385276265	0.178159920175298	0.233438897382231	0.201323131231662	0.262886010343653	0.151265654399828	0.237525303561404	0.26662478031328	0.241828388662844	0.252985654795465	0.235064793709975	0.333453932627843	0.235686058499438	0.249251924051361	0.293557521316623	0.253519795118085	0.0179628725049725	0.131914987496141	0.151242620125268	0.219825578860731	0.142558180644143	0.224882739087717	0.270129843786742	0.266715352918106	0.259641646194301	0.290206661876632	0.225888164794874	0.273331132875335	0.307724851353403	0.103947460210307	0.251964528062691	0.116056858626409	0.184925339269357	0.197816601135317	0.313197883768142	0.266643572741939
Glycerolipid_metabolism	0.519236449702485	0.508948249331007	0.516300075470663	0.505147222539413	0.501735860930872	0.507896705112852	0.515512055916439	0.51736014633834	0.50548311416093	0.504941583694943	0.456051173927179	0.515829465344478	0.45181634480438	0.507100497921389	0.49438953460591	0.494161573948932	0.511976025531129	0.497944100481654	0.516237096559342	0.526826254418345	0.508217947123265	0.524010298902989	0.516829408408877	0.502373452278764	0.529959582093962	0.508176300730418	0.510832579664987	0.513654597006875	0.504412021919249	0.472539022390196	0.496610067806606	0.502011397196363	0.512951011427974	0.495483104986603	0.516699386805118	0.507877637177545	0.505135669223102	0.525459644182635	0.504561770401889	0.481058505416171	0.523826080799637	0.493060195437918	0.49822418271318	0.514499671388159	0.491850237316605	0.500345773484404	0.489711371106538	0.524282198953666	0.503268797619494
Glycerophospholipid_metabolism	0.528883916427614	0.53753605963318	0.536633188243305	0.538859060261352	0.520280717320049	0.526958006584055	0.532232444699564	0.521591465315977	0.556778998140721	0.524356281411951	0.507903545511606	0.519628138730692	0.469853750196938	0.541405962768978	0.523925517189661	0.527057566489143	0.522049685501903	0.528928050445024	0.542441057330318	0.493717480540175	0.52820049020315	0.524702735098368	0.555959698948093	0.527990291110002	0.538118313838527	0.524927682977985	0.516869067777008	0.526625023615948	0.540044201795012	0.486903276796083	0.526011010592076	0.523556882138148	0.533421518542196	0.538015509772066	0.522621850693373	0.529577302016349	0.516189396473521	0.531460086180792	0.544105029075822	0.500096550540177	0.545506869217469	0.528068456235894	0.513987949778779	0.526928758421134	0.476489611719483	0.516424326936514	0.541366553230613	0.53274241492467	0.551731416329554
Ether_lipid_metabolism	0.460586186254374	0.472541994788928	0.461363759394858	0.481028839746805	0.448511420002882	0.448489148164639	0.455341772630404	0.444527154354107	0.517661957605032	0.437928976474921	0.432979834865089	0.450589301966715	0.405743110690946	0.491001355132642	0.455442721518516	0.461852035389527	0.446253889307501	0.467031635527101	0.498004831855419	0.432972234644577	0.474870005961129	0.43912183490277	0.494100656283609	0.431540912270541	0.490161877435217	0.4702053162799	0.445648563040243	0.461691397359809	0.48746420572317	0.377576635940342	0.437748143196181	0.462262211990526	0.486956739833015	0.485339642805053	0.450110728123056	0.455228359360185	0.448295305889159	0.471940336439649	0.49060724426141	0.393298843855161	0.492764008905545	0.464821481371342	0.388273117971028	0.451849670870077	0.356146728266447	0.453297030848596	0.497910618881273	0.474467998254131	0.491420518363702
Sphingolipid_metabolism	0.613621133656577	0.611027362097549	0.611249020557749	0.606483266906134	0.635347063950318	0.621764034265373	0.604284515265102	0.629524877373479	0.631639007186038	0.595725566542984	0.596795427664019	0.628841078096624	0.570063036874611	0.610182584690058	0.598770321565544	0.614093173809559	0.634491875908984	0.62704181033472	0.599554013222879	0.598024294732314	0.625280392597608	0.623991925857522	0.627999808497401	0.616438595485197	0.631488611360691	0.640924965704587	0.634374981809456	0.634543362431961	0.619439175602258	0.557600920156893	0.590376688080196	0.601701769079525	0.619194499236014	0.603977449931732	0.625154783165572	0.627024821684211	0.639433288342289	0.634323858285102	0.649058521271806	0.606529899478549	0.634383956448346	0.620913802667585	0.593646583053559	0.613488610014082	0.579837358437279	0.604893259003654	0.622932949728174	0.61936986960401	0.618132061042745
Arachidonic_acid_metabolism	0.399785903852099	0.413111962810869	0.413080096522595	0.378999687334814	0.359033940423218	0.387191820144858	0.407915415021515	0.369269469141789	0.424544845833763	0.395763762903715	0.294712573910749	0.401283034065298	0.286261951440782	0.423587223576871	0.39039123292015	0.380426326727201	0.380085928418457	0.43983916731605	0.427449915541639	0.36456048622918	0.412590862380447	0.371194894606818	0.432004682497318	0.388457114243258	0.422405245000425	0.426350038058488	0.407517447811071	0.40782354037679	0.424266509916574	0.276430839476404	0.377333427991618	0.384219136131304	0.420607498393224	0.385464026169859	0.368238108382305	0.38619087298454	0.353742775178324	0.383048385485766	0.415488455973908	0.323502399083529	0.45122956220038	0.422086093905865	0.256213783112927	0.409415664315051	0.393665773072396	0.387469506506663	0.4342145888667	0.38300672871945	0.39922389008512
Linoleic_acid_metabolism	0.215727995996988	0.207837491111	0.232818034356964	0.190745837607643	0.153809118979523	0.185908474985479	0.220376459895081	0.127177609412029	0.28093256287136	0.212863565735056	0.155580062200117	0.210835588788589	0.109303943052941	0.23366527711763	0.189881839621593	0.158093646912449	0.202570895614425	0.232587502527949	0.264992314495718	0.151998883978478	0.223908880801845	0.184018815837383	0.237595580307876	0.218200147229275	0.272213642094537	0.190252222986253	0.205710005173084	0.22140364868728	0.245214761844537	0.0670837409635556	0.164799546971702	0.136742536739407	0.243542163674042	0.190035971093525	0.196422726402007	0.188861665078759	0.139135176212046	0.18343474008727	0.205761437916102	0.151973834026476	0.258532045179296	0.247186993141851	0.088093759611342	0.196845692977953	0.0960395744165132	0.138951355514656	0.270518754584409	0.184012380768524	0.215410875598198
alpha_Linolenic_acid_metabolism	0.300990866698665	0.305090410679952	0.277465674793558	0.309335176938016	0.241030005257129	0.288048919540271	0.321993265726263	0.228036213739379	0.37581761613434	0.279874640011014	0.28402141007595	0.254911648482577	0.196447612496647	0.341496418308024	0.296298443186198	0.269208873965583	0.255090461007044	0.280161981692017	0.342516833643143	0.225637686203739	0.294805559836906	0.239897084179268	0.341623521945323	0.278582190672995	0.317537931205111	0.286121549325407	0.24453904331069	0.289657849019449	0.309858529524945	0.15996866811364	0.271413153627412	0.25636889703211	0.323992215358215	0.328255117943558	0.270606382192092	0.264708341936298	0.231650408972739	0.286395061072927	0.325288144317764	0.203121466727845	0.330188449950938	0.289364148495123	0.19096101161059	0.274798768541346	0.161422341817075	0.269709101876478	0.339455421344815	0.29285457768175	0.348015013849507
Biosynthesis_of_unsaturated_fatty_acids	0.646607715857266	0.65563016116575	0.649501461823988	0.621230658431248	0.637503134096033	0.64953759370088	0.644030952913979	0.669180248953856	0.655286011717069	0.638845738099134	0.615037468647833	0.661914768758633	0.56326696448148	0.648606647263081	0.631073558743324	0.637178164943193	0.658213871167925	0.652257788412147	0.605533806092773	0.649321660121334	0.643278354119156	0.657434858080709	0.654852192200047	0.676126956332072	0.660547126371573	0.664505151732587	0.646415321445077	0.671281136162445	0.61809762408461	0.671415838344114	0.62813638094431	0.641373788206883	0.63892429160256	0.65413248981475	0.644094417386663	0.645842135136128	0.671429003064961	0.651427464961892	0.681334269431212	0.643109622222076	0.656920765731499	0.633683335089848	0.677832280370635	0.645297731967081	0.593169328477616	0.662358512256935	0.638036322104086	0.678739989313485	0.639116539891086
Purine_metabolism	0.5611867402773	0.579674528700808	0.563079322107298	0.574432134580923	0.565996545621219	0.579905644894593	0.563720065094467	0.584251097795044	0.572725956912508	0.559854685713516	0.531592151395533	0.5646500958406	0.518653043258629	0.563215872223692	0.555928316397832	0.56778624156828	0.571556529756123	0.575346913255244	0.566448739731014	0.585767239537963	0.567362564291078	0.569431896227642	0.590180723946506	0.561648083989517	0.56808599318975	0.580979127638356	0.571847909184376	0.568619707258773	0.565837926567282	0.546806791145937	0.546296091310238	0.582392499070171	0.581141451112585	0.574672740361049	0.555175305014592	0.575963121380805	0.563589071319771	0.572713772792601	0.581863884977256	0.564492648495865	0.577087773546345	0.575603333412618	0.556895144736784	0.56475355234269	0.535168244907773	0.57615183295448	0.564780991481469	0.578469303914994	0.580280320394118
Pyrimidine_metabolism	0.606701109857058	0.625605211533078	0.626052316235548	0.641497763199545	0.628659815470076	0.625635045774252	0.614206178576732	0.627924955090777	0.63617734003007	0.620163938589567	0.618857424173717	0.636741104687754	0.585772348516281	0.631852479321383	0.604914907981571	0.628130215911205	0.642735484035057	0.625540440926814	0.61180488612443	0.617499853208978	0.621917749649133	0.628892511040543	0.644384661282252	0.630870859695251	0.627690265723879	0.621560123711426	0.633483704280643	0.627898057519465	0.631682111419839	0.635393221443497	0.605034497675128	0.61893014627682	0.632997458449517	0.634278565137667	0.622763800707971	0.632779284766846	0.615225479359416	0.624002541642074	0.63455511294421	0.628091793587031	0.626024195785607	0.628035217051754	0.611579034306761	0.621152507114634	0.608342955957307	0.630887964627503	0.620383230992637	0.628478884752324	0.620830415971649
Alanine_aspartate_and_glutamate_metabolism	0.590231406185683	0.61329617969435	0.606523840874825	0.58265507608591	0.609014832740646	0.609407785550851	0.606466018262662	0.606594382959411	0.6104905985878	0.594597531047475	0.509043232505504	0.598589524486878	0.546529204386541	0.635007747652115	0.598350934879638	0.587765276702285	0.611518061068377	0.621365386785717	0.557287774492261	0.576939246061098	0.587932652487081	0.626790997440349	0.639926739091553	0.615338176672618	0.621816614612356	0.598260482656733	0.622352650842543	0.606591986498406	0.604906319305193	0.530170909379419	0.55724108908664	0.513440647938749	0.600545065596875	0.61498278975836	0.603585212441166	0.606407196216803	0.573192016623133	0.600576335824146	0.630158082439333	0.579891692226997	0.615901961468439	0.624638236850272	0.536816564720922	0.589933916175973	0.572928979012844	0.568863714273726	0.578105497082147	0.612370406857323	0.589145936374682
Glycine_serine_and_threonine_metabolism	0.602254487138893	0.591254011852786	0.591571862404886	0.559606108414397	0.60915018381998	0.600739841770631	0.616462949799137	0.583938067609787	0.602561995668351	0.580947643808756	0.470043237245432	0.597765048358918	0.527900111421184	0.627050540284109	0.567290614577522	0.570014544251001	0.598468647169073	0.626549423996584	0.552634752413274	0.552959993706003	0.572972302681361	0.603170257800646	0.65361548275924	0.600251108853587	0.605991674572474	0.60579711205952	0.622791013616292	0.607537505669597	0.584388104843521	0.452917197229299	0.522942534217032	0.502768676225859	0.578127570804917	0.589055477635992	0.595155413863772	0.605092336266511	0.551788920793517	0.581721781009315	0.625132519618835	0.597698874586627	0.601039445139358	0.597485431189354	0.485703019162622	0.603774472890855	0.585302441951862	0.562497277525374	0.597415364193977	0.60230149212036	0.584426128635764
Cysteine_and_methionine_metabolism	0.568514056916927	0.582431029561635	0.556860496318673	0.592976981640808	0.566634005666261	0.572168777137438	0.551818393897614	0.599657831153418	0.601663063062833	0.553302240870608	0.553470242233177	0.54457912169482	0.533685836686363	0.592537419965927	0.572352247456339	0.556126526723875	0.555535005199558	0.579466886855326	0.581155845968702	0.556779349718846	0.567337935623034	0.587526339944984	0.606186408467819	0.56893892142708	0.609073597865538	0.58350410273851	0.578866015043823	0.567939202869686	0.578633403849038	0.576785152793432	0.539905021349652	0.572891734537932	0.585309655620163	0.608000644492304	0.553680276570444	0.584903129579468	0.583343924165328	0.564394097271842	0.621954282552561	0.572979690308521	0.583278408230471	0.582626816192112	0.544323090115153	0.558590966548627	0.498271034583745	0.563007652819734	0.546797754989733	0.614462028439419	0.628212603178112
Valine_leucine_and_isoleucine_degradation	0.70439290564158	0.711815226763942	0.699763041699544	0.623500377176971	0.703505242299965	0.718774764300323	0.68995822008015	0.700562872802936	0.676470453037294	0.67654730409813	0.729560855660481	0.700256627490368	0.678676877933888	0.677924808760345	0.656667707703476	0.700734070323966	0.706986639584277	0.713567464401801	0.642287178377379	0.681534324199579	0.701083313462261	0.706017897876355	0.719354906701546	0.700843213104645	0.723035158580233	0.700221724586277	0.707828830738248	0.724321915138038	0.702419111243225	0.646578795140142	0.623603030877749	0.663836604259824	0.673134923133956	0.666307652323826	0.726296862363317	0.712184484610668	0.660555112085269	0.706229638508807	0.714360811944684	0.714308250341239	0.699324374820074	0.715167550460654	0.728805547066036	0.705605476204351	0.640395288800715	0.669653888653549	0.671418153477973	0.697497050368615	0.658689388275803
Valine_leucine_and_isoleucine_biosynthesis	0.552444571818558	0.586302801497901	0.593157552274741	0.618041380576812	0.547627229415957	0.545889813346359	0.536391220166855	0.55976415621717	0.547023920463974	0.537385181516254	0.620395116563433	0.547875060450244	0.550983461850504	0.551533158564973	0.535590652694156	0.566291132636399	0.557680958437306	0.55622336571724	0.546138589804031	0.54777315690625	0.559044631875798	0.546102532205746	0.583375082772439	0.540309630660857	0.568746086455571	0.557945581604134	0.54513468775528	0.559808267792378	0.581479724380523	0.593837433265204	0.534009618318652	0.548815571055896	0.563939689688223	0.583079269994595	0.559065889233464	0.599489706404021	0.56703636776319	0.559305204879786	0.570044398411392	0.580075259592482	0.560506821047912	0.557213497354238	0.615799932234169	0.549400056519727	0.450416870066509	0.558969256884433	0.538777953553448	0.60069422424486	0.564222941286007
Lysine_degradation	0.689182294034104	0.68233720890527	0.690461988030214	0.655121373272784	0.681657715756256	0.695069123341808	0.686697819937292	0.679145468115068	0.672718523321689	0.666803480869561	0.679622459665163	0.670798665431877	0.659801850342207	0.670891582902359	0.665571824889128	0.680113578415096	0.671311424153528	0.676922628045673	0.651149647372223	0.677343177133023	0.672472559178247	0.695523545794563	0.697335290986842	0.680778457508552	0.683769902428491	0.688572758417096	0.66741719086826	0.685071792776137	0.683976929758623	0.65989438431244	0.64550447223858	0.651384055363735	0.67955996420976	0.674216132006768	0.695982914593555	0.676821902049234	0.651350494446651	0.683194378104648	0.691900089515608	0.702297813094783	0.688244400709888	0.690286225529901	0.681040289846438	0.682728884728365	0.623861542452443	0.672219787632566	0.667204221740633	0.683248336481547	0.669722108533418
Arginine_and_proline_metabolism	0.622377218358739	0.628152389133733	0.621660888745681	0.571040523885924	0.613347031079656	0.627965281856353	0.616157187771847	0.631409150379966	0.623390891236214	0.60376991330694	0.55448912590297	0.600935203825654	0.569696351818081	0.614881698546845	0.605812508666674	0.608633632986184	0.637539808024977	0.64534249607064	0.591805778599179	0.595820063791287	0.613891237995718	0.626040686934316	0.672176721930007	0.623342671296044	0.632662320934616	0.613461968158109	0.626985693355256	0.617722127252104	0.634266229156443	0.505780796893803	0.595907698098781	0.591343035188504	0.610691586518106	0.60760583988391	0.61278927925	0.64086997991171	0.5955704446769	0.628039263595966	0.632533440041345	0.616755000474752	0.619306890444919	0.626368463923026	0.589978197482056	0.615542850957361	0.608857386280237	0.609185922658209	0.623661844167834	0.623468706259585	0.628367151969762
Histidine_metabolism	0.586406673649785	0.582754442649342	0.614135432950124	0.473515639058837	0.610603728200195	0.600947990506598	0.61650311609379	0.575269244626329	0.560589788717015	0.58471511307611	0.412835331435299	0.597935641450093	0.536197739538053	0.607839555070241	0.576379345733109	0.593873412583142	0.612188728523837	0.614096162218235	0.556075620900665	0.550734276984	0.609570369139127	0.626439641113173	0.602150971743023	0.619185356148147	0.609771881747049	0.597975447271851	0.593314229072229	0.597234830413496	0.604402574510233	0.427245486005696	0.51732327809023	0.495713733797451	0.564625361210601	0.586105796634144	0.586720085252819	0.607928440369499	0.542513496241936	0.608655297711026	0.603225966279275	0.574508371907643	0.577941067422089	0.602142202969	0.491224999368198	0.59881282861664	0.593218782553552	0.569136088994184	0.603312565596749	0.561390325156851	0.55154526924898
Tyrosine_metabolism	0.38031381099477	0.426600406870597	0.423195386403328	0.42741459171302	0.434905108201542	0.470522237858577	0.414260507805247	0.41783701310558	0.447698315071256	0.459368049969713	0.400091422434021	0.430348576984068	0.341433723357727	0.45629711846019	0.388604208954383	0.397952655884399	0.38686121048597	0.456653844902739	0.4405750557249	0.439773191275709	0.461516130286807	0.471378262280624	0.458240841516486	0.445673259605155	0.475425947450131	0.468198782668304	0.436333310292303	0.435317491096559	0.421434068842913	0.349959276290799	0.35722437917521	0.440701429988762	0.449136715717786	0.468887675054269	0.391237067481952	0.416966194379456	0.455955290491824	0.407071647813903	0.465083141846601	0.407493601944585	0.42191406278874	0.429242565088367	0.36846973418084	0.435846288676037	0.48584270019034	0.454833377214322	0.444546012538485	0.452630483814838	0.417875312494618
Phenylalanine_metabolism	0.499138113234402	0.530123372598281	0.545535374009927	0.462200293994795	0.570202553311503	0.540119878753756	0.534210939436792	0.536538849703999	0.567402306669476	0.529389314887305	0.450621421046458	0.530576269222302	0.447642040845472	0.568608708561753	0.520625251775596	0.482476922534654	0.453501110824492	0.591259651046609	0.51837759643337	0.511225163776394	0.563744304947759	0.602523529488464	0.558824939552868	0.521000638913572	0.569383402541435	0.56020059507806	0.53595397494774	0.547574077841948	0.558615641689955	0.396440839967721	0.480138244288514	0.515239786096061	0.512546525398107	0.533526698971234	0.504811775662152	0.540116602677037	0.530900240750035	0.531686844772312	0.597259211415281	0.566821502736057	0.554001980600838	0.533049264528386	0.419986661570814	0.573632657322048	0.548919375528641	0.50908654335257	0.550188362929346	0.56419296329142	0.547872075338796
Tryptophan_metabolism	0.613765716262498	0.622778077773387	0.608328526879178	0.544454951457728	0.596059928503345	0.596856757807818	0.619899244490879	0.592688841521699	0.577212697937544	0.571483632824063	0.472108142991905	0.619063173074592	0.567335630414555	0.586823951476073	0.567610580088392	0.607001803765141	0.626285512974736	0.608331045732808	0.59176807235499	0.594735114737909	0.616974508395675	0.603008579467997	0.628699983612758	0.617570908323618	0.633850988073759	0.616792344535217	0.611082717205828	0.586282125792254	0.584752430914429	0.440508843775382	0.575541223456263	0.534972726190417	0.6053290036214	0.598415610613162	0.586772851400432	0.621178831844295	0.568451464049116	0.604184185780031	0.611827513572518	0.592166211039169	0.632444285081043	0.609800353398735	0.547573776958266	0.614960296448816	0.569463029248633	0.582644345125995	0.607750430300827	0.609445489363285	0.604756841561867
beta_Alanine_metabolism	0.636698304277848	0.659903348476923	0.65780101539995	0.573511779310516	0.644261396327105	0.660807169292094	0.654262794610424	0.647440558620283	0.621333084907241	0.631487191013839	0.587264893768655	0.638592293566622	0.61883030589987	0.652747266993223	0.630692416286989	0.640171614196673	0.652420496150548	0.658705902150002	0.59502415038523	0.627881401282934	0.638988031525802	0.670607859152684	0.676388036095545	0.658233798226848	0.658567941006535	0.655527491122354	0.661404628614623	0.651069705758209	0.655918622268421	0.522856397094338	0.580735176063272	0.577295824866082	0.638593070551411	0.609266021888655	0.645352544146039	0.658557871379072	0.593226259025696	0.65346496133579	0.671422665369305	0.614798901260469	0.657156309549935	0.670799386840561	0.611932500865925	0.658184117283502	0.589572267422395	0.627318815975631	0.638577628538227	0.659554852018221	0.622585752484893
Taurine_and_hypotaurine_metabolism	0.346486845199165	0.39619486785378	0.45644900549064	0.36214683669255	0.292880720477334	0.400594422395414	0.422577195447952	0.422358822261855	0.388171465981049	0.477810654888602	0.338113063683738	0.418985553834061	0.224562352355495	0.418568912859893	0.412660802547054	0.379892389737756	0.322561377443509	0.409856771707027	0.412978036869102	0.313105905320117	0.397346963615801	0.444110390068578	0.467940994362654	0.4139336845301	0.424403384417503	0.44378417547398	0.360380816265276	0.404953248446117	0.374457307636809	0.349582264566968	0.446695916567877	0.493418736133158	0.447313487607676	0.440803017203151	0.337906408806661	0.389412221773159	0.342526542497498	0.36067495711101	0.468000693352841	0.417454124180574	0.434645648355039	0.360609088978108	0.409038228681385	0.441232911843536	0.459418700921263	0.406468641303907	0.388598737914952	0.453957670705547	0.386674497495946
Glutathione_metabolism	0.593033007733973	0.625944586830809	0.620952408959739	0.576203094790512	0.598730032206483	0.62786815640638	0.600935995802148	0.593192714522754	0.60940450925229	0.625401029422289	0.552125601937337	0.613371195431648	0.536292550357233	0.614497380215203	0.608843070094843	0.590317579419194	0.604633121690388	0.615072068008225	0.605010275817177	0.640029667272467	0.640584459583728	0.624052552920108	0.646394331526701	0.621212092297071	0.589439272848986	0.606106326963062	0.6188329486742	0.624250843466112	0.604330707922382	0.552264698315931	0.593856520612533	0.613834543554816	0.600497939257718	0.61893817893869	0.607741763612963	0.612255254046163	0.604984891215328	0.613000060434204	0.626632811009729	0.575599772395704	0.620187027962703	0.617477112246685	0.540087275457826	0.63692507506035	0.62845703097131	0.633655122108833	0.607440868756884	0.633101039120668	0.616915020534271
N_Glycan_biosynthesis	0.667019073948236	0.680653113340387	0.684110473594209	0.688432269685929	0.672763614995814	0.683651324928785	0.647730622512963	0.700609497070906	0.704033513042492	0.666358173316204	0.694710134997399	0.674111605414014	0.639117966809964	0.685048878637238	0.659613211121433	0.690291032609169	0.701379920423169	0.688117771256906	0.663042414332183	0.67570925996467	0.679661639222797	0.67095029689731	0.697487293440801	0.661027093140916	0.673601788995926	0.686243807763594	0.678633748680081	0.697510135474073	0.67894030384499	0.707147905599741	0.650430027570431	0.698591495220783	0.692155774668632	0.69466300246419	0.665904814149624	0.695913845798004	0.713984096675891	0.684749552835938	0.698597727983398	0.700214077957723	0.681951822945855	0.695686392417808	0.696255120724936	0.667984230755792	0.632803442622923	0.689277455722956	0.6693252145884	0.704700733886618	0.686823476920749
Glycosaminoglycan_biosynthesis_keratan_sulfate	0.5542355916295	0.557804560717739	0.571135004977066	0.581646144322637	0.530239197902931	0.557693199162811	0.522967563562382	0.5731830379533	0.59907255765878	0.550952958939766	0.570800545839172	0.536957947716565	0.488545851797486	0.571817956467065	0.553769511308087	0.57150938953699	0.548071052043754	0.545606909113878	0.570660633055668	0.526506239414432	0.551400820173672	0.551260169108529	0.599145149417136	0.546131123719579	0.53968218230627	0.582372566941127	0.531874735909182	0.544090411574351	0.561899875333457	0.625533969239183	0.586158575861672	0.624385186553922	0.602535786755368	0.637487089378164	0.500316703574671	0.562904969610227	0.58327443692136	0.582357514215749	0.580165384514839	0.574669204860234	0.587577205238161	0.559392217990733	0.571546553972475	0.544723700717703	0.607154113187043	0.580272401905568	0.553857091759876	0.579059328666673	0.605252391636241
Glycosaminoglycan_degradation	0.551730111143406	0.55830701442222	0.557413896065442	0.56466046423225	0.536233533718378	0.54877175204413	0.534893163271744	0.557095390668257	0.568151328936726	0.543477732544248	0.569630964459524	0.555637054752361	0.478277973500485	0.526356112996184	0.544029118635452	0.541112582399119	0.540933158162818	0.536639006602691	0.585702221667201	0.540173902549653	0.567047025187664	0.525625585303565	0.557413033761189	0.519467829691584	0.552550176195728	0.554727468119338	0.573645251113034	0.526653616340462	0.534456618161314	0.601616648977043	0.561378063383999	0.556869919381925	0.588410212310258	0.561798705173664	0.533212887737529	0.5422582034425	0.562270079587739	0.542538568862334	0.549885944657931	0.554703730927775	0.55214708628437	0.553228337429315	0.547297923468209	0.537749653470838	0.507499854231432	0.537441996329772	0.5534640438584	0.557053965111897	0.567233536302992
Glycosphingolipid_biosynthesis_lacto_and_neolacto_series	0.447666519396928	0.484077832689717	0.433248888516429	0.477167065603061	0.436879955594839	0.478451670927054	0.437030461825248	0.485593872347673	0.477045763810737	0.412583326618384	0.349009856896368	0.447800559578822	0.339653843698417	0.44303734553446	0.406283057167811	0.436053004072909	0.453079532951957	0.498356214379656	0.445254859203354	0.419570658137098	0.423622313304352	0.430599120467715	0.451589458385461	0.438568115140466	0.430165537284237	0.498507544392364	0.466219258190791	0.480974569995446	0.465576897658726	0.358159631757315	0.440668044911993	0.501809975581652	0.462200235774724	0.438180966396757	0.450759832692594	0.488379258066346	0.429498349670736	0.48280135984987	0.474123795468798	0.430135535453992	0.481864502397941	0.465743089413632	0.386415157046804	0.45863130608896	0.536469401822526	0.460762784146794	0.468763027707319	0.468148906598067	0.43852844926236
Glycosphingolipid_biosynthesis_ganglio_series	0.459557129020876	0.479057026249739	0.455210249141406	0.524764309616065	0.475039404891681	0.482646807506448	0.449413489962918	0.502561242126077	0.494401245146357	0.462166581118273	0.443752058600254	0.493529968424092	0.405975051986235	0.49744452502394	0.436935903466923	0.479623871455938	0.511801726099757	0.522586918082048	0.508904784820205	0.452238086420437	0.467570018173317	0.487917093412882	0.515578650216625	0.475812359210494	0.462215868426472	0.51263836134535	0.516307380695934	0.489038556201401	0.482531096008212	0.465669718518451	0.530709884882513	0.546548506312449	0.525809212425708	0.498548524849374	0.42509890898715	0.504016516008901	0.548561737278129	0.49349676702174	0.510965377345641	0.448426721444853	0.490883294517406	0.484390633823877	0.536771874102875	0.470321112426706	0.567773911573571	0.527906933023915	0.507348305482622	0.501143399260128	0.517093618348323
Other_glycan_degradation	0.610420945713199	0.616673932953388	0.618720899913417	0.637250626774116	0.622349158356142	0.640179883368459	0.64117186460585	0.626230092320486	0.626682927112238	0.621713449039858	0.617000615757333	0.635912668661942	0.613069547816212	0.621846518525253	0.632883079639234	0.623782651642602	0.617539525923586	0.637565924959022	0.62955413510465	0.59023346772824	0.635577002174739	0.641540030488367	0.633452801831728	0.624482579859001	0.621060295240168	0.63589648453058	0.619549275677896	0.628063401030883	0.633962241026954	0.639283036516094	0.641580129984374	0.609886996775992	0.629440458970902	0.638378245257119	0.636468193325224	0.627543740992568	0.653718785294528	0.610039911350187	0.626680125366114	0.659022368851944	0.641199246802443	0.623754710992821	0.624377867137447	0.636561440810528	0.602234820069791	0.61075361168545	0.621295369991856	0.632350226449993	0.652566471345906
Riboflavin_metabolism	0.556829149107864	0.565171193357765	0.555788205482674	0.578119263160532	0.596602472842772	0.577281685588197	0.554019466273412	0.604787096436737	0.59736838891521	0.552639474564675	0.579264487678133	0.607097728862277	0.560851784862189	0.545692260601643	0.578110567040484	0.584672063513542	0.595024685566038	0.540541239040215	0.572465373424927	0.544069069292729	0.560617767193496	0.578013631275594	0.613566796276538	0.572753924980206	0.589785648149994	0.600687753178226	0.595592760969187	0.601376549611626	0.592829897671821	0.546179503658385	0.528627780381312	0.548788842065836	0.610037617097723	0.601602155826509	0.585755946608084	0.558032054718482	0.545549966256446	0.593326982436968	0.612453476522631	0.613294881456335	0.602027693548729	0.604752515225594	0.487196147633574	0.537465072211	0.601065824400428	0.624107966529967	0.572061307494926	0.609252664645688	0.60520238557914
Nicotinate_and_nicotinamide_metabolism	0.584847550416228	0.610907873134009	0.592570888227982	0.589473211504945	0.602465653402205	0.614474003019986	0.557979141716701	0.639396919397558	0.604048264612046	0.580590191657537	0.512325795210236	0.586248485856762	0.565034896449748	0.581100086468511	0.5602887029913	0.603432456358325	0.620771781632739	0.606144250175603	0.589097177250333	0.594253560241617	0.577850608207139	0.596146419559515	0.642972203372753	0.582839016586703	0.626607136226601	0.621214433997713	0.592253132366395	0.604147086335882	0.586028935244463	0.551487614512638	0.56936639646221	0.561616829542611	0.621014939203149	0.611689908316633	0.619691899075602	0.613384819541788	0.566293153576247	0.619753066986212	0.632220643309601	0.611465058775548	0.606031948639584	0.617215349466283	0.560002544842263	0.602932298364209	0.537981110782292	0.600923814905698	0.567864677811065	0.589841202611206	0.593932922245107
Pantothenate_and_CoA_biosynthesis	0.646410140865033	0.658872384311878	0.648268904340338	0.611115183053087	0.662935749722128	0.671222573980293	0.61795790702231	0.656590351258106	0.651132170467529	0.62608021763188	0.543160702910566	0.653088477631913	0.626321803221789	0.614291730469772	0.6028713408869	0.640725825651788	0.652970722203481	0.673937905118825	0.634793792329547	0.639774371764429	0.647789853178423	0.648374707075908	0.667150372537424	0.618314474644218	0.66133318872395	0.681185428615753	0.686680207875353	0.701201498947354	0.684239999895596	0.523731458774578	0.598033420719158	0.588561744964539	0.65734925354259	0.637015459685219	0.64918602851492	0.661836772940194	0.667702566412309	0.653599945162631	0.689134984466661	0.619377411121356	0.680496977925949	0.685445304447227	0.521516679018127	0.638475273867728	0.647836380954915	0.656579436167916	0.624220079051441	0.661362720723226	0.661292259460298
Folate_biosynthesis	0.523297536678184	0.5072318747689	0.555803177486217	0.502093961652194	0.518006133838839	0.569333859610407	0.55618847859109	0.481165741599812	0.465785466479735	0.469188529041163	0.456870456992159	0.529178069490411	0.443634893292851	0.572335427621698	0.449445276472136	0.517242645452668	0.572781723176032	0.561216777194408	0.506913315727211	0.472343297696118	0.468544882679415	0.518244927447418	0.563643444074795	0.566094740825898	0.499304154912603	0.560239982586378	0.567158456333983	0.513042478348424	0.532577965312637	0.533096778566253	0.449467465892592	0.462650893437279	0.508635510247752	0.539987151084491	0.547121908052075	0.539966663406435	0.566664970799595	0.51891858354529	0.542025428553074	0.465152107379561	0.543882934066606	0.534500611719968	0.443387319744583	0.527278085571675	0.514307326409151	0.484696891546189	0.563822264367782	0.487607658978551	0.481608371445899
One_carbon_pool_by_folate	0.606286491319082	0.610652662912235	0.623742870446793	0.552817636560626	0.627462008543939	0.620533781733815	0.610028343708768	0.593502627666784	0.579633001487463	0.591586026622343	0.563970441659962	0.616971191300243	0.590521164401438	0.610828578026082	0.568685374956804	0.624550252778373	0.623755048594918	0.625995159705931	0.546505695812037	0.592619906388304	0.624140574374188	0.64160854529176	0.622509710405128	0.59047093991867	0.633836033289752	0.603026353173656	0.59511954285342	0.618030386626049	0.610546328833605	0.619902503446671	0.524910157534103	0.56119244200386	0.583436719623853	0.59614441639329	0.617904543462499	0.63237318175016	0.554693085552005	0.619986187315821	0.631423984957426	0.614210062204666	0.608426130743853	0.623459930575678	0.575132372631917	0.592803601982192	0.610781624611674	0.58601498942104	0.598272992416816	0.573029155420515	0.584751258844302
Retinol_metabolism	0.234886574088646	0.271194255132705	0.221203743387435	0.122263449569002	0.238399948482188	0.269536176989033	0.267868923113586	0.209902925446715	0.231615687659552	0.240211258739629	0.0960758580414916	0.23900121360728	0.194293184978956	0.191212161055643	0.212125655360213	0.238552146243352	0.20867120995097	0.274823123405243	0.180924109565022	0.233753177227809	0.258225994961801	0.265016604728252	0.248473434563097	0.247583650836089	0.380098983791084	0.272806199895034	0.237028254953029	0.283487818476629	0.251759873677686	0.0224321873401658	0.140731419712055	0.132811030817238	0.248965069385395	0.164458396667741	0.273891796650039	0.285082485330766	0.21504800211363	0.239569581062174	0.263231232544726	0.217127445253048	0.305378479914444	0.2961162461547	0.0868891204744027	0.268808079234854	0.172861339295923	0.205713563172912	0.224446297587692	0.283127602146625	0.26842646144676
Porphyrin_and_chlorophyll_metabolism	0.414430776334191	0.457194782218754	0.359328492749113	0.323916933046422	0.467495486958759	0.445569132809973	0.438054243205702	0.410413689742355	0.436129259704994	0.4458915075901	0.226881260638498	0.391712688694715	0.432545750335898	0.387163272827705	0.404666198210707	0.427708881531833	0.402229397064764	0.462766006134286	0.370002508474147	0.449996420009419	0.458875787021124	0.471248899508724	0.457773139484963	0.451322958871172	0.516592618020424	0.423274659764982	0.419913333614639	0.484030078596789	0.453183190563441	0.247830452642207	0.351636927714663	0.332828381234459	0.444683282889443	0.364478528455937	0.452173355205841	0.465063295575185	0.415884183158347	0.419274344373873	0.495488966418768	0.380852733970445	0.472335124457456	0.507940387872114	0.275599940221643	0.445311969447022	0.268068997002241	0.389374665149626	0.369768853513643	0.495665206985011	0.490662060585268
Terpenoid_backbone_biosynthesis	0.640499443557413	0.638773122117767	0.606915683714133	0.549931860927071	0.601927999734539	0.62287347506201	0.640092500299132	0.63884515071963	0.594850805868022	0.601352036957273	0.651111631147766	0.641559226284069	0.603718887579403	0.586043982388326	0.571493673027831	0.618308141016316	0.630767024833197	0.629644241597638	0.569667415526824	0.583268710680697	0.63347681579789	0.636780923921945	0.636276333711806	0.630303772290273	0.646902033127773	0.626766485673283	0.646905687037335	0.667915390846416	0.666642935398429	0.566589768870388	0.545241691329444	0.615635790722977	0.601733091897719	0.577781244461727	0.656994325407697	0.619326628528884	0.571495181941123	0.612822134647862	0.646289495978677	0.628914311666772	0.636982400566786	0.633678141629805	0.629450231783105	0.623010227325558	0.596093971932073	0.59680292834075	0.611549752615503	0.605158755299345	0.586486447901545
Metabolism_of_xenobiotics_by_cytochrome_P450	0.289922991705686	0.352076783401096	0.293706427403066	0.210846260768699	0.315966560492667	0.336000961968291	0.327479123588787	0.26915737238398	0.302760937129974	0.32216193637119	0.121903817538812	0.303962124780001	0.241577555564015	0.290748729334458	0.276241488162958	0.280808979274684	0.301790246499136	0.352068721807044	0.285266046774909	0.346949306200712	0.359751273232165	0.351195554481164	0.34831241177353	0.344660773950182	0.396063097686795	0.321146159696746	0.314995094554362	0.364171438939589	0.327896884358875	0.106157222377287	0.245373252748042	0.229729510542898	0.336425301454267	0.263535034600419	0.327344017604153	0.320385975253476	0.310125174563848	0.309403864548116	0.349900924224195	0.269196206341076	0.363850211232529	0.36626152127335	0.14174582280224	0.346566305249532	0.279547018656851	0.289001340991232	0.29416731844901	0.377402539994981	0.34972309040081
Drug_metabolism_cytochrome_P450	0.302949653123166	0.363508180485785	0.304696951134303	0.210159211764392	0.326331812965417	0.35615819009817	0.331237102010335	0.288224332771674	0.307148349323743	0.325865771971578	0.128461349085127	0.295178326499296	0.272312552467042	0.300148729636299	0.300350387142092	0.287647776215903	0.293180692154658	0.348791190626191	0.286354302522116	0.363670423144694	0.376208633126274	0.372193882314494	0.363375476091001	0.35344641663234	0.406626146218383	0.327336425894745	0.321252025776456	0.3674789021701	0.328327203417425	0.0922427560525898	0.238115524028856	0.230701214903086	0.340853982298585	0.267594986111755	0.342852171338757	0.3356483694974	0.31599272858636	0.316615179951909	0.362505716371362	0.277769132671595	0.362028999128058	0.359052500090893	0.155508527670351	0.366553972770697	0.259537772796847	0.302793848769884	0.297403151483153	0.376432566237782	0.34758654392903
Drug_metabolism_other_enzymes	0.353740173556867	0.399435170243597	0.346225473874606	0.287303684992438	0.405609310900117	0.389024895772348	0.393317628107342	0.339305004387656	0.380536502581228	0.371070757921906	0.160839629751379	0.321081260743838	0.358046384222641	0.345945747007899	0.342979427492487	0.351510697387822	0.342414976089897	0.405063633017008	0.300743692933708	0.389317763124918	0.420521326069609	0.421524874784879	0.420441823727266	0.383447234618921	0.46170622930149	0.381090171200843	0.378019390481081	0.397544582856259	0.406246245971419	0.180081921625859	0.308639803679007	0.270055682368084	0.381661820431077	0.317131171398453	0.392701966252857	0.399693578045128	0.360292216973014	0.362659870866998	0.432510613002378	0.314667243093454	0.432759518140571	0.43428613342135	0.201426075216042	0.393894010595077	0.210022168897237	0.319593105565931	0.32919456984805	0.421527269931844	0.416550283872263
Fatty_acid_biosynthesis	0.518654555836818	0.496000112181324	0.52064460570325	0.498333357827917	0.515823778067962	0.519638493983907	0.523086352623739	0.523208118007883	0.505079601368473	0.514554880452667	0.57486938692955	0.506538873387111	0.478423733386525	0.531360769357213	0.503482759717552	0.537330072102309	0.53651404658886	0.528242054711653	0.511058211723744	0.480121628018367	0.53412676562332	0.532356488674503	0.559032078735011	0.525501045769481	0.513808201748705	0.526960040174691	0.531880641267392	0.503725094891246	0.541566887060791	0.498479256040968	0.508019234098092	0.511745948903071	0.519124237284026	0.512483904944355	0.520097860982711	0.543895415681513	0.522895518485778	0.513907132272014	0.536821452333961	0.566218246420377	0.513838752146994	0.542331566699287	0.589748413354814	0.514470897109554	0.559877950115823	0.530275539166518	0.521211934471575	0.53289006672724	0.519043927998736
Fatty_acid_elongation	0.656361229891869	0.674161903256154	0.656999178815552	0.635254226061239	0.65843876861001	0.669854960497329	0.648379665317924	0.666243086477439	0.669805551634934	0.656014870377056	0.689442493843352	0.66190244917845	0.604383215269337	0.656799227208713	0.645167664184844	0.6574145227515	0.673860738097601	0.656682664048422	0.628280346997232	0.671010490386609	0.665299692134908	0.655445422953475	0.651991057407068	0.685308725510333	0.660425791484199	0.655543101137891	0.661575805688926	0.649243267964535	0.644200351219143	0.670892740393616	0.630133780668521	0.672916442737855	0.641922648916403	0.662397270911134	0.654341346678734	0.670200694467077	0.684325306373739	0.666668937687105	0.664924235852377	0.687380903738124	0.650740248419779	0.668917514432506	0.716877803518142	0.660272514430785	0.618652768652251	0.675037755930623	0.658220274045411	0.686640622061058	0.655894958631781
Fatty_acid_degradation	0.615686995715449	0.60327851278286	0.614855633219901	0.567538087291995	0.601377398223949	0.62827023841303	0.619600333861783	0.605423254817928	0.604959125877233	0.591498820819694	0.636028530795059	0.613646925344748	0.569400933418111	0.597983026649116	0.559080518900571	0.590748489744826	0.629392087847026	0.619101866894168	0.587038266767734	0.600203110039659	0.614090728881282	0.612387667831462	0.630608858502357	0.611058627166415	0.64530147102175	0.623399773832816	0.625060492116114	0.624067376941545	0.612704293248452	0.522733584954801	0.557636657170334	0.567680495839364	0.609994603892974	0.590307257909499	0.613978664464352	0.6205044053454	0.594268745851648	0.601972170499503	0.633061739266556	0.614949390495155	0.627038273695118	0.616770961370669	0.624749355836176	0.613140426420013	0.625861784287793	0.614797824195533	0.610762773784225	0.613934853530718	0.588839540522943
Arginine_biosynthesis	0.480961553011044	0.445466242240631	0.459161255130581	0.430367854726376	0.440378967391213	0.482840289489496	0.444593953352202	0.47911895615578	0.45620547256062	0.431796660712284	0.451048118431695	0.442378439993324	0.374805926927445	0.450701517245354	0.45194505391239	0.457006545859584	0.498867337589918	0.488394542884636	0.408213626413747	0.455270784557285	0.464912017610726	0.460721034117859	0.498299270486622	0.435730351372259	0.467894293224821	0.439715471449304	0.469486588288614	0.441551118937864	0.448876035899362	0.393521041491603	0.418557197753715	0.43475340876986	0.445428452903598	0.451763765663986	0.457372902418137	0.498965654694054	0.458052106149435	0.475983552888805	0.455963647745421	0.444446838631643	0.44669412166694	0.487892876183013	0.495215490083686	0.435645598064211	0.476613568752074	0.485928522554243	0.46359626411525	0.463614152469137	0.464340325915729
Phenylalanine_tyrosine_and_tryptophan_biosynthesis	0.483985998417692	0.428579826770533	0.458940039182192	0.321829792502551	0.484399762153804	0.438385745795551	0.511547710794012	0.481091140604047	0.437042793083277	0.388932876377394	0.462143969390184	0.490809995071168	0.431138460536078	0.401891705390148	0.414222892857609	0.350546782872641	0.291095711884283	0.477888150320318	0.434168875748916	0.357300731423616	0.452508820189256	0.455163892138781	0.459766922839031	0.378240416843395	0.544553316156023	0.408076061779051	0.445844425900612	0.485989109704278	0.41323205930366	0.310355545141201	0.411062081991849	0.376037987085145	0.379752177286722	0.368784108050516	0.413621603197473	0.404955422898844	0.388331700399459	0.415000396940961	0.514459289558003	0.540970745571037	0.497252895683319	0.409627848234763	0.211997873941207	0.480131778401673	0.350363617632944	0.297644437397871	0.445463580544868	0.444384141770135	0.420831010647696
Phosphonate_and_phosphinate_metabolism	0.552012552950975	0.551777620513741	0.554623210912637	0.546657604124273	0.539895167798428	0.552592659018371	0.542534460170867	0.551742807115006	0.563552818173224	0.545060389646491	0.534761750373081	0.541278895946076	0.498801917138371	0.552157726604377	0.538721758331995	0.551668960739491	0.545503715975369	0.555863556570575	0.561690446414647	0.537107407959434	0.544489969079222	0.546277471882299	0.571014588214124	0.544341301619109	0.556335282964384	0.556908952930067	0.547658044462204	0.555190394689875	0.55382492340333	0.509022428793199	0.538533511412818	0.550617548170618	0.557613608478531	0.560528666959652	0.54657443479581	0.557004946120392	0.541911220456704	0.555992069322564	0.567893425720191	0.550662031839006	0.564296466424835	0.564016665572363	0.540002409066778	0.550129456296127	0.504766937000545	0.547307227872314	0.549092810714921	0.559245106353366	0.557323044985119
Selenocompound_metabolism	0.616141054341664	0.613025418902715	0.612993210613923	0.60383597705412	0.604162734735568	0.627324863198941	0.606002429402743	0.614018738405084	0.613203653246378	0.590260260132005	0.595096093679854	0.596675406417951	0.576119395276747	0.589013539120908	0.580068080933207	0.600096184239384	0.638572470160721	0.60742462746827	0.604619948523695	0.59925710235301	0.61470591738592	0.606678630151942	0.596877197103939	0.598742738631279	0.607067839243028	0.616512745885508	0.60086532774071	0.606465109504482	0.591622072135874	0.617136448823239	0.591823753852141	0.589934970172504	0.615755638614862	0.626383070002144	0.629659573877731	0.606967395642819	0.615397953920829	0.619761867044466	0.614995779559652	0.620564710949628	0.603998391710779	0.626340795561121	0.636587285601343	0.600372236036855	0.565148980579734	0.596392457275481	0.599909049475313	0.625228571503279	0.617042528541609
D_Glutamine_and_D_glutamate_metabolism	0.623708493747973	0.621878854289891	0.617633142170624	0.583517127916736	0.598698032859785	0.625657262806323	0.593933178382341	0.631144650604075	0.612497410376091	0.586034477993289	0.626551485535918	0.605263505507806	0.598164292524872	0.611275240457375	0.604413045251899	0.632218609853346	0.631898154373791	0.642044704885534	0.561569581521136	0.567060754717505	0.610938935401723	0.619802400174262	0.62519057400968	0.600385935648387	0.630727043399419	0.601556921269781	0.59630972625532	0.573310426453198	0.633711208291367	0.533654326518469	0.584692197563436	0.595387712776863	0.613837855698903	0.604954829299386	0.63689100291237	0.615689793674918	0.605083806072481	0.622196414639276	0.61233454002956	0.636764338915447	0.605334101387738	0.577704943707918	0.662657178705734	0.616780739447577	0.456418332124853	0.600590170260432	0.600167890991819	0.61252576303017	0.578276451829225
D_Arginine_and_D_ornithine_metabolism	0.575298005000683	0.570834900623295	0.573281911342381	0.530747415559253	0.574259332716063	0.567014997455546	0.58539429475705	0.559180146763375	0.566496704588286	0.543630436210843	0.551192252609638	0.567502962074055	0.511363894803884	0.576130639020158	0.533678520916681	0.547375552836378	0.585249008505169	0.591258486437764	0.503244443641721	0.519009887933599	0.553281387087556	0.552659497582914	0.595259706906241	0.588349633841195	0.596839235500703	0.56468042653037	0.577850491601451	0.616769872363663	0.582129321357766	0.483230092135305	0.505849799171964	0.48498935391875	0.558175384146232	0.531607062602809	0.590433927057138	0.585989891749676	0.550981939712402	0.566587022582477	0.583087008807078	0.583505644517452	0.569643550219775	0.591759728783475	0.551913660918792	0.570887612696538	0.5445763949793	0.518827470941679	0.559252964560313	0.575060638451155	0.520238856617981
Mucin_type_O_glycan_biosynthesis	0.52098851498789	0.538290697376692	0.495789473429677	0.516273463658526	0.499334959023271	0.526776730685733	0.477178175460211	0.566372824542484	0.541491698359086	0.510287492475851	0.499467131638383	0.511278930571684	0.424487127674262	0.516241840731107	0.499767402711951	0.541324162432918	0.53537595594697	0.563238295348776	0.526094116961698	0.514926998581396	0.532297035325212	0.529898386139039	0.567859666641784	0.503039782428796	0.499664668911228	0.566511925674386	0.515176864237655	0.541939341291753	0.512749812739898	0.54862877054967	0.53717719229059	0.563770672993871	0.565176130679268	0.542559632752206	0.493923701440128	0.545355989170603	0.536397821305497	0.535454640318453	0.568093303836757	0.524448092260798	0.551646381028336	0.535870004410301	0.538047628797101	0.497220457435408	0.552491108555663	0.570150191950484	0.512526960400885	0.55370522903718	0.525733965573687
Mannose_type_O_glycan_biosynthesis	0.498272806808072	0.508634728758645	0.501161269161212	0.497986295991399	0.500557667702562	0.530765219164186	0.481905905588185	0.519356969855805	0.494724220843473	0.503912002609524	0.513776245909095	0.499531497261011	0.415420084352625	0.493992503374034	0.475232148221583	0.529482163160501	0.541006008859225	0.510958974173966	0.475241333330205	0.488153822411018	0.502783339256512	0.498104147005513	0.524927992900769	0.522653754872709	0.484207057317569	0.503452741326351	0.484921893171624	0.502334673213067	0.492821909605258	0.529766701406482	0.480728883934237	0.530084463718462	0.500965404290322	0.494568040632	0.504329643480672	0.530550967046488	0.492604287426028	0.512879473283721	0.524987281129445	0.537551410091599	0.496602613398828	0.514310906836384	0.559187686269714	0.487940649323174	0.523567925374278	0.523015830273822	0.513482676944665	0.530194563628722	0.500194025289391
Other_types_of_O_glycan_biosynthesis	0.610420945713199	0.616673932953388	0.618720899913417	0.637250626774116	0.622349158356142	0.640179883368459	0.64117186460585	0.626230092320486	0.626682927112238	0.621713449039858	0.617000615757333	0.635912668661942	0.613069547816212	0.621846518525253	0.632883079639234	0.623782651642602	0.617539525923586	0.637565924959022	0.62955413510465	0.59023346772824	0.635577002174739	0.641540030488367	0.633452801831728	0.624482579859001	0.621060295240168	0.63589648453058	0.619549275677896	0.628063401030883	0.633962241026954	0.639283036516094	0.641580129984374	0.609886996775992	0.629440458970902	0.638378245257119	0.636468193325224	0.627543740992568	0.653718785294528	0.610039911350187	0.626680125366114	0.659022368851944	0.641199246802443	0.623754710992821	0.624377867137447	0.636561440810528	0.602234820069791	0.61075361168545	0.621295369991856	0.632350226449993	0.652566471345906
Glycosaminoglycan_biosynthesis_chondroitin_sulfate_dermatan_sulfate	0.609770789729182	0.617646308149834	0.625894957239476	0.638084528249246	0.618109012770596	0.613201977691165	0.571993102361047	0.639657490912554	0.633882815867689	0.618155179691601	0.562512855929754	0.595704489984888	0.53908314903736	0.611282370187113	0.612767362935087	0.646079759106418	0.634150635433179	0.642290665337004	0.64286133805144	0.606546957451207	0.618981290213747	0.624461549007116	0.66842817157984	0.620267722872156	0.608960209833491	0.644687771823445	0.612314342703338	0.615440109100736	0.633264969052064	0.644710585869527	0.628087892288057	0.644381376358922	0.645521314401911	0.633517262156907	0.574940262584589	0.633460108667051	0.665779837167294	0.61926328998442	0.653706019467811	0.609115738126941	0.623871100738419	0.628817121998202	0.597438811768133	0.611924678126729	0.630402882646924	0.645616195901783	0.622202372996734	0.641974184137411	0.65545955372349
Glycosaminoglycan_biosynthesis_heparan_sulfate_heparin	0.417819185337751	0.423744589536407	0.429568342634958	0.461067308591222	0.420277657215441	0.450677770282994	0.356402633843271	0.433454914919381	0.438487510408646	0.409466770642776	0.419488216290515	0.424966377119261	0.355819716381312	0.388017142014778	0.368662937476009	0.447293029751531	0.429100571172895	0.401536627840012	0.462233118265512	0.385473489855167	0.449827664045437	0.432649655468106	0.483664606914404	0.380241319242044	0.389863240667278	0.497150053932722	0.386851146556034	0.428348507015419	0.432068569527643	0.503342385674655	0.403419400841501	0.476276037916364	0.447154442774849	0.395621784465592	0.367073752663747	0.437219058463841	0.462482673671788	0.430858940699189	0.454012092037058	0.42675459759165	0.437322286665963	0.425277268233287	0.462582018410624	0.407501803083765	0.426581871962356	0.480620102967763	0.424325209673759	0.439396385348301	0.44416481586915
Glycosylphosphatidylinositol_GPI_anchor_biosynthesis	0.588171047561314	0.589143554039124	0.582193842106058	0.573632669483292	0.579139664689523	0.592864700282821	0.57688551433376	0.588131171723622	0.599481494657526	0.571587549854253	0.625735358105108	0.589645617358756	0.527017363506468	0.596435069281681	0.573339363353356	0.591257070190166	0.61086829010038	0.575439885786143	0.553408014867614	0.58761629242379	0.586642228337426	0.584882511777168	0.595513074324251	0.580463125263064	0.591269090913209	0.586977285157081	0.58483805574541	0.592884194470623	0.580351267314386	0.599919955546102	0.536652710846254	0.587879426156353	0.578737499749106	0.584347982227452	0.589005355055783	0.602102648581595	0.614963193295069	0.593435772108923	0.595540285913803	0.627460616244905	0.578693465743383	0.589877687028273	0.611874366967882	0.591270793464523	0.565490657119312	0.592443524820144	0.575886144622056	0.598395853640526	0.584491053737855
Glycosphingolipid_biosynthesis_globo_and_isoglobo_series	0.512191480169565	0.55659813020291	0.496837471725319	0.550624929479074	0.497023592632044	0.534923552677694	0.481270609583552	0.579476969649299	0.546299147347566	0.516304528236415	0.477459930666409	0.52189257713539	0.46519455480321	0.546845788984608	0.517963744555424	0.536506495462352	0.558577149940949	0.560888127386537	0.542048162206508	0.526928959914031	0.491583361570072	0.487201815087788	0.538041233641458	0.533623308783726	0.491230776627862	0.54554997702247	0.546657252138633	0.526776361612306	0.508762733950963	0.527442213293735	0.577050979221056	0.572936546166838	0.547054399348862	0.541442037439334	0.479487571385741	0.535847719816983	0.533646559934524	0.542734621673056	0.536933801642992	0.516038281082697	0.541611583168343	0.534866473814437	0.577280202742792	0.538285131011738	0.593199236182767	0.578732466457373	0.534980690059695	0.567789690868311	0.563908921945217
Thiamine_metabolism	0.469108922948086	0.48658677095393	0.511297751627662	0.434434129928759	0.467249625531119	0.541849439183298	0.470829298926121	0.485952471812212	0.457753488047219	0.471179780230262	0.381318352132593	0.516224570415808	0.389313288266425	0.514415846486494	0.464429253049399	0.520531027504783	0.527852263951928	0.541973513024398	0.451732202848539	0.471478442227133	0.461204529937252	0.473379015218563	0.526223725537943	0.519165741038165	0.474025120733314	0.533039534279133	0.51133862270118	0.514958688450588	0.494710441727741	0.423110808594791	0.404592235969905	0.473851094588369	0.467184246955137	0.475754143491885	0.496816814467168	0.506330345342236	0.517687750548301	0.510150701455008	0.495223899745575	0.445323188979944	0.48344398297157	0.502248112920051	0.435542291937626	0.504255236642125	0.44446367834439	0.488073326633181	0.512438733521405	0.479936401707111	0.427191910676372
Vitamin_B6_metabolism	0.445193879203265	0.453890435286594	0.483485529091835	0.456740271341829	0.486419782530636	0.495418695729834	0.465406658496323	0.483259279370466	0.473787649556356	0.469821232852997	0.391977336763083	0.476516218827129	0.424112814105227	0.545172098635814	0.48534622318634	0.484623560098394	0.492046062075058	0.488308592546102	0.396845697684794	0.467709915257791	0.498531585942047	0.485560751173213	0.51490421657702	0.543153200524242	0.474307245355924	0.482112237976256	0.5002764785347	0.483207797593358	0.463539058481784	0.534314136697156	0.439307195431393	0.477576317269435	0.482780737056724	0.478290828473137	0.446031595144222	0.463684086231905	0.494769337590608	0.458839383826191	0.562340019390887	0.510712018849021	0.475560923814829	0.446759697551384	0.47229358081532	0.476457097463779	0.405513376978234	0.454321411297642	0.485924529841847	0.45975296990657	0.480480483702266
Biotin_metabolism	0.571330635596471	0.577113021718305	0.574543347309151	0.571296454650244	0.580181226805143	0.584822789982658	0.571399215995728	0.58121422528284	0.586194330904238	0.527123177635969	0.654450344750669	0.585668068061049	0.509963198492466	0.608144430811867	0.552465198253922	0.586370638950634	0.596158687135024	0.585838533889583	0.530024023385783	0.57865427102412	0.569497070610932	0.610324887974916	0.599711349307941	0.578788490030301	0.58238598582104	0.587378171892855	0.570026532396389	0.576816415684771	0.572949685206033	0.610261194694658	0.540562128882509	0.613933360623547	0.570989867975103	0.598238864958874	0.559757781097765	0.595999029558947	0.61580820389718	0.58663333453139	0.625284173725626	0.685636998648422	0.574166808009417	0.586558420452575	0.652371818078472	0.575475706375425	0.582128435316477	0.58857601473801	0.578751102478633	0.586957001043966	0.567553566441977
Lipoic_acid_metabolism	0.481029235530209	0.471744744182805	0.495381892413983	0.384474181728405	0.467673664292982	0.462312089111157	0.459961265470629	0.508007250568951	0.428065676360771	0.47600401270605	0.551745088354533	0.495153198831709	0.410655080924096	0.451210234321888	0.467493829419212	0.484132990170301	0.584800898635935	0.545236891346907	0.440967292387461	0.512437785023437	0.513499561847633	0.490888936393122	0.492605462782212	0.510282780436841	0.484295838207265	0.489335884338176	0.544054453070144	0.538709758152642	0.501966676126397	0.389491891312248	0.496398087509569	0.5003120809215	0.477608279801845	0.459401500649938	0.475078028557642	0.494560910720924	0.468745166990036	0.528426069005735	0.456406953538722	0.532293913684728	0.476258535003403	0.519343179989335	0.481858097538781	0.475105121574521	0.476624726275673	0.525150902241136	0.521104946243832	0.495995669549202	0.48932913280371
Ubiquinone_and_other_terpenoid_quinone_biosynthesis	0.545569116487524	0.568157458209281	0.569936620115031	0.580534302377391	0.58932041126574	0.56717443823886	0.563132161528108	0.610596805931659	0.662239210161344	0.579332263823376	0.613186282551699	0.62443830537301	0.518320393260368	0.633541808314212	0.56316211627269	0.523834203489781	0.531754337349168	0.602855451554696	0.552923079118905	0.579737524177312	0.567943233909804	0.615377410205335	0.613537519169972	0.550851038657937	0.61262283831755	0.597561085199938	0.589177080896431	0.633709009499553	0.605139470981679	0.593803779207229	0.575556271568499	0.580348593300415	0.616777741156988	0.646458047672032	0.57605567771304	0.569032667472879	0.676047024950965	0.581898366743239	0.614289481699021	0.575482539965478	0.57228075608353	0.602047973052432	0.565028780102081	0.585308744974527	0.611974316921996	0.530809453197323	0.569348326317474	0.612060810683102	0.579210142331357
Caffeine_metabolism	0.050278475806768	0.173685391819974	0.107079823949496	0.0975954252771707	-0.0364683497831487	0.00706084323834402	0.160154188500013	-0.0842070107544869	0.0782409092243087	0.0250820161617693	-0.170440226833322	-0.139712604001569	-0.0475485882055435	0.0198311234771633	0.0845528592023088	-0.00125835361308284	-0.122975211559808	0.106023959436083	-0.0331920255133677	0.0687631116535436	0.16220074359946	0.203686743456841	0.170526600532518	0.0518120822394045	0.194565642296972	0.204976100443384	0.00416544538554534	-0.0835944637319947	0.120960605687177	0.0442029484852386	0.0107582772314168	0.129510550590041	0.103099083484319	0.0802245113348856	0.0268234408454042	0.0565951676714643	0.0489991013187889	-0.0746782441886216	0.200391887224304	0.145866604522027	0.179897676750496	0.063569836711534	0.0945874776397485	0.0498611873463052	-0.0689073486155057	0.0830723969436166	0.0356737895454019	0.0596906896646509	0.0352186649042674
Neomycin_kanamycin_and_gentamicin_biosynthesis	0.538813846981521	0.550697170304184	0.543980243559634	0.742355559626543	0.576965096386394	0.558470207479111	0.517344369093138	0.595935949203016	0.611496018572977	0.537674439769874	0.374659026864323	0.576916465201368	0.520638541964029	0.591604429180948	0.558608393648917	0.586482587703284	0.539335876422817	0.600900852287269	0.60064321376976	0.545874412544316	0.544280794706139	0.557151431121318	0.65080661190486	0.519068295697911	0.530901886975189	0.637578188335196	0.582469542997198	0.590035323907481	0.607971145665309	0.556101437261445	0.62230352691037	0.642598339922642	0.647253687554974	0.667264553373784	0.526176812212238	0.535010635967714	0.609089190078539	0.587824621559011	0.630531887912875	0.526998929830672	0.612497139559678	0.52922462790507	0.361390932131149	0.55760553912941	0.558898030724544	0.573592165656774	0.531108715902074	0.616083951437997	0.712972757671088
Synthesis_and_degradation_of_ketone_bodies	0.673291770920805	0.69290038631059	0.618149423764128	0.401650795739435	0.586342337831124	0.660222584469597	0.685643692856568	0.64033671588338	0.549222638072134	0.62072918324609	0.806937797385959	0.656866151324956	0.603368143866681	0.561591652611048	0.516172181352837	0.652817999489155	0.665650885762529	0.680635266378791	0.554244415590858	0.523330305434393	0.63212463055549	0.587057834359925	0.671186164321859	0.620338013609431	0.675990854008797	0.660555043056674	0.659750273544794	0.702913703029021	0.674700245430423	0.523368203251201	0.536700063601695	0.579600948496507	0.583554034290281	0.481609406275671	0.676016493648262	0.672842857535059	0.516852870640955	0.611786422049633	0.696660249202002	0.66202350972939	0.683752276387968	0.723865387521985	0.704929838456699	0.631422588369835	0.669123769010957	0.586348642076832	0.635447747270968	0.595972595636046	0.559515849710672
[truncated: 483 more columns]
