# Supplementary material for: Multi-omics profiles refine L-dopa decarboxylase (DDC) as a reliable biomarker for prognosis and immune microenvironment of clear cell renal cell carcinoma
Source: Front Oncol. 2022 Dec 5;12:1079446. doi: 10.3389/fonc.2022.1079446 (PMC9760914; doi:10.3389/fonc.2022.1079446)
Supplement: Supplementary file 2 [file DataSheet_2.zip]

Archive with 30 entries (30 files):
- 3d_scatter_plot.R
- C-index.R
- Calibration.R
- Coexpression.R
- KMsurvivak.R
- Module_A.R
- Module_B.R
- MutationCorrelation.R
- Nomogram.R
- QuickStartExample.R
- Survival_analysis.R
- VolcanoPlot.R
- affymetrix.R
- barplot.R
- boxplot.R
- bubblePlot.R
- extractExpressionValueOfDEG.R
- heatmap.R
- illumina.R
- limma(1).R
- limma.R
- line-1.R
- metabolism15.lasso.R
- metabolism17.riskPlot.R
- metabolism21.Nomogram.R
- multcox.R
- scatter_plot-1.R
- venn_plot.R
- verification.R
- volcano_plot.R
