# Supplementary material for: Multi-omics profiles refine L-dopa decarboxylase (DDC) as a reliable biomarker for prognosis and immune microenvironment of clear cell renal cell carcinoma
Source: Front Oncol. 2022 Dec 5;12:1079446. doi: 10.3389/fonc.2022.1079446 (PMC9760914; doi:10.3389/fonc.2022.1079446)
Supplement: Supplementary file 2 [file DataSheet_2.zip › 3d_scatter_plot.R]

# read in data
dat0=read.table("3d_scatter_plot.txt",header=TRUE,sep="\t")

# check and deal with raw data 
head(dat0)
dat1 = dat0[,-1]
rownames(dat1) = dat0[,1]

# defind the color of samples
color = c(rep('red',3),rep('orange',3),rep('blue',3))
color

# draw 3d plot with rgl package
library(rgl)
plot3d(dat1)

plot3d(dat1,col=color,
       type="s",radius=0.03,
       grid=50L,pch=16)


# draw 3d plot with scatterplot3d package
library(scatterplot3d)
scatterplot3d(dat1)
scatterplot3d(dat1,main='3D plot',color=color,type='p',
              highlight.3d=F,angle=60,grid=T,box=T,scale.y=1,
              cex.symbols=1.2,pch=16,col.grid='lightblue')
legend("topright",c('Control','Drug','Surgery'),fill=c('red','orange','blue'),box.col="grey")


pca.plot <- function(ang){
  scatterplot3d(dat1,main='3D plot',color=color,type='p',
                highlight.3d=F,angle=ang,grid=T,box=T,scale.y=1,
                cex.symbols=1.2,pch=16,col.grid='lightblue')
  legend("topright",c('Control','Drug','Surgery'),fill=c('red','orange','blue'),box.col="grey")
}
pdf("PCA.plot.pdf",height = 6,width = 6)
sapply(seq(-360,360,10),
       pca.plot)
dev.off()
