# Supplementary material for: Multi-omics profiles refine L-dopa decarboxylase (DDC) as a reliable biomarker for prognosis and immune microenvironment of clear cell renal cell carcinoma
Source: Front Oncol. 2022 Dec 5;12:1079446. doi: 10.3389/fonc.2022.1079446 (PMC9760914; doi:10.3389/fonc.2022.1079446)
Supplement: Supplementary file 2 [file DataSheet_2.zip › Calibration.R]

#Éè¶¨×Ô¼ºµÄ¹¤×÷Ä¿Â¼
setwd("C:\\Users\\scikuangren\\Desktop\\Clinical_predictive_model\\4_Calibration")
#¼ÓÔØ°²×°°ü
library(rms)
library(foreign)
library(survival)

#¶ÁÈ¡Êý¾Ý
tcga<-read.table("clinical.txt",header=T,sep="\t")
 
tcga$age<-factor(tcga$age,labels=c("<50","50-59","60-69",">=70"))
tcga$sex<-factor(tcga$sex,labels=c("FEMALE","MALE"))
tcga$race<-factor(tcga$race,labels=c("WHITE","BLACK OR AFRICAN AMERICAN","ASIAN","AMERICAN INDIAN OR ALASKA NATIVE"))
tcga$smoking<-factor(tcga$smoking,labels=c("1","2","3","4","5"))
tcga$radiation<-factor(tcga$radiation,labels=c("YES","NO"))
tcga$pharmaceutical<-factor(tcga$pharmaceutical,labels=c("YES","NO"))
tcga$stage_T<-factor(tcga$stage_T,labels=c("T1","T1a","T1b","T1c","T2","T2a","T2b","T3","T4","TX"))
tcga$stage_M<-factor(tcga$stage_M,labels=c("M0","M1","M1a","M1b","MX"))
tcga$stage_N<-factor(tcga$stage_N,labels=c("N0","N1","N2","N3","NX"))
tcga$surgery<-factor(tcga$surgery,labels=c("YES","NO"))
#¹¹½¨¶àÒòËØCox»Ø¹éÄ£ÐÍ
cox1 <- cph(Surv(survival_time,status) ~ age + sex + race + smoking + radiation + pharmaceutical + stage_T + stage_N + stage_M + surgery,surv=T,x=T, y=T,time.inc = 1*365*5,data=tcga) 

cal <- calibrate(cox1, cmethod="KM", method="boot", u=1*365*5, m= 180, B=1000)

#»­Ð£×¼Í¼
pdf("calibrate5.pdf",12,8)
par(mar = c(10,5,3,2),cex = 1.0)
plot(cal,lwd=3,lty=2,errbar.col="black",xlim = c(0,1),ylim = c(0,1),xlab ="Nomogram Predicted Survival",ylab="Actual Survival",col="blue")
lines(cal,c('mean.predicted',¡®KM'),type = ¡®a',lwd = 3,col ="black" ,pch = 16)
mtext(¡° ¡±)
box(lwd = 1)
abline(0,1,lty = 3,lwd = 3,col = "black")
dev.off()
