# Supplementary material for: Multi-omics profiles refine L-dopa decarboxylase (DDC) as a reliable biomarker for prognosis and immune microenvironment of clear cell renal cell carcinoma
Source: Front Oncol. 2022 Dec 5;12:1079446. doi: 10.3389/fonc.2022.1079446 (PMC9760914; doi:10.3389/fonc.2022.1079446)
Supplement: Supplementary file 2 [file DataSheet_2.zip › KMsurvivak.R]

#Éè¶¨×Ô¼ºµÄ¹¤×÷Ä¿Â¼
setwd("C:\\Users\\scikuangren\\Desktop\\Clinical_predictive_model\\6_KM_survival")

library(survival)

inputdata<- read.table("dev.txt",header=T,sep="\t")

#by age
kms<-survfit(Surv(survival_time,status)~age,data=inputdata)
kmdffexp=survdiff(Surv(survival_time,status)~age,data=inputdata)
pValue=round(1-pchisq(kmdffexp$chisq,df=1),4)

pdf("survival-age.pdf")
plot(kms,lty="solid",col=c("red","green","yellow","blue"),
xlab="Survival time in days",ylab="Survival probabilities",
main=paste("Surival curve of age (pValue=", pValue ,")",sep=""))
legend("topright",c("<50","50-59","60-69",">=70"),lty="solid",col=c("red","green","yellow","blue"))
dev.off()

#by gender
kms<-survfit(Surv(survival_time,status)~sex,data=inputdata)
kmdffexp=survdiff(Surv(survival_time,status)~sex,data=inputdata)
pValue=round(1-pchisq(kmdffexp$chisq,df=1),4)

pdf("survival-sex.pdf")
plot(kms,lty="solid",col=c("red","green"),
xlab="Survival time in days",ylab="Survival probabilities",
main=paste("Surival curve of gender (pValue=", pValue ,")",sep=""))
legend("topright",c("Female","Male"),lty="solid",col=c("red","green"))
dev.off()
