# Supplementary material for: Multi-omics profiles refine L-dopa decarboxylase (DDC) as a reliable biomarker for prognosis and immune microenvironment of clear cell renal cell carcinoma
Source: Front Oncol. 2022 Dec 5;12:1079446. doi: 10.3389/fonc.2022.1079446 (PMC9760914; doi:10.3389/fonc.2022.1079446)
Supplement: Supplementary file 2 [file DataSheet_2.zip › Module_A.R]

#  =============================================================================
#  TCGA-Assembler version 2
#
#  Copyright (C) <2017>  <Yitan Zhu>
#  This file is part of TCGA-Assembler.
#
#  TCGA-Assembler is free software: you can redistribute it and/or modify
#  it under the terms of the GNU General Public License as published by
#  the Free Software Foundation, either version 3 of the License, or
#  (at your option) any later version.
#
#  TCGA-Assembler is distributed in the hope that it will be useful,
#  but WITHOUT ANY WARRANTY; without even the implied warranty of
#  MERCHANTABILITY or FITNESS FOR A PARTICULAR PURPOSE.  See the
#  GNU General Public License for more details.
#
#  You should have received a copy of the GNU General Public License
#  along with TCGA-Assembler.  If not, see <http://www.gnu.org/licenses/>.
#  =============================================================================


#  =============================================================================
#  TCGA-Assembler Version 2 Module A
#  =============================================================================


#  =============================================================================
#  variable prefix example
#  =============================================================================
#  s : string
#  n : number
#  v : vector
#  d : data.frame
#  m : matrix
#  l : list
#  lv : list of vector
#  ld : list of data.frame


#  =============================================================================
#  internal functions, NOT used directly by user
#  =============================================================================

#' Get fields names of GDC entities
#'
#' @param arch String of archive type: "legacy" or "".
#' @param endp String of endpoint: "files".
#' @return Character vector of all available field names.
#' @examples
#' fieldsList <- FieldsList("legacy")
#' fieldsList <- FieldsList("")
FieldsList <- function(arch = "legacy",
											 endp = "files") {
	library(rjson)
	url <- paste("https://gdc-api.nci.nih.gov/",
							 arch,
							 ifelse(arch == "", "", "/"),
							 endp,
							 "/_mapping",
							 sep = "")
	opt <- "--silent --show-error"
	arg <- paste(opt, url)
	jsn <- paste(system2("curl", arg, stdout = T), collapse = "")
	return(fromJSON(jsn)$fields)
}

#' Define the default fields used in metadata file
#'
#' @return Character vector of selected fields names for metadata.
FieldsMeta <- function() {
	return(c(# "access",
					 "archive.file_name",
					 # "cases.case_id",
					 "cases.project.project_id",
					 "cases.samples.portions.analytes.aliquots.submitter_id",  # 1st
					 # "cases.samples.portions.analytes.submitter_id",
					 "cases.samples.portions.submitter_id",  # 2nd
					 "cases.samples.sample_type",
					 "cases.samples.sample_type_id",  #  sprintf("%02d", c(seq(14), 20, 40, 50, 60, 61))
					 "data_category",
					 "data_type",
					 "experimental_strategy",
					 "file_id",
					 "file_name",
					 "file_size",
					 # "md5sum",
					 "platform",
					 "updated_datetime"))
}

#' Get count of GDC entities in /archive/endpoint
#'
#' @param arch String of archive type: "legacy" or "".
#' @param endp String of endpoint: "files".
#' @return Count of entities in specified archive & endpoint.
#' @examples
#' entityCount <- EntityCount("legacy")
#' entityCount <- EntityCount("")
EntityCount <- function(arch = "legacy",
												endp = "files") {
	library(rjson)
	url <- paste("https://gdc-api.nci.nih.gov/",
							 arch,
							 ifelse(arch == "", "", "/"),
							 endp,
							 sep = "")
	opt <- "--silent --show-error"
	arg <- paste(opt, url)
	jsn <- paste(system2("curl", arg, stdout = T), collapse = "")
	# stopifnot(length(fromJSON(jsn)$warnings) == 0)
	return(fromJSON(jsn)$data$pagination$total)
}

#' Get a string of current time (YYYYMMDDhhmmss)
#'
#' @return String of current time (YYYYMMDDhhmmss).
#' @examples
#' TimeNow()
TimeNow <- function() {
	return(gsub("[- :]", "", as.character(Sys.time())))
}

#' Get index of the entity with newest archive file version
#'
#' @param archiveNames Character vector of "archive.file_name". All of
#' these entities have same "file_name".
#' @return Index of the newest one.
#' @examples
#' v <- c("mdanderson.org_BRCA.MDA_RPPA_Core.Level_3.114.1.0.tar.gz",
#'        "mdanderson.org_BRCA.MDA_RPPA_Core.Level_3.2.1.0.tar.gz",
#'        "mdanderson.org_BRCA.MDA_RPPA_Core.Level_3.10.1.0.tar.gz")
#' n <- ArchiveNewest(v)
ArchiveNewest <- function(archiveNames) {
	m <- sapply(strsplit(archiveNames, split = "\\."),
							function(x){rev(x)[5 : 3]})
	mode(m) <- "numeric"  # OR class(m) <- "numeric"
	vOrder <- do.call(order, lapply(seq(nrow(m)), function(x){m[x, ]}))
	return(vOrder[length(vOrder)])
}

#' Get vector of bool indicate the one with newest archive file version or not
#' in one group
#'
#' @param archiveNames Character vector of "archive.file_name". All of
#' these entities have same "file_name".
#' @return Bool vector to indicate the newest one in one group
ArchiveNewestInGroup <- function(archiveNames) {
	b <- seq(length(archiveNames)) == ArchiveNewest(archiveNames)
	return(ifelse(b, T, F))
}

#' Get vector of bool indicate the one with newest archive file version or not
#' in every group
#'
#' @param archiveNames Character vector of "archive.file_name", could be
#' split into groups, each group with a unique "file_name".
#' @param splitFactor Character vector of "file_name" (sorted).
#' @return Bool vector to indicate the newest one in every group.
ArchiveNewestInGroups <- function(archiveNames,
																	splitFactor) {
	stopifnot(all(splitFactor == splitFactor[order(splitFactor)])) # splitFactor should be sorted before split
	return(unlist(lapply(split(archiveNames, splitFactor),
											 ArchiveNewestInGroup)))
}

#' Choose columns from a file
#'
#' @param fileName String of filename.
#' @param fileId String of fileId with same length of fileName.
#' @param colNames Character vector of colname, specify the columns choosed.
#' @param sortBy Name one column which acts as the rownames.
#' @param skipLines Number of lines skipped in \code{read.csv}.
#' @param naStrings String indicating the \code{NA} in \code{read.csv}.
#' @return A \code{data.frame} with specified columns from one file.
ColumnsFromFile <- function(fileName,
														fileId,
														colNames,
														sortBy = "",
														skipLines = 0,
														naStrings) {
	d <- read.csv(fileName,
								sep = "\t",
								row.names = NULL,
								as.is = T,
								skip = skipLines,
								na.strings = naStrings)
	if (sortBy != "") {
		if (length(d[, sortBy]) != length(unique(d[, sortBy]))) { # probe duplicated, check same value for each probe group
			stopifnot(all(tapply(Reduce(paste, d[, colNames]), d[, sortBy],
													 function(x){length(unique(x)) == 1})))
			d <- d[!duplicated(d[, sortBy]), ]
		}
		stopifnot(length(d[, sortBy]) == length(unique(d[, sortBy])))
		rownames(d) <- d[, sortBy]
		d <- d[order(d[, sortBy]), colNames]
	} else {
		d <- cbind("fileId" = rep(fileId, dim(d)[1]), d[, colNames])
	}
	return(d)
}

#' Choose columns from each file of filenames
#'
#' @param fileName String of filename, named with file_id.
#' @param colNames Character vector of colname, specify the columns choosed.
#' @param sortBy Name one column which acts as the rownames.
#' @param skipLines Number of lines skipped in \code{read.csv}.
#' @param naStrings String indicating the \code{NA} in \code{read.csv}.
#' @return List of \code{data.frame} with specified columns from each file.
ColumnsFromFiles <- function(fileNameById,
														 colNames,
														 sortBy = "",
														 skipLines = 0,
														 naStrings = "NA") {
	l <- lapply(names(fileNameById),
							function(x){
								ColumnsFromFile(fileNameById[x],
																x,
																colNames,
																sortBy,
																skipLines,
																naStrings)
							})
	names(l) <- names(fileNameById)
	return(l)
}

#' Strip characters at left or right end of each string in a vector
#'
#' @param vUnstripped Character vector of unstripped strings.
#' @param stripNum Number of characters need to be stripped.
#' @param stripEnd Sting indicating the terminal: "right" or "left".
#' @return Character vector of stripped strings.
StripEnd <- function(vUnstripped,
										 stripNum,
										 stripEnd = "right") {
	if (stripNum == 0) {
		vStripped <- vUnstripped
	} else  {
		if (stripEnd %in% c("r", "right")) {
			vStripped <- sapply(strsplit(vUnstripped, split = ""),
													function(x){
														paste(x[-((length(x) - stripNum + 1) : length(x))],
																	collapse = "")
													})
		} else if (stripEnd %in% c("l", "left")) {
			vStripped <- sapply(strsplit(vUnstripped, split = ""),
													function(x){
														paste(x[-(1 : stripNum)], collapse = "")
													})
		} else {
			print("stripEnd should be one of 'right', 'r', 'l' or 'left'")
		}
	}
	return(vStripped)
}

#' Make a vector of values named with probes
#'
#' @param dProbeValue A \code{data.frame}, usually read from filename.
#' @param colProbe String of column name of probe, used as name.
#' @param colValue String of column name of value.
#' @param stripNum Number of characters need to be stripped from "probe".
#' @param stripEnd Sting indicating the terminal: "right" or "left".
#' @return Named vector.
ProbeValue <- function(dProbeValue,
											 colProbe,
											 colValue,
											 stripNum = 0,
											 stripEnd = "right") {
	v <- dProbeValue[, colValue]
	names(v) <- StripEnd(dProbeValue[, colProbe], stripNum, stripEnd)
	return(v)
}

#' Cut the "*\\.1\\.*" columns and rows with \code{NA} only
#'
#' @param metaData A \code{data.frame} read from metadata file.
#' @param colPattern String of regular expression pattern to filter colname.
#' @return A \code{data.frame} after cutting.
MetaCut <- function(metaData,
										colPattern = "\\.1\\.") {
	colIdx <- grep(colPattern, colnames(metaData))
	rowIdx <- sapply(seq(dim(metaData)[1]),
									 function(x){
										 ifelse(all(is.na(metaData[x, colIdx])), T, F)
									 })
	metaCut <- metaData[rowIdx, seq(dim(metaData)[2])[-colIdx]]
	return(metaCut)
}

#' Define the filters with specified assay platform
#'
#' @param sAssay String of assay platform.
#' @return List of filter.
#' @example
#' filter <- Filter("methylation_450")
Filter <- function(sAssay) {
	filter <- list()
	vAssay <- c(# Copy number segmentation
							"cna_cnv.hg18",
							"cna_cnv.hg19",
							"cna_nocnv.hg18",
							"cna_nocnv.hg19",
							# Exon junction quantification
							"exonJunction_RNAseq",
							"exonJunction_TotalRNAseq",
							# Exon quantification
							"exon_RNAseq",
							"exon_TotalRNAseq",
							# Gene expression quantification
							"gene_Array",
							"gene.normalized_RNAseq",
							"gene_RNAseq",
							"gene.normalized_TotalRNAseq",
							"gene_TotalRNAseq",
							# Isoform expression quantification
							"isoform.normalized_RNAseq",
							"isoform_RNAseq",
							"isoform.normalized_TotalRNAseq",
							"isoform_TotalRNAseq",
							# Methylation beta value
							"methylation_27",
							"methylation_450",
							# miRNA gene quantification
							"mir_GA.hg18",
							"mir_GA.hg19",
							"mir_GA.hg19.mirbase20",
							# miRNA gene quantification
							"mir_HiSeq.hg18",
							"mir_HiSeq.hg19",
							"mir_HiSeq.hg19.mirbase20",
							# miRNA isoform quantification
							"mirIsoform_GA.hg18",
							"mirIsoform_GA.hg19",
							"mirIsoform_GA.hg19.mirbase20",
							# miRNA isoform quantification
							"mirIsoform_HiSeq.hg18",
							"mirIsoform_HiSeq.hg19",
							"mirIsoform_HiSeq.hg19.mirbase20",
							# Protein expression quantification
							"protein_RPPA",
							# Simple somatic mutation
							"somaticMutation_DNAseq",
							# CPTAC
							"glycoproteome_iTRAQ",
							"phosphoproteome_iTRAQ",
							"proteome_iTRAQ")
	if (!sAssay %in% vAssay) {  # assayPlatform = sAssay
		print(paste(c("assayPlatform should be one of:", vAssay), collapse = " "))
	} else if (sAssay == "cna_cnv.hg18") {
		filter$data_category         <- c("Copy number variation")
		filter$data_type             <- c("Copy number segmentation")
		filter$experimental_strategy <- "Genotyping array"
		filter$platform              <- "Affymetrix SNP Array 6.0"
		filter$file_name             <- "\\.hg18\\.seg\\.txt"
		filter$submitter_id          <- "cases.0.samples.0.portions.0.analytes.0.aliquots.0.submitter_id"
	} else if (sAssay == "cna_cnv.hg19") {
		filter$data_category         <- c("Copy number variation")
		filter$data_type             <- c("Copy number segmentation")
		filter$experimental_strategy <- "Genotyping array"
		filter$platform              <- "Affymetrix SNP Array 6.0"
		filter$file_name             <- "\\.hg19\\.seg\\.txt"
		filter$submitter_id          <- "cases.0.samples.0.portions.0.analytes.0.aliquots.0.submitter_id"
	} else if (sAssay == "cna_nocnv.hg18") {
		filter$data_category         <- c("Copy number variation")
		filter$data_type             <- c("Copy number segmentation")
		filter$experimental_strategy <- "Genotyping array"
		filter$platform              <- "Affymetrix SNP Array 6.0"
		filter$file_name             <- "\\.nocnv_hg18\\.seg\\.txt"
		filter$submitter_id          <- "cases.0.samples.0.portions.0.analytes.0.aliquots.0.submitter_id"
	} else if (sAssay == "cna_nocnv.hg19") {
		filter$data_category         <- c("Copy number variation")
		filter$data_type             <- c("Copy number segmentation")
		filter$experimental_strategy <- "Genotyping array"
		filter$platform              <- "Affymetrix SNP Array 6.0"
		filter$file_name             <- "\\.nocnv_hg19\\.seg\\.txt"
		filter$submitter_id          <- "cases.0.samples.0.portions.0.analytes.0.aliquots.0.submitter_id"
	} else if (sAssay == "exon_RNAseq") {
		filter$data_category         <- c("Gene expression")
		filter$data_type             <- "Exon quantification"
		filter$experimental_strategy <- "RNA-Seq"
		filter$platform              <- "Illumina HiSeq"
		filter$file_name             <- "\\.bt\\.exon_quantification\\.txt"
		filter$submitter_id          <- "cases.0.samples.0.portions.0.analytes.0.aliquots.0.submitter_id"
	} else if (sAssay == "exon_TotalRNAseq") {
		filter$data_category         <- c("Gene expression")
		filter$data_type             <- "Exon quantification"
		filter$experimental_strategy <- "Total RNA-Seq"
		filter$platform              <- "Illumina HiSeq"
		filter$file_name             <- "\\.bt\\.exon_quantification\\.txt"
		filter$submitter_id          <- "cases.0.samples.0.portions.0.analytes.0.aliquots.0.submitter_id"
	} else if (sAssay == "exonJunction_RNAseq") {
		filter$data_category         <- c("Gene expression")
		filter$data_type             <- "Exon junction quantification"
		filter$experimental_strategy <- "RNA-Seq"
		filter$platform              <- "Illumina HiSeq"
		filter$file_name             <- "\\.junction_quantification\\.txt"
		filter$submitter_id          <- "cases.0.samples.0.portions.0.analytes.0.aliquots.0.submitter_id"
	} else if (sAssay == "exonJunction_TotalRNAseq") {
		filter$data_category         <- c("Gene expression")
		filter$data_type             <- "Exon junction quantification"
		filter$experimental_strategy <- "Total RNA-Seq"
		filter$platform              <- "Illumina HiSeq"
		filter$file_name             <- "\\.junction_quantification\\.txt"
		filter$submitter_id          <- "cases.0.samples.0.portions.0.analytes.0.aliquots.0.submitter_id"
	} else if (sAssay == "gene_Array") {
		filter$data_category         <- c("Gene expression")
		filter$data_type             <- "Gene expression quantification"
		filter$experimental_strategy <- "Gene expression array"
		filter$platform              <- "AgilentG4502A_07_3"
		filter$file_name             <- "\\.txt_lmean\\.out\\.logratio\\.gene\\.tcga_level3\\.data\\.txt"
		filter$submitter_id          <- "cases.0.samples.0.portions.0.analytes.0.aliquots.0.submitter_id"
	} else if (sAssay == "gene.normalized_RNAseq") {
		filter$data_category         <- c("Gene expression")
		filter$data_type             <- "Gene expression quantification"
		filter$experimental_strategy <- "RNA-Seq"
		filter$platform              <- "Illumina HiSeq"
		filter$file_name             <- "\\.rsem\\.genes\\.normalized_results"
		filter$submitter_id          <- "cases.0.samples.0.portions.0.analytes.0.aliquots.0.submitter_id"
	} else if (sAssay == "gene_RNAseq") {
		filter$data_category         <- c("Gene expression")
		filter$data_type             <- "Gene expression quantification"
		filter$experimental_strategy <- "RNA-Seq"
		filter$platform              <- "Illumina HiSeq"
		filter$file_name             <- "\\.rsem\\.genes\\.results"
		filter$submitter_id          <- "cases.0.samples.0.portions.0.analytes.0.aliquots.0.submitter_id"
	} else if (sAssay == "gene.normalized_TotalRNAseq") {
		filter$data_category         <- c("Gene expression")
		filter$data_type             <- "Gene expression quantification"
		filter$experimental_strategy <- "Total RNA-Seq"
		filter$platform              <- "Illumina HiSeq"
		filter$file_name             <- "\\.rsem\\.genes\\.normalized_results"
		filter$submitter_id          <- "cases.0.samples.0.portions.0.analytes.0.aliquots.0.submitter_id"
	} else if (sAssay == "gene_TotalRNAseq") {
		filter$data_category         <- c("Gene expression")
		filter$data_type             <- "Gene expression quantification"
		filter$experimental_strategy <- "Total RNA-Seq"
		filter$platform              <- "Illumina HiSeq"
		filter$file_name             <- "\\.rsem\\.genes\\.results"
		filter$submitter_id          <- "cases.0.samples.0.portions.0.analytes.0.aliquots.0.submitter_id"
	} else if (sAssay == "isoform.normalized_RNAseq") {
		filter$data_category         <- c("Gene expression")
		filter$data_type             <- "Isoform expression quantification"
		filter$experimental_strategy <- "RNA-Seq"
		filter$platform              <- "Illumina HiSeq"
		filter$file_name             <- "\\.rsem\\.isoforms\\.normalized_results"
		filter$submitter_id          <- "cases.0.samples.0.portions.0.analytes.0.aliquots.0.submitter_id"
	} else if (sAssay == "isoform_RNAseq") {
		filter$data_category         <- c("Gene expression")
		filter$data_type             <- "Isoform expression quantification"
		filter$experimental_strategy <- "RNA-Seq"
		filter$platform              <- "Illumina HiSeq"
		filter$file_name             <- "\\.rsem\\.isoforms\\.results"
		filter$submitter_id          <- "cases.0.samples.0.portions.0.analytes.0.aliquots.0.submitter_id"
	} else if (sAssay == "isoform.normalized_TotalRNAseq") {
		filter$data_category         <- c("Gene expression")
		filter$data_type             <- "Isoform expression quantification"
		filter$experimental_strategy <- "Total RNA-Seq"
		filter$platform              <- "Illumina HiSeq"
		filter$file_name             <- "\\.rsem\\.isoforms\\.normalized_results"
		filter$submitter_id          <- "cases.0.samples.0.portions.0.analytes.0.aliquots.0.submitter_id"
	} else if (sAssay == "isoform_TotalRNAseq") {
		filter$data_category         <- c("Gene expression")
		filter$data_type             <- "Isoform expression quantification"
		filter$experimental_strategy <- "Total RNA-Seq"
		filter$platform              <- "Illumina HiSeq"
		filter$file_name             <- "\\.rsem\\.isoforms\\.results"
		filter$submitter_id          <- "cases.0.samples.0.portions.0.analytes.0.aliquots.0.submitter_id"
	} else if (sAssay == "mir_GA.hg18") {
		filter$data_category         <- c("Gene expression")
		filter$data_type             <- "miRNA gene quantification"
		filter$experimental_strategy <- "miRNA-Seq"
		filter$platform              <- "Illumina GA"
		filter$file_name             <- "^[^\\.]*\\.mirna\\.quantification\\.txt"
		filter$submitter_id          <- "cases.0.samples.0.portions.0.analytes.0.aliquots.0.submitter_id"
	} else if (sAssay == "mir_GA.hg19") {
		filter$data_category         <- c("Gene expression")
		filter$data_type             <- "miRNA gene quantification"
		filter$experimental_strategy <- "miRNA-Seq"
		filter$platform              <- "Illumina GA"
		filter$file_name             <- "^[^\\.]*\\.hg19\\.mirna\\.quantification\\.txt"
		filter$submitter_id          <- "cases.0.samples.0.portions.0.analytes.0.aliquots.0.submitter_id"
	} else if (sAssay == "mir_GA.hg19.mirbase20") {
		filter$data_category         <- c("Gene expression")
		filter$data_type             <- "miRNA gene quantification"
		filter$experimental_strategy <- "miRNA-Seq"
		filter$platform              <- "Illumina GA"
		filter$file_name             <- "^[^\\.]*\\.hg19\\.mirbase20\\.mirna\\.quantification\\.txt"
		filter$submitter_id          <- "cases.0.samples.0.portions.0.analytes.0.aliquots.0.submitter_id"
	} else if (sAssay == "mir_HiSeq.hg18") {
		filter$data_category         <- c("Gene expression")
		filter$data_type             <- "miRNA gene quantification"
		filter$experimental_strategy <- "miRNA-Seq"
		filter$platform              <- "Illumina HiSeq"
		filter$file_name             <- "^[^\\.]*\\.mirna\\.quantification\\.txt"
		filter$submitter_id          <- "cases.0.samples.0.portions.0.analytes.0.aliquots.0.submitter_id"
	} else if (sAssay == "mir_HiSeq.hg19") {
		filter$data_category         <- c("Gene expression")
		filter$data_type             <- "miRNA gene quantification"
		filter$experimental_strategy <- "miRNA-Seq"
		filter$platform              <- "Illumina HiSeq"
		filter$file_name             <- "^[^\\.]*\\.hg19\\.mirna\\.quantification\\.txt"
		filter$submitter_id          <- "cases.0.samples.0.portions.0.analytes.0.aliquots.0.submitter_id"
	} else if (sAssay == "mir_HiSeq.hg19.mirbase20") {
		filter$data_category         <- c("Gene expression")
		filter$data_type             <- "miRNA gene quantification"
		filter$experimental_strategy <- "miRNA-Seq"
		filter$platform              <- "Illumina HiSeq"
		filter$file_name             <- "^[^\\.]*\\.hg19\\.mirbase20\\.mirna\\.quantification\\.txt"
		filter$submitter_id          <- "cases.0.samples.0.portions.0.analytes.0.aliquots.0.submitter_id"
	} else if (sAssay == "mirIsoform_GA.hg18") {  # rows different
		filter$data_category         <- c("Gene expression")
		filter$data_type             <- "miRNA isoform quantification"
		filter$experimental_strategy <- "miRNA-Seq"
		filter$platform              <- "Illumina GA"
		filter$file_name             <- "^[^\\.]*\\.isoform\\.quantification\\.txt"
		filter$submitter_id          <- "cases.0.samples.0.portions.0.analytes.0.aliquots.0.submitter_id"
	} else if (sAssay == "mirIsoform_GA.hg19") {  # rows different
		filter$data_category         <- c("Gene expression")
		filter$data_type             <- "miRNA isoform quantification"
		filter$experimental_strategy <- "miRNA-Seq"
		filter$platform              <- "Illumina GA"
		filter$file_name             <- "^[^\\.]*\\.hg19\\.isoform\\.quantification\\.txt"
		filter$submitter_id          <- "cases.0.samples.0.portions.0.analytes.0.aliquots.0.submitter_id"
	} else if (sAssay == "mirIsoform_GA.hg19.mirbase20") {  # rows different
		filter$data_category         <- c("Gene expression")
		filter$data_type             <- "miRNA isoform quantification"
		filter$experimental_strategy <- "miRNA-Seq"
		filter$platform              <- "Illumina GA"
		filter$file_name             <- "^[^\\.]*\\.hg19\\.mirbase20\\.isoform\\.quantification\\.txt"
		filter$submitter_id          <- "cases.0.samples.0.portions.0.analytes.0.aliquots.0.submitter_id"
	} else if (sAssay == "mirIsoform_HiSeq.hg18") {  # rows different
		filter$data_category         <- c("Gene expression")
		filter$data_type             <- "miRNA isoform quantification"
		filter$experimental_strategy <- "miRNA-Seq"
		filter$platform              <- "Illumina HiSeq"
		filter$file_name             <- "^[^\\.]*\\.isoform\\.quantification\\.txt"
		filter$submitter_id          <- "cases.0.samples.0.portions.0.analytes.0.aliquots.0.submitter_id"
	} else if (sAssay == "mirIsoform_HiSeq.hg19") {  # rows different
		filter$data_category         <- c("Gene expression")
		filter$data_type             <- "miRNA isoform quantification"
		filter$experimental_strategy <- "miRNA-Seq"
		filter$platform              <- "Illumina HiSeq"
		filter$file_name             <- "^[^\\.]*\\.hg19\\.isoform\\.quantification\\.txt"
		filter$submitter_id          <- "cases.0.samples.0.portions.0.analytes.0.aliquots.0.submitter_id"
	} else if (sAssay == "mirIsoform_HiSeq.hg19.mirbase20") {  # rows different
		filter$data_category         <- c("Gene expression")
		filter$data_type             <- "miRNA isoform quantification"
		filter$experimental_strategy <- "miRNA-Seq"
		filter$platform              <- "Illumina HiSeq"
		filter$file_name             <- "^[^\\.]*\\.hg19\\.mirbase20\\.isoform\\.quantification\\.txt"
		filter$submitter_id          <- "cases.0.samples.0.portions.0.analytes.0.aliquots.0.submitter_id"
	} else if (sAssay == "methylation_27") {
		filter$data_category         <- "DNA methylation"
		filter$data_type             <- "Methylation beta value"
		filter$experimental_strategy <- "Methylation array"
		filter$platform              <- "Illumina Human Methylation 27"
		filter$file_name             <- "jhu-usc\\.edu_.*\\.HumanMethylation27\\."
		filter$submitter_id          <- "cases.0.samples.0.portions.0.analytes.0.aliquots.0.submitter_id"
	} else if (sAssay == "methylation_450") {
		filter$data_category         <- "DNA methylation"
		filter$data_type             <- "Methylation beta value"
		filter$experimental_strategy <- "Methylation array"
		filter$platform              <- "Illumina Human Methylation 450"
		filter$file_name             <- "jhu-usc\\.edu_.*\\.HumanMethylation450\\."
		filter$submitter_id          <- "cases.0.samples.0.portions.0.analytes.0.aliquots.0.submitter_id"
	} else if (sAssay == "protein_RPPA") {  # differnt "archive.file_name"
		filter$data_category         <- "Protein expression"
		filter$data_type             <- "Protein expression quantification"
		filter$experimental_strategy <- "Protein expression array"
		filter$platform              <- "MDA_RPPA_Core"
		filter$file_name             <-
			"mdanderson\\.org_.*\\.MDA_RPPA_Core\\.protein_expression\\.Level_3\\."
		filter$submitter_id          <- "cases.0.samples.0.portions.0.submitter_id"
	} else if (sAssay == "somaticMutation_DNAseq") {
		filter$data_category         <- "Simple nucleotide variation"
		filter$data_type             <- "Simple somatic mutation"
		filter$experimental_strategy <- "DNA-Seq"
		filter$platform              <- c("Illumina GA", "Illumina HiSeq", "Mixed platforms")
		filter$file_name             <- "\\.somatic\\.maf"
		filter$submitter_id          <- c("cases.0.samples.0.portions.0.submitter_id",  # both exist
																			"cases.0.samples.0.portions.0.analytes.0.aliquots.0.submitter_id")
	} else if (sAssay == "glycoproteome_iTRAQ") {  # from CTPAC not GDC
		filter$data_category         <- NA
		filter$data_type             <- NA
		filter$experimental_strategy <- NA
		filter$platform              <- "glycoproteome_iTRAQ"
		filter$file_name             <- "_Glycoproteome\\.glycosite\\.itraq\\.tsv"
		filter$submitter_id          <- NA
	} else if (sAssay == "phosphoproteome_iTRAQ") {  # from CTPAC not GDC
		filter$data_category         <- NA
		filter$data_type             <- NA
		filter$experimental_strategy <- NA
		filter$platform              <- "phosphoproteome_iTRAQ"
		filter$file_name             <- "_Phosphoproteome\\.phosphosite\\.itraq\\.tsv"
		filter$submitter_id          <- NA
	} else if (sAssay == "proteome_iTRAQ") {  # from CTPAC not GDC
		filter$data_category         <- NA
		filter$data_type             <- NA
		filter$experimental_strategy <- NA
		filter$platform              <- "proteome_iTRAQ"
		filter$file_name             <- "_Proteome.(itraq|spectral_counts)\\.tsv"
		filter$submitter_id          <- NA
	}
	return(filter)
}

#' Get metadata of biospecimen & clinical data files with defined filter
#'
#' @param tmpDir String of directory for temporary files.
#' @param arch String of archive type: "legacy" or "".
#' @param fieldsMeta Character vector of colnames in metadata.
#' @param entityCount Number of entity (row) in the metadata: "-1" means all.
#' @param endp String of endpoint: "files".
#' @return A \code{data.frame} of metadata.
#' @example
#' metadata <- MetaDataClin(tmpDir = ".")
MetaDataClin <- function(tmpDir = ".",
												 arch = "legacy",
												 fieldsMeta = "",
												 entityCount = (-1),
												 endp = "files") {
	library(rjson)
	if (entityCount == (-1)) {
		entityCount <- EntityCount(arch, endp)
	}
	if (fieldsMeta == "") {
		fieldsMeta <- FieldsMeta()
	} else {
		fieldsList <- FieldsList(arch, endp)
		print("fields names: checking ...")
		stopifnot(all(fieldsMeta %in% fieldsList))
		print("fields names: checking done!")
	}
	print("metadata file: preparing ...")
	out <- paste(tmpDir, "/tmp_metadata_", endp, ".tsv", sep = "")
	url <- paste('"https://gdc-api.nci.nih.gov/', arch,
							 ifelse(arch == '', '', '/'), endp, '"',
							 sep = '')
	opt <- paste("-o ", out,
							 " --silent --show-error --request POST",
							 " --header Content-Type:application/json --data @",
							 tmpDir, "/tmp_metadata.json",
							 sep = "")
	arg <- paste(opt, url)
	filter2 <- list()
	filter2$access <- list(op = "=",
												 content = list(field = "access", value = "open"))
	filter2$data_format <- list(op = "in",
															content = list(field = "data_format",
																						 value = "Biotab"))
	filterAll <- list(op = "and",
										content = list(filter2$access,
																	 filter2$data_format))
	payload <- list(filters = filterAll,
									format = "TSV",
									sort = "file_id",
									from = 1,
									size = entityCount,
									fields = paste(fieldsMeta, collapse = ","))
	cat(toJSON(payload), file = paste(tmpDir, "/tmp_metadata.json", sep = ""))
	stdOut <- system2("curl", arg, stdout = T)
	if (!is.null(attr(stdOut, "status"))) {
		print("error (download): check the proxy")
	}
	stopifnot(is.null(attr(stdOut, "status")))
	if ("data" %in% dir()) {file.remove("data")}
	metaData <- tryCatch(read.csv(out,
																sep = "\t",
																row.names = NULL,
																as.is = T,
																na.strings = ""),
											 error = function(e){print(e$message); return(NULL)})
	if (!is.null(metaData)) {  # > 0 lines available in input
		if (nrow(metaData) == 0) {
			metaData <- NULL
		} else {
			write.table(metaData,
									file = paste(tmpDir,
															 "/tmp_metadata_clinical__",
															 arch,
															 "__",
															 endp,
															 ".tsv",
															 sep = ""),
									quote = F,
									sep = "\t",
									col.names = NA,
									row.names = T)
		}
	}
	print("metadata file: preparing done!")
	return(metaData)
}

#' Get metadata of somatic mutation data files with defined filter
#'
#' @param vCancer String of cancer type.
#' @param sAssay String of assay platform, used in \code{Filter}.
#' @param sampleTypeId Character vector of sample_type_id: "01", ..., "14", etc.
#' @param tmpDir String of directory for temporary files.
#' @param arch String of archive type: "legacy" or "".
#' @param fieldsMeta Character vector of colnames in metadata.
#' @param entityCount Number of entity (row) in the metadata: "-1" means all.
#' @param endp String of endpoint: "files".
#' @return A \code{data.frame} of metadata.
MetaDataSoma <- function(vCancer = "BRCA",
												 sAssay,
												 sampleTypeId = sprintf("%02d", c(seq(14), 20, 40, 50, 60, 61)),
												 tmpDir = ".",
												 arch = "legacy",
												 fieldsMeta = "",
												 entityCount = (-1),
												 endp = "files") {
	library(rjson)
	if (entityCount == (-1)) {
		entityCount <- EntityCount(arch, endp)
	}
	if (fieldsMeta == "") {
		fieldsMeta <- FieldsMeta()
	} else {
		fieldsList <- FieldsList(arch, endp)
		print("fields names: checking ...")
		stopifnot(all(fieldsMeta %in% fieldsList))
		print("fields names: checking done!")
	}
	filter <- Filter(sAssay)
	print("metadata file: preparing ...")
	out <- paste(tmpDir, "/tmp_metadata_", endp, ".tsv", sep = "")
	url <- paste('"https://gdc-api.nci.nih.gov/', arch,
							 ifelse(arch == '', '', '/'), endp, '"',
							 sep = '')
	opt <- paste("-o ", out, " --silent --show-error --request POST ",
							 "--header Content-Type:application/json --data @",
							 tmpDir, "/tmp_metadata.json", sep = "")
	arg <- paste(opt, url)
	filter2 <- list()
	filter2$access <- list(op = "=" ,
												 content = list(field = "access",
																				value = "open"))
	filter2$data_format <- list(op = "in",
															content = list(field = "data_format",
																						 value = "MAF"))
	filter2$project_id <- list(op = "in",
														 content = list(field = "cases.project.project_id",
																						value = paste("TCGA", vCancer,
																													sep = "-")))
	filter2$data_category <- list(op = "in",
																content = list(field = "data_category",
																							 value = filter$data_category))
	filter2$data_type <- list(op = "in",
														content = list(field = "data_type",
																					 value = filter$data_type))
	filter2$experimental_strategy <- list(op = "in",
																				content = list(field = "experimental_strategy",
																											 value = filter$experimental_strategy))
	filter2$platform <- list(op = "in",
													 content = list(field = "platform",
																					value = filter$platform))
	filterAll <- list(op = "and",
										content = list(filter2$access,
																	 filter2$data_format,
																	 filter2$project_id,
																	 filter2$data_category,
																	 filter2$data_type,
																	 filter2$experimental_strategy,
																	 filter2$platform))
	payload <- list(filters = filterAll,
									format = "TSV",
									sort = "file_id",
									from = 1,
									size = entityCount,
									fields = paste(fieldsMeta, collapse = ","))
	cat(toJSON(payload), file = paste(tmpDir, "/tmp_metadata.json", sep = ""))
	stdOut <- system2("curl", arg, stdout = T)
	if (!is.null(attr(stdOut, "status"))) {
		print("error (download): check the proxy")
	}
	stopifnot(is.null(attr(stdOut, "status")))
	if ("data" %in% dir()) {file.remove("data")}
	metaData <- tryCatch(read.csv(out,
																sep = "\t",
																row.names = NULL,
																as.is = T,
																na.strings = ""),
											 error = function(e){print(e$message); return(NULL)})
	if (!is.null(metaData)) {  # > 0 lines available in input
		colNames <- c("archive.file_name",
									"cases.0.project.project_id",
									"data_category",
									"data_type",
									"experimental_strategy",
									"file_id",
									"file_name",
									"file_size",
									"platform",
									"updated_datetime")
		metaData <- metaData[, colNames]
		rownames(metaData) <- metaData[, "file_id"]
		write.table(metaData,
								file = paste(tmpDir,
														 "/tmp_metadata_byType__",
														 arch,
														 "__",
														 endp,
														 "__",
														 paste(vCancer, collapse = "_"),
														 "__",
														 sAssay,
														 ".tsv",
														 sep = ""),
								quote = F,
								sep = "\t",
								col.names = NA,
								row.names = T)
	}
	print("metadata file: preparing done!")
	return(metaData)
}


#' Get metadata of spefified assay platform files with defined filter
#'
#' @param vCancer String of cancer type.
#' @param sAssay String of assay platform, used in \code{Filter}.
#' @param sampleTypeId Character vector of sample_type_id: "01", ..., "14", etc.
#' @param tmpDir String of directory for temporary files.
#' @param arch String of archive type: "legacy" or "".
#' @param fieldsMeta Character vector of colnames in metadata.
#' @param entityCount Number of entity (row) in the metadata: "-1" means all.
#' @param endp String of endpoint: "files".
#' @return A \code{data.frame} of metadata.
#' @example
#' metaData <- function(vCancer = "BRCA",
#' 										 sAssay = "gene_RNAseq",
#'										 sampleTypeId = sprintf("%02d", c(seq(14), 20, 40, 50, 60, 61)),
#' 										 tmpDir = ".",
#' 										 arch = "legacy",
#' 										 fieldsMeta = "",
#' 										 entityCount = (-1),
#' 										 endp = "files")
MetaData <- function(vCancer = "BRCA",
										 sAssay,
										 sampleTypeId = sprintf("%02d", c(seq(14), 20, 40, 50, 60, 61)),
										 tmpDir = ".",
										 arch = "legacy",
										 fieldsMeta = "",
										 entityCount = (-1),
										 endp = "files") {
	library(rjson)
	if (entityCount == (-1)) {
		entityCount <- EntityCount(arch, endp)
	}
	if (fieldsMeta == "") {
		fieldsMeta <- FieldsMeta()
	} else {
		fieldsList <- FieldsList(arch, endp)
		print("fields names: checking ...")
		stopifnot(all(fieldsMeta %in% fieldsList))
		print("fields names: checking done!")
	}
	filter <- Filter(sAssay)
	print("metadata file: preparing ...")
	out <- paste(tmpDir, "/tmp_metadata_", endp, ".tsv", sep = "")
	url <- paste('"https://gdc-api.nci.nih.gov/', arch,
							 ifelse(arch == '', '', '/'), endp, '"',
							 sep = '')
	opt <- paste("-o ", out,
							 " --silent --show-error --request POST",
							 " --header Content-Type:application/json --data @",
							 tmpDir, "/tmp_metadata.json",
							 sep = "")
	arg <- paste(opt, url)
	filter2 <- list()
	filter2$access <- list(op = "=" ,
												 content = list(field = "access",
																				value = "open"))
	filter2$data_format <- list(op = "in",
															content = list(field = "data_format",
																						 value = "TXT"))
	filter2$project_id <- list(op = "in",
														 content = list(field = "cases.project.project_id",
																						value = paste("TCGA", vCancer,
																													sep = "-")))
	filter2$data_category <- list(op = "in",
																content = list(field = "data_category",
																							 value = filter$data_category))
	filter2$data_type <- list(op = "in",
														content = list(field = "data_type",
																					 value = filter$data_type))
	filter2$experimental_strategy <- list(op = "in",
																				content = list(field = "experimental_strategy",
																											 value = filter$experimental_strategy))
	filter2$platform <- list(op = "in",
													 content = list(field = "platform",
																					value = filter$platform))
	names(sampleTypeId) <- NULL  # avoid names added into tmp_metadata.json
	fieldSampleTypeId <- "cases.samples.sample_type_id"
	filterSampleTypeId <- list(op = "in",
														 content = list(field = fieldSampleTypeId,
																						value = sampleTypeId))
	filterAll <- list(op = "and",
										content = list(filter2$access,
																	 filter2$data_format,
																	 filter2$project_id,
																	 filter2$data_category,
																	 filter2$data_type,
																	 filter2$experimental_strategy,
																	 filter2$platform,
																	 filterSampleTypeId))
	payload <- list(filters = filterAll,
									format = "TSV",
									sort = "file_id",
									from = 1,
									size = entityCount,
									fields = paste(fieldsMeta, collapse = ","))
	cat(toJSON(payload), file = paste(tmpDir, "/tmp_metadata.json", sep = ""))
	stdOut <- system2("curl", arg, stdout = T)
	if (!is.null(attr(stdOut, "status"))) {
		print("error (download): check the proxy")
	}
	stopifnot(is.null(attr(stdOut, "status")))
	if ("data" %in% dir()) {file.remove("data")}
	metaData <- tryCatch(read.csv(out,
																sep = "\t",
																row.names = NULL,
																as.is = T,
																na.strings = "",
																colClasses = "character"),
											 error = function(e){print(e$message); return(NULL)})
	if (!is.null(metaData)) {  # > 0 lines available in input
		if (length(grep("\\.1\\.", colnames(metaData))) > 0) {
			metaData <- MetaCut(metaData, colPattern = "\\.1\\.")
		}
		metaCut <- metaData[grep(filter$file_name, metaData$file_name),
												sort(colnames(metaData))]  # filter with filename
		if (nrow(metaCut) == 0) {
			metaData <- NULL
		} else {
			metaCut <- metaCut[order(metaCut$file_name), ]  # sort before split !!
			if (any(table(metaCut[, filter$submitter_id]) != 1)) { # duplicated files with same barcode
				boolRow <- ArchiveNewestInGroups(metaCut$archive.file_name,
																				 metaCut$file_name)
				# not filter$submitter_id because of one barcode to multi files
				metaCut <- metaCut[boolRow, ]
			}
			stopifnot(all(table(metaCut[, filter$submitter_id]) == 1)) # duplicated files with same barcode
			rownames(metaCut) <- metaCut[, filter$submitter_id]
			metaData <- metaCut[order(rownames(metaCut)), order(colnames(metaCut))] # sort by barcode
			stopifnot(all(rownames(metaData) == metaData[filter$submitter_id]))
			write.table(metaData,
									file = paste(tmpDir,
															 "/tmp_metadata_byType__",
															 arch,
															 "__",
															 endp,
															 "__",
															 paste(vCancer, collapse = "_"),
															 "__",
															 sAssay,
															 ".tsv",
															 sep = ""),
									quote = F, sep = "\t", col.names = NA, row.names = T)
		}
	}
	print("metadata file: preparing done!")
	return(metaData)
}

#' Download files by \code{file_id}
#'
#' @param fileId2Bar Character vector of barcode with file_id as the name.
#' @param tmpDir String of directory for temporary files.
#' @param arch String of archive type: "legacy" or "".
#' @return Character vector of downloaded filename with file_id as the name.
#' @example
#' fileNameById <- FileNameById(metaData$file_id, tmpDir = ".")
FileNameById <- function(fileId2Bar,
												 tmpDir = ".",
												 arch = "legacy") {
	if (length(fileId2Bar) == 0) {  # no files available for this filter
		fileNameById <- NULL
	} else {
		stopifnot(length(fileId2Bar) > 0)  # no files available for this filter
		library(rjson)
		tmpTar <- paste(tmpDir, "/gdc_download_", TimeNow(), ".tar.gz", sep = "")
		url <- paste("https://gdc-api.nci.nih.gov/",
								 arch,
								 ifelse(arch == "", "", "/"),
								 "data",
								 sep = "")
		opt <- paste("-o ", tmpTar,
								 " --silent --show-error --request POST ",
								 "--header Content-Type:application/json --data @",
								 tmpDir, "/tmp_id.json",
								 sep = "")
		arg <- paste(opt, url)
		cat(toJSON(list(ids = names(fileId2Bar))),
				file = paste(tmpDir, "/tmp_id.json", sep = ""))
		print("*.tar.gz file: downloading & unzipping ...")
		err <- "error"
		while (err != 0) {
			stdOut <- system2("curl", arg, stdout = T)
			if (!is.null(attr(stdOut, "status"))) {
				print("error (download): check the proxy")
			}
			stopifnot(is.null(attr(stdOut, "status")))
			tmpUntar <- strsplit(tmpTar, split = "\\.")[[1]][1]
			err <- tryCatch(untar(tmpTar, exdir = tmpUntar, tar = "internal"),
											error = function(e){return(e$message)})
			if (length(fileId2Bar) == 1) {  # only 1 unzipped file in *.tar.gz
				file.rename(from = tmpTar,
										to = paste(tmpUntar, "/", fileId2Bar[1], ".tsv", sep = ""))
				manifest <- data.frame(filename = paste(fileId2Bar[1],
																								".tsv",
																								sep = ""))
				write.table(manifest,
										file = paste(tmpUntar, "/MANIFEST.txt", sep = ""),
										quote = F,
										sep = "\t",
										col.names = T,
										row.names = F)
				err <- 0
			}
		}
		manifest <- read.csv(paste(tmpUntar, "MANIFEST.txt", sep = "/"),
												 sep = "\t",
												 row.names = NULL,
												 as.is = T,
												 na.strings = "")
		fileNameById <- paste(tmpUntar, manifest$filename, sep = "/")
		names(fileNameById) <- fileId2Bar[manifest$id]
	}
	if ("data" %in% dir()) {file.remove("data")}
	print("*.tar.gz file: downloading & unzipping done!")
	return(fileNameById[order(names(fileNameById))])  # sort by file_id
}


#  =============================================================================
#  merge functions, NOT used directly by user
#  =============================================================================

#' Merge copy number variations ("cna") files, distributed by \code{Merge}
#'
#' @param fileNameById Character vector of filename (named with file_id).
#' @return A \code{data.frame} of merged table.
MergeCopy <- function(fileNameById) {
	colNames <- c("Chromosome", "Start", "End", "Num_Probes", "Segment_Mean")
	ld <- ColumnsFromFiles(fileNameById,
												 colNames,
												 sortBy = "",
												 skipLines = 0,
												 naStrings = "NA")
	dMerged <- Reduce(rbind, ld)
	dMerged <- as.data.frame(as.matrix(dMerged), stringsAsFactors = F)
	return(dMerged)
}

#' Merge methyloation ("methy") files, distributed by \code{Merge}
#'
#' @param fileNameById Character vector of filename (named with file_id).
#' @return A \code{data.frame} of merged table.
MergeMethy <- function(fileNameById) {
	vValue <- c("Beta_value")
	vProbe <- c("Composite.Element.REF",
							"Gene_Symbol",
							"Chromosome",
							"Genomic_Coordinate")
	for (n in seq(length(fileNameById))) {
		d <- ColumnsFromFile(fileNameById[n],
												 names(fileNameById)[n],
												 c(vProbe, vValue),
												 sortBy = vProbe[1],
												 skipLines = 1,
												 naStrings = "NA")
		if (n == 1) {
			vName <- sort(rownames(d))
			stopifnot(length(vName) == length(unique(vName)))
			dProbe <- d[vName, vProbe]
			m <- matrix(nrow = nrow(d), ncol = length(fileNameById))
			m[, n] <- d[vName, vValue]
		} else {
			stopifnot(all(sort(rownames(d)) == vName))
			m[, n] <- d[vName, vValue]
		}
	}
	dMerged <- cbind(dProbe, m)
	colnames(dMerged) <- c("CpG",
												 "Gene_Symbol",
												 "Chromosome",
												 "Genomic_Coordinate",
												 names(fileNameById))
	return(dMerged)
}

#' Merge microRNA ("mir") files, distributed by \code{Merge}
#'
#' @param fileNameById Character vector of filename (named with file_id).
#' @return A \code{data.frame} of merged table.
MergeMir <- function(fileNameById) {
	vValue <- c("read_count", "reads_per_million_miRNA_mapped")
	vProbe <- c("miRNA_ID")
	for (n in seq(length(fileNameById))) {
		d <- ColumnsFromFile(fileNameById[n],
												 names(fileNameById)[n],
												 c(vProbe, vValue),
												 sortBy = vProbe[1],
												 skipLines = 0,
												 naStrings = "NA")
		if (n == 1) {
			vName <- sort(rownames(d))
			stopifnot(length(vName) == length(unique(vName)))
			dProbe <- d[vName, vProbe]
			m <- matrix(nrow = nrow(d), ncol = length(fileNameById) * 2)
			m[, 2 * n - 1] <- d[vName, vValue[1]]
			m[, 2 * n  ] <- d[vName, vValue[2]]
		} else {
			stopifnot(all(sort(rownames(d)) == vName))
			m[, 2 * n - 1] <- d[vName, vValue[1]]
			m[, 2 * n  ] <- d[vName, vValue[2]]
		}
	}
	dMerged <- cbind(dProbe, m)
	dMerged <- rbind(c("miRNA_ID",
										 rep(names(fileNameById), each = 2)),
									 c("miRNA_ID",
										 rep(c("read_count",
													 "reads_per_million_miRNA_mapped"),
												 length(fileNameById))),
									 dMerged)
	return(dMerged)
}

#' Merge microRNA isoform ("mirIsoform") files, distributed by \code{Merge}
#'
#' @param fileNameById Character vector of filename (named with file_id).
#' @return A \code{data.frame} of merged table.
MergeMirIso <- function(fileNameById) {
	vValue <- c("read_count", "reads_per_million_miRNA_mapped")
	vProbe <- c("isoform_coords", "miRNA_ID", "miRNA_region", "cross.mapped")
	ld <- ColumnsFromFiles(fileNameById,
												 c(vProbe, vValue),
												 sortBy = vProbe[1],
												 skipLines = 0,
												 naStrings = "NA")
	lv <- lapply(ld, function(x){paste(x[, "isoform_coords"],
																		 x[, "miRNA_ID"],
																		 x[, "miRNA_region"],
																		 x[, "cross.mapped"],
																		 sep = "|")})
	vMirIsoId <- sort(unique(unlist(lv)))
	for (n in seq(length(ld))) {
		rownames(ld[[n]]) <- lv[[n]]
	}
	m <- matrix(nrow = length(vMirIsoId),
							ncol = length(fileNameById) * 2)
	for (n in seq(length(fileNameById))) {
		m[, 2 * n - 1] <- ld[[n]][vMirIsoId, "read_count"]
		m[, 2 * n  ] <- ld[[n]][vMirIsoId, "reads_per_million_miRNA_mapped"]
	}
	dMerged <- cbind(Reduce(rbind, strsplit(vMirIsoId, split = "\\|")), m)
	dMerged <- rbind(c(vProbe, rep(names(fileNameById), each = 2)),
									 c(vProbe,
										 rep(c("read_count",
													 "reads_per_million_miRNA_mapped"),
												 length(ld))),
									 dMerged)
	return(dMerged)
}

#' Merge gene array ("gene_Array") files, distributed by \code{Merge}
#'
#' @param fileNameById Character vector of filename (named with file_id).
#' @return A \code{data.frame} of merged table.
MergeGeneArray <- function(fileNameById) {
	vValue <- c("log2.lowess.normalized..cy5.cy3..collapsed.by.gene.symbol")
	vProbe <- c("Composite.Element.REF")
	for (n in seq(length(fileNameById))) {
		d <- ColumnsFromFile(fileNameById[n],
												 names(fileNameById)[n],
												 c(vProbe, vValue),
												 sortBy = vProbe[1],
												 skipLines = 1,
												 naStrings = "NA")
		if (n == 1) {
			vName <- sort(rownames(d))
			stopifnot(length(vName) == length(unique(vName)))
			dProbe <- d[vName, vProbe]
			m <- matrix(nrow = nrow(d), ncol = length(fileNameById))
			m[, n] <- d[vName, vValue[1]]
		} else {
			stopifnot(all(sort(rownames(d)) == vName))
			m[, n] <- d[vName, vValue[1]]
		}
	}
	dMerged <- cbind(dProbe, m)
	dMerged <- rbind(c("gene_id", rep(names(fileNameById), each = 1)),
									 dMerged)
	return(dMerged)
}

#' Merge gene ("gene.normalized_RNAseq") files, distributed by \code{Merge}
#'
#' @param fileNameById Character vector of filename (named with file_id).
#' @return A \code{data.frame} of merged table.
MergeGeneRnaSeqNorm <- function(fileNameById) {
	vValue <- c("normalized_count")
	vProbe <- c("gene_id")
	for (n in seq(length(fileNameById))) {
		d <- ColumnsFromFile(fileNameById[n],
												 names(fileNameById)[n],
												 c(vProbe, vValue),
												 sortBy = vProbe[1],
												 skipLines = 0,
												 naStrings = "NA")
		if (n == 1) {
			vName <- sort(rownames(d))
			stopifnot(length(vName) == length(unique(vName)))
			dProbe <- d[vName, vProbe]
			m <- matrix(nrow = nrow(d), ncol = length(fileNameById))
			m[, n] <- d[vName, vValue[1]]
		} else {
			stopifnot(all(sort(rownames(d)) == vName))
			m[, n] <- d[vName, vValue[1]]
		}
	}
	dMerged <- cbind(dProbe, m)
	dMerged <- rbind(c("gene_id", rep(names(fileNameById), each = 1)), dMerged)
	return(dMerged)
}

#' Merge unnormalized gene ("gene_RNAseq") files, distributed by \code{Merge}
#'
#' @param fileNameById Character vector of filename (named with file_id).
#' @return A \code{data.frame} of merged table.
MergeGeneRnaSeqUnnorm <- function(fileNameById) {
	vValue <- c("raw_count", "scaled_estimate")
	vProbe <- c("gene_id")
	for (n in seq(length(fileNameById))) {
		d <- ColumnsFromFile(fileNameById[n],
												 names(fileNameById)[n],
												 c(vProbe, vValue),
												 sortBy = vProbe[1],
												 skipLines = 0,
												 naStrings = "NA")
		if (n == 1) {
			vName <- sort(rownames(d))
			stopifnot(length(vName) == length(unique(vName)))
			dProbe <- d[vName, vProbe]
			m <- matrix(nrow = nrow(d), ncol = length(fileNameById) * 2)
			m[, 2 * n - 1] <- d[vName, vValue[1]]
			m[, 2 * n  ] <- d[vName, vValue[2]]
		} else {
			stopifnot(all(sort(rownames(d)) == vName))
			m[, 2 * n - 1] <- d[vName, vValue[1]]
			m[, 2 * n  ] <- d[vName, vValue[2]]
		}
	}
	dMerged <- cbind(dProbe, m)
	dMerged <- rbind(c("gene_id", rep(names(fileNameById), each = 2)),
									 c("gene_id", rep(c("raw_count", "scaled_estimate"),
																		length(fileNameById))),
									 dMerged)
	return(dMerged)
}

#' Merge gene ("isoform.normalized_RNAseq") files, distributed by \code{Merge}
#'
#' @param fileNameById Character vector of filename (named with file_id).
#' @return A \code{data.frame} of merged table.
MergeGeneIsoRnaSeqNorm <- function(fileNameById) {
	vValue <- c("normalized_count")
	vProbe <- c("isoform_id")
	for (n in seq(length(fileNameById))) {
		d <- ColumnsFromFile(fileNameById[n],
												 names(fileNameById)[n],
												 c(vProbe, vValue),
												 sortBy = vProbe[1],
												 skipLines = 0,
												 naStrings = "NA")
		if (n == 1) {
			vName <- sort(rownames(d))
			stopifnot(length(vName) == length(unique(vName)))
			dProbe <- d[vName, vProbe]
			m <- matrix(nrow = nrow(d), ncol = length(fileNameById))
			m[, n] <- d[vName, vValue[1]]
		} else {
			stopifnot(all(sort(rownames(d)) == vName))
			m[, n] <- d[vName, vValue[1]]
		}
	}
	dMerged <- cbind(dProbe, m)
	dMerged <- rbind(c("isoform_id", rep(names(fileNameById), each = 1)),
									 dMerged)
	return(dMerged)
}

#' Merge unnormalized gene ("isoform_RNAseq") files, distributed by \code{Merge}
#'
#' @param fileNameById Character vector of filename (named with file_id).
#' @return A \code{data.frame} of merged table.
MergeGeneIsoRnaSeqUnnorm <- function(fileNameById) {
	vValue <- c("raw_count", "scaled_estimate")
	vProbe <- c("isoform_id")
	for (n in seq(length(fileNameById))) {
		d <- ColumnsFromFile(fileNameById[n],
												 names(fileNameById)[n],
												 c(vProbe, vValue),
												 sortBy = vProbe[1],
												 skipLines = 0,
												 naStrings = "NA")
		if (n == 1) {
			vName <- sort(rownames(d))
			stopifnot(length(vName) == length(unique(vName)))
			dProbe <- d[vName, vProbe]
			m <- matrix(nrow = nrow(d), ncol = length(fileNameById) * 2)
			m[, 2 * n - 1] <- d[vName, vValue[1]]
			m[, 2 * n  ] <- d[vName, vValue[2]]
		} else {
			stopifnot(all(sort(rownames(d)) == vName))
			m[, 2 * n - 1] <- d[vName, vValue[1]]
			m[, 2 * n  ] <- d[vName, vValue[2]]
		}
	}
	dMerged <- cbind(dProbe, m)
	dMerged <- rbind(c("isoform_id", rep(names(fileNameById), each = 2)),
									 c("isoform_id", rep(c("raw_count", "scaled_estimate"),
																			 length(fileNameById))),
									 dMerged)
	return(dMerged)
}

#' Merge exon ("exon") files, distributed by \code{Merge}
#'
#' @param fileNameById Character vector of filename (named with file_id).
#' @return A \code{data.frame} of merged table.
MergeExon <- function(fileNameById) {
	vValue <- c("RPKM")
	vProbe <- c("exon")
	for (n in seq(length(fileNameById))) {
		d <- ColumnsFromFile(fileNameById[n],
												 names(fileNameById)[n],
												 c(vProbe,
													 vValue),
												 sortBy = vProbe[1],
												 skipLines = 0,
												 naStrings = "NA")
		if (n == 1) {
			vName <- sort(rownames(d))
			stopifnot(length(vName) == length(unique(vName)))
			dProbe <- d[vName, vProbe]
			m <- matrix(nrow = nrow(d), ncol = length(fileNameById))
			m[, n] <- d[vName, vValue[1]]
		} else {
			stopifnot(all(sort(rownames(d)) == vName))
			m[, n] <- d[vName, vValue[1]]
		}
	}
	dMerged <- cbind(dProbe, m)
	dMerged <- rbind(c("exon", rep(names(fileNameById), each = 1)),
									 dMerged)
	return(dMerged)
}

#' Merge exon ("exonJunction") files, distributed by \code{Merge}
#'
#' @param fileNameById Character vector of filename (named with file_id).
#' @return A \code{data.frame} of merged table.
MergeExonJunction <- function(fileNameById) {  # duplicated rows
	vValue <- c("raw_counts")
	vProbe <- c("junction")
	for (n in seq(length(fileNameById))) {
		d <- ColumnsFromFile(fileNameById[n],
												 names(fileNameById)[n],
												 c(vProbe, vValue),
												 sortBy = vProbe[1],
												 skipLines = 0,
												 naStrings = "NA")
		if (n == 1) {
			vName <- sort(rownames(d))
			stopifnot(length(vName) == length(unique(vName)))
			dProbe <- d[vName, vProbe]
			m <- matrix(nrow = nrow(d), ncol = length(fileNameById))
			m[, n] <- d[vName, vValue[1]]
		} else {
			stopifnot(all(sort(rownames(d)) == vName))
			m[, n] <- d[vName, vValue[1]]
		}
	}
	dMerged <- cbind(dProbe, m)
	dMerged <- rbind(c("exonJunction", rep(names(fileNameById), each = 1)),
									 dMerged)
	return(dMerged)
}

#' Merge protein ("protein_RPPA") files, distributed by \code{Merge}
#'
#' @param fileNameById Character vector of filename (named with file_id).
#' @return A \code{data.frame} of merged table.
MergeProtein <- function(fileNameById) {  # duplicated rows
	vPr <- c("ABL1|c-Abl",
					 "ACACA ACACB|ACC_pS79",
					 "ACACA|ACC1",
					 "ACVRL1|ACVRL1",
					 "ADAR|ADAR1",
					 "AKT1 AKT2 AKT3|Akt",
					 "AKT1 AKT2 AKT3|Akt_pS473",
					 "AKT1 AKT2 AKT3|Akt_pT308",
					 "AKT1S1|PRAS40_pT246",
					 "ANXA1|Annexin-1",
					 "ANXA7|Annexin_VII",
					 "ARAF|A-Raf",
					 "ARAF|A-Raf_pS299",
					 "ARID1A|ARID1A",
					 "AR|AR",
					 "ASNS|ASNS",
					 "ATM|ATM",
					 "ATP5A1|Oxphos-complex-V_subunitb",
					 "AXL|Axl",
					 "BAD|Bad_pS112",
					 "BAK1|Bak",
					 "BAP1|Bap1-c-4",
					 "BAX|Bax",
					 "BCL2A1|Bcl2A1",
					 "BCL2L11|Bim",
					 "BCL2L1|Bcl-xL",
					 "BCL2|Bcl-2",
					 "BECN1|Beclin",
					 "BID|Bid",
					 "BIRC2|cIAP",
					 "BRAF|B-Raf",
					 "BRAF|B-Raf_pS445",
					 "BRCA2|BRCA2",
					 "BRD4|BRD4",
					 "CA9|CA9",
					 "CASP3|Caspase-3",
					 "CASP7|Caspase-7_cleavedD198",
					 "CASP8|Caspase-8",
					 "CASP9|Caspase-9",
					 "CAV1|Caveolin-1",
					 "CCNB1|Cyclin_B1",
					 "CCND1|Cyclin_D1",
					 "CCNE1|Cyclin_E1",
					 "CCNE2|Cyclin_E2",
					 "CD274|CD274",
					 "CD274|PD-L1",
					 "CDH1|E-Cadherin",
					 "CDH2|N-Cadherin",
					 "CDH3|P-Cadherin",
					 "CDK1|CDK1",
					 "CDK1|CDK1_pY15",
					 "CDKN1A|p21",
					 "CDKN1B|p27",
					 "CDKN1B|p27_pT157",
					 "CDKN1B|p27_pT198",
					 "CDKN2A|p16_INK4a",
					 "CHEK1|Chk1",
					 "CHEK1|Chk1_pS296",
					 "CHEK1|Chk1_pS345",
					 "CHEK2|Chk2",
					 "CHEK2|Chk2_pT68",
					 "CHGA|Chromogranin-A-N-term",
					 "CLDN7|Claudin-7",
					 "COG3|COG3",
					 "COL6A1|Collagen_VI",
					 "COPS5|JAB1",
					 "CTLA4|CTLA4",
					 "CTNNA1|alpha-Catenin",
					 "CTNNB1|beta-Catenin",
					 "DIABLO|Smac",
					 "DIRAS3|DIRAS3",
					 "DPP4|CD26",
					 "DVL3|Dvl3",
					 "E2F1|E2F1",
					 "EEF2K|eEF2K",
					 "EEF2|eEF2",
					 "EGFR|EGFR",
					 "EGFR|EGFR_pY1068",
					 "EGFR|EGFR_pY1173",
					 "EIF4EBP1|4E-BP1",
					 "EIF4EBP1|4E-BP1_pS65",
					 "EIF4EBP1|4E-BP1_pT37_T46",
					 "EIF4EBP1|4E-BP1_pT70",
					 "EIF4E|eIF4E",
					 "EIF4G1|eIF4G",
					 "ENY2|ENY2",
					 "EPPK1|EPPK1",
					 "ERBB2|HER2",
					 "ERBB2|HER2_pY1248",
					 "ERBB3|HER3",
					 "ERBB3|HER3_pY1289",
					 "ERCC1|ERCC1",
					 "ERCC5|ERCC5",
					 "ERRFI1|MIG-6",
					 "ESR1|ER-alpha",
					 "ESR1|ER-alpha_pS118",
					 "ETS1|ETS-1",
					 "EZH2|EZH2",
					 "FASN|FASN",
					 "FN1|Fibronectin",
					 "FOXM1|FoxM1",
					 "FOXO3|FOXO3a",
					 "FOXO3|FOXO3a_pS318_S321",
					 "G6PD|G6PD",
					 "GAB2|GAB2",
					 "GAPDH|GAPDH",
					 "GATA3|GATA3",
					 "GATA6|GATA6",
					 "GSK3A GSK3B|GSK3-alpha-beta",
					 "GSK3A GSK3B|GSK3-alpha-beta_pS21_S9",
					 "GSK3A GSK3B|GSK3_pS9",
					 "GUSP4|DUSP4",
					 "GYG1|GYG-Glycogenin1",
					 "GYS1|GYS",
					 "GYS1|GYS_pS641",
					 "HIF1A|HIF-1_alpha",
					 "HSPA1A|HSP70",
					 "IGFBP2|IGFBP2",
					 "IGFR1|IGF1R_pY1135_Y1136",
					 "INPP4B|INPP4B",
					 "IRF1|IRF-1",
					 "IRS1|IRS1",
					 "ITGA2|CD49b",
					 "JAK2|Jak2",
					 "JUN|c-Jun_pS73",
					 "KAT2A|GCN5L2",
					 "KDR|VEGFR2",
					 "KEAP1|KEAP1",
					 "KIT|c-Kit",
					 "KRT5|CK5",
					 "LCK|Lck",
					 "LCN2|LCN2a",
					 "LDHA|LDHA",
					 "LDHB|LDHB",
					 "MACC1|MACC1",
					 "MAP2K1|MEK1",
					 "MAP2K1|MEK1_pS217_S221",
					 "MAPK1 MAPK3|MAPK_pT202_Y204",
					 "MAPK14|p38_MAPK",
					 "MAPK14|p38_pT180_Y182",
					 "MAPK1|ERK2",
					 "MAPK8|JNK_pT183_pY185",
					 "MAPK9|JNK2",
					 "MET|c-Met",
					 "MET|c-Met_pY1235",
					 "MRE11A|Mre11",
					 "MS4A1|CD20",
					 "MSH2|MSH2",
					 "MSH6|MSH6",
					 "MTCO2|Mitochondria",
					 "MTOR|mTOR",
					 "MTOR|mTOR_pS2448",
					 "MYC|c-Myc",
					 "MYH11|MYH11",
					 "MYH9|Myosin-IIa",
					 "MYH9|Myosin-IIa_pS1943",
					 "NAPSA|Napsin-A",
					 "NDRG1|NDRG1_pT346",
					 "NF2|NF2",
					 "NFE2L2|Nrf2",
					 "NFKB1|NF-kB-p65_pS536",
					 "NKX2-1|TTF1",
					 "NOTCH1|Notch1",
					 "NRAS|N-Ras",
					 "NRG1|Heregulin",
					 "PARK7|DJ-1",
					 "PARP1|PARP-Ab-3",
					 "PARP1|PARP1",
					 "PARP1|PARP_cleaved",
					 "PCNA|PCNA",
					 "PDCD1|PDCD1",
					 "PDCD4|PDCD4",
					 "PDK1|PDK1",
					 "PDK1|PDK1_pS241",
					 "PEA15|PEA15",
					 "PEA15|PEA15_pS116",
					 "PECAM1|CD31",
					 "PGR|PR",
					 "PIK3CA|PI3K-p110-alpha",
					 "PIK3R1|PI3K-p85",
					 "PKM2|PKM2",
					 "PRDX1|PRDX1",
					 "PREX1|PREX1",
					 "PRKAA1|AMPK_alpha",
					 "PRKAA1|AMPK_pT172",
					 "PRKCA|PKC-alpha",
					 "PRKCA|PKC-alpha_pS657",
					 "PRKCB|PKC-pan_BetaII_pS660",
					 "PRKCD|PKC-delta_pS664",
					 "PTEN|PTEN",
					 "PTPN11|SHP-2_pY542",
					 "PXN|Paxillin",
					 "PYGB|PYGB",
					 "PYGB|PYGB-AB2",
					 "PYGL|PYGL",
					 "PYGM|PYGM",
					 "RAB11A RAB11B|Rab11",
					 "RAB25|Rab25",
					 "RAD50|Rad50",
					 "RAD51|Rad51",
					 "RAF1|C-Raf",
					 "RAF1|C-Raf_pS338",
					 "RB1|Rb",
					 "RB1|Rb_pS807_S811",
					 "RBM15|RBM15",
					 "RET|Ret_pY905",
					 "RICTOR|Rictor",
					 "RICTOR|Rictor_pT1135",
					 "RPS6KA1|p90RSK",
					 "RPS6KA1|p90RSK_pT359_S363",
					 "RPS6KB1|p70S6K",
					 "RPS6KB1|p70S6K_pT389",
					 "RPS6|S6",
					 "RPS6|S6_pS235_S236",
					 "RPS6|S6_pS240_S244",
					 "RPTOR|Raptor",
					 "SCD|SCD",
					 "SDHB|Complex-II_subunit30",
					 "SERPINE1|PAI-1",
					 "SETD2|SETD2",
					 "SHC1|Shc_pY317",
					 "SLC1A5|SLC1A5",
					 "SMAD1|Smad1",
					 "SMAD3|Smad3",
					 "SMAD4|Smad4",
					 "SNAI1|Snail",
					 "SQSTM1|p62-LCK-ligand",
					 "SRC|Src",
					 "SRC|Src_pY416",
					 "SRC|Src_pY527",
					 "SRSF1|SF2",
					 "STAT3|STAT3_pY705",
					 "STAT5A|STAT5-alpha",
					 "STK11|LKB1",
					 "STMN1|Stathmin",
					 "SYK|Syk",
					 "SYP|Synaptophysin",
					 "TFRC|TFRC",
					 "TGM2|Transglutaminase",
					 "TIGAR|TIGAR",
					 "TP53BP1|53BP1",
					 "TP53|p53",
					 "TP63|p63",
					 "TSC1|TSC1",
					 "TSC2|Tuberin",
					 "TSC2|Tuberin_pT1462",
					 "TUBA1B|Acetyl-a-Tubulin-Lys40",
					 "TYMS|Thymidilate-Synthase",
					 "WWTR1|TAZ",
					 "XBP1|XBP1",
					 "XRCC1|XRCC1",
					 "XRCC5|Ku80",
					 "YAP1|YAP",
					 "YAP1|YAP_pS127",
					 "YBX1|YB-1",
					 "YBX1|YB-1_pS102",
					 "YWHAB|14-3-3_beta",
					 "YWHAE|14-3-3_epsilon",
					 "YWHAZ|14-3-3_zeta" )
	names(vPr) <- sapply(strsplit(vPr, split = "\\|"), function(x){x[2]})
	colNames <- c("Composite.Element.REF", "Protein.Expression")
	ld  <- ColumnsFromFiles(fileNameById,
													colNames,
													sortBy = "Composite.Element.REF",
													skipLines = 1,
													naStrings = "NA")
	lvAbValue <- lapply(ld,
											function(x){
												ProbeValue(x,
																	 colProbe = "Composite.Element.REF",
																	 colValue = "Protein.Expression",
																	 stripNum = 0)})
	vAb <- sort(unique(unlist(lapply(lvAbValue, names))))
	vPr4Ab <- vPr[StripEnd(vUnstripped = vAb, stripNum = 4,
												 stripEnd = "right")]
	vPr2Ab <- paste(sapply(strsplit(vPr4Ab, split = "\\|"),
												 function(x){x[1]}),
									vAb, sep = "|")
	names(vPr2Ab) <- vAb
	m <- matrix(nrow = length(vPr2Ab), ncol = length(fileNameById))
	rownames(m) <- vPr2Ab
	colnames(m) <- names(fileNameById)
	for (s in names(fileNameById)) {
		m[, s] <- lvAbValue[[s]][vAb]
	}
	dMerged <- cbind(protein = vPr2Ab, m)
	return(dMerged)
}

#' Main function of \code{Merge}, distribute filenames by assay platform
#'
#' @param fileNameById Character vector of filename (named with file_id).
#' @param sAssay String of assay platform, used in \code{Filter}.
#' @return A \code{data.frame} of merged table.
Merge <- function(fileNameById,
									sAssay) {
	print("merging files: merging unzipped data files ...")
	if (is.null(fileNameById)) {
		print("merging files: no file satisfies the filter!")
		dMerged <- NULL
		return(dMerged)
	} else if (sAssay %in% c("cna_cnv.hg18",
													 "cna_cnv.hg19",
													 "cna_nocnv.hg18",
													 "cna_nocnv.hg19")) {
		dMerged <- MergeCopy(fileNameById)
	} else if (sAssay %in% c("exonJunction_RNAseq")) {
		dMerged <- MergeExonJunction(fileNameById)
	} else if (sAssay %in% c("exon_RNAseq")) {
		dMerged <- MergeExon(fileNameById)
	} else if (sAssay %in% c("gene_Array")) {
		dMerged <- MergeGeneArray(fileNameById)
	} else if (sAssay %in% c("gene.normalized_RNAseq")) {
		dMerged <- MergeGeneRnaSeqNorm(fileNameById)
	} else if (sAssay %in% c("gene_RNAseq")) {
		dMerged <- MergeGeneRnaSeqUnnorm(fileNameById)
	} else if (sAssay %in% c("isoform.normalized_RNAseq")) {
		dMerged <- MergeGeneIsoRnaSeqNorm(fileNameById)
	} else if (sAssay %in% c("isoform_RNAseq")) {
		dMerged <- MergeGeneIsoRnaSeqUnnorm(fileNameById)
	} else if (sAssay %in% c("methylation_27",
													 "methylation_450")) {
		dMerged <- MergeMethy(fileNameById)
	} else if (sAssay %in% c("mir_GA.hg18",
													 "mir_GA.hg19",
													 "mir_GA.hg19.mirbase20",
													 "mir_HiSeq.hg18",
													 "mir_HiSeq.hg19",
													 "mir_HiSeq.hg19.mirbase20")) {
		dMerged <- MergeMir(fileNameById)
	} else if (sAssay %in% c("mirIsoform_GA.hg18",
													 "mirIsoform_GA.hg19",
													 "mirIsoform_GA.hg19.mirbase20",
													 "mirIsoform_HiSeq.hg18",
													 "mirIsoform_HiSeq.hg19",
													 "mirIsoform_HiSeq.hg19.mirbase20")) {
		dMerged <- MergeMirIso(fileNameById)
	} else if (sAssay %in% c("protein_RPPA")) {
		dMerged <- MergeProtein(fileNameById)
	}
	print("merging files: merging unzipped data files done!")
	return(dMerged)
}


#  =============================================================================
#  adapting functions, internal <> interface, NOT used directly by user
#  =============================================================================

#' Check the user specified parameters
#'
#' @param vCancer String of cancer type.
#' @param vAssay Character vector of assay platform.
#' @param sampleTypeName Character vector of name for sample_type_id.
#' @param assayGroup String of assay platform goup.
#' @return List of checked parameters.
CheckParam <- function(vCancer,
											 vAssay,
											 sampleTypeName,
											 assayGroup) {
	vCancerAll <- c("ACC", "BLCA", "BRCA", "CESC", "CHOL", "COAD", "DLBC",
									"ESCA", "GBM", "HNSC", "KICH", "KIRC", "KIRP", "LAML",
									"LGG", "LIHC", "LUAD", "LUSC", "MESO", "OV", "PAAD",
									"PCPG", "PRAD", "READ", "SARC", "SKCM", "STAD", "TGCT",
									"THCA", "THYM", "UCEC", "UCS", "UVM")
	vSampleTypeIdAll <- sprintf("%02d", c(seq(14), 20, 40, 50, 60, 61))
	names(vSampleTypeIdAll) <-
		c("TP",   # 01, 'Primary Tumor'
			"TR",   # 02, 'Recurrent Tumor'
			"TB",   # 03, 'Primary Blood Derived Cancer - Peripheral Blood'
			"TRBM", # 04, 'Recurrent Blood Derived Cancer - Bone Marrow'
			"TAP",  # 05, 'Additional - New Primary'
			"TM",   # 06, 'Metastatic'
			"TAM",  # 07, 'Additional Metastatic'
			"THOC", # 08, 'Human Tumor Original Cells'
			"TBM",  # 09, 'Primary Blood Derived Cancer - Bone Marrow'
			"NB",   # 10, 'Blood Derived Normal'
			"NT",   # 11, 'Solid Tissue Normal'
			"NBC",  # 12, 'Buccal Cell Normal'
			"NEBV", # 13, 'EBV Immortalized Normal'
			"NBM",  # 14, 'Bone Marrow Normal'
			"CELLC",# 20, 'Control Analyte'
			"TRB",  # 40, 'Recurrent Blood Derived Cancer - Peripheral Blood'
			"CELL", # 50, 'Cell Lines'
			"XP",   # 60, 'Primary Xenograft Tissue'
			"XCL")  # 61, 'Cell Line Derived Xenograft Tissue'
	lAssayGroup <- list(cna = c("cna_cnv.hg18",
															"cna_cnv.hg19",
															"cna_nocnv.hg18",
															"cna_nocnv.hg19"),
											gene = c("gene_Array",
															 "gene.normalized_RNAseq",
															 "gene_RNAseq",
															 "isoform.normalized_RNAseq",
															 "isoform_RNAseq",
															 "exon_RNAseq",
															 "exonJunction_RNAseq"),
											methy = c("methylation_27",
																"methylation_450"),
											mir = c("mir_GA.hg18",
															"mir_GA.hg19",
															"mir_GA.hg19.mirbase20",
															"mir_HiSeq.hg18",
															"mir_HiSeq.hg19",
															"mir_HiSeq.hg19.mirbase20"),
											mirIsoform = c("mirIsoform_GA.hg18",
																		 "mirIsoform_GA.hg19",
																		 "mirIsoform_GA.hg19.mirbase20",
																		 "mirIsoform_HiSeq.hg18",
																		 "mirIsoform_HiSeq.hg19",
																		 "mirIsoform_HiSeq.hg19.mirbase20"),
											protein = c("protein_RPPA"),
											somatic = c("somaticMutation_DNAseq"),
											itraq = c("glycoproteome_iTRAQ",
																"phosphoproteome_iTRAQ",
																"proteome_iTRAQ"))
	vAssaySub <- lAssayGroup[[assayGroup]]
	if (is.null(vCancer)) {
		vCancer <- vCancerAll
	} else if (!all(vCancer %in% vCancerAll)) {
		print(c("cancerType should be 'NULL' (all) or one of: ", vCancerAll))
		stopifnot(!all(vCancer %in% vCancerAll))
	}
	if (is.null(vAssay)) {
		vAssay <- vAssaySub
	} else if (!all(vAssay %in% vAssaySub)) {
		print(c("assayPlatform should be 'NULL' (all) or one of: ", vAssaySub))
		stopifnot(!all(vAssay %in% vAssaySub))
	}
	if (is.null(sampleTypeName)) {
		sampleTypeId <- vSampleTypeIdAll
	} else if (!all(sampleTypeName %in% names(vSampleTypeIdAll))) {
		print(paste("tissueType should be 'NULL' (all) or one of:",
								paste(vSampleTypeIdAll, collapse = ","),
								"01) TP = 'Primary Tumor';",
								"02) TR = 'Recurrent Tumor';",
								"03) TB = 'Primary Blood Derived Cancer - Peripheral Blood';",
								"04) TRBM = 'Recurrent Blood Derived Cancer - Bone Marrow';",
								"05) TAP = 'Additional - New Primary';",
								"06) TM = 'Metastatic';",
								"07) TAM = 'Additional Metastatic';",
								"08) THOC = 'Human Tumor Original Cells';",
								"09) TBM = 'Primary Blood Derived Cancer - Bone Marrow';",
								"10) NB = 'Blood Derived Normal';",
								"11) NT = 'Solid Tissue Normal';",
								"12) NBC = 'Buccal Cell Normal';",
								"13) NEBV = 'EBV Immortalized Normal';",
								"14) NBM = 'Bone Marrow Normal';",
								"20) CELLC = 'Control Analyte';",
								"40) TRB = 'Recurrent Blood Derived Cancer - Peripheral Blood';",
								"50) CELL = 'Cell Lines';",
								"60) XP = 'Primary Xenograft Tissue';",
								"61) XCL = 'Cell Line Derived Xenograft Tissue'.",
								sep = " "))
		stopifnot(all(sampleTypeName %in% names(vSampleTypeIdAll)))
	} else {
		sampleTypeId <- vSampleTypeIdAll[sampleTypeName]
	}
	return(list(vCancer = vCancer, vAssay = vAssay,
							sampleTypeId = sampleTypeId))
}

#' Pipe of metadata, download and merge (general function)
#'
#' @param vCancer String of cancer type.
#' @param sAssay String of assay platform, used in \code{Filter}.
#' @param sampleTypeId Character vector of sample_type_id: "01", ..., "14", etc.
#' @param barCode Character vector of barcode, to specify patients.
#' @param tmpDir String of directory for temporary files.
#' @param arch String of archive type: "legacy" or "".
#' @param fieldsMeta Character vector of colnames in metadata.
#' @param entityCount Number of entity (row) in the metadata: "-1" means all.
#' @param endp String of endpoint: "files".
#' @return A \code{data.frame} of merged data.
Pipe <- function(vCancer,
								 sAssay,
								 sampleTypeId,
								 barCode = NULL,
								 tmpDir = ".",
								 arch = "legacy",
								 fieldsMeta = "",
								 entityCount = (-1),
								 endp = "files") {
	vTissueType <- c("TP", "TR", "TB", "TRBM", "TAP", "TM", "TAM", "THOC", "TBM",
									 "NB", "NT", "NBC", "NEBV", "NBM", "CELLC", "TRB", "CELL", "XP", "XCL")
	names(vTissueType) <- sprintf("%02d", c(seq(14), 20, 40, 50, 60, 61))
	dMeta <- MetaData(vCancer = vCancer,
										sAssay = sAssay,
										sampleTypeId = sampleTypeId,
										tmpDir = tmpDir,
										arch = arch,
										fieldsMeta = fieldsMeta,
										entityCount = entityCount,
										endp = endp)
	if (!is.null(dMeta)) {
		fileId2Bar <- rownames(dMeta)
		names(fileId2Bar) <- dMeta$file_id
		if (!is.null(barCode)) {
			fileId2Bar <- fileId2Bar[ifelse(substr(fileId2Bar, 1, 12) %in%
																			substr(barCode, 1, 12), T, F)]
		}
		if (length(fileId2Bar) > 0) {
			fileNameById <- FileNameById(fileId2Bar,
																	 tmpDir = tmpDir,
																	 arch = arch)
			dPiped <- Merge(fileNameById, sAssay)
		} else {
			dPiped <- NULL
		}
	} else {
		# print(paste("metadata = NULL, when cancerType = ",
		# 						paste(vCancer, collapse = "|"),
		# 						" & assayPlatform = ", sAssay, " & tissueType = ",
		# 						paste(vTissueType[sampleTypeId], collapse = "|"),
		# 						sep = ""))
		dPiped <- NULL
	}
	return(dPiped)
}

#' Pipe of metadata, download and merge (with batch download)
#'
#' @param vCancer String of cancer type.
#' @param sAssay String of assay platform, used in \code{Filter}.
#' @param sampleTypeId Character vector of sample_type_id: "01", ..., "14", etc.
#' @param barCode Character vector of barcode, to specify patients.
#' @param tmpDir String of directory for temporary files.
#' @param arch String of archive type: "legacy" or "".
#' @param fieldsMeta Character vector of colnames in metadata.
#' @param entityCount Number of entity (row) in the metadata: "-1" means all.
#' @param endp String of endpoint: "files".
#' @return A \code{data.frame} of merged data.
PipeBatch <- function(vCancer,
											sAssay,
											sampleTypeId,
											barCode = NULL,
											tmpDir = ".",
											arch = "legacy",
											fieldsMeta = "",
											entityCount = (-1),
											endp = "files") {
	vTissueType <- c("TP", "TR", "TB", "TRBM", "TAP", "TM", "TAM", "THOC", "TBM",
									 "NB", "NT", "NBC", "NEBV", "NBM", "CELLC", "TRB", "CELL", "XP", "XCL")
	names(vTissueType) <- sprintf("%02d", c(seq(14), 20, 40, 50, 60, 61))
	dMeta <- MetaData(vCancer = vCancer,
										sAssay = sAssay,
										sampleTypeId = sampleTypeId,
										tmpDir = tmpDir,
										arch = arch,
										fieldsMeta = fieldsMeta,
										entityCount = entityCount,
										endp = endp)
	if (!is.null(dMeta)) {
		fileId2Bar <- rownames(dMeta)
		names(fileId2Bar) <- dMeta$file_id
		if (!is.null(barCode)) {
			fileId2Bar <- fileId2Bar[ifelse(substr(fileId2Bar, 1, 12) %in%
																			substr(barCode, 1, 12), T, F)]
		}
		if (length(fileId2Bar) > 0) {
			fileNameById <- vector()  # batch download
			n1Batch <- 50
			for (n in seq(ceiling(length(fileId2Bar)/n1Batch)) - 1) {
				nStart <- n * n1Batch + 1
				nStop <- ifelse(n == (ceiling(length(fileId2Bar)/n1Batch) - 1),
												length(fileId2Bar),
												(n + 1) * n1Batch)
				vStep <- FileNameById(fileId2Bar[nStart : nStop],
															tmpDir = tmpDir,
															arch = arch)
				fileNameById <- c(fileNameById, vStep)
			}  # batch download
			dPiped <- Merge(fileNameById, sAssay)
		} else {
			dPiped <- NULL
		}
	} else {
		# print(paste("metadata = NULL, when cancerType = ",
		# 						paste(vCancer, collapse = "|"),
		# 						" & assayPlatform = ", sAssay, " & tissueType = ",
		# 						paste(vTissueType[sampleTypeId], collapse = "|"),
		# 						sep = ""))
		dPiped <- NULL
	}
	return(dPiped)
}

#' Pipe of metadata, download and merge (for mir data with 705 probes)
#'
#' @param vCancer String of cancer type.
#' @param sAssay String of assay platform, used in \code{Filter}.
#' @param sampleTypeId Character vector of sample_type_id: "01", ..., "14", etc.
#' @param barCode Character vector of barcode, to specify patients.
#' @param tmpDir String of directory for temporary files.
#' @param arch String of archive type: "legacy" or "".
#' @param fieldsMeta Character vector of colnames in metadata.
#' @param entityCount Number of entity (row) in the metadata: "-1" means all.
#' @param endp String of endpoint: "files".
#' @return A \code{data.frame} of merged data.
PipeMirLt23k <- function(vCancer,
												 sAssay,
												 sampleTypeId,
												 barCode = NULL,
												 tmpDir = ".",
												 arch = "legacy",
												 fieldsMeta = "",
												 entityCount = (-1),
												 endp = "files") {
	vTissueType <- c("TP", "TR", "TB", "TRBM", "TAP", "TM", "TAM", "THOC", "TBM",
									 "NB", "NT", "NBC", "NEBV", "NBM", "CELLC", "TRB", "CELL", "XP", "XCL")
	names(vTissueType) <- sprintf("%02d", c(seq(14), 20, 40, 50, 60, 61))
	dMeta <- MetaData(vCancer = vCancer,
										sAssay = sAssay,
										sampleTypeId = sampleTypeId,
										tmpDir = tmpDir,
										arch = arch,
										fieldsMeta = fieldsMeta,
										entityCount = entityCount,
										endp = endp)
	if (!is.null(dMeta)) {
		fileId2Bar <- rownames(dMeta)
		names(fileId2Bar) <- dMeta$file_id
		vLt23k <- as.numeric(dMeta$file_size) < 23000  # file_size < 23000
		fileId2Bar <- fileId2Bar[vLt23k]
		if (!is.null(barCode)) {
			fileId2Bar <- fileId2Bar[ifelse(substr(fileId2Bar, 1, 12) %in%
																			substr(barCode, 1, 12), T, F)]
		}
		if (length(fileId2Bar) > 0) {
			fileNameById <- FileNameById(fileId2Bar,
																	 tmpDir = tmpDir,
																	 arch = arch)
			dPiped <- Merge(fileNameById, sAssay)
		} else {
			dPiped <- NULL
		}
	} else {
		# print(paste("metadata = NULL, when cancerType = ",
		# 						paste(vCancer, collapse = "|"),
		# 						" & assayPlatform = ", sAssay, " & tissueType = ",
		# 						paste(vTissueType[sampleTypeId], collapse = "|"),
		# 						sep = ""))
		dPiped <- NULL
	}
	return(dPiped)
}

#' Pipe of metadata, download and merge (for mir data with more than 705 probes)
#'
#' @param vCancer String of cancer type.
#' @param sAssay String of assay platform, used in \code{Filter}.
#' @param sampleTypeId Character vector of sample_type_id: "01", ..., "14", etc.
#' @param barCode Character vector of barcode, to specify patients.
#' @param tmpDir String of directory for temporary files.
#' @param arch String of archive type: "legacy" or "".
#' @param fieldsMeta Character vector of colnames in metadata.
#' @param entityCount Number of entity (row) in the metadata: "-1" means all.
#' @param endp String of endpoint: "files".
#' @return A \code{data.frame} of merged data.
PipeMirGt23k <- function(vCancer,
												 sAssay,
												 sampleTypeId,
												 barCode = NULL,
												 tmpDir = ".",
												 arch = "legacy",
												 fieldsMeta = "",
												 entityCount = (-1),
												 endp = "files") {
	vTissueType <- c("TP", "TR", "TB", "TRBM", "TAP", "TM", "TAM", "THOC", "TBM",
									 "NB", "NT", "NBC", "NEBV", "NBM", "CELLC", "TRB", "CELL", "XP", "XCL")
	names(vTissueType) <- sprintf("%02d", c(seq(14), 20, 40, 50, 60, 61))
	dMeta <- MetaData(vCancer = vCancer,
										sAssay = sAssay,
										sampleTypeId = sampleTypeId,
										tmpDir = tmpDir,
										arch = arch,
										fieldsMeta = fieldsMeta,
										entityCount = entityCount,
										endp = endp)
	if (!is.null(dMeta)) {
		fileId2Bar <- rownames(dMeta)
		names(fileId2Bar) <- dMeta$file_id
		vGt23k <- as.numeric(dMeta$file_size) > 23000  # file_size > 23000
		fileId2Bar <- fileId2Bar[vGt23k]
		if (!is.null(barCode)) {
			fileId2Bar <- fileId2Bar[ifelse(substr(fileId2Bar, 1, 12) %in%
																			substr(barCode, 1, 12), T, F)]
		}
		if (length(fileId2Bar) > 0) {
			fileNameById <- FileNameById(fileId2Bar,
																	 tmpDir = tmpDir,
																	 arch = arch)
			dPiped <- Merge(fileNameById, sAssay)
		} else {
			dPiped <- NULL
		}
	} else {
		# print(paste("metadata = NULL, when cancerType = ",
		# 						paste(vCancer, collapse = "|"),
		# 						" & assayPlatform = ", sAssay, " & tissueType = ",
		# 						paste(vTissueType[sampleTypeId], collapse = "|"),
		# 						sep = ""))
		dPiped <- NULL
	}
	return(dPiped)
}

#' Pipe of metadata, download and merge (for somatic mutation data)
#'
#' @param vCancer String of cancer type
#' @param sAssay String of assay platform, used in \code{Filter}.
#' @param sampleTypeId Character vector of sample_type_id: "01", ..., "14", etc.
#' @param barCode Character vector of barcode, to specify patients.
#' @param tmpDir String of directory for temporary files.
#' @param arch String of archive type: "legacy" or "".
#' @param fieldsMeta Character vector of colnames in metadata.
#' @param entityCount Number of entity (row) in the metadata: "-1" means all.
#' @param endp String of endpoint: "files".
#' @return A \code{data.frame} of merged data.
PipeSomatic <- function(vCancer,
												sAssay,
												sampleTypeId,
												barCode = NULL,
												tmpDir = ".",
												arch = "legacy",
												fieldsMeta = "",
												entityCount = (-1),
												endp = "files") {
	vTissueType <- c("TP", "TR", "TB", "TRBM", "TAP", "TM", "TAM", "THOC", "TBM",
									 "NB", "NT", "NBC", "NEBV", "NBM", "CELLC", "TRB", "CELL", "XP", "XCL")
	names(vTissueType) <- sprintf("%02d", c(seq(14), 20, 40, 50, 60, 61))
	dMeta <- MetaDataSoma(vCancer = vCancer,
												sAssay = sAssay,
												sampleTypeId = sampleTypeId,
												tmpDir = tmpDir,
												arch = arch,
												fieldsMeta = fieldsMeta,
												entityCount = entityCount,
												endp = endp)
	fileId2Bar <- dMeta$file_name
	names(fileId2Bar) <- dMeta$file_id
	fileNameById <- FileNameById(fileId2Bar,
															 tmpDir = tmpDir,
															 arch = arch)
	colNames <- c("hugo_symbol",
								"entrez_gene_id",
								"center",
								"ncbi_build",
								"chromosome",
								"start_position",
								"end_position",
								"strand",
								"variant_classification",
								"variant_type",
								"reference_allele",
								"tumor_seq_allele1",
								"tumor_seq_allele2",
								"dbsnp_rs",
								"dbsnp_val_status",
								"tumor_sample_barcode",
								"matched_norm_sample_barcode",
								"match_norm_seq_allele1",
								"match_norm_seq_allele2",
								"tumor_validation_allele1",
								"tumor_validation_allele2",
								"match_norm_validation_allele1",
								"match_norm_validation_allele2",
								"verification_status",
								"validation_status",
								"mutation_status",
								"sequencing_phase",
								"sequence_source",
								"validation_method",
								"score",
								"bam_file",
								"sequencer",
								"tumor_sample_uuid",
								"matched_norm_sample_uuid")
	names(colNames) <- c("Hugo_Symbol",
											 "Entrez_Gene_Id",
											 "Center",
											 "NCBI_Build",
											 "Chromosome",
											 "Start_Position",
											 "End_Position",
											 "Strand",
											 "Variant_Classification",
											 "Variant_Type",
											 "Reference_Allele",
											 "Tumor_Seq_Allele1",
											 "Tumor_Seq_Allele2",
											 "dbSNP_RS",
											 "dbSNP_Val_Status",
											 "Tumor_Sample_Barcode",
											 "Matched_Norm_Sample_Barcode",
											 "Match_Norm_Seq_Allele1",
											 "Match_Norm_Seq_Allele2",
											 "Tumor_Validation_Allele1",
											 "Tumor_Validation_Allele2",
											 "Match_Norm_Validation_Allele1",
											 "Match_Norm_Validation_Allele2",
											 "Verification_Status",
											 "Validation_Status",
											 "Mutation_Status",
											 "Sequencing_Phase",
											 "Sequence_Source",
											 "Validation_Method",
											 "Score",
											 "BAM_File",
											 "Sequencer",
											 "Tumor_Sample_UUID",
											 "Matched_Norm_Sample_UUID")
	ldPiped <- list()
	for (sMaf in fileNameById) {
		dMaf <- read.csv(sMaf,
										 sep = "\t",
										 row.names = NULL,
										 as.is = T,
										 na.strings = "",
										 comment.char = "#")
		if (!is.null(dMaf)) {
			colnames(dMaf) <- tolower(colnames(dMaf))
			dPiped <- cbind(dMaf[, colNames])
			colnames(dPiped) <- names(colNames)
			if (!is.null(barCode)) {
				vbBar <- ifelse(substr(dPiped[, "Tumor_Sample_Barcode"], 1, 12) %in%
												substr(barCode, 1, 12), T, F)
				if (any(vbBar)) {
					dPiped <- dPiped[vbBar, , drop = F]
				} else {
					dPiped <- NULL
				}
			}
			if (!is.null(dPiped) & length(sampleTypeId) < 14) {
				vbSampleTypeId <- ifelse(substr(dPiped[, "Tumor_Sample_Barcode"],
																				14, 15) %in% sampleTypeId, T, F)
				if (any(vbSampleTypeId)) {
					dPiped <- dPiped[vbSampleTypeId, , drop = F]
				} else {
					dPiped <- NULL
				}
			}
			if (!is.null(dPiped)) {
				vbSymbol <- ifelse(dPiped[, "Hugo_Symbol"] %in% c("."), F, T)
				if (any(vbSymbol)) {
					dPiped <- dPiped[vbSymbol, , drop = F]
				}
			}
		} else {
			# print(paste("metadata = NULL, when cancerType = ",
			# 						paste(vCancer, collapse = "|"),
			# 						" & assayPlatform = ", sAssay, " & tissueType = ",
			# 						paste(vTissueType[sampleTypeId], collapse = "|"),
			# 						sep = ""))
			dPiped <- NULL
		}
		ldPiped[[sMaf]] <- dPiped
	}
	return(ldPiped)
}


#  =============================================================================
#  interface functions, used directly by user
#  =============================================================================

#' DownloadmiRNASeqData: get miRNASeq data, assayPlatform %in% c("mir_GA.hg18", "mir_GA.hg19", "mir_GA.hg19.mirbase20", "mir_HiSeq.hg18", "mir_HiSeq.hg19", "mir_HiSeq.hg19.mirbase20")
#'
#' @param canerType (i.e. vCancer, vector of cancer type), length(vCancer)> = 1
#' @param assayPlatform (i.e. vAssay, vector of type), length(vAssay)> = 1, assayPlatform %in% c("mir_GA.hg18", "mir_GA.hg19", "mir_GA.hg19.mirbase20", "mir_HiSeq.hg18", "mir_HiSeq.hg19", "mir_HiSeq.hg19.mirbase20")
#' @param tissueType (i.e. sampleTypeName, vector of sample_type_name, could be transfered to sample_type_id): c("TP", "TR", ...) -> c(01, 02, ...)
#' @param saveFolderName (string of path to save the merged data): absolute or relative path
#' @param outputFileName (string of filename prefix)
#' @param inputPatientIDs (i.e. barCode, vector of barcode), find specified patients
#' @return vFileName (vector of path/filename), could be used by module B
DownloadmiRNASeqData <- function(cancerType = NULL,
																 assayPlatform = NULL,
																 tissueType = NULL,
																 saveFolderName = ".",
																 outputFileName = "",
																 inputPatientIDs = NULL) {
	arch <- "legacy"; fieldsMeta <- ""; entityCount <- (-1); endp <- "files"
	options(warn = -1)
	if (saveFolderName != ".") {dir.create(saveFolderName, recursive = T)}
	tmpDir <- paste("tmp", TimeNow(), sep = "_"); dir.create(tmpDir)
	#	if (saveFolderName != ".") {
	#		if (!dir.exists(saveFolderName)) {
	#			dir.create(saveFolderName, recursive = T)
	#		}
	#	} # dir.exists # R >= 3.2
	#	tmpDir <- paste("tmp", TimeNow(), sep = "_")
	#	if (!dir.exists(tmpDir)) {dir.create(tmpDir)} # dir.exists # R >= 3.2
	l <- CheckParam(vCancer = cancerType,
									vAssay = assayPlatform,
									sampleTypeName = tissueType,
									assayGroup = "mir")
	vFileName <- rep(NA, length(l$vAssay))
	names(vFileName) <- l$vAssay
	for (sAssay in l$vAssay) {
		dLt23k <- PipeMirLt23k(vCancer = l$vCancer,
													 sAssay = sAssay,
													 sampleTypeId = l$sampleTypeId,
													 barCode = inputPatientIDs,
													 tmpDir = tmpDir,
													 arch = arch,
													 fieldsMeta = fieldsMeta,
													 entityCount = entityCount,
													 endp = endp)
		dGt23k <- PipeMirGt23k(vCancer = l$vCancer,
													 sAssay = sAssay,
													 sampleTypeId = l$sampleTypeId,
													 barCode = inputPatientIDs,
													 tmpDir = tmpDir,
													 arch = arch,
													 fieldsMeta = fieldsMeta,
													 entityCount = entityCount,
													 endp = endp)
		if (!is.null(dLt23k)) {
			sFileName705 <- paste(saveFolderName,
														"/",
														ifelse(outputFileName == "", "",
																	 paste(outputFileName, "__", sep = "")),
														paste(l$vCancer, collapse = "_"),
														"__",
														sAssay,
														"__705mir__",
														ifelse(is.null(tissueType), "tissueTypeAll",
																	 paste(tissueType, collapse = "_")),
														"__",
														TimeNow(),
														".txt",
														sep = "")
			write.table(dLt23k,
									file = sFileName705,
									quote = F,
									sep = "\t",
									col.names = F,
									row.names = F,
									na = "")
			rm(dLt23k); gc()  # clear the memory
			vFileName[paste(sAssay, "_705", sep = "")] <- sFileName705
		}
		if (!is.null(dGt23k)) {
			fileName <- paste(saveFolderName,
												"/",
												ifelse(outputFileName == "", "",
															 paste(outputFileName,
																		 "__", sep = "")),
												paste(l$vCancer, collapse = "_"),
												"__",
												sAssay,
												"__",
												ifelse(is.null(tissueType), "tissueTypeAll",
															 paste(tissueType, collapse = "_")),
												"__",
												TimeNow(),
												".txt",
												sep = "")
			write.table(dGt23k,
									file = fileName,
									quote = F,
									sep = "\t",
									col.names = F,
									row.names = F,
									na = "")
			rm(dGt23k); gc()  # clear the memory
			vFileName[sAssay] <- fileName
		}
	}
	unlink(tmpDir, recursive = T)
	options(warn = 0)
	return(vFileName)
}

#' DownloadmiRisoformData: get miRisoform data, assayPlatform %in% c("mirIsoform_GA.hg18", "mirIsoform_GA.hg19", "mirIsoform_HiSeq.hg18", "mirIsoform_HiSeq.hg19")
#'
#' @param canerType (i.e. vCancer, vector of cancer type), length(vCancer)> = 1
#' @param assayPlatform (i.e. vAssay, vector of type), length(vAssay)> = 1, assayPlatform %in% c("mir_GA.hg18", "mir_GA.hg19", "mir_GA.hg19.mirbase20", "mir_HiSeq.hg18", "mir_HiSeq.hg19", "mir_HiSeq.hg19.mirbase20")
#' @param tissueType (i.e. sampleTypeName, vector of sample_type_name, could be transfered to sample_type_id): c("TP", "TR", ...) -> c(01, 02, ...)
#' @param saveFolderName (string of path to save the merged data): absolute or relative path
#' @param outputFileName (string of filename prefix)
#' @param inputPatientIDs (i.e. barCode, vector of barcode), find specified patients
#' @return vFileName (vector of path/filename), could be used by module B
DownloadmiRisoformData <- function(cancerType = NULL,
																	 assayPlatform = NULL,
																	 tissueType = NULL,
																	 saveFolderName = ".",
																	 outputFileName = "",
																	 inputPatientIDs = NULL) {
	arch <- "legacy"; fieldsMeta <- ""; entityCount <- (-1); endp <- "files"
	options(warn = -1)
	if (saveFolderName != ".") {dir.create(saveFolderName, recursive = T)}
	tmpDir <- paste("tmp", TimeNow(), sep = "_"); dir.create(tmpDir)
	#	if (saveFolderName != ".") {
	#		if (!dir.exists(saveFolderName)) {
	#			dir.create(saveFolderName, recursive = T)
	#		}
	#	} # dir.exists # R >= 3.2
	#	tmpDir <- paste("tmp", TimeNow(), sep = "_")
	#	if (!dir.exists(tmpDir)) {dir.create(tmpDir)} # dir.exists # R >= 3.2
	l <- CheckParam(vCancer = cancerType,
									vAssay = assayPlatform,
									sampleTypeName = tissueType,
									assayGroup = "mirIsoform")
	vFileName <- rep(NA, length(l$vAssay))
	names(vFileName) <- l$vAssay
	for (sAssay in l$vAssay) {
		dPiped <- Pipe(vCancer = l$vCancer,
									 sAssay = sAssay,
									 sampleTypeId = l$sampleTypeId,
									 barCode = inputPatientIDs,
									 tmpDir = tmpDir,
									 arch = arch,
									 fieldsMeta = fieldsMeta,
									 entityCount = entityCount,
									 endp = endp)
		if (!is.null(dPiped)) {
			fileName <- paste(saveFolderName,
												"/",
												ifelse(outputFileName == "", "",
															 paste(outputFileName, "__", sep = "")),
												paste(l$vCancer, collapse = "_"),
												"__",
												sAssay,
												"__",
												ifelse(is.null(tissueType), "tissueTypeAll",
															 paste(tissueType, collapse = "_")),
												"__",
												TimeNow(),
												".txt",
												sep = "")
			write.table(dPiped,
									file = fileName,
									quote = F,
									sep = "\t",
									col.names = F,
									row.names = F,
									na = "")
			rm(dPiped); gc()  # clear the memory
			vFileName[sAssay] <- fileName
		}
	}
	unlink(tmpDir, recursive = T)
	options(warn = 0)
	return(vFileName)
}

#' DownloadmiRNASeqDataIncludeIsoform: get miRNASeq data, assayPlatform %in% c("mir_GA.hg18", "mir_GA.hg19", "mir_GA.hg19.mirbase20", "mir_HiSeq.hg18", "mir_HiSeq.hg19", "mir_HiSeq.hg19.mirbase20", "mirIsoform_GA.hg18", "mirIsoform_GA.hg19", "mirIsoform_GA.hg19.mirbase20", "mirIsoform_HiSeq.hg18", "mirIsoform_HiSeq.hg19", "mirIsoform_HiSeq.hg19.mirbase20")
#'
#' @param canerType (i.e. vCancer, vector of cancer type), length(vCancer)> = 1
#' @param assayPlatform (i.e. vAssay, vector of type), length(vAssay)> = 1, assayPlatform %in% c("mir_GA.hg18", "mir_GA.hg19", "mir_GA.hg19.mirbase20", "mir_HiSeq.hg18", "mir_HiSeq.hg19", "mir_HiSeq.hg19.mirbase20", "mirIsoform_GA.hg18", "mirIsoform_GA.hg19", "mirIsoform_GA.hg19.mirbase20", "mirIsoform_HiSeq.hg18", "mirIsoform_HiSeq.hg19", "mirIsoform_HiSeq.hg19.mirbase20")
#' @param tissueType (i.e. sampleTypeName, vector of sample_type_name, could be transfered to sample_type_id): c("TP", "TR", ...) -> c(01, 02, ...)
#' @param saveFolderName (string of path to save the merged data): absolute or relative path
#' @param outputFileName (string of filename prefix)
#' @param inputPatientIDs (i.e. barCode, vector of barcode), find specified patients
#' @return vFileName (vector of path/filename), could be used by module B
DownloadmiRNASeqDataIncludeIsoform <- function(cancerType = NULL,
																							 assayPlatform = NULL,
																							 tissueType = NULL,
																							 saveFolderName = ".",
																							 outputFileName = "",
																							 inputPatientIDs = NULL) {
	vMir <- c("mir_GA.hg18",
						"mir_GA.hg19",
						"mir_HiSeq.hg18",
						"mir_HiSeq.hg19")
	vMirIso <- c("mirIsoform_GA.hg18",
							 "mirIsoform_GA.hg19",
							 "mirIsoform_HiSeq.hg18",
							 "mirIsoform_HiSeq.hg19")
	assayPlatformMir <- assayPlatform[assayPlatform %in% vMir]
	assayPlatformIso <- assayPlatform[assayPlatform %in% vMirIso]
	vFileNameMir <- DownloadmiRNASeqData(cancerType,
																			 assayPlatformMir,
																			 tissueType,
																			 saveFolderName,
																			 outputFileName,
																			 inputPatientIDs)
	vFileNameMirIso <- DownloadmiRisoformData(cancerType,
																						assayPlatformIso,
																						tissueType,
																						saveFolderName,
																						outputFileName,
																						inputPatientIDs)
	vFileName <- c(vFileNameMir, vFileNameMirIso)
	return(vFileName)
}

#' DownloadMethylationData: get methylation data, assayPlatform %in% c("methylation_27", "methylation_450")
#'
#' @param canerType (i.e. vCancer, vector of cancer type), length(vCancer)> = 1
#' @param assayPlatform (i.e. vAssay, vector of type), length(vAssay)> = 1, assayPlatform %in% c("methylation_27", "methylation_450")
#' @param tissueType (i.e. sampleTypeName, vector of sample_type_name, could be transfered to sample_type_id): c("TP", "TR", ...) -> c(01, 02, ...)
#' @param saveFolderName (string of path to save the merged data): absolute or relative path
#' @param outputFileName (string of filename prefix)
#' @param inputPatientIDs (i.e. barCode, vector of barcode), find specified patients
#' @return vFileName (vector of path/filename), could be used by module B
DownloadMethylationData <- function(cancerType = NULL,
																		assayPlatform = NULL,
																		tissueType = NULL,
																		saveFolderName = ".",
																		outputFileName = "",
																		inputPatientIDs = NULL) {
	arch <- "legacy"; fieldsMeta <- ""; entityCount <- (-1); endp <- "files"
	options(warn = -1)
	if (saveFolderName != ".") {dir.create(saveFolderName, recursive = T)}
	tmpDir <- paste("tmp", TimeNow(), sep = "_"); dir.create(tmpDir)
	#	if (saveFolderName != ".") {
	#		if (!dir.exists(saveFolderName)) {
	#			dir.create(saveFolderName, recursive = T)
	#		}
	#	} # dir.exists # R >= 3.2
	#	tmpDir <- paste("tmp", TimeNow(), sep = "_")
	#	if (!dir.exists(tmpDir)) {dir.create(tmpDir)} # dir.exists # R >= 3.2
	l <- CheckParam(vCancer = cancerType,
									vAssay = assayPlatform,
									sampleTypeName = tissueType,
									assayGroup = "methy")
	vFileName <- rep(NA, length(l$vAssay))
	names(vFileName) <- l$vAssay
	for (sAssay in l$vAssay) {
		dPiped <- PipeBatch(vCancer = l$vCancer,
												sAssay = sAssay,
												sampleTypeId = l$sampleTypeId,
												barCode = inputPatientIDs,
												tmpDir = tmpDir,
												arch = arch,
												fieldsMeta = fieldsMeta,
												entityCount = entityCount,
												endp = endp)
		if (!is.null(dPiped)) {
			fileName <- paste(saveFolderName,
												"/",
												ifelse(outputFileName == "", "",
															 paste(outputFileName, "__", sep = "")),
												paste(l$vCancer, collapse = "_"),
												"__",
												sAssay,
												"__",
												ifelse(is.null(tissueType), "tissueTypeAll",
															 paste(tissueType, collapse = "_")),
												"__",
												TimeNow(),
												".txt",
												sep = "")
			write.table(dPiped,
									file = fileName,
									quote = F,
									sep = "\t",
									col.names = T,
									row.names = F,
									na = "")
			rm(dPiped); gc()  # clear the memory
			vFileName[sAssay] <- fileName
		}
	}
	unlink(tmpDir, recursive = T)
	options(warn = 0)
	return(vFileName)
}

#' DownloadCNAData: get copy number data, assayPlatform %in% c("cna_cnv.hg18", "cna_cnv.hg19", "cna_nocnv.hg18", "cna_nocnv.hg19")
#'
#' @param canerType (i.e. vCancer, vector of cancer type), length(vCancer)> = 1
#' @param assayPlatform (i.e. vAssay, vector of type), length(vAssay)> = 1, assayPlatform %in% c("cna_cnv.hg18", "cna_cnv.hg19", "cna_nocnv.hg18", "cna_nocnv.hg19")
#' @param tissueType (i.e. sampleTypeName, vector of sample_type_name, could be transfered to sample_type_id): c("TP", "TR", ...) -> c(01, 02, ...)
#' @param saveFolderName (string of path to save the merged data): absolute or relative path
#' @param outputFileName (string of filename prefix)
#' @param inputPatientIDs (i.e. barCode, vector of barcode), find specified patients
#' @return vFileName (vector of path/filename), could be used by module B
DownloadCNAData <- function(cancerType = NULL,
														assayPlatform = NULL,
														tissueType = NULL,
														saveFolderName = ".",
														outputFileName = "",
														inputPatientIDs = NULL) {
	arch <- "legacy"; fieldsMeta <- ""; entityCount <- (-1); endp <- "files"
	options(warn = -1)
	if (saveFolderName != ".") {dir.create(saveFolderName, recursive = T)}
	tmpDir <- paste("tmp", TimeNow(), sep = "_"); dir.create(tmpDir)
	#	if (saveFolderName != ".") {
	#		if (!dir.exists(saveFolderName)) {
	#			dir.create(saveFolderName, recursive = T)
	#		}
	#	} # dir.exists # R >= 3.2
	#	tmpDir <- paste("tmp", TimeNow(), sep = "_")
	#	if (!dir.exists(tmpDir)) {dir.create(tmpDir)} # dir.exists # R >= 3.2
	l <- CheckParam(vCancer = cancerType,
									vAssay = assayPlatform,
									sampleTypeName = tissueType,
									assayGroup = "cna")
	vFileName <- rep(NA, length(l$vAssay))
	names(vFileName) <- l$vAssay
	for (sAssay in l$vAssay) {
		dPiped <- Pipe(vCancer = l$vCancer,
									 sAssay = sAssay,
									 sampleTypeId = l$sampleTypeId,
									 barCode = inputPatientIDs,
									 tmpDir = tmpDir,
									 arch = arch,
									 fieldsMeta = fieldsMeta,
									 entityCount = entityCount,
									 endp = endp)
		if (!is.null(dPiped)) {
			colnames(dPiped)[1] <- c("Sample")  # for Module_B
			fileName <- paste(saveFolderName,
												"/",
												ifelse(outputFileName == "", "",
															 paste(outputFileName, "__", sep = "")),
												paste(l$vCancer, collapse = "_"),
												"__",
												sAssay,
												"__",
												ifelse(is.null(tissueType), "tissueTypeAll",
															 paste(tissueType, collapse = "_")),
												"__",
												TimeNow(),
												".txt",
												sep = "")
			write.table(dPiped,
									file = fileName,
									quote = F,
									sep = "\t",
									col.names = T,
									row.names = F,
									na = "")
			rm(dPiped); gc()  # clear the memory
			vFileName[sAssay] <- fileName
		}
	}
	unlink(tmpDir, recursive = T)
	options(warn = 0)
	return(vFileName)
}

#' DownloadRNASeqData: get gene expression data, assayPlatform %in% c("gene_Array", "gene.normalized_RNAseq", "gene_RNAseq", "isoform.normalized_RNAseq", "isoform_RNAseq", "exon_RNAseq", "exonJunction_RNAseq")
#'
#' @param canerType (i.e. vCancer, vector of cancer type), length(vCancer)> = 1
#' @param assayPlatform (i.e. vAssay, vector of type), length(vAssay)> = 1, assayPlatform %in% c("gene_Array", "gene.normalized_RNAseq", "gene_RNAseq", "isoform.normalized_RNAseq", "isoform_RNAseq", "exon_RNAseq", "exonJunction_RNAseq")
#' @param tissueType (i.e. sampleTypeName, vector of sample_type_name, could be transfered to sample_type_id): c("TP", "TR", ...) -> c(01, 02, ...)
#' @param saveFolderName (string of path to save the merged data): absolute or relative path
#' @param outputFileName (string of filename prefix)
#' @param inputPatientIDs (i.e. barCode, vector of barcode), find specified patients
#' @return vFileName (vector of path/filename), could be used by module B
DownloadRNASeqData <- function(cancerType = NULL,
															 assayPlatform = NULL,
															 tissueType = NULL,
															 saveFolderName = ".",
															 outputFileName = "",
															 inputPatientIDs = NULL) {
	arch <- "legacy"; fieldsMeta <- ""; entityCount <- (-1); endp <- "files"
	options(warn = -1)
	if (saveFolderName != ".") {dir.create(saveFolderName, recursive = T)}
	tmpDir <- paste("tmp", TimeNow(), sep = "_"); dir.create(tmpDir)
	#	if (saveFolderName != ".") {
	#		if (!dir.exists(saveFolderName)) {
	#			dir.create(saveFolderName, recursive = T)
	#		}
	#	} # dir.exists # R >= 3.2
	#	tmpDir <- paste("tmp", TimeNow(), sep = "_")
	#	if (!dir.exists(tmpDir)) {dir.create(tmpDir)} # dir.exists # R >= 3.2
	l <- CheckParam(vCancer = cancerType,
									vAssay = assayPlatform,
									sampleTypeName = tissueType,
									assayGroup = "gene")
	vFileName <- rep(NA, length(l$vAssay))
	names(vFileName) <- l$vAssay
	for (sAssay in l$vAssay) {
		if (sAssay %in% c("isoform.normalized_RNAseq",
											"isoform_RNAseq",
											"exon_RNAseq",
											"exonJunction_RNAseq")) {
			dPiped <- PipeBatch(vCancer = l$vCancer,
													sAssay = sAssay,
													sampleTypeId = l$sampleTypeId,
													barCode = inputPatientIDs,
													tmpDir = tmpDir,
													arch = arch,
													fieldsMeta = fieldsMeta,
													entityCount = entityCount,
													endp = endp)
		} else {
			dPiped <- Pipe(vCancer = l$vCancer,
										 sAssay = sAssay,
										 sampleTypeId = l$sampleTypeId,
										 barCode = inputPatientIDs,
										 tmpDir = tmpDir,
										 arch = arch,
										 fieldsMeta = fieldsMeta,
										 entityCount = entityCount,
										 endp = endp)
		}
		if (!is.null(dPiped)) {
			fileName <- paste(saveFolderName,
												"/",
												ifelse(outputFileName == "", "",
															 paste(outputFileName, "__", sep = "")),
												paste(l$vCancer, collapse = "_"),
												"__",
												sAssay,
												"__",
												ifelse(is.null(tissueType), "tissueTypeAll",
															 paste(tissueType, collapse = "_")),
												"__",
												TimeNow(),
												".txt",
												sep = "")
			write.table(dPiped,
									file = fileName,
									quote = F,
									sep = "\t",
									col.names = F,
									row.names = F,
									na = "")
			rm(dPiped); gc()  # clear the memory
			vFileName[sAssay] <- fileName
		}
	}
	unlink(tmpDir, recursive = T)
	options(warn = 0)
	return(vFileName)
}

#' DownloadRPPAData: get protein expression data, assayPlatform %in% c("protein_RPPA")
#'
#' @param canerType (i.e. vCancer, vector of cancer type), length(vCancer)> = 1
#' @param assayPlatform (i.e. vAssay, vector of type), length(vAssay)> = 1, assayPlatform %in% c("protein_RPPA")
#' @param tissueType (i.e. sampleTypeName, vector of sample_type_name, could be transfered to sample_type_id): c("TP", "TR", ...) -> c(01, 02, ...)
#' @param saveFolderName (string of path to save the merged data): absolute or relative path
#' @param outputFileName (string of filename prefix)
#' @param inputPatientIDs (i.e. barCode, vector of barcode), find specified patients
#' @return vFileName (vector of path/filename), could be used by module B
DownloadRPPAData <- function(cancerType = NULL,
														 assayPlatform = NULL,
														 tissueType = NULL,
														 saveFolderName = ".",
														 outputFileName = "",
														 inputPatientIDs = NULL) {
	arch <- "legacy"; fieldsMeta <- ""; entityCount <- (-1); endp <- "files"
	options(warn = -1)
	if (saveFolderName != ".") {dir.create(saveFolderName, recursive = T)}
	tmpDir <- paste("tmp", TimeNow(), sep = "_"); dir.create(tmpDir)
	#	if (saveFolderName != ".") {
	#		if (!dir.exists(saveFolderName)) {
	#			dir.create(saveFolderName, recursive = T)
	#		}
	#	} # dir.exists # R >= 3.2
	#	tmpDir <- paste("tmp", TimeNow(), sep = "_")
	#	if (!dir.exists(tmpDir)) {dir.create(tmpDir)} # dir.exists # R >= 3.2
	l <- CheckParam(vCancer = cancerType,
									vAssay = assayPlatform,
									sampleTypeName = tissueType,
									assayGroup = "protein")
	vFileName <- rep(NA, length(l$vAssay))
	names(vFileName) <- l$vAssay
	for (sAssay in l$vAssay) {
		dPiped <- Pipe(vCancer = l$vCancer,
									 sAssay = sAssay,
									 sampleTypeId = l$sampleTypeId,
									 barCode = inputPatientIDs,
									 tmpDir = tmpDir,
									 arch = arch,
									 fieldsMeta = fieldsMeta,
									 entityCount = entityCount,
									 endp = endp)
		if (!is.null(dPiped)) {
			fileName <- paste(saveFolderName,
												"/",
												ifelse(outputFileName == "", "",
															 paste(outputFileName, "__", sep = "")),
												paste(l$vCancer, collapse = "_"),
												"__",
												sAssay,
												"__",
												ifelse(is.null(tissueType), "tissueTypeAll",
															 paste(tissueType, collapse = "_")),
												"__",
												TimeNow(),
												".txt",
												sep = "")
			write.table(dPiped,
									file = fileName,
									quote = F,
									sep = "\t",
									col.names = T,
									row.names = F,
									na = "")
			rm(dPiped); gc()  # clear the memory
			vFileName[sAssay] <- fileName
		}
	}
	unlink(tmpDir, recursive = T)
	options(warn = 0)
	return(vFileName)
}

#' DownloadSomaticMutationData: get somatic mutation, assayPlatform %in% c("somaticMutation_DNAseq")
#'
#' @param canerType (i.e. vCancer, vector of cancer type), length(vCancer)> = 1
#' @param assayPlatform (i.e. vAssay, vector of type), length(vAssay)> = 1, assayPlatform %in% c("somaticMutation_DNAseq")
#' @param tissueType (i.e. sampleTypeName, vector of sample_type_name, could be transfered to sample_type_id): c("TP", "TR", ...) -> c(01, 02, ...)
#' @param saveFolderName (string of path to save the merged data): absolute or relative path
#' @param outputFileName (string of filename prefix)
#' @param inputPatientIDs (i.e. barCode, vector of barcode), find specified patients
#' @return vFileName (vector of path/filename), could be used by module B
#' @examples
#' v <- DownloadSomaticMutationData(cancerType = "BRCA", assayPlatform = NULL, tissueType = NULL, saveFolderName = ".", outputFileName = "", inputPatientIDs = NULL)
DownloadSomaticMutationData <- function(cancerType = NULL,
																				assayPlatform = NULL,
																				tissueType = NULL,
																				saveFolderName = ".",
																				outputFileName = "",
																				inputPatientIDs = NULL) {
	arch <- "legacy"; fieldsMeta <- ""; entityCount <- (-1); endp <- "files"
	options(warn = -1)
	if (saveFolderName != ".") {dir.create(saveFolderName, recursive = T)}
	tmpDir <- paste("tmp", TimeNow(), sep = "_"); dir.create(tmpDir)
	#	if (saveFolderName != ".") {
	#		if (!dir.exists(saveFolderName)) {
	#			dir.create(saveFolderName, recursive = T)
	#		}
	#	} # dir.exists # R >= 3.2
	#	tmpDir <- paste("tmp", TimeNow(), sep = "_")
	#	if (!dir.exists(tmpDir)) {dir.create(tmpDir)} # dir.exists # R >= 3.2
	l <- CheckParam(vCancer = cancerType,
									vAssay = assayPlatform,
									sampleTypeName = tissueType,
									assayGroup = "somatic")
	vFileName <- NULL
	for (sCancer in l$vCancer) {
		ldPiped <- PipeSomatic(vCancer = sCancer,
													 sAssay = l$vAssay,
													 sampleTypeId = l$sampleTypeId,
													 barCode = inputPatientIDs,
													 tmpDir = tmpDir,
													 arch = arch,
													 fieldsMeta = fieldsMeta,
													 entityCount = entityCount,
													 endp = endp)
		for (sPathname in names(ldPiped)) {
			dPiped <- ldPiped[[sPathname]]
			if (!is.null(dPiped)) {
				fileName <- paste(saveFolderName,
													"/",
													ifelse(outputFileName == "", "",
																 paste(outputFileName, "__", sep = "")),
													paste(sCancer, collapse = "_"),
													"__",
													l$vAssay,
													"__",
													ifelse(is.null(tissueType), "tissueTypeAll",
																 paste(tissueType, collapse = "_")),
													"__",
													TimeNow(),
													"__",
													rev(strsplit(sPathname, split = "/")[[1]])[1],
													".txt",
													sep = "")
				write.table(dPiped,
										file = fileName,
										quote = F,
										sep = "\t",
										col.names = T,
										row.names = F,
										na = "")
				vFileName <- c(vFileName, fileName)
			}
			if (.Platform$OS.type == "windows") {
				dir.create(paste(saveFolderName, "/originalSomaticMutationFiles", sep = ""), recursive = T)
				bFileRename <-file.rename(from = sPathname,
																	to = paste(saveFolderName, "/originalSomaticMutationFiles/",
																						 rev(strsplit(sPathname, split = "/")[[1]])[1],
																						 sep = ""))
				stopifnot(all(bFileRename))
			}
		}
	}
	rm(ldPiped); gc()  # clear the memory
	unlink(tmpDir, recursive = T)
	options(warn = 0)
	return(vFileName)
}

#' DownloadCPTACData: get CPTAC data, assayPlatform %in% c("glycoproteome_iTRAQ", "phosphoproteome_iTRAQ", "proteome_iTRAQ")
#'
#' @param canerType (i.e. vCancer, vector of cancer type), length(vCancer)> = 1. Now only c("BRCA", "OV", "COAD", "READ"), "BRCA"->"Breast", "OV"->"OV", c("COAD", "READ")->"Colorectal"
#' @param assayPlatform (i.e. vAssay, vector of type), length(vAssay)> = 1, assayPlatform %in% c("glycoproteome_iTRAQ", "phosphoproteome_iTRAQ", "proteome_iTRAQ")
#' @param tissueType (i.e. sampleTypeName, vector of sample_type_name, could be transfered to sample_type_id): c("TP", "TR", ...) -> c(01, 02, ...). Now only "TP"(01)
#' @param saveFolderName (string of path to save the merged data): absolute or relative path
#' @param outputFileName (string of filename prefix)
#' @param inputPatientIDs (i.e. barCode, vector of barcode), find specified patients
#' @return vFileName (vector of path/filename), could be used by module B
#' @examples
#' v <- DownloadCPTACData(cancerType = NULL, assayPlatform = NULL, tissueType = NULL, saveFolderName = ".", outputFileName = "", inputPatientIDs = NULL)
DownloadCPTACData <- function(cancerType = NULL,
															assayPlatform = NULL,
															tissueType = NULL,
															saveFolderName = ".",
															outputFileName = "",
															inputPatientIDs = NULL) {
	barCode <- inputPatientIDs
	options(warn = -1)
	if (saveFolderName != ".") {dir.create(saveFolderName, recursive = T)}
	tmpDir <- paste("tmp", TimeNow(), sep = "_"); dir.create(tmpDir)
	#	if (saveFolderName != ".") {
	#		if (!dir.exists(saveFolderName)) {
	#			dir.create(saveFolderName, recursive = T)
	#		}
	#	} # dir.exists # R >= 3.2
	#	tmpDir <- paste("tmp", TimeNow(), sep = "_")
	#	if (!dir.exists(tmpDir)) {dir.create(tmpDir)} # dir.exists # R >= 3.2
	l <- CheckParam(vCancer = cancerType,
									vAssay = assayPlatform,
									sampleTypeName = tissueType,
									assayGroup = "itraq")
	vCancerCptac <- c("BRCA", "OV", "COAD", "READ")
	vCancer <- intersect(l$vCancer, vCancerCptac)
	if (is.null(vCancer)) {
		print(c("cancerType should be 'NULL' (for all cancerType) or one of: ",
						vCancerCptac))
		stopifnot(is.null(vCancer))
	}
	urlPre <- "https://cptc-xfer.uis.georgetown.edu/publicData/Phase_II_Data/"
	print("CPTAC files  : downloading ...")
	vFileName <- NULL
	for (sCancer in vCancer) {
		if (sCancer %in% c("BRCA")) {
			vPathname <- c("TCGA_Breast_Cancer/TCGA_Breast_BI_Proteome_CDAP_Protein_Report.r3/TCGA_Breast_BI_Proteome.itraq.tsv",
										 ##"TCGA_Breast_Cancer/TCGA_Breast_BI_Proteome_CDAP_Protein_Report.r2/TCGA_Breast_BI_Proteome_CDAP.r2.itraq.tsv",
										 # "TCGA_Breast_Cancer/TCGA_Breast_BI_Proteome_CDAP_Protein_Report.r2/TCGA_Breast_BI_Proteome_CDAP.r2.peptides.tsv",
										 # "TCGA_Breast_Cancer/TCGA_Breast_BI_Phosphoproteome_CDAP_Protein_Report.r3/TCGA_Breast_BI_Phosphoproteome.peptides.tsv",
										 # "TCGA_Breast_Cancer/TCGA_Breast_BI_Phosphoproteome_CDAP_Protein_Report.r3/TCGA_Breast_BI_Phosphoproteome.phosphopeptide.itraq.tsv",
										 "TCGA_Breast_Cancer/TCGA_Breast_BI_Phosphoproteome_CDAP_Protein_Report.r4/TCGA_Breast_BI_Phosphoproteome.phosphosite.itraq.tsv")
										 ##"TCGA_Breast_Cancer/TCGA_Breast_BI_Phosphoproteome_CDAP_Protein_Report.r3/TCGA_Breast_BI_Phosphoproteome.phosphosite.itraq.tsv")
		} else if (sCancer %in% c("COAD", "READ")) {
			vPathname <- c(# "TCGA_Colorectal_Cancer/TCGA_Colon_VU_Proteome_CDAP_Protein_Report.r2/TCGA_Colon_VU_Proteome_CDAP.r2.peptides.tsv",
										 # "TCGA_Colorectal_Cancer/TCGA_Colon_VU_Proteome_CDAP_Protein_Report.r2/TCGA_Colon_VU_Proteome_CDAP.r2.precursor_area.tsv",
										 #"TCGA_Colorectal_Cancer/TCGA_Colon_VU_Proteome_CDAP_Protein_Report.r2/TCGA_Colon_VU_Proteome_CDAP.r2.spectral_counts.tsv")
										 "TCGA_Colorectal_Cancer/TCGA_Colon_VU_Proteome_CDAP_Protein_Report.r2/TCGA_Colon_VU_Proteome.spectral_counts.tsv")
		} else if (sCancer %in% c("OV")) {
			vPathname <- c("TCGA_Ovarian_Cancer/TCGA_Ovarian_JHU_Proteome_CDAP_Protein_Report.r3/TCGA_Ovarian_JHU_Proteome.itraq.tsv",
										 ##"TCGA_Ovarian_Cancer/TCGA_Ovarian_JHU_Proteome_CDAP_Protein_Report.r2/TCGA_Ovarian_JHU_Proteome_CDAP.r2.itraq.tsv",
										 # "TCGA_Ovarian_Cancer/TCGA_Ovarian_JHU_Proteome_CDAP_Protein_Report.r2/TCGA_Ovarian_JHU_Proteome_CDAP.r2.peptides.tsv",
										 # "TCGA_Ovarian_Cancer/TCGA_Ovarian_JHU_Glycoproteome_CDAP_Protein_Report.r3/TCGA_Ovarian_JHU_Glycoproteome.glycopeptide.itraq.tsv",
										 "TCGA_Ovarian_Cancer/TCGA_Ovarian_JHU_Glycoproteome_CDAP_Protein_Report.r4/TCGA_Ovarian_JHU_Glycoproteome.glycosite.itraq.tsv",
										 ##"TCGA_Ovarian_Cancer/TCGA_Ovarian_JHU_Glycoproteome_CDAP_Protein_Report.r3/TCGA_Ovarian_JHU_Glycoproteome.glycosite.itraq.tsv",
										 # "TCGA_Ovarian_Cancer/TCGA_Ovarian_JHU_Glycoproteome_CDAP_Protein_Report.r3/TCGA_Ovarian_JHU_Glycoproteome.peptides.tsv",
										 "TCGA_Ovarian_Cancer/TCGA_Ovarian_PNNL_Proteome_CDAP_Protein_Report.r3/TCGA_Ovarian_PNNL_Proteome.itraq.tsv",
										 ##"TCGA_Ovarian_Cancer/TCGA_Ovarian_PNNL_Proteome_CDAP_Protein_Report.r2/TCGA_Ovarian_PNNL_Proteome_CDAP.r2.itraq.tsv",
										 # "TCGA_Ovarian_Cancer/TCGA_Ovarian_PNNL_Proteome_CDAP_Protein_Report.r2/TCGA_Ovarian_PNNL_Proteome_CDAP.r2.peptides.tsv",
										 # "TCGA_Ovarian_Cancer/TCGA_Ovarian_PNNL_Phosphoproteome_CDAP_Protein_Report.r3/TCGA_Ovarian_PNNL_Phosphoproteome.peptides.tsv",
										 # "TCGA_Ovarian_Cancer/TCGA_Ovarian_PNNL_Phosphoproteome_CDAP_Protein_Report.r3/TCGA_Ovarian_PNNL_Phosphoproteome.phosphopeptide.itraq.tsv",
										 "TCGA_Ovarian_Cancer/TCGA_Ovarian_PNNL_Phosphoproteome_CDAP_Protein_Report.r4/TCGA_Ovarian_PNNL_Phosphoproteome.phosphosite.itraq.tsv")
										 ##"TCGA_Ovarian_Cancer/TCGA_Ovarian_PNNL_Phosphoproteome_CDAP_Protein_Report.r3/TCGA_Ovarian_PNNL_Phosphoproteome.phosphosite.itraq.tsv")
		}
		for (sAssay in l$vAssay) {
			filter <- Filter(sAssay)
			for (sPathname in vPathname[grep(filter$file_name,vPathname)]) {
				fileName <- rev(strsplit(sPathname, split = "/")[[1]])[1]
				url <- paste(urlPre, sPathname, sep = "")
				out <- paste(tmpDir, "/", fileName, sep = "")
				opt <- paste("--silent --show-error -o", out)
				arg <- paste(opt, url)
				stdOut <- system2("curl", arg, stdout = T)
				if (!is.null(attr(stdOut, "status"))) {
					print("error (download): check the proxy")
				}
				stopifnot(is.null(attr(stdOut, "status")))
				# sPathName <- paste(saveFolderName, "/", fileName, sep = "")
				# bFileRename <- file.rename(from = out, to = sPathName)
				# stopifnot(all(bFileRename))
				# fileName <- rev(strsplit(sPathName, split = "/")[[1]])[1]
				d <- read.csv(out,
											skip = 0,
											sep = "\t",
											row.names = NULL,
											as.is = T,
											na.strings = "")
				if (sAssay == "proteome_iTRAQ") {
					if (sCancer %in% c("COAD", "READ")) {
						vRowNot <- c("Total")
						vColNot <- c("Total.Spectral.Counts",
												 "Total.Unshared.Spectral.Counts")
						vColDes <- c("Gene",
												 "Description",
												 "Organism",
												 "Chromosome",
												 "Locus")
					} else {
						vRowNot <- c("Mean", "Median", "StdDev")
						vColNot <- NULL
						vColDes <- c("Gene",
												 "Description",
												 "Organism",
												 "Chromosome",
												 "Locus")
					}
				} else if (sAssay == "phosphoproteome_iTRAQ") {
					vRowNot <- NULL
					vColNot <- NULL
					vColDes <- c("Phosphosite","Peptide", "Gene", "Organism")
				} else if (sAssay == "glycoproteome_iTRAQ") {
					vRowNot <- NULL
					vColNot <- NULL
					vColDes <- c("Glycosite","Peptide", "Gene", "Organism")
				}
				d <- d[!(d[,vColDes[1]] %in% vRowNot), !(colnames(d) %in% vColNot)]
				mInfo <- as.matrix(d[, vColDes])
				mData <- as.matrix(d[, setdiff(colnames(d), vColDes)])
				for (n in grep("^X[0-9A-Za-z][0-9A-Za-z]\\.", colnames(mData))) {
					colnames(mData)[n] <- sub("^X", "", colnames(mData)[n])
				}
				for (n in grep("^[0-9A-Za-z][0-9A-Za-z]\\.", colnames(mData))) {
					colnames(mData)[n] <- paste("TCGA-",
																			gsub("\\.", "-", colnames(mData)[n]),
																			sep = "")
				}
				for (n in grep("-[0-9][0-9]*-(Log|Unshared|Spectral)", colnames(mData))) {
					substr(colnames(mData)[n], 17, 17) <- '.'
				}
				for (n in grep("^OVARIAN\\.CONTROL\\.", colnames(mData))) {
					colnames(mData)[n] <- gsub("\\.", "-", colnames(mData)[n])
					substr(colnames(mData)[n], 16, 16) <- '.'
				}
				if (!is.null(barCode)) {
					vbCol <- ifelse(substr(colnames(mData), 1, 12) %in%
													substr(barCode, 1, 12), T, F)
					if (!any(vbCol)) {
						print("CPTAC files  : no inputPatientIDs found!")
					}
					mData <- mData[, vbCol, drop = F]
				}
				if (length(l$sampleTypeId) < 14) {
					vbSampleTypeId <- ifelse(substr(colnames(mData), 14, 15) %in%
																	 l$sampleTypeId, T, F)
					if (!any(vbSampleTypeId)) {
						print("CPTAC files  : no tissueType found!")
					}
					mData <- mData[, vbSampleTypeId, drop = F]
				}
				if (sCancer == "COAD") {
					vPatient <- 
						c("TCGA-A6-3807", "TCGA-A6-3808", "TCGA-A6-3810",
							"TCGA-AA-3518", "TCGA-AA-3525", "TCGA-AA-3526",
							"TCGA-AA-3529", "TCGA-AA-3531", "TCGA-AA-3534",
							"TCGA-AA-3552", "TCGA-AA-3554", "TCGA-AA-3558",
							"TCGA-AA-3561", "TCGA-AA-3664", "TCGA-AA-3666",
							"TCGA-AA-3672", "TCGA-AA-3684", "TCGA-AA-3695",
							"TCGA-AA-3710", "TCGA-AA-3715", "TCGA-AA-3818",
							"TCGA-AA-3848", "TCGA-AA-3864", "TCGA-AA-3986",
							"TCGA-AA-3989", "TCGA-AA-A004", "TCGA-AA-A00A",
							"TCGA-AA-A00E", "TCGA-AA-A00F", "TCGA-AA-A00J",
							"TCGA-AA-A00K", "TCGA-AA-A00N", "TCGA-AA-A00O",
							"TCGA-AA-A00R", "TCGA-AA-A00U", "TCGA-AA-A010",
							"TCGA-AA-A017", "TCGA-AA-A01C", "TCGA-AA-A01D",
							"TCGA-AA-A01F", "TCGA-AA-A01I", "TCGA-AA-A01K",
							"TCGA-AA-A01P", "TCGA-AA-A01R", "TCGA-AA-A01S",
							"TCGA-AA-A01T", "TCGA-AA-A01V", "TCGA-AA-A01X",
							"TCGA-AA-A01Z", "TCGA-AA-A022", "TCGA-AA-A024",
							"TCGA-AA-A029", "TCGA-AA-A02E", "TCGA-AA-A02H",
							"TCGA-AA-A02J", "TCGA-AA-A02O", "TCGA-AA-A02R",
							"TCGA-AA-A02Y", "TCGA-AA-A03F", "TCGA-AA-A03J")
					vb <- substr(colnames(mData), 1, 12) %in% vPatient
					mData <- mData[, vb, drop = F]
				}
				if (sCancer == "READ") {
					vPatient <- 
						c("TCGA-AF-2691", "TCGA-AF-2692", "TCGA-AF-3400",
							"TCGA-AF-3913", "TCGA-AG-3574", "TCGA-AG-3580",
							"TCGA-AG-3584", "TCGA-AG-3593", "TCGA-AG-3594",
							"TCGA-AG-4007", "TCGA-AG-A002", "TCGA-AG-A008",
							"TCGA-AG-A00C", "TCGA-AG-A00H", "TCGA-AG-A00Y",
							"TCGA-AG-A011", "TCGA-AG-A014", "TCGA-AG-A015",
							"TCGA-AG-A016", "TCGA-AG-A01J", "TCGA-AG-A01L",
							"TCGA-AG-A01N", "TCGA-AG-A01W", "TCGA-AG-A01Y",
							"TCGA-AG-A020", "TCGA-AG-A026", "TCGA-AG-A02N",
							"TCGA-AG-A02X", "TCGA-AG-A032", "TCGA-AG-A036")
					vb <- substr(colnames(mData), 1, 12) %in% vPatient
					mData <- mData[, vb, drop = F]
				}
				fileName1 <- paste(saveFolderName,
													 "/",
													 ifelse(outputFileName == "", "",
																	paste(outputFileName, "__", sep = "")),
													 paste(sCancer, collapse = "_"),
													 "__",
													 sAssay,
													 "__",
													 ifelse(is.null(tissueType), "tissueTypeAll",
																	paste(tissueType, collapse = "_")),
													 "__",
													 # ifelse(sCancer == "OV",
													 strsplit(fileName, split = "_")[[1]][3],
													 #			""),
													 "__",
													 TimeNow(),
													 ".txt",
													 sep = "")
				write.table(cbind(mInfo, mData),
										file = fileName1,
										quote = F,
										sep = "\t",
										col.names = T,
										row.names = F,
										na = "")
				rm(mInfo,mData); gc()  # clear the memory
				vFileName <- c(vFileName, fileName1)
				# #
				# vnUnshared <- grep("Unshared", colnames(mData))
				# mDataShUn <- mData[, vnUnshared - 1]  # barcode.Log.Ratio
				# mDataUnsh <- mData[, vnUnshared    ]  # barcode.Unshared.Log.Ratio
				# colnames(mDataShUn) <- unlist(strsplit(colnames(mDataShUn),
				# 																			 split = "-Log-Ratio"))
				# colnames(mDataUnsh) <- unlist(strsplit(colnames(mDataUnsh),
				# 																			 split = "-Unshared-Log-Ratio"))
				# substr(colnames(mDataShUn), 17, 17) <- '.'
				# substr(colnames(mDataUnsh), 17, 17) <- '.'
				# mDataShUn <- mDataShUn[, order(colnames(mDataShUn))]
				# mDataUnsh <- mDataUnsh[, order(colnames(mDataUnsh))]
				# stopifnot(all(colnames(mDataUnsh) == colnames(mDataShUn)))
				# if (!is.null(barCode)) {
				# 	vbCol <- ifelse(substr(colnames(mDataShUn), 1, 12) %in%
				# 									substr(barCode, 1, 12), T, F)
				# 	if (!any(vbCol)) {
				# 		print("CPTAC files  : no inputPatientIDs found!")
				# 	}
				# 	mDataShUn <- mDataShUn[, vbCol, drop = F]
				# 	mDataUnsh <- mDataUnsh[, vbCol, drop = F]
				# }
				# if (length(l$sampleTypeId) < 14) {
				# 	vbSampleTypeId <- ifelse(substr(colnames(mDataShUn), 14, 15) %in%
				# 													 l$sampleTypeId, T, F)
				# 	if (!any(vbSampleTypeId)) {
				# 		print("CPTAC files  : no tissueType found!")
				# 	}
				# 	mDataShUn <- mDataShUn[, vbSampleTypeId, drop = F]
				# 	mDataUnsh <- mDataUnsh[, vbSampleTypeId, drop = F]
				# }
				# sFileNameShUn <- paste(saveFolderName,
				# 											 "/",
				# 											 ifelse(outputFileName == "", "",
				# 															paste(outputFileName, "__", sep = "")),
				# 											 paste(sCancer, collapse = "_"),
				# 											 "__",
				# 											 l$vAssay,
				# 											 "__",
				# 											 strsplit(fileName, split = "\\.")[[1]][1],
				# 											 "__LogRatio",
				# 											 "__",
				# 											 TimeNow(),
				# 											 ".txt",
				# 											 sep = "")
				# sFileNameUnsh <- paste(saveFolderName,
				# 											 "/",
				# 											 ifelse(outputFileName == "", "",
				# 															paste(outputFileName, "__", sep = "")),
				# 											 paste(sCancer, collapse = "_"),
				# 											 "__",
				# 											 l$vAssay,
				# 											 "__",
				# 											 strsplit(fileName, split = "\\.")[[1]][1],
				# 											 "__LogRatio_Unshared",
				# 											 "__",
				# 											 TimeNow(),
				# 											 ".txt",
				# 											 sep = "")
				# write.table(cbind(mInfo, mDataShUn),
				# 						file = sFileNameShUn,
				# 						quote = F,
				# 						sep = "\t",
				# 						col.names = T,
				# 						row.names = F,
				# 						na = "")
				# write.table(cbind(mInfo, mDataUnsh),
				# 						file = sFileNameUnsh,
				# 						quote = F,
				# 						sep = "\t",
				# 						col.names = T,
				# 						row.names = F,
				# 						na = "")
				# vFileName <- c(vFileName, sFileNameShUn, sFileNameUnsh)
				# #
		}}
	}
	unlink(tmpDir, recursive = T)
	options(warn = 0)
	print("CPTAC files  : downloading done!")
	return(vFileName)
}

#' DownloadBiospecimenClinicalData: get biospecimen and clinical data
#'
#' @param canerType String indicating the specified cancer type
#' for which data should be downloaded.
#' Its value can be one of the cancer type abbreviations:
#' \code{c("ACC", "BLCA", "BRCA", "CESC", "CHOL", "COAD", "DLBC", "ESCA",
#' "GBM", HNSC, KICH, KIRC, KIRP, LAML, LGG, LIHC, LUAD, LUSC, MESO, OV, PAAD, PCPG, PRAD, READ, SARC, SKCM, STAD, TGCT, THCA, THYM, UCEC, UCS, UVM. Please refer to TCGA (https://tcga-data.nci.nih.gov/docs/publications/tcga/) for information about cancer type. The cancer type abbreviation table (Table 1) shows the full cancer type name.
#' @param saveFolderName (string of path to save the merged data): absolute or relative path
#' @param outputFileName (string of filename prefix)
#' @return vFileName (vector of path/filename), could be used by module B
DownloadBiospecimenClinicalData <- function(cancerType = NULL,
																						saveFolderName =
																							"./BiospecimenClinicalData",
																						outputFileName = "") {
	arch <- "legacy"; fieldsMeta <- ""; entityCount <- (-1); endp <- "files"
	options(warn = -1)
	if (saveFolderName != ".") {dir.create(saveFolderName, recursive = T)}
	tmpDir <- paste("tmp", TimeNow(), sep = "_"); dir.create(tmpDir)
	#	if (saveFolderName != ".") {
	#		if (!dir.exists(saveFolderName)) {
	#			dir.create(saveFolderName, recursive = T)
	#		}
	#	} # dir.exists # R >= 3.2
	#	tmpDir <- paste("tmp", TimeNow(), sep = "_")
	#	if (!dir.exists(tmpDir)) {dir.create(tmpDir)} # dir.exists # R >= 3.2
	d <- MetaDataClin(tmpDir = tmpDir,
										arch = "legacy",
										fieldsMeta = "",
										entityCount = (-1),
										endp = "files")
	vIdName <- d$file_name
	stopifnot(length(vIdName) == length(unique(vIdName))) # duplicated file_name
	names(vIdName) <- d$file_id
	vCancerAll <- c("ACC" , "BLCA", "BRCA", "CESC", "CHOL", "COAD", "DLBC",
									"ESCA", "GBM" , "HNSC", "KICH", "KIRC", "KIRP", "LAML",
									"LGG" , "LIHC", "LUAD", "LUSC", "MESO", "OV"  , "PAAD",
									"PCPG", "PRAD", "READ", "SARC", "SKCM", "STAD", "TGCT",
									"THCA", "THYM", "UCEC", "UCS" , "UVM")
	if (is.null(cancerType)) {
		cancerType <- vCancerAll
	} else if (!all(cancerType %in% vCancerAll)) {
		print(c("cancerType should be 'NULL' (for all cancerType) or one of: ",
						vCancerAll))
		stopifnot(!all(cancerType %in% vCancerAll))
	} else {
		vbCancer <- ifelse(
											 toupper(
															 sapply(
																			strsplit(
																							 sapply(
																											strsplit(vIdName,
																															 split = "\\."),
																											function(x){rev(x)[2]}),
																							 split = "_"),
																			function(y){rev(y)[1]})
															 ) %in% cancerType,
											 T, F)
		vIdName <- vIdName[vbCancer]  # cancerType
	}
	fileNameById <- FileNameById(vIdName,
															 tmpDir = tmpDir,
															 arch = "legacy")
	vFileRename <- file.rename(from = fileNameById,
														 to = paste(saveFolderName,
																				sapply(strsplit(fileNameById,
																												split = "/"),
																							 function(x){rev(x)[1]}),
																				sep = "/"))
	stopifnot(all(vFileRename))
	if (outputFileName != "") {
		vFileRename <- F
		vFileRename <- file.rename(from = paste(saveFolderName,
																						vIdName,
																						sep = "/"),
															 to = paste(saveFolderName,
																					paste(outputFileName,
																								vIdName,
																								sep = "__"),
																					sep = "/"))
		stopifnot(all(vFileRename))
	}
	unlink(tmpDir, recursive = T)
	vFileName <- paste(saveFolderName, dir(saveFolderName), sep = "/")
	options(warn = 0)
	return(vFileName)
}


#  =============================================================================
#  Check whether this is the most updated version of TCGA-Assembler
#  =============================================================================

library(httr)
library(stringr)

VCwebContent <- try(content(GET("http://www.compgenome.org/TCGA-Assembler/"), as = "text"), silent = TRUE)
if (class(VCwebContent) == "try-error") {
	rm(VCwebContent)
} else {
	VCstartID <- str_locate_all(string = VCwebContent, pattern = "CheckVersionNumber1")
	if (dim(VCstartID[[1]])[1] == 0) {
		rm(VCstartID, VCwebContent)
	} else {
		VCstartID <- VCstartID[[1]][1, "end"]+1
		VCwebContent <- substr(VCwebContent, VCstartID, nchar(VCwebContent))
		VCstartID <- str_locate_all(string = VCwebContent, pattern = "\">")[[1]][1, "end"]+1
		VCendID <- str_locate_all(string = VCwebContent, pattern = "</span>")[[1]][1, "start"]-1
		VCnewestVersionNum <- substr(VCwebContent, VCstartID, VCendID)
		if (VCnewestVersionNum != "2.0.5") {
			writeLines("\n")
			writeLines("***************************************************************")
			writeLines("A new version of TCGA-Assembler is available!")
			writeLines(paste("Please download version ", VCnewestVersionNum,
											 " at www.compgenome.org/TCGA-Assembler/", sep = ""))
			writeLines("***************************************************************")
			writeLines("\n")
		}
		rm(VCstartID, VCwebContent, VCendID, VCnewestVersionNum)
	}
}

#  end
