# Supplementary material for: Multi-omics profiles refine L-dopa decarboxylase (DDC) as a reliable biomarker for prognosis and immune microenvironment of clear cell renal cell carcinoma
Source: Front Oncol. 2022 Dec 5;12:1079446. doi: 10.3389/fonc.2022.1079446 (PMC9760914; doi:10.3389/fonc.2022.1079446)
Supplement: Supplementary file 2 [file DataSheet_2.zip › Module_B.R]

#  =============================================================================
#  TCGA-Assembler version 2
#
#  Copyright (C) <2017>  <Yitan Zhu>
#  This file is part of TCGA-Assembler.
#
#  TCGA-Assembler is free software: you can redistribute it and/or modify
#  it under the terms of the GNU General Public License as published by
#  the Free Software Foundation, either version 3 of the License, or
#  (at your option) any later version.
#
#  TCGA-Assembler is distributed in the hope that it will be useful,
#  but WITHOUT ANY WARRANTY; without even the implied warranty of
#  MERCHANTABILITY or FITNESS FOR A PARTICULAR PURPOSE.  See the
#  GNU General Public License for more details.
#
#  You should have received a copy of the GNU General Public License
#  along with TCGA-Assembler.  If not, see <http://www.gnu.org/licenses/>.
#  =============================================================================


#  =============================================================================
#  TCGA-Assembler Version 2 Module B
#  =============================================================================


#  =============================================================================
#  variable prefix example
#  =============================================================================
#  s : string
#  n : number
#  v : vector
#  d : data.frame
#  m : matrix
#  l : list
#  lv : list of vector
#  ld : list of data.frame


#  =============================================================================
#  library
#  =============================================================================

library(RCurl)
library(httr)
library(stringr)
library(HGNChelper)
library(rjson)


#  =============================================================================
#  Main Functions of Module B
#  =============================================================================

CombineMultiPlatformData <- function(inputDataList,
																		 combineStyle = "Intersect") {
	options(warn = -1)
	vl <- inputDataList
	for (i in 1:length(vl)) {
		# Keep only one sample for a tissue type of a patient. # Usually, there is only one sample of a tissue type of a patient existing in data.
		vl[[i]]$Data <- ToPatientData(vl[[i]]$Data)
		if (i == 1) {
			sampleId <- colnames(vl[[i]]$Data)
		}
		# For each genomic feature, keep only one row of data.
		lResult <- CombineRedundantFeature(Data = vl[[i]]$Data, Des = vl[[i]]$Des)
		vl[[i]]$Des <- lResult$Des
		vl[[i]]$Data <- lResult$Data
		if (combineStyle == "Intersect") {
			sampleId <- sort(intersect(sampleId, colnames(vl[[i]]$Data)))
		}
		if (combineStyle == "Union") {
			sampleId <- sort(union(sampleId, colnames(vl[[i]]$Data)))
		}
		if (dim(vl[[i]]$Des)[2] == 1) {
			vl[[i]]$Des <- cbind(vl[[i]]$Des, Description = cbind(rep("", dim(vl[[i]]$Des)[1])))
		}
		else {
			if ((dim(vl[[i]]$Des)[2] == 3) && (vl[[i]]$dataType == "copyNumber")) {
				vl[[i]]$Des <- cbind(vl[[i]]$Des[, 1, drop = FALSE],
														 Description = paste(vl[[i]]$Des[, 2], vl[[i]]$Des[, 3], sep = ""))
			}
		}
		if (vl[[i]]$dataType == "miRNAExp") {
			for (kk in 1:dim(vl[[i]]$Des)[1]) {
				vl[[i]]$Des[kk, 1] <- paste(substr(vl[[i]]$Des[kk, 1], 5, 7), substr(vl[[i]]$Des[kk, 1], 9, 100), sep = "")
			}
			vl[[i]]$Des[, 1] <- toupper(vl[[i]]$Des[, 1])
		}
		# for combining methylation data at CpG site level.
		if (vl[[i]]$dataType == "methylation") {
			if (sum(toupper(c("REF", "GeneSymbol", "ChromosomeID", "CoordinateID")) %in% toupper(colnames(vl[[i]]$Des))) == 4) {
				vl[[i]]$Des <- cbind(vl[[i]]$Des[, "GeneSymbol", drop = FALSE],
														 Description = paste(vl[[i]]$Des[, "REF"], vl[[i]]$Des[, "ChromosomeID"],
																								 vl[[i]]$Des[, "CoordinateID"], sep = "|"))
				vl[[i]]$Des[, "Description"] <- gsub(" ", "", vl[[i]]$Des[, "Description"])
			}
		}
		vl[[i]]$Des <- switch(vl[[i]]$dataType,
													methylation     = cbind(vl[[i]]$Des[, "GeneSymbol", drop = FALSE], Platform = rep("methylation"    , dim(vl[[i]]$Des)[1]), Description = vl[[i]]$Des[, 2]),
													copyNumber      = cbind(vl[[i]]$Des[, "GeneSymbol", drop = FALSE], Platform = rep("copyNumber"     , dim(vl[[i]]$Des)[1]), Description = vl[[i]]$Des[, 2]),
													somaticMutation = cbind(vl[[i]]$Des[, "GeneSymbol", drop = FALSE], Platform = rep("somaticMutation", dim(vl[[i]]$Des)[1]), Description = vl[[i]]$Des[, 2]),
													geneExp         = cbind(vl[[i]]$Des[, "GeneSymbol", drop = FALSE], Platform = rep("geneExp"        , dim(vl[[i]]$Des)[1]), Description = vl[[i]]$Des[, 2]),
													miRNAExp        = cbind(vl[[i]]$Des[, "GeneSymbol", drop = FALSE], Platform = rep("miRNAExp"       , dim(vl[[i]]$Des)[1]), Description = vl[[i]]$Des[, 2]),
													protein_RPPA    = cbind(vl[[i]]$Des[, "GeneSymbol", drop = FALSE], Platform = rep("protein_RPPA"   , dim(vl[[i]]$Des)[1]), Description = vl[[i]]$Des[, 2]),
													protein_iTRAQ   = cbind(vl[[i]]$Des[, "GeneSymbol", drop = FALSE], Platform = rep("protein_iTRAQ"  , dim(vl[[i]]$Des)[1]), Description = vl[[i]]$Des[, 2]))
		# check NA gene. which(vl[[i]]$Des[, "GeneSymbol"] != "NA")
		ID <- intersect(which(!is.na(vl[[i]]$Des[, "GeneSymbol"])),
										which(vl[[i]]$Des[, "GeneSymbol"] != "?"))
		vl[[i]]$Des <- vl[[i]]$Des[ID, , drop = FALSE]
		vl[[i]]$Data <- vl[[i]]$Data[ID, , drop = FALSE]
	}
	for (i in 1:length(vl)) {
		# Get the data of samples that should be kept
		if (combineStyle == "Intersect") {
			vl[[i]]$Data <- vl[[i]]$Data[, sampleId, drop = FALSE]
		}
		if (combineStyle == "Union") {
			tempData <- matrix(NA, dim(vl[[i]]$Data)[1], length(sampleId))
			colnames(tempData) <- sampleId
			tempData[, colnames(vl[[i]]$Data)] <- vl[[i]]$Data
			vl[[i]]$Data <- tempData
		}
		rownames(vl[[i]]$Data) <- NULL
		rownames(vl[[i]]$Des) <- NULL
	}
	# Combine the datasets into matrix format
	Data <- vl[[1]]$Data
	Des <- vl[[1]]$Des
	for (i in 2:length(vl)) {
		Data <- rbind(Data, vl[[i]]$Data)
		Des <- rbind(Des, vl[[i]]$Des)
	}
	OrderID <- order(as.character(Des[, "GeneSymbol"]), as.character(Des[, "Platform"]),
									 as.character(Des[, "Description"]), na.last = TRUE, decreasing = FALSE)
	Data <- Data[OrderID, , drop = FALSE]
	Des <- Des[OrderID, , drop = FALSE]
	rownames(Data) <- NULL
	rownames(Des) <- NULL
	# filter the all zero line of mutation
	vbDes <- Des[, "Platform"] == "somaticMutation"
	vbData <- apply(Data, 1, function(x){all(unique(x) == 0)})
	vb <- !(vbDes & vbData)
	Data <- Data[vb, , drop = FALSE]
	Des  <-  Des[vb, , drop = FALSE]
	vbDataRowNA <- apply(Data, 1, function(x){all(is.na(x))})
	Data <- Data[!vbDataRowNA, , drop = FALSE]
	Des  <-  Des[!vbDataRowNA, , drop = FALSE]
	lResult <- list(Des = Des, Data = Data)
	options(warn = 0)
	lResult
}

ExtractTissueSpecificSamples <- function(inputData, tissueType, singleSampleFlag, sampleTypeFile = "./SupportingFiles/TCGASampleType.txt") {
	options(warn = -1)
	TCGABarcode <- colnames(inputData)
	TCGABarcode <- sapply(strsplit(TCGABarcode, split = "-"), function(x){
													Str = paste(x[1], x[2], x[3], substr(x[4], 1, 2), sep = "-")
													Str
									 })
	if (singleSampleFlag == TRUE) {
		DuplicatedLabel <- duplicated(TCGABarcode)
		ID <- which(DuplicatedLabel == FALSE)
		inputData <- inputData[, ID, drop = FALSE]
		TCGABarcode <- TCGABarcode[ID]
	}
	TCGADataLabel <- sapply(strsplit(TCGABarcode, split = "-"), function(x)x[4])
	TCGADataLabelValue <- as.numeric(substr(TCGADataLabel, 1, 2))
	sampleType <- read.table(file = sampleTypeFile, header = TRUE, sep = "\t", na.string = "", quote = "", stringsAsFactors = FALSE)
	Code <- sampleType[which(sampleType[, "Options"] %in% tissueType), "Code"]
	if (length(Code) == 0) {
		writeLines("Error: no valid tissue or cell type specified")
		inputData <- NULL
	}
	else {
		ID <- which(TCGADataLabelValue %in% Code)
		if (length(ID) == 0) {
			writeLines(paste("There is no sample of ", paste(tissueType, collapse = ", "), sep = ""))
			inputData <- NULL
		}
		else {
			inputData <- inputData[, ID, drop = FALSE]
			writeLines(paste(length(ID), " samples of ", paste(tissueType, collapse = ", "), " are extracted.", sep = ""))
		}
	}
	options(warn = 0)
	inputData
}

CalculateSingleValueMethylationData <- function(input, regionOption, DHSOption, outputFileName, outputFileFolder, chipAnnotationFile = "./SupportingFiles/MethylationChipAnnotation.rda") {
	options(warn = -1)
	dir.create(path = outputFileFolder, recursive = TRUE)
	if (sum(! regionOption %in% c("TSS1500", "TSS200", "5'UTR", "1stExon", "Body", "3'UTR", "All")) > 0) {
		stop("Error: invalid regionOption.")
	}
	if (sum(! DHSOption %in% c("DHS", "notDHS", "Both")) > 0) {
		stop("Error: invalid DHSOption")
	}
	regionOptionO <- regionOption
	#   if ("TSS1500" %in% regionOption)
	#   {
	#     regionOption <- unique(c(regionOption, "TSS200"))
	#   }
	#
	if ((!("All" %in% regionOption)) || (DHSOption != "Both")) {
		load(chipAnnotationFile)
		ID <- 1:dim(MethylAnno)[1]
		if (!("All" %in% regionOption)) {
			ID <- sort(unique(which(MethylAnno[, "UCSC_RefGene_Group"] %in% regionOption)))
		}
		if (DHSOption == "DHS") {
			ID <- sort(intersect(ID, which(MethylAnno[, "DHS"] == TRUE)))
		}
		else {
			if (DHSOption == "notDHS") {
				ID <- sort(intersect(ID, setdiff(1:dim(MethylAnno)[1], which(MethylAnno[, "DHS"] == TRUE))))
			}
		}
		MethylAnno <- MethylAnno[ID, , drop = FALSE]
		ID <- which(input$Des[, "REF"] %in% MethylAnno[, "IlmnID"])
		input$Des <- input$Des[ID, , drop = FALSE]
		input$Data <- input$Data[ID, , drop = FALSE]
	}
	# Check whether conflict with NA gene
	ID <- sort(intersect(which(!is.na(input$Des[, "GeneSymbol"])), which(input$Des[, "GeneSymbol"] != "")), decreasing = FALSE)
	input$Des <- input$Des[ID, , drop = FALSE]
	input$Data <- input$Data[ID, , drop = FALSE]
	UniGene <- unique(input$Des[, "GeneSymbol"])
	Data <- matrix(NA, length(UniGene), dim(input$Data)[2])
	for (i in 1:length(UniGene)) {
		if ((i %% 2000 == 0) || (i == length(UniGene))) {
			writeLines(paste("Calculation ", round(i/length(UniGene)*100, digits = 2), "% done.", sep = ""))
		}
		Data[i, ] <- colMeans(input$Data[which(input$Des[, "GeneSymbol"] == UniGene[i]), , drop = FALSE], na.rm = TRUE)
	}
	colnames(Data) <- colnames(input$Data)
	Des <- cbind(GeneSymbol = UniGene, SingleValueType = rep(paste(paste(regionOptionO, collapse = "-"), DHSOption, sep = "|"), length(UniGene)))
	# draw and save a box plot of data
	png(filename = paste(outputFileFolder, "/", outputFileName, "__", paste(regionOptionO, collapse = "-"), "__", DHSOption, "__boxplot.png", sep = ""), width = 30*dim(Data)[2]+300, height = 1500, units = "px")
	par(las = 2, mai = c(4.5, 1, 0.5, 1), cex = 1.5)
	boxplot(Data)
	dev.off()
	# save data files.
	rownames(Data) <- NULL
	rownames(Des) <- NULL
	ID <- which(is.nan(Data))
	Data[ID] <- NA
	save(Des, Data, file = paste(outputFileFolder, "/", outputFileName, "__", paste(regionOptionO, collapse = "-"), "__", DHSOption, ".rda", sep = ""))
	write.table(cbind(Des, Data), file = paste(outputFileFolder, "/", outputFileName, "__", paste(regionOptionO, collapse = "-"), "__", DHSOption, ".txt", sep = ""),
							quote = FALSE, sep = "\t", na = "", col.names = TRUE, row.names = FALSE)
	options(warn = 0)
	return(list(Data = Data, Des = Des))
}

MergeMethylationData <- function(input1, input2, outputFileName, outputFileFolder) {
	options(warn = -1)
	dir.create(path = outputFileFolder, recursive = TRUE)
	input1_O <- input1
	input2_O <- input2
	rownames(input1$Des) <- paste(input1$Des[, "REF"], input1$Des[, "GeneSymbol"], sep = "||")
	rownames(input1$Data) <- paste(input1$Des[, "REF"], input1$Des[, "GeneSymbol"], sep = "||")
	rownames(input2$Des) <- paste(input2$Des[, "REF"], input2$Des[, "GeneSymbol"], sep = "||")
	rownames(input2$Data) <- paste(input2$Des[, "REF"], input2$Des[, "GeneSymbol"], sep = "||")
	CommonID <- intersect(rownames(input1$Des), rownames(input2$Des))
	input1$Des <- input1$Des[CommonID, , drop = FALSE]
	input1$Data <- input1$Data[CommonID, , drop = FALSE]
	input2$Des <- input2$Des[CommonID, , drop = FALSE]
	input2$Data <- input2$Data[CommonID, , drop = FALSE]
	if (dim(input1_O$Des)[1] >= dim(input2_O$Des)[1]) {
		Des <- input1$Des
	}
	else {
		Des <- input2$Des
	}
	Data <- cbind(input1$Data, input2$Data)
	# draw and save a box plot of combined data before normalization
	png(filename = paste(outputFileFolder, "/", outputFileName, "__BeforeNormalizationBoxplot.png", sep = ""), width = 30*dim(Data)[2]+300, height = 1500, units = "px")
	par(las = 2, mai = c(4.5, 1, 0.5, 1), cex = 1.5)
	boxplot(Data)
	dev.off()
	Data <- Normalize.quantiles(Data)
	# draw and save a box plot of combined data after normalization
	png(filename = paste(outputFileFolder, "/", outputFileName, "__AfterNormalizationBoxplot.png", sep = ""), width = 30*dim(Data)[2]+300, height = 1500, units = "px")
	par(las = 2, mai = c(4.5, 1, 0.5, 1), cex = 1.5)
	boxplot(Data)
	dev.off()
	# save data files.
	rownames(Data) <- NULL
	rownames(Des) <- NULL
	save(Des, Data, file = paste(outputFileFolder, "/", outputFileName, ".rda", sep = ""))
	write.table(cbind(Des, Data), file = paste(outputFileFolder, "/", outputFileName, ".txt", sep = ""), quote = FALSE,
							sep = "\t", na = "", col.names = TRUE, row.names = FALSE)
	options(warn = 0)
	return(list(Data = Data, Des = Des))
}

ProcessCNAData <- function(inputFilePath, outputFileName, outputFileFolder, refGenomeFile) {
	options(warn = -1)
	dir.create(path = outputFileFolder, recursive = TRUE)
	# Load reference genomes, which give the genomic locations of genes
	RefGenome <- read.table(file = refGenomeFile, header = TRUE, sep = "\t", na.string = "", quote = "", stringsAsFactors = FALSE)
	NumGene <- dim(RefGenome)[1]
	mode(RefGenome[, "txStarts"]) <- "numeric"
	mode(RefGenome[, "txEnds"]) <- "numeric"
	# Load copy number data
	InData <- read.table(file = inputFilePath, header = TRUE, sep = "\t", na.string = "", quote = "", stringsAsFactors = FALSE, check.names = FALSE)
	InData[, "Sample"] <- toupper(InData[, "Sample"])
	TCGAID <- InData[, "Sample"]
	UniqueTCGAID <- unique(TCGAID)
	InData[, "Chromosome"] <- as.character(InData[, "Chromosome"])
	InData[, "Chromosome"] <- paste("CHR", InData[, "Chromosome"], sep = "")
	IDID <- which(InData[, "Chromosome"] == "CHR23")
	InData[IDID, "Chromosome"] <- "CHRX"
	IDID <- which(InData[, "Chromosome"] == "CHR24")
	InData[IDID, "Chromosome"] <- "CHRY"
	InData[, "Start"] <- as.numeric(InData[, "Start"])
	InData[, "End"] <- as.numeric(InData[, "End"])
	InData[, "Segment_Mean"] <- as.numeric(InData[, "Segment_Mean"])
	# Calculate gene-level copy number
	Data <- matrix(NA, NumGene, length(UniqueTCGAID))
	for (i in 1:length(UniqueTCGAID)) {
		IDi <- which(InData[, "Sample"] == UniqueTCGAID[i])
		InDatai <- InData[IDi, c("Chromosome", "Start", "End", "Segment_Mean"), drop = FALSE]
		for (j in 1:NumGene) {
			IDj <- which(InDatai[, "Chromosome"] == RefGenome[j, "Chromosome"])
			if (length(IDj) > 0) {
				StartP <- InDatai[IDj, "Start"]
				EndP <- InDatai[IDj, "End"]
				Ratio <- InDatai[IDj, "Segment_Mean"]
				Overlap <- ifelse((EndP >= RefGenome[j, "txStarts"]) & (RefGenome[j, "txEnds"] >= StartP), pmin(EndP, RefGenome[j, "txEnds"]) - pmax(StartP, RefGenome[j, "txStarts"]) + 1, 0)
				IDNonNA <- which(!is.na(Ratio))
				Ratio <- Ratio[IDNonNA]
				Overlap <- Overlap[IDNonNA]
				if (sum(Overlap, na.rm = TRUE) > 0) {
					Data[j, i] = sum(Overlap * Ratio, na.rm = TRUE)/sum(Overlap, na.rm = TRUE)
				}
			}
		}
		if ((i %% 20 == 0) & (i < length(UniqueTCGAID))) {
			writeLines(paste("Calculating gene copy number, ", round(i/length(UniqueTCGAID)*100, digits = 2), "% done.", sep = ""))
		}
	}
	writeLines("Calculating gene copy number, 100% done.")
	colnames(Data) <- UniqueTCGAID
	Des <- as.matrix(RefGenome[, 1:3, drop = FALSE])
	#Check and Correct gene symbol
	Des <- CheckGeneSymbol(Des)
	lResult <- CombineRedundantFeature(Data = Data, Des = Des)
	Data <- lResult$Data
	Des <- lResult$Des
	# Draw and save a box plot
	png(filename = paste(outputFileFolder, "/", outputFileName, "__boxplot.png", sep = ""), width = 30*dim(Data)[2]+300, height = 1500, units = "px")
	par(las = 2, mai = c(4.5, 1, 0.5, 1), cex = 1.5)
	boxplot(Data)
	dev.off()
	# save data files.
	rownames(Data) <- NULL
	rownames(Des) <- NULL
	save(Des, Data, file = paste(outputFileFolder, "/", outputFileName, ".rda", sep = ""))
	write.table(cbind(Des, Data), file = paste(outputFileFolder, "/", outputFileName, ".txt", sep = ""), quote = FALSE,
							sep = "\t", na = "", col.names = TRUE, row.names = FALSE)
	options(warn = 0)
	return(list(Data = Data, Des = Des))
}

ProcessRNASeqData <- function(inputFilePath, outputFileName, outputFileFolder, dataType, verType = "RNASeqV2") {
	options(warn = -1)
	dir.create(path = outputFileFolder, recursive = TRUE)
	# Read in data.
	InData <- read.table(file = inputFilePath, header = TRUE, sep = "\t", na.string = "", stringsAsFactors = FALSE, quote = "", check.names = FALSE)
	InData <- InData[2:dim(InData)[1], , drop = FALSE]
	if ((dataType == "geneExp") & (verType == "RNASeqV1")) {
		REF <- InData[, 1]
		RPKM <- as.matrix(InData[, seq(4, dim(InData)[2], 3), drop = FALSE])
		mode(RPKM) <- "numeric"
		GeneSymbol <- sapply(strsplit(REF, split = "\\|"), function(x)x[1])
		EntrezID <- sapply(strsplit(REF, split = "\\|"), function(x)x[2])
		Des <- cbind(GeneSymbol = GeneSymbol, EntrezID = EntrezID)
		Data <- RPKM
		#Check and Correct gene symbol
		Des <- CheckGeneSymbol(Des)
	}
	if (dataType == "exonExp") {
		REF <- InData[, 1]
		# RPKM <- as.matrix(InData[, seq(4, dim(InData)[2], 3), drop = FALSE])
		RPKM <- as.matrix(InData[, 2:dim(InData)[2], drop = FALSE])
		mode(RPKM) <- "numeric"
		Des <- cbind(ExonID = REF)
		Data <- RPKM
	}
	if ((dataType == "geneExp") & (verType == "RNASeqV2")) {
		REF <- InData[, 1]
		NormalizedCount <- as.matrix(InData[, 2:dim(InData)[2], drop = FALSE])
		mode(NormalizedCount) <- "numeric"
		GeneSymbol <- sapply(strsplit(REF, split = "\\|"), function(x)x[1])
		EntrezID <- sapply(strsplit(REF, split = "\\|"), function(x)x[2])
		Des <- cbind(GeneSymbol = GeneSymbol, EntrezID = EntrezID)
		Data <- NormalizedCount
		#Check and Correct gene symbol
		Des <- CheckGeneSymbol(Des)
	}
	if (verType == "Microarray") {
		dataType <- "geneExp"
		REF <- InData[, 1]
		Data <- as.matrix(InData[, 2:dim(InData)[2], drop = FALSE])
		mode(Data) <- "numeric"
		Des <- cbind(GeneSymbol = REF, EntrezID = rep("", length(REF)))
		#Check and Correct gene symbol
		Des <- CheckGeneSymbol(Des)
	}
	lResult <- CombineRedundantFeature(Data = Data, Des = Des)
	Data <- lResult$Data
	Des <- lResult$Des
	if (dataType == "geneExp") {
		# Draw and save a box plot
		png(filename = paste(outputFileFolder, "/", outputFileName, "__boxplot.png", sep = ""), width = 30*dim(Data)[2]+300, height = 1500, units = "px")
		par(las = 2, mai = c(4.5, 1, 0.5, 1), cex = 1.5)
		nonNaID <- which(!is.na(Data))
		if ((sum(Data[nonNaID]<0) == 0) && (max(Data[nonNaID])>50)) {
			boxplot(log2(Data), main = "Boxplot drawn based on log2 tranformed data.")
		} else {
			boxplot(Data)
		}
		dev.off()
	}
	# save data files
	rownames(Data) <- NULL
	rownames(Des) <- NULL
	save(Des, Data, file = paste(outputFileFolder, "/", outputFileName, ".rda", sep = ""))
	write.table(cbind(Des, Data), file = paste(outputFileFolder, "/", outputFileName, ".txt", sep = ""), quote = FALSE,
							sep = "\t", na = "", col.names = TRUE, row.names = FALSE)
	options(warn = 0)
	return(list(Data = Data, Des = Des))
}

ProcessmiRNASeqData <- function(inputFilePath, outputFileName, outputFileFolder, fileSource = "TCGA-Assembler") {
	options(warn = -1)
	dir.create(path = outputFileFolder, recursive = TRUE)
	# Read in data.
	InData <- read.table(file = inputFilePath, header = TRUE, sep = "\t", na.string = "", quote = "", stringsAsFactors = FALSE, check.names = FALSE)
	InData <- InData[2:dim(InData)[1], , drop = FALSE]
	# divide read cout data and RPM data
	REF <- InData[, 1]
	if (fileSource == "Firehose") {
		Count <- as.matrix(InData[, seq(2, dim(InData)[2], 3), drop = FALSE])
		RPM <- as.matrix(InData[, seq(3, dim(InData)[2], 3), drop = FALSE])
	}
	if (fileSource == "TCGA-Assembler") {
		Count <- as.matrix(InData[, seq(2, dim(InData)[2], 2), drop = FALSE])
		RPM <- as.matrix(InData[, seq(3, dim(InData)[2], 2), drop = FALSE])
	}
	#  rownames(Count) <- REF
	mode(Count) <- "numeric"
	#  rownames(RPM) <- REF
	mode(RPM) <- "numeric"
	#   #   Draw and save box plot
	#   png(filename = paste(outputFileFolder, "/", outputFileName, "__ReadCount.boxplot.png", sep = ""), width = 30*dim(Count)[2]+300, height = 1500, units = "px")
	#   par(las = 2, mai = c(4.5, 1, 0.5, 1), cex = 1.5)
	#   boxplot(log2(Count))
	#   dev.off()
	#   png(filename = paste(outputFileFolder, "/", outputFileName, "__RPM.boxplot.png", sep = ""), width = 30*dim(RPM)[2]+300, height = 1500, units = "px")
	#   par(las = 2, mai = c(4.5, 1, 0.5, 1), cex = 1.5)
	#   boxplot(log2(RPM))
	#   dev.off()
	#save data files
	Des <- cbind(GeneSymbol = REF)
	Data <- Count
	lResult <- CombineRedundantFeature(Data = Data, Des = Des)
	Data <- lResult$Data
	Des <- lResult$Des
	ID <- which(is.na(Des[, "GeneSymbol"]))
	Des[ID, "GeneSymbol"] <- ""
	rownames(Data) <- NULL
	rownames(Des) <- NULL
	save(Des, Data, file = paste(outputFileFolder, "/", outputFileName, "__ReadCount.rda", sep = ""))
	write.table(cbind(Des, Data), file = paste(outputFileFolder, "/", outputFileName, "__ReadCount.txt", sep = ""), quote = FALSE,
							sep = "\t", na = "", col.names = TRUE, row.names = FALSE)
	Des <- cbind(GeneSymbol = REF)
	Data <- RPM
	lResult <- CombineRedundantFeature(Data = Data, Des = Des)
	Data <- lResult$Data
	Des <- lResult$Des
	ID <- which(is.na(Des[, "GeneSymbol"]))
	Des[ID, "GeneSymbol"] <- ""
	rownames(Data) <- NULL
	rownames(Des) <- NULL
	save(Des, Data, file = paste(outputFileFolder, "/", outputFileName, "__RPM.rda", sep = ""))
	write.table(cbind(Des, Data), file = paste(outputFileFolder, "/", outputFileName, "__RPM.txt", sep = ""), quote = FALSE,
							sep = "\t", na = "", col.names = TRUE, row.names = FALSE)
	options(warn = 0)
	return(list(Data = Data, Des = Des))
}

ProcessMethylation450Data <- function(inputFilePath, outputFileName, outputFileFolder, fileSource = "TCGA-Assembler") {
	options(warn = -1)
	dir.create(path = outputFileFolder, recursive = TRUE)
	writeLines("Loading data.")
	if (fileSource == "Firehose") {
		# read in data
		GetMethylation450Data(inputFilePath, outputFileFolder, outputFileName)
		load(paste(outputFileFolder, "/", outputFileName, ".TempFiles/", outputFileName, ".TempData.rda", sep = ""))
		unlink(x = paste(outputFileFolder, "/", outputFileName, ".TempFiles", sep = ""), recursive = TRUE, force = TRUE)
		Methy450Des <- as.matrix(Methy450Des)
	}
	if (fileSource == "TCGA-Assembler") {
		# read in data
		InData <- read.table(file = inputFilePath, header = TRUE, sep = "\t", na.string = "", quote = "", stringsAsFactors = FALSE, check.names = FALSE)
		Methy450Des <- as.matrix(InData[, 1:4, drop = FALSE])
		colnames(Methy450Des) <- c("REF", "GeneSymbol", "ChromosomeID", "CoordinateID")
		ID <- which(Methy450Des[, "GeneSymbol"] == "DISCONTUNUED")
		Methy450Des[ID, "GeneSymbol"] <- ""
		Methy450Data <- as.matrix(InData[, 5:dim(InData)[2], drop = FALSE])
		mode(Methy450Data) <- "numeric"
		rm("InData")
	}
	# some probes have more than one gene symbols, collpase the data
	# AddDes <- matrix("", dim(Methy450Des)[1], 4)
	AddDes <- matrix("", 100000, 4)
	colnames(AddDes) <- colnames(Methy450Des)
	# AddData <- matrix(NA, dim(Methy450Data)[1], dim(Methy450Data)[2])
	AddData <- matrix(NA, 100000, dim(Methy450Data)[2])
	colnames(AddData) <- colnames(Methy450Data)
	AddIndex <- 0
	for (ProbeID in 1:dim(Methy450Des)[1]) {
		GrepID <- grep(";", Methy450Des[ProbeID, "GeneSymbol"])
		if ((ProbeID %% 50000 == 0) || (ProbeID == dim(Methy450Des)[1])) {
			writeLines(paste("Process CpG sites corresponding to multiple genes, ", ceiling(ProbeID/dim(Methy450Des)[1]*100), "% done.", sep = ""))
		}
		if (length(GrepID) > 0) {
			TempStr <- strsplit(Methy450Des[ProbeID, "GeneSymbol"], split = ";")
			Methy450Des[ProbeID, "GeneSymbol"] <- TempStr[[1]][1]
			for (TempStri in 2:length(TempStr[[1]])) {
				TempAddDes <- Methy450Des[ProbeID, , drop = FALSE]
				TempAddDes[1, "GeneSymbol"] <- TempStr[[1]][TempStri]
				AddIndex <- AddIndex + 1
				AddDes[AddIndex, ] <- TempAddDes
				AddData[AddIndex, ] <- Methy450Data[ProbeID, ]
			}
		}
	}
	# writeLines(paste("Number of added rows is ", AddIndex, sep = ""))
	Methy450Des <- rbind(Methy450Des, AddDes[1:AddIndex, , drop = FALSE])
	Methy450Data <- rbind(Methy450Data, AddData[1:AddIndex, , drop = FALSE])
	Methy450Des[, "ChromosomeID"] <- gsub(" ", "", Methy450Des[, "ChromosomeID"])
	Methy450Des[, "CoordinateID"] <- gsub(" ", "", Methy450Des[, "CoordinateID"])
	OrderID <- order(as.numeric(Methy450Des[, "ChromosomeID"]), as.numeric(Methy450Des[, "CoordinateID"]), Methy450Des[, "GeneSymbol"], na.last = TRUE, decreasing = FALSE)
	Des <- Methy450Des[OrderID, , drop = FALSE]
	Data <- Methy450Data[OrderID, , drop = FALSE]
	#Check and Correct gene symbol
	Des <- CheckGeneSymbol(Des)
	lResult <- CombineRedundantFeature(Data = Data, Des = Des)
	Data <- lResult$Data
	Des <- lResult$Des
	# Draw and save box plot
	png(filename = paste(outputFileFolder, "/", outputFileName, "__boxplot.png", sep = ""), width = 30*dim(Data)[2]+300, height = 1500, units = "px")
	par(las = 2, mai = c(4.5, 1, 0.5, 1), cex = 1.5)
	boxplot(Data)
	dev.off()
	# save output data files
	rownames(Data) <- NULL
	rownames(Des) <- NULL
	save(Data, Des, file = paste(outputFileFolder, "/", outputFileName, ".rda",  sep = ""))
	write.table(cbind(Des, Data), file = paste(outputFileFolder, "/", outputFileName, ".txt", sep = ""),
							quote = FALSE, sep = "\t", na = "", col.names = TRUE, row.names = FALSE)
	options(warn = 0)
	return(list(Data = Data, Des = Des))
}

CheckGeneSymbol <- function(Des) {
	data(hgnc.table)
	hgnc.table <- rbind(hgnc.table, c("13-SEP", "SEPT7P2"))
	rID <- intersect(which(toupper(hgnc.table[, "Symbol"]) == toupper("NCRNA00185")),
									 which(toupper(hgnc.table[, "Approved.Symbol"]) == toupper("TTTY14")))
	hgnc.table <- hgnc.table[sort(setdiff(1:dim(hgnc.table)[1], rID)), , drop = FALSE]
	hgnc.table <- hgnc.table[which(!is.na(hgnc.table[, "Approved.Symbol"])), , drop = FALSE]
	regex <- "[0-9]\\-(JAN|FEB|MAR|APR|MAY|JUN|JUL|AUG|SEP|OCT|NOV|DEC)|[0-9]\\.[0-9][0-9]E\\+[[0-9][0-9]"
	MonthID <- grep(pattern = regex, hgnc.table[, 1], ignore.case = TRUE)
	MonthMappingTable <- hgnc.table[MonthID, , drop = FALSE]
	Des[, "GeneSymbol"] <- sub("(.*C[0-9XY]+)ORF(.+)", "\\1orf\\2", Des[, "GeneSymbol"])
	ID <- intersect(which(!Des[, "GeneSymbol"] %in% hgnc.table[, "Approved.Symbol"]), which(Des[, "GeneSymbol"] %in% hgnc.table[, "Symbol"]))
	DesOrg <- Des
	if (length(ID) > 0) {
		Des[ID, "GeneSymbol"] <- sapply(Des[ID, "GeneSymbol"], function(x)paste(hgnc.table[hgnc.table[, "Symbol"] == x, "Approved.Symbol"], collapse = "___"))
	}
	#  writeLines("Changed genes are")
	#  print(cbind(DesOrg[ID, "GeneSymbol"], Des[ID, "GeneSymbol"]))
	ID <- intersect(which(!Des[, "GeneSymbol"] %in% hgnc.table[, "Approved.Symbol"]), which(toupper(Des[, "GeneSymbol"]) %in% toupper(MonthMappingTable[, "Symbol"])))
	if (length(ID) > 0) {
		Des[ID, "GeneSymbol"] <- sapply(Des[ID, "GeneSymbol"], function(x)paste(MonthMappingTable[toupper(MonthMappingTable[, "Symbol"]) == toupper(x), "Approved.Symbol"], collapse = "___"))
	}
	#  writeLines("Changed genes are")
	#  print(cbind(DesOrg[ID, "GeneSymbol"], Des[ID, "GeneSymbol"]))
	ID <- which(is.na(Des[, "GeneSymbol"]))
	Des[ID, "GeneSymbol"] <- ""
	Des
}

ProcessRPPADataWithGeneAnnotation <- function(inputFilePath, outputFileName, outputFileFolder) {
	options(warn = -1)
	dir.create(path = outputFileFolder, recursive = TRUE)
	# Read in data
	InData <- read.table(file = inputFilePath, header = TRUE, sep = "\t", na.string = "", quote = "", stringsAsFactors = FALSE, check.names = FALSE)
	OutData <- matrix(NA, 0, dim(InData)[2]-1)
	# Split the gene symbol and protein antibody into two separate columns
	# Duplicate rows for proteins coded by multiple genes.
	Gene <- c()
	Antibody <- c()
	for (i in 1:dim(InData)[1]) {
		GeneAntibodyStr <- InData[i, 1]
		GeneStr <- strsplit(GeneAntibodyStr, split = "\\|")[[1]][1]
		AntibodyStr <- strsplit(GeneAntibodyStr, split = "\\|")[[1]][2]
		GeneStr <- unlist(strsplit(GeneStr, split = " "))
		Gene <- c(Gene, GeneStr)
		Antibody <- c(Antibody, rep(AntibodyStr, length = length(GeneStr)))
		OutData <- rbind(OutData, InData[rep(i, length = length(GeneStr)), 2:dim(InData)[2], drop = FALSE])
	}
	colnames(OutData) <- colnames(InData)[2:dim(InData)[2]]
	Des <- cbind(GeneSymbol = Gene, ProteinAntibody = Antibody)
	# check gene symbol
	Des <- CheckGeneSymbol(Des)
	Data <- as.matrix(OutData)
	mode(Data) <- "numeric"
	lResult <- CombineRedundantFeature(Data = Data, Des = Des)
	Data <- lResult$Data
	Des <- lResult$Des
	# save output data files
	rownames(Data) <- NULL
	rownames(Des) <- NULL
	save(Data, Des, file = paste(outputFileFolder, "/", outputFileName, ".rda",  sep = ""))
	write.table(cbind(Des, Data), file = paste(outputFileFolder, "/", outputFileName, ".txt", sep = ""),
							quote = FALSE, sep = "\t", na = "", col.names = TRUE, row.names = FALSE)
	# draw and save boxplot
	png(filename = paste(outputFileFolder, "/", outputFileName, "__boxplot.png", sep = ""), width = 30*dim(Data)[2]+300, height = 1500, units = "px")
	par(las = 2, mai = c(4.5, 1, 0.5, 1), cex = 1.5)
	boxplot(Data)
	dev.off()
	options(warn = 0)
	return(list(Data = Data, Des = Des))
}

ProcessMethylation27Data <- function(inputFilePath, outputFileName, outputFileFolder, fileSource = "TCGA-Assembler") {
	options(warn = -1)
	dir.create(path = outputFileFolder, recursive = TRUE)
	if (fileSource == "TCGA-Assembler") {
		# read in data
		InData <- read.table(file = inputFilePath, header = TRUE, sep = "\t", na.string = "", quote = "", stringsAsFactors = FALSE, check.names = FALSE)
		Methy27Des <- as.matrix(InData[, 1:4, drop = FALSE])
		colnames(Methy27Des) <- c("REF", "GeneSymbol", "ChromosomeID", "CoordinateID")
		ID <- which(Methy27Des[, "GeneSymbol"] == "DISCONTUNUED")
		Methy27Des[ID, "GeneSymbol"] <- ""
		Methy27Data <- as.matrix(InData[, 5:dim(InData)[2], drop = FALSE])
		mode(Methy27Data) <- "numeric"
	}
	if (fileSource == "Firehose") {
		# read in data
		InData <- read.table(file = inputFilePath, header = TRUE, sep = "\t", na.string = "", quote = "", stringsAsFactors = FALSE, check.names = FALSE)
		InData <- InData[2:dim(InData)[1], , drop = FALSE]
		# remove redudant columns of CpG site descriptions
		GeneSymbol <- as.matrix(InData[, seq(3, dim(InData)[2], 4), drop = FALSE])
		ID <- which(GeneSymbol == "DISCONTUNUED")
		GeneSymbol[ID] <- ""
		GeneSymbol <- t(unique(t(GeneSymbol)))
		ChromID <- as.matrix(InData[, seq(4, dim(InData)[2], 4), drop = FALSE])
		ChromID <- t(unique(t(ChromID)))
		CoordID <- as.matrix(InData[, seq(5, dim(InData)[2], 4), drop = FALSE])
		CoordID <- t(unique(t(CoordID)))
		Methy27Data <- as.matrix(InData[, seq(2, dim(InData)[2], 4), drop = FALSE])
		mode(Methy27Data) <- "numeric"
		REF <- InData[, 1]
		# Check whether the probe information is the same between samples
		if (dim(GeneSymbol)[2] != 1) {
			stop("Some probe's gene symbols are not consistent between samples")
		}
		if (dim(ChromID)[2] != 1) {
			stop("Some probe's chromosome IDs are not consistent between samples")
		}
		if (dim(CoordID)[2] != 1) {
			stop("Some probe's genmoe coordinates are not consistent between samples")
		}
		ChromID <- toupper(ChromID)
		Methy27Des <- cbind(REF, GeneSymbol, ChromID, CoordID)
		colnames(Methy27Des) <- c("REF", "GeneSymbol", "ChromosomeID", "CoordinateID")
	}
	# some probes have more than one gene symbols, collpase the data
	AddGeneDes <- matrix("", dim(Methy27Des)[1]*3, 4)
	AddData <- matrix(NA, dim(Methy27Data)[1]*3, dim(Methy27Data)[2])
	AddIndex <- 0
	for (ProbeID in 1:dim(Methy27Des)[1]) {
		GrepID <- grep(";", Methy27Des[ProbeID, "GeneSymbol"])
		if (length(GrepID) > 0) {
			TempStr <- strsplit(Methy27Des[ProbeID, "GeneSymbol"], split = ";")
			Methy27Des[ProbeID, "GeneSymbol"] <- TempStr[[1]][1]
			for (TempStri in 2:length(TempStr[[1]])) {
				TempAddGeneDes <- c(Methy27Des[ProbeID, "REF"], TempStr[[1]][TempStri], Methy27Des[ProbeID, "ChromosomeID"], Methy27Des[ProbeID, "CoordinateID"])
				AddIndex <- AddIndex + 1
				AddGeneDes[AddIndex, ] <- TempAddGeneDes
				AddData[AddIndex, ] <- Methy27Data[ProbeID, ]
			}
		}
	}
	colnames(AddGeneDes) <- colnames(Methy27Des)
	colnames(AddData) <- colnames(Methy27Data)
	Methy27Des <- rbind(Methy27Des, AddGeneDes[1:AddIndex, , drop = FALSE])
	Methy27Data <- rbind(Methy27Data, AddData[1:AddIndex, , drop = FALSE])
	Methy27Des[, "ChromosomeID"] <- gsub(" ", "", Methy27Des[, "ChromosomeID"])
	Methy27Des[, "CoordinateID"] <- gsub(" ", "", Methy27Des[, "CoordinateID"])
	OrderID <- order(as.numeric(Methy27Des[, "ChromosomeID"]), as.numeric(Methy27Des[, "CoordinateID"]), Methy27Des[, "GeneSymbol"], na.last = TRUE, decreasing = FALSE)
	Methy27Des <- Methy27Des[OrderID, , drop = FALSE]
	Methy27Data <- Methy27Data[OrderID, , drop = FALSE]
	Data <- Methy27Data
	Des <- Methy27Des
	# check gene symbol
	Des <- CheckGeneSymbol(Des)
	lResult <- CombineRedundantFeature(Data = Data, Des = Des)
	Data <- lResult$Data
	Des <- lResult$Des
	# Draw box plot
	png(filename = paste(outputFileFolder, "/", outputFileName, "__boxplot.png", sep = ""), width = 30*dim(Data)[2]+300, height = 1500, units = "px")
	par(las = 2, mai = c(4.5, 1, 0.5, 1), cex = 1.5)
	boxplot(Data)
	dev.off()
	# save output data files
	rownames(Data) <- NULL
	rownames(Des) <- NULL
	save(Data, Des, file = paste(outputFileFolder, "/", outputFileName, ".rda",  sep = ""))
	write.table(cbind(Des, Data), file = paste(outputFileFolder, "/", outputFileName, ".txt", sep = ""),
							quote = FALSE, sep = "\t", na = "", col.names = TRUE, row.names = FALSE)
	options(warn = 0)
	return(list(Data = Data, Des = Des))
}

ProcessSomaticMutationData <- function(inputFilePath, outputFileName, outputFileFolder) {
	options(warn = -1)
	dir.create(path = outputFileFolder, recursive = TRUE)
	# Read in data
	InData <- read.table(file = inputFilePath, header = TRUE, sep = "\t", na.string = "", quote = "", stringsAsFactors = FALSE, check.names = FALSE)
	InputData <- InData
	InputData[, "Tumor_Sample_Barcode"] <- paste(InputData[, "Tumor_Sample_Barcode"], InputData[, "Matched_Norm_Sample_Barcode"], sep = "/")
	colnames(InputData)[16] <- "Sample_Pair_Barcode"
	InputData <- InputData[InputData[, "Mutation_Status"] == "Somatic", c("Hugo_Symbol",
																																				"Entrez_Gene_Id",
																																				"NCBI_Build",
																																				"Chromosome",
																																				"Start_Position",
																																				"End_Position",
																																				"Strand",
																																				"Variant_Classification",
																																				"Variant_Type",
																																				"Reference_Allele",
																																				"Tumor_Seq_Allele1",
																																				"Tumor_Seq_Allele2",
																																				"dbSNP_RS",
																																				"dbSNP_Val_Status",
																																				"Sample_Pair_Barcode",
																																				"Match_Norm_Seq_Allele1",
																																				"Match_Norm_Seq_Allele2",
																																				"Tumor_Validation_Allele1",
																																				"Tumor_Validation_Allele2",
																																				"Match_Norm_Validation_Allele1",
																																				"Match_Norm_Validation_Allele2",
																																				"Verification_Status",
																																				"Validation_Status")]
	samplePair <- unique(InputData[, "Sample_Pair_Barcode"])
	TumorAllele1 <- "Tumor_Seq_Allele1"
	TumorAllele2 <- "Tumor_Seq_Allele2"
	MatchNormAllele1 <- "Match_Norm_Seq_Allele1"
	MatchNormAllele2 <- "Match_Norm_Seq_Allele2"
	Input <- InputData[, c("Hugo_Symbol",
												 "NCBI_Build",
												 "Chromosome",
												 "Start_Position",
												 "End_Position",
												 "Strand",
												 "Variant_Classification",
												 "Variant_Type",
												 "Reference_Allele",
												 TumorAllele1,
												 TumorAllele2,
												 MatchNormAllele1,
												 MatchNormAllele2)]
	IDLarge <- which(Input[, TumorAllele1] > Input[, TumorAllele2])
	Y <- Input[IDLarge, TumorAllele1]
	Input[IDLarge, TumorAllele1] <- Input[IDLarge, TumorAllele2]
	Input[IDLarge, TumorAllele2] <- Y
	rm(IDLarge)
	IDLarge <- which(Input[, MatchNormAllele1] > Input[, MatchNormAllele2])
	Y <- Input[IDLarge, MatchNormAllele1]
	Input[IDLarge, MatchNormAllele1] <- Input[IDLarge, MatchNormAllele2]
	Input[IDLarge, MatchNormAllele2] <- Y
	rm(IDLarge)
	A <- apply(Input, 1, paste, collapse = "|||")
	DupID <- duplicated(A)
	UniqueA <- A[sort(which(DupID == FALSE))]
	Feature <- InputData[sort(which(DupID == FALSE)), -which(colnames(InputData) == "Sample_Pair_Barcode")]
	FeatureMatrix <- matrix(0, length(UniqueA), length(samplePair))
	colnames(FeatureMatrix) <- samplePair
	for (i in 1:length(A)) {
		RowIDi <- which(UniqueA == A[i])
		ColIDi <- which(samplePair == InputData[i, "Sample_Pair_Barcode"])
		FeatureMatrix[RowIDi, ColIDi] <- FeatureMatrix[RowIDi, ColIDi] + 1
	}
	colnames(Feature)[1] <- "GeneSymbol"
	# check gene symbol
	Des <- CheckGeneSymbol(Feature)
	Des <- cbind(Des[, 1, drop = FALSE],
							 Description = apply(Des, 1, function(x){paste("chr",
																														 x[4],
																														 ":",
																														 as.numeric(x[5]),
																														 "-",
																														 as.numeric(x[6]),
																														 ",",
																														 x[7],
																														 ",",
																														 x[8],
																														 ",",
																														 x[9],
																														 ",",
																														 x[10],
																														 x[10],
																														 ">",
																														 x[11],
																														 x[12],
																														 sep = "")}),
							 Des[, seq(2, ncol(Des))])
	Data <- FeatureMatrix
	lResult <- CombineRedundantFeature(Data = Data, Des = Des)
	Data <- lResult$Data
	Des <- lResult$Des
	# save output data files
	rownames(Data) <- NULL
	rownames(Des) <- NULL
	save(Data, Des, file = paste(outputFileFolder, "/", outputFileName, "_mutationLevel.rda",  sep = ""))
	write.table(cbind(Des, Data), file = paste(outputFileFolder, "/", outputFileName, "_mutationLevel.txt", sep = ""),
							quote = FALSE, sep = "\t", na = "", col.names = TRUE, row.names = FALSE)
	# # draw and save boxplot
	# png(filename = paste(outputFileFolder, "/", outputFileName, "__boxplot.png", sep = ""), width = 30*dim(Data)[2]+300, height = 1500, units = "px")
	# par(las = 2, mai = c(4.5, 1, 0.5, 1), cex = 1.5)
	# boxplot(Data)
	# dev.off()
	# output data files geneLevel (each row is a gene)
	m_Data_geneLevel <- sapply(apply(Data, 2, function(x){split(x, Des$GeneSymbol)}), function(x){sapply(x, sum)})
	v_variant <- sapply(split(Des$Variant_Classification, Des$GeneSymbol), function(x){paste(sort(unique(x)), collapse = '|')})
	Data <- m_Data_geneLevel
	Des <- cbind('GeneSymbol' = rownames(m_Data_geneLevel), 'Variant_Classification' = v_variant)
	save(Data, Des, file = paste(outputFileFolder, "/", outputFileName, "_geneLevel.rda",  sep = ""))
	write.table(cbind(Des, Data), file = paste(outputFileFolder, "/", outputFileName, "_geneLevel.txt", sep = ""),
							quote = FALSE, sep = "\t", na = "", col.names = T, row.names = F)
	# # draw and save boxplot
	# png(filename = paste(outputFileFolder, "/", outputFileName, "__boxplot_geneLevel.png", sep = ""), width = 30*dim(Data)[2]+300, height = 1500, units = "px")
	# par(las = 2, mai = c(4.5, 1, 0.5, 1), cex = 1.5)
	# boxplot(Data)
	# dev.off()
	options(warn = 0)
	return(list(Data = Data, Des = Des))
}

ProcessCPTACData <- function(inputFilePath, outputFileName, outputFileFolder) {
	options(warn = -1)
	dir.create(path = outputFileFolder, recursive = TRUE)
	###
	saveFolderName <- outputFileFolder
	out <- inputFilePath
	d <- read.csv(out,
								skip = 0,
								sep = "\t",
								as.is = T,
								na.strings = "")
	colnames(d)[1] <- "GeneSymbol"
	vColNote <- c("GeneSymbol", "Description", "Organism", "Chromosome", "Locus")
	mInfo <- as.matrix(d[, vColNote])
	mData <- as.matrix(d[, setdiff(colnames(d), vColNote)])
	colnames(mData) <- gsub("\\.", "-", colnames(mData))
	colnames(mData) <- gsub("-Spectral-Counts", "-Log-Ratio", colnames(mData))
	for (n in grep("^OVARIAN-CONTROL-", colnames(mData))) {
		substr(colnames(mData)[n], 16, 16) <- '.'
	}
	for (n in grep("-[0-9][0-9]*-(Log|Unshared|Spectral)", colnames(mData))) {
		substr(colnames(mData)[n], 17, 17) <- '.'
	}
	vnUnsh <- grep("-Unshared-Log-Ratio", colnames(mData))
	vnShUn <- grep("[^d]-Log-Ratio", colnames(mData))
	mDataShUn <- mData[, vnShUn]  # barcode.Log-Ratio
	mDataUnsh <- mData[, vnUnsh]  # barcode.Unshared-Log-Ratio
	colnames(mDataShUn) <- unlist(strsplit(colnames(mDataShUn),
																				 split = "-Log-Ratio"))
	colnames(mDataUnsh) <- unlist(strsplit(colnames(mDataUnsh),
																				 split = "-Unshared-Log-Ratio"))
	mDataShUn <- mDataShUn[, colnames(mDataShUn)]
	mDataUnsh <- mDataUnsh[, colnames(mDataUnsh)]
	stopifnot(all(colnames(mDataUnsh) == colnames(mDataShUn)))
	# check gene symbol
	Des <- CheckGeneSymbol(mInfo)
	mode(mDataShUn) <- "numeric"
	lResult <- CombineRedundantFeature(Data = mDataShUn, Des = Des)
	Data <- lResult$Data
	Des <- lResult$Des
	# save output data files
	rownames(Data) <- NULL
	rownames(Des) <- NULL
	save(Data, Des, file = paste(outputFileFolder, "/", outputFileName, "_allPeptides.rda",  sep = ""))
	write.table(cbind(Des, Data), file = paste(outputFileFolder, "/", outputFileName, "_allPeptides.txt", sep = ""),
							quote = FALSE, sep = "\t", na = "", col.names = TRUE, row.names = FALSE)
	# draw and save boxplot
	png(filename = paste(outputFileFolder, "/", outputFileName, "_allPeptides__boxplot.png", sep = ""), width = 30*dim(Data)[2]+300, height = 1500, units = "px")
	par(las = 2, mai = c(4.5, 1, 0.5, 1), cex = 1.5)
	boxplot(Data)
	dev.off()
	lShUn <- list(Data = Data, Des = Des)
	# check gene symbol
	Des <- CheckGeneSymbol(mInfo)
	mode(mDataUnsh) <- "numeric"
	lResult <- CombineRedundantFeature(Data = mDataUnsh, Des = Des)
	Data <- lResult$Data
	Des <- lResult$Des
	# save output data files
	rownames(Data) <- NULL
	rownames(Des) <- NULL
	save(Data, Des, file = paste(outputFileFolder, "/", outputFileName, "_unsharedPeptides.rda",  sep = ""))
	write.table(cbind(Des, Data), file = paste(outputFileFolder, "/", outputFileName, "_unsharedPeptides.txt", sep = ""),
							quote = FALSE, sep = "\t", na = "", col.names = TRUE, row.names = FALSE)
	# draw and save boxplot
	png(filename = paste(outputFileFolder, "/", outputFileName, "_unsharedPeptides__boxplot.png", sep = ""), width = 30*dim(Data)[2]+300, height = 1500, units = "px")
	par(las = 2, mai = c(4.5, 1, 0.5, 1), cex = 1.5)
	boxplot(Data)
	dev.off()
	lUnsh <- list(Data = Data, Des = Des)
	options(warn = 0)
	return(list(allPeptides = lShUn, unsharedPeptides = lUnsh))
}


#  =============================================================================
#  Auxiliary Functions of Module B
#  =============================================================================
ToPatientData <- function(TCGAData) {
	TCGABarcode <- colnames(TCGAData)
	TCGABarcode <- sapply(strsplit(TCGABarcode, split = "-"), function(x){
													Str = paste(x[1], x[2], x[3], substr(x[4], 1, 2), sep = "-")
													Str
							})
	DuplicatedLabel <- duplicated(TCGABarcode)
	ID <- which(DuplicatedLabel == FALSE)
	TCGAData <- TCGAData[, ID, drop = FALSE]
	TCGABarcode <- TCGABarcode[ID]
	colnames(TCGAData) <- TCGABarcode
	TCGAData
}

CombineRedundantFeature <- function(Data, Des) {
	RowName <- Des[, 1]
	if (dim(Des)[2] > 1) {
		for (i in 2:dim(Des)[2]) {
			RowName <- paste(RowName, Des[, i], sep = "||")
		}
	}
	UniqueRowName <- unique(RowName)
	if (length(RowName) == length(UniqueRowName)) {
		lResult <- list(Data = Data, Des = Des)
	}
	else {
		dupRowName <- unique(RowName[which(duplicated(RowName))])
		IDKeep <- which(!duplicated(RowName))
		for (i in 1:length(dupRowName)) {
			IDi <- which(RowName == dupRowName[i])
			IDKeepi <- intersect(IDKeep, IDi)
			Data[IDKeepi, ] <- apply(Data[IDi, , drop = FALSE], 2, mean, na.rm = TRUE)
		}
		IDKeep <- sort(IDKeep)
		lResult <- list(Data = Data[IDKeep, , drop = FALSE], Des = Des[IDKeep, , drop = FALSE])
	}
	lResult
}

Normalize.quantiles <- function(Data) {
	VectorData <- as.vector(Data)
	VectorData <- VectorData[!is.na(VectorData)]
	VectorData <- sort(VectorData, decreasing = FALSE)
	NumVectorData <- length(VectorData)
	NormData <- matrix(NA, dim(Data)[1], dim(Data)[2])
	for (i in 1:dim(Data)[2]) {
		if ((i %% 10 == 0) || (i == dim(Data)[2])) {
			writeLines(paste("Normalizing data, ", round(i/dim(Data)[2]*100, digits = 2), "% done.", sep = ""))
		}
		IDNonNA <- which(!is.na(Data[, i]))
		RankNonNA <- rank(Data[IDNonNA, i], ties.method = "average")
		NumNonNA <- length(IDNonNA)
		Sep <- round(seq(1, NumVectorData, (NumVectorData-1)/NumNonNA))
		NormData[IDNonNA, i] <- sapply(RankNonNA, function(x) {
																		 NumTie = sum(RankNonNA == x)
																		 mean(VectorData[(Sep[ceiling(x-NumTie/2)]+1):Sep[floor(x+NumTie/2)+1]])
							})
	}
	rownames(NormData) <- rownames(Data)
	colnames(NormData) <- colnames(Data)
	NormData
}

GetMethylation450Data <- function(InputFileName, OutputFileFolder, outputFileName) {
	OriginalOutputFileFolder <- OutputFileFolder
	OutputFileFolder <- paste(OutputFileFolder, "/", outputFileName, ".TempFiles/", sep = "")
	dir.create(OutputFileFolder, showWarnings = TRUE, recursive = FALSE, mode = "0777")
	FileHandle <- file(InputFileName, "rt")
	on.exit(close(FileHandle))
	ReadIn <- readLines(FileHandle, 1)
	ColumnName1 <- strsplit(ReadIn, split = "\t")[[1]]
	ReadIn <- readLines(FileHandle, 1)
	ColumnName2 <- strsplit(ReadIn, split = "\t")[[1]]
	LineNum <- 10000
	Iter <- 0
	Flag <- TRUE
	while (Flag) {
		ReadIn <- readLines(FileHandle, LineNum)
		if (length(ReadIn) > 0) {
			Iter <- Iter + 1
			if (Iter %% 5 == 0) {
				writeLines(paste("Load ", floor(Iter/49*100), "% of the humanmethylation450 data set.", sep = ""))
			}
			if (length(ReadIn) == 1) {
				TempMatrix <- rbind(strsplit(ReadIn, split = "\t")[[1]])
				colnames(TempMatrix) <- ColumnName1
				TempMethyData <- rbind(TempMatrix[, seq(2, dim(TempMatrix)[2], 4), drop = FALSE])
				GeneSymbol <- unique(TempMatrix[, seq(3, dim(TempMatrix)[2], 4)])
				ChromID <- unique(TempMatrix[, seq(4, dim(TempMatrix)[2], 4)])
				CoordID <- unique(TempMatrix[, seq(5, dim(TempMatrix)[2], 4)])
				REF <- unique(TempMatrix[, 1])
				ChromID <- toupper(ChromID)
				# Check whether the probe information is the same between samples
				if (length(GeneSymbol) != 1) {
					stop("Some probe's gene symbols are not consistent between samples")
				}
				if (length(ChromID) != 1) {
					stop("Some probe's chromosome IDs are not consistent between samples")
				}
				if (length(CoordID) != 1) {
					stop("Some probe's genmoe coordinates are not consistent between samples")
				}
				TempDes <- cbind(REF, GeneSymbol, ChromID, CoordID)
			}
			else {
				ReadInSep <- strsplit(ReadIn, split = "\t")
				TempMatrix <- matrix(NA, length(ReadIn), length(ColumnName1))
				for (i in 1:length(ReadInSep)) {
					TempMatrix[i, ] <- ReadInSep[[i]]
				}
				colnames(TempMatrix) <- ColumnName1
				GeneSymbol <- TempMatrix[, seq(3, dim(TempMatrix)[2], 4), drop = FALSE]
				ChromID <- TempMatrix[, seq(4, dim(TempMatrix)[2], 4), drop = FALSE]
				CoordID <- TempMatrix[, seq(5, dim(TempMatrix)[2], 4), drop = FALSE]
				TempMethyData <- as.matrix(TempMatrix[, seq(2, dim(TempMatrix)[2], 4), drop = FALSE])
				GeneSymbol <- t(unique(t(GeneSymbol)))
				ChromID <- t(unique(t(ChromID)))
				CoordID <- t(unique(t(CoordID)))
				REF <- TempMatrix[, 1]
				ChromID <- toupper(ChromID)
				# Check whether the probe information is the same between samples
				if (dim(GeneSymbol)[2] != 1) {
					stop("Some probe's gene symbols are not consistent between samples")
				}
				if (dim(ChromID)[2] != 1) {
					stop("Some probe's chromosome IDs are not consistent between samples")
				}
				if (dim(CoordID)[2] != 1) {
					stop("Some probe's genmoe coordinates are not consistent between samples")
				}
				TempDes <- cbind(REF, GeneSymbol, ChromID, CoordID)
			}
			colnames(TempDes) <- c("REF", "GeneSymbol", "ChromosomeID", "CoordinateID")
			mode(TempMethyData) <- "numeric"
			TempMethyData <- round(x = TempMethyData, digits = 4)
			save(TempMethyData, TempDes, file = paste(OutputFileFolder, "Methy450Data", Iter, ".rda", sep = ""))
		}
		if (length(ReadIn) < LineNum) {
			Flag <- FALSE
		}
	}
	writeLines(paste("Load 100% of the humanmethylation450 data set.", sep = ""))
	rm(ReadIn, ReadInSep, TempMatrix, GeneSymbol, ChromID, CoordID, TempMethyData, REF, TempDes)
	load(paste(OutputFileFolder, "Methy450Data", 1, ".rda", sep = ""))
	Methy450Des <- TempDes
	Methy450Data <- TempMethyData
	for (i in 2:Iter) {
		load(paste(OutputFileFolder, "Methy450Data", i, ".rda", sep = ""))
		Methy450Des <- rbind(Methy450Des, TempDes)
		Methy450Data <- rbind(Methy450Data, TempMethyData)
	}
	save(Methy450Data, Methy450Des, file = paste(OutputFileFolder, outputFileName, ".TempData.rda", sep = ""))
}


#  =============================================================================
#  Check whether this is the most updated version of TCGA-Assembler
#  =============================================================================

VCwebContent <- try(content(GET("http://www.compgenome.org/TCGA-Assembler/"), as = "text"), silent = TRUE)
if (class(VCwebContent) == "try-error") {
	rm(VCwebContent)
} else {
	VCstartID <- str_locate_all(string = VCwebContent, pattern = "CheckVersionNumber1")
	if (dim(VCstartID[[1]])[1] == 0) {
		rm(VCstartID, VCwebContent)
	} else {
		VCstartID <- VCstartID[[1]][1, "end"]+1
		VCwebContent <- substr(VCwebContent, VCstartID, nchar(VCwebContent))
		VCstartID <- str_locate_all(string = VCwebContent, pattern = "\">")[[1]][1, "end"]+1
		VCendID <- str_locate_all(string = VCwebContent, pattern = "</span>")[[1]][1, "start"]-1
		VCnewestVersionNum <- substr(VCwebContent, VCstartID, VCendID)
		if (VCnewestVersionNum != "2.0.5") {
			writeLines("\n")
			writeLines("***************************************************************")
			writeLines("A new version of TCGA-Assembler is available!")
			writeLines(paste("Please download version ", VCnewestVersionNum,
											 " at www.compgenome.org/TCGA-Assembler/", sep = ""))
			writeLines("***************************************************************")
			writeLines("\n")
		}
		rm(VCstartID, VCwebContent, VCendID, VCnewestVersionNum)
	}
}

#  end
