# Supplementary material for: Multi-omics profiles refine L-dopa decarboxylase (DDC) as a reliable biomarker for prognosis and immune microenvironment of clear cell renal cell carcinoma
Source: Front Oncol. 2022 Dec 5;12:1079446. doi: 10.3389/fonc.2022.1079446 (PMC9760914; doi:10.3389/fonc.2022.1079446)
Supplement: Supplementary file 2 [file DataSheet_2.zip › MutationCorrelation.R]

options(stringsAsFactors = F)
mut = read.table("mutations.txt",header=T,sep="\t")
View(head(mut))

library(stringr)
index = !str_detect(mut$Hugo_Symbol,"\\.")
mut1 = mut[index,]
tbl = as.data.frame(table(mut1$Hugo_Symbol,mut1$Tumor_Sample_Barcode))

## define gene wanted
gene.wanted = "EGFR"
x = tbl[tbl$Var1 == "EGFR",]$Freq

getMutationCorrelation <- function(gene){
  y = tbl[tbl$Var1 == gene,]$Freq

  pvalue = chisq.test(x,y)$p.value
  return(pvalue)
}

getMutationCorType <- function(gene){
  y = tbl[tbl$Var1 == gene,]$Freq
  out = "Co-occurrence"
  if (cor(x,y) < 0){
    out = "Mutual exclusivity"
  }
  return(out)
}

genes = unique(mut1$Hugo_Symbol)
genes.sort = names(sort(table(mut1$Hugo_Symbol),decreasing = T))
genes.hot = genes.sort[1:1000]

p.values = sapply(genes.hot,getMutationCorrelation)
cor.type = sapply(genes.hot,getMutationCorType)

## adjust pvalues
q.values = p.adjust(p.values,method="fdr")

result = data.frame(Gene = genes.hot,
                    p.values = p.values,
                    Tendency = cor.type,
                    q.values = q.values)
result = result[order(result$q.values),]

write.table(result,"MutationCorrelations.txt",col.names = T,row.names = F,quote=F,sep="\t")
