# Supplementary material for: Multi-omics profiles refine L-dopa decarboxylase (DDC) as a reliable biomarker for prognosis and immune microenvironment of clear cell renal cell carcinoma
Source: Front Oncol. 2022 Dec 5;12:1079446. doi: 10.3389/fonc.2022.1079446 (PMC9760914; doi:10.3389/fonc.2022.1079446)
Supplement: Supplementary file 2 [file DataSheet_2.zip › Nomogram.R]

#ÐÞ¸Ä×Ô¼ºµÄ¹¤×÷Ä¿Â¼
setwd("C:\\Users\\scikuangren\\Desktop\\Clinical_predictive_model\\2_Nomogram")
#¼ÓÔØ°²×°°ü
library(rms)
library(foreign)
library(survival)

#¶ÁÈ¡Êý¾Ý
tcga<-read.table("clinical.txt",header=T,sep="\t")

#½«Êý¾Ý×ª»»³ÉÒò×Ó¸ñÊ½ 
tcga$age<-factor(tcga$age,labels=c("<50","50-59","60-69",">=70"))
tcga$sex<-factor(tcga$sex,labels=c("FEMALE","MALE"))
tcga$race<-factor(tcga$race,labels=c("WHITE","BLACK OR AFRICAN AMERICAN","ASIAN","AMERICAN INDIAN OR ALASKA NATIVE"))
tcga$smoking<-factor(tcga$smoking,labels=c("1","2","3","4","5"))
tcga$radiation<-factor(tcga$radiation,labels=c("YES","NO"))
tcga$pharmaceutical<-factor(tcga$pharmaceutical,labels=c("YES","NO"))
tcga$stage_T<-factor(tcga$stage_T,labels=c("T1","T1a","T1b","T1c","T2","T2a","T2b","T3","T4","TX"))
tcga$stage_M<-factor(tcga$stage_M,labels=c("M0","M1","M1a","M1b","MX"))
tcga$stage_N<-factor(tcga$stage_N,labels=c("N0","N1","N2","N3","NX"))
tcga$surgery<-factor(tcga$surgery,labels=c("YES","NO"))

#½«Êý¾Ý´ò°üºÃ
ddist <- datadist(tcga)
options(datadist='ddist')

#¹¹½¨¶àÒòËØµÄCox»Ø¹éÄ£ÐÍ
cox <- cph(Surv(survival_time,status) ~age + sex + race + smoking + radiation + pharmaceutical + stage_T + stage_N + stage_M + surgery,surv=T,x=T, y=T,data=tcga) 
surv <- Survival(cox)

surv <- Survival(cox)
sur_3_year<-function(x)surv(1*365*3,lp=x)#3ÄêÉú´æ
sur_5_year<-function(x)surv(1*365*5,lp=x)#5ÄêÉú´æ
nom_sur <- nomogram(cox,fun=list(sur_3_year,sur_5_year),lp= F,funlabel=c('3-Year Survival','5-Year survival'),maxscale=100,fun.at=c('0.9','0.8','0.7','0.6','0.5','0.4','0.3','0.2','0.1'))

#»­ÁÐÏßÍ¼
pdf("nom.pdf",15,10)
plot(nom_sur,xfrac=0.25)
dev.off()
