# Supplementary material for: Multi-omics profiles refine L-dopa decarboxylase (DDC) as a reliable biomarker for prognosis and immune microenvironment of clear cell renal cell carcinoma
Source: Front Oncol. 2022 Dec 5;12:1079446. doi: 10.3389/fonc.2022.1079446 (PMC9760914; doi:10.3389/fonc.2022.1079446)
Supplement: Supplementary file 2 [file DataSheet_2.zip › QuickStartExample.R]

#  =============================================================================
#  TCGA-Assembler version 2
#
#  Copyright (C) <2017>  <Yitan Zhu>
#  This file is part of TCGA-Assembler.
#
#  TCGA-Assembler is free software: you can redistribute it and/or modify
#  it under the terms of the GNU General Public License as published by
#  the Free Software Foundation, either version 3 of the License, or
#  (at your option) any later version.
#
#  TCGA-Assembler is distributed in the hope that it will be useful,
#  but WITHOUT ANY WARRANTY; without even the implied warranty of
#  MERCHANTABILITY or FITNESS FOR A PARTICULAR PURPOSE.  See the
#  GNU General Public License for more details.
#
#  You should have received a copy of the GNU General Public License
#  along with TCGA-Assembler.  If not, see <http://www.gnu.org/licenses/>.
#  =============================================================================


#' =============================================================================
#' Quick Start Examples of TCGA-Assembler Version 2
#' =============================================================================

#' Load functions
source("Module_A.R")
source("Module_B.R")

#' set data saving path
sPath1 <- "./QuickStartExample/Part1_DownloadedData"
sPath2 <- "./QuickStartExample/Part2_BasicDataProcessingResult"
sPath3 <- "./QuickStartExample/Part3_AdvancedDataProcessingResult"

#' choose a cancer type
sCancer <- "BRCA"

#' choose some patients
vPatientID <- c("TCGA-A7-A13F", "TCGA-AO-A12B", "TCGA-AR-A1AP", "TCGA-AR-A1AQ",
								"TCGA-AR-A1AS", "TCGA-AR-A1AV", "TCGA-AR-A1AW", "TCGA-BH-A0BZ",
								"TCGA-BH-A0DD", "TCGA-BH-A0DG")


#' =============================================================================
#' Part 1: Downloading Data of 7 different platforms using Module A functions
#' =============================================================================

#' Download somatic mutation data
path_somaticMutation <- DownloadSomaticMutationData(cancerType = sCancer,
															assayPlatform = "somaticMutation_DNAseq",
															inputPatientIDs = vPatientID,
															saveFolderName = sPath1)

#' Download copy number alternation data
path_copyNumber <-
	DownloadCNAData(cancerType = sCancer,
									assayPlatform = "cna_cnv.hg19",
									inputPatientIDs = vPatientID,
									saveFolderName = sPath1)

#' Download DNA methylation 450 data
path_methylation_450 <-
	DownloadMethylationData(cancerType = sCancer,
													assayPlatform = "methylation_450",
													inputPatientIDs = vPatientID,
													saveFolderName = sPath1)

#' Download miRNA	expression data
path_miRNAExp <-
	DownloadmiRNASeqData(cancerType = sCancer,
											 assayPlatform = "mir_HiSeq.hg19.mirbase20",
											 inputPatientIDs = vPatientID,
											 saveFolderName = sPath1)

#' Download gene expression data
path_geneExp <-
	DownloadRNASeqData(cancerType = sCancer,
										 assayPlatform = "gene.normalized_RNAseq",
										 inputPatientIDs = vPatientID,
										 saveFolderName = sPath1)

#' Download RPPA protein expression data
path_protein_RPPA <-
	DownloadRPPAData(cancerType = sCancer,
									 assayPlatform = "protein_RPPA",
									 inputPatientIDs = vPatientID,
									 saveFolderName = sPath1)

#' Download iTRAQ protein expression data
path_protein_iTRAQ <-
	DownloadCPTACData(cancerType = sCancer,
										assayPlatform = "proteome_iTRAQ",
										inputPatientIDs = vPatientID,
										saveFolderName = sPath1)


#' =============================================================================
#' Part 2: Perform basic processing of downloaded data using Module B functions
#' =============================================================================

#' Process somatic mutation data
list_somaticMutation <-
	ProcessSomaticMutationData(inputFilePath = path_somaticMutation[1],
														 outputFileName = paste(sCancer,
																										"somaticMutation",
																										sep = "__"),
														 outputFileFolder = sPath2)

#' Process copy number alternation data
#' calculate an average copy number for each gene in each sample
list_copyNumber <-
	ProcessCNAData(inputFilePath = path_copyNumber[1],
								 outputFileName = paste(sCancer,
																				"copyNumber",
																				sep = "__"),
								 refGenomeFile = "./SupportingFiles/Hg19GenePosition.txt",
								 outputFileFolder = sPath2)

#' Process DNA methylation 450 data
list_methylation_450 <-
	ProcessMethylation450Data(inputFilePath = path_methylation_450[1],
														outputFileName = paste(sCancer,
																									 "methylation_450",
																									 sep = "__"),
														outputFileFolder = sPath2)

#' Process miRNA expression data
list_miRNAExp <-
	ProcessmiRNASeqData(inputFilePath = path_miRNAExp[1],
											outputFileName = paste(sCancer,
																						 "miRNAExp",
																						 sep = "__"),
											outputFileFolder = sPath2)

#' Process gene expression data
list_geneExp <-
	ProcessRNASeqData(inputFilePath = path_geneExp[1],
										outputFileName = paste(sCancer,
																					 "geneExp",
																					 sep = "__"),
										dataType = "geneExp",
										outputFileFolder = sPath2)

#' Process RPPA protein expression data
list_protein_RPPA <-
	ProcessRPPADataWithGeneAnnotation(inputFilePath = path_protein_RPPA[1],
																		outputFileName = paste(sCancer,
																													 "protein_RPPA",
																													 sep = "__"),
																		outputFileFolder = sPath2)

#' Process iTRAQ protein expression data
list_protein_iTRAQ <-
	ProcessCPTACData(inputFilePath = path_protein_iTRAQ[1],
									 outputFileName = paste(sCancer,
																					"protein_iTRAQ",
																					sep = "__"),
									 outputFileFolder = sPath2)


#' =============================================================================
#' Part 3: Perform advanced data processing using Module B functions
#' =============================================================================

#' Calculate an average methylation value of CpG sites in each gene
list_methylation_450_TSS <-
	CalculateSingleValueMethylationData(input = list_methylation_450,
																			regionOption = c("TSS200", "TSS1500"),
																			DHSOption = "Both",
																			outputFileName = paste(sCancer,
																														 "methylation_450",
																														 sep = "__"),
																			outputFileFolder = sPath3)


#' Combine multiplatform data
#' 1st step: Load multiplatform data
l_somaticMutation <- list(Des  = list_somaticMutation$Des,
													Data = list_somaticMutation$Data,
													dataType = "somaticMutation")
l_copyNumber      <- list(Des  = list_copyNumber$Des,
													Data = list_copyNumber$Data,
													dataType = "copyNumber")
l_methylation     <- list(Des  = list_methylation_450_TSS$Des,
													Data = list_methylation_450_TSS$Data,
													dataType = "methylation")
l_miRNAExp        <- list(Des  = list_miRNAExp$Des,
													Data = list_miRNAExp$Data,
													dataType = "miRNAExp")
l_geneExp         <- list(Des  = list_geneExp$Des,
													Data = list_geneExp$Data,
													dataType = "geneExp")
l_protein_RPPA    <- list(Des  = list_protein_RPPA$Des,
													Data = list_protein_RPPA$Data,
													dataType = "protein_RPPA")
l_protein_iTRAQ   <- list(Des  = list_protein_iTRAQ$allPeptides$Des,
													Data = list_protein_iTRAQ$allPeptides$Data,
													dataType = "protein_iTRAQ")

#' 2nd step: Put multiplatform data in a vector of list objects
inputDataList      <- vector("list", 7)
inputDataList[[1]] <- l_somaticMutation
inputDataList[[2]] <- l_copyNumber
inputDataList[[3]] <- l_methylation
inputDataList[[4]] <- l_miRNAExp
inputDataList[[5]] <- l_geneExp
inputDataList[[6]] <- l_protein_RPPA
inputDataList[[7]] <- l_protein_iTRAQ

#' 3rd step: Combine multiplatform data
list_CombinedData <- CombineMultiPlatformData(inputDataList = inputDataList)

#' 4th step: Write the combined multiplatform data to a tab-delimited txt file
write.table(cbind(list_CombinedData$Des, list_CombinedData$Data),
						file = paste(sPath3,
												 "CombinedMultiPlatformData.txt",
												 sep = "/"),
						quote = FALSE,
						sep = "\t",
						na = "",
						col.names = TRUE,
						row.names = FALSE)


#' end
