# Supplementary material for: Multi-omics profiles refine L-dopa decarboxylase (DDC) as a reliable biomarker for prognosis and immune microenvironment of clear cell renal cell carcinoma
Source: Front Oncol. 2022 Dec 5;12:1079446. doi: 10.3389/fonc.2022.1079446 (PMC9760914; doi:10.3389/fonc.2022.1079446)
Supplement: Supplementary file 2 [file DataSheet_2.zip › Survival_analysis.R]

options(stringsAsFactors = F)

## preprocess expression data ##
##read in data
expdata0 = read.table("luad_tcga/data_RNA_Seq_v2_mRNA_median_Zscores.txt",header=T,sep="\t")
View(head(expdata0))

##expression data filtration
isthereNA <- function(x){
  return(any(is.na(x)))
}
index = apply(expdata0,1,isthereNA)
expdata1 = expdata0[!index,]
View(head(expdata1))      

expdata2 = expdata1[,c(-1,-2)]
rownames(expdata2) = expdata1[,1]
View(head(expdata2))

## get the expression of some gene user defined
Gene.wanted = "TP53"
quantile.cutoff = 0.5 #0-0.5

pdf("result.pdf",height = 8,width = 8,onefile = T)
for (gene in c("KRAS","NRAS","TP53")){
  SurvivalAnalysisOfLUAD(gene,0.5)
}
dev.off()


SurvivalAnalysisOfLUAD <- function(Gene.wanted,quantile.cutoff){
  gene.wanted.exp = expdata2[rownames(expdata2) == Gene.wanted,]
  gene.wanted.exp.low = quantile(unlist(gene.wanted.exp),quantile.cutoff)
  gene.wanted.exp.high = quantile(unlist(gene.wanted.exp),1-quantile.cutoff)
  
  library(stringr)
  patient.gene.wanted.exp = data.frame(Sample = colnames(gene.wanted.exp),
                                       Patient = str_replace_all(str_remove(colnames(gene.wanted.exp),".01$"),"\\.","-"),
                                       EGFR = unlist(gene.wanted.exp),
                                       Group = "unknown")
  rownames(patient.gene.wanted.exp) = NULL
  
  patient.gene.wanted.exp$Group[patient.gene.wanted.exp$EGFR >= gene.wanted.exp.high] = "High"
  patient.gene.wanted.exp$Group[patient.gene.wanted.exp$EGFR < gene.wanted.exp.low] = "Low"
  patient.gene.wanted.exp = patient.gene.wanted.exp[patient.gene.wanted.exp$Group != "unknown",]
  
  ## process patient phenotypes ##
  #read in phenotypes
  pheno = read.table("phenotype.txt",header=T,sep="\t")
  View(pheno)
  
  patient.gene.wanted.exp$Status = pheno$OS_STATUS[match(patient.gene.wanted.exp$Patient,pheno$PATIENT_ID)]
  patient.gene.wanted.exp$Month = pheno$OS_MONTHS[match(patient.gene.wanted.exp$Patient,pheno$PATIENT_ID)]
  #remove NAs
  index = apply(patient.gene.wanted.exp,1,isthereNA)
  patient.gene.wanted.exp = patient.gene.wanted.exp[!index,]
  View(patient.gene.wanted.exp)
  
  patient.gene.wanted.exp$Month = as.numeric(patient.gene.wanted.exp$Month)
  patient.gene.wanted.exp$Status = as.numeric(factor(patient.gene.wanted.exp$Status,
                                                     levels=c("LIVING","DECEASED")))
  write.table(patient.gene.wanted.exp,"patient_gene_phenotype.txt",
              col.names = T,row.names = F,quote=F,sep="\t")
  
  ## overall survival 
  library(survival)
  myfit = survfit(Surv(Month,Status) ~ Group,data=patient.gene.wanted.exp)
  # KM plot
  plot(myfit, ylab="Estimated survival rate", col=c("red","blue"),lty=c(1,2))
  legend("topright",c("High","Low"),col=c("red","blue"), border="white", lty=c(1,2))
  
  # log rank test
  res.logrank = survdiff(Surv(Month, Status == 1) ~ Group, data = patient.gene.wanted.exp)
  pvalue.logrank = 1 - pchisq(res.logrank$chisq, length(res.logrank$n) - 1)
  pvalue.logrank.print = sprintf("%0.4f",pvalue.logrank)
  
  # add pvalue to the plot
  title(main = paste("Kaplan-Meier estimate -",Gene.wanted), 
        sub = paste("Time(Month)\nLog-rank test P value = ", pvalue.logrank.print))
  
  
}
