# Supplementary material for: Multi-omics profiles refine L-dopa decarboxylase (DDC) as a reliable biomarker for prognosis and immune microenvironment of clear cell renal cell carcinoma
Source: Front Oncol. 2022 Dec 5;12:1079446. doi: 10.3389/fonc.2022.1079446 (PMC9760914; doi:10.3389/fonc.2022.1079446)
Supplement: Supplementary file 2 [file DataSheet_2.zip › VolcanoPlot.R]

library(limma)
library(affy)
#import expression data
datExpr = read.table("Expdata.txt",header=T,sep="\t")
View(head(datExpr))
#import phenotype data
phenoData = read.AnnotatedDataFrame('target.txt')
pheno = pData(phenoData)
View(pheno)

#model design
Group = factor(pheno$group,levels=c('cancer','control'))
design = model.matrix(~0+Group)
colnames(design) <- c('cancer','control')
design

#linear model fitness
fit <- lmFit(datExpr, design)

#generate contrast matrix
contrast.matrix <- makeContrasts(cancer-control, #1
                                 levels=design)

#constrast model fit 
fit2 <- contrasts.fit(fit, contrast.matrix)

#bayes model 
fit2 <- eBayes(fit2)

#get DEGs
diff = topTable(fit2,adjust.method="fdr",coef=1,
                p.value=1, ## p value equals 1
                lfc=log(1,2), ## log(FC) equals 1
                number=5000,sort.by = 'logFC')

# set colors
diff$DEG = 'notDEG'
diff$DEG[abs(diff$logFC) > log(2,2) & diff$adj.P.Val < 0.05] = 'DEG'

diff$colors = factor(diff$DEG,levels=c("DEG","notDEG"),
                     labels=c("red","grey"))

# draw scatter plot 
plot(diff$logFC, -log10(diff$adj.P.Val), pch=16, 
     col=as.character(diff$colors),
     xlab="Log2(Fold change)", ylab="-Log10(Pvalue)",
     cex=0.2, main="Volcano Plot")
abline(h=-log(0.05,10),col="red",lwd=2)
abline(v=c(1,-1),col="red",lwd=2)
