# Supplementary material for: Multi-omics profiles refine L-dopa decarboxylase (DDC) as a reliable biomarker for prognosis and immune microenvironment of clear cell renal cell carcinoma
Source: Front Oncol. 2022 Dec 5;12:1079446. doi: 10.3389/fonc.2022.1079446 (PMC9760914; doi:10.3389/fonc.2022.1079446)
Supplement: Supplementary file 2 [file DataSheet_2.zip › affymetrix.R]

library(affy)
library(limma)

##import phenotype data
phenoData = read.AnnotatedDataFrame('target.txt')
pheno = pData(phenoData)
View(pheno)

##RMA normalization
eset.rma <- justRMA(filenames=paste(rownames(pheno),'.CEL',sep=''), celfile.path='./GSE19665')
datExpr = exprs(eset.rma)

write.table(datExpr,file="Expdata.txt",sep="\t")
