# Supplementary material for: Multi-omics profiles refine L-dopa decarboxylase (DDC) as a reliable biomarker for prognosis and immune microenvironment of clear cell renal cell carcinoma
Source: Front Oncol. 2022 Dec 5;12:1079446. doi: 10.3389/fonc.2022.1079446 (PMC9760914; doi:10.3389/fonc.2022.1079446)
Supplement: Supplementary file 2 [file DataSheet_2.zip › boxplot.R]

dat <- read.table("boxplot.txt",header=T)
boxplot(Value~Group,data = dat)

#µ÷Õû
boxplot(Value~Group,data = dat,
        varwidth=TRUE,
        col="#6DC9F2",
        outline=FALSE,
        names=c("Control","Drug1","Drug2"),
        horizontal=FALSE )
#¸ß¼¶µ÷Õû
points(jitter(as.numeric(dat$Group)),dat$Value, pch = 16, col = "red")
