# Supplementary material for: Multi-omics profiles refine L-dopa decarboxylase (DDC) as a reliable biomarker for prognosis and immune microenvironment of clear cell renal cell carcinoma
Source: Front Oncol. 2022 Dec 5;12:1079446. doi: 10.3389/fonc.2022.1079446 (PMC9760914; doi:10.3389/fonc.2022.1079446)
Supplement: Supplementary file 2 [file DataSheet_2.zip › bubblePlot.R]

options(stringsAsFactors = F)

## read in data and generate the plots
dat = read.table("bubblePlot.txt",header=T,sep="\t")

main.title = "Biological Process"


dat1 = dat[c(1:10),c(2,3,4,5)]
colnames(dat1)[3] = 'GeneRatio'


library(Hmisc)
library(stringr)
dat1$Term = capitalize(str_remove(dat1$Term,"GO:.*~"))
dat1$Term = factor(dat1$Term,levels=dat1$Term[length(dat1$Term):1])
dat1$PValue = -log10(dat1$PValue)

library(ggplot2)
ggplot(dat1,aes(GeneRatio,Term)) +
  geom_point(aes(size=Count,colour=PValue)) +
  scale_colour_gradient(low="blue",high="red") + 
  labs(colour=expression(-log[10]("P Value")),size="Gene counts",  
       x="Gene Ratio",y="",title=main.title) +
  theme_bw() +
  scale_x_continuous(limits = c(0,max(dat1$GeneRatio) * 1.2)) 
