# Supplementary material for: Multi-omics profiles refine L-dopa decarboxylase (DDC) as a reliable biomarker for prognosis and immune microenvironment of clear cell renal cell carcinoma
Source: Front Oncol. 2022 Dec 5;12:1079446. doi: 10.3389/fonc.2022.1079446 (PMC9760914; doi:10.3389/fonc.2022.1079446)
Supplement: Supplementary file 2 [file DataSheet_2.zip › extractExpressionValueOfDEG.R]

expdata = read.table("Expdata.txt",header = T,sep="\t")
View(head(expdata))

deg = read.table("DEG.txt",header=T,sep="\t")
View(head(deg))

deg.exp = expdata[match(deg$ID_REF,rownames(expdata)), ]
View(deg.exp)

## heatmap
library(gplots)
heatmap.2(as.matrix(deg.exp),col = greenred(75), 
          scale = "row",dendrogram = 'both',
          key = TRUE, symkey = FALSE, density.info = "none", 
          trace = "none", cexRow = 0.5,
          main = "Heatmap"  
) 
