# Supplementary material for: Multi-omics profiles refine L-dopa decarboxylase (DDC) as a reliable biomarker for prognosis and immune microenvironment of clear cell renal cell carcinoma
Source: Front Oncol. 2022 Dec 5;12:1079446. doi: 10.3389/fonc.2022.1079446 (PMC9760914; doi:10.3389/fonc.2022.1079446)
Supplement: Supplementary file 2 [file DataSheet_2.zip › illumina.R]

library(limma)

#read in raw data
maqc <- read.ilmn(files="GSE43795_non_normalized.txt",
                  expr="Sample",probeid="ID_REF",
                  other.columns = "Detection Pval"
                  )

#background correction and quantile normalization
maqc.norm <- neqc(maqc,detection.p = "Detection Pval")

#get expression data
expdata <- maqc.norm$E

#output expressiond data
write.table(expdata,"Expdata.txt",col.names = T,row.names = T,quote=F,sep="\t")
