# Supplementary material for: Multi-omics profiles refine L-dopa decarboxylase (DDC) as a reliable biomarker for prognosis and immune microenvironment of clear cell renal cell carcinoma
Source: Front Oncol. 2022 Dec 5;12:1079446. doi: 10.3389/fonc.2022.1079446 (PMC9760914; doi:10.3389/fonc.2022.1079446)
Supplement: Supplementary file 2 [file DataSheet_2.zip › line-1.R]

x <- seq(-10,10)
y <- x ^ 2
plot(x, y, main="Fig1", xlab="x axis", ylab="y axis", type="b")
abline(h=seq(0,100,10),col="grey")
abline(v=seq(-10,10,1),col="grey")
