# Supplementary material for: Multi-omics profiles refine L-dopa decarboxylase (DDC) as a reliable biomarker for prognosis and immune microenvironment of clear cell renal cell carcinoma
Source: Front Oncol. 2022 Dec 5;12:1079446. doi: 10.3389/fonc.2022.1079446 (PMC9760914; doi:10.3389/fonc.2022.1079446)
Supplement: Supplementary file 2 [file DataSheet_2.zip › scatter_plot-1.R]

x <- runif(50,0,2)
y <- runif(50,0,2)
plot(x, y)
plot(x, y, 
     main="Scatter plot", 
     xlab="x axis", 
     ylab="y axis")
text(0.6,0.6,"(0.6,0.6)")
abline(h=.6,v=.6, col='red')
