# Supplementary material for: Multi-omics profiles refine L-dopa decarboxylase (DDC) as a reliable biomarker for prognosis and immune microenvironment of clear cell renal cell carcinoma
Source: Front Oncol. 2022 Dec 5;12:1079446. doi: 10.3389/fonc.2022.1079446 (PMC9760914; doi:10.3389/fonc.2022.1079446)
Supplement: Supplementary file 2 [file DataSheet_2.zip › venn_plot.R]

## read in all data 
G1 = read.table("venn1.txt", header=F, sep="\t")
Group1 = G1$V1
G2 = read.table("venn2.txt", header=F, sep="\t")
Group2 = G2$V1
G3 = read.table("venn3.txt", header=F, sep="\t")
Group3 = G3$V1
G4 = read.table("venn4.txt", header=F, sep="\t")
Group4 = G4$V1
G5 = read.table("venn5.txt", header=F, sep="\t")
Group5 = G5$V1


## draw venn diagram using package VennDiagram
library(VennDiagram)
#three groups
venn.diagram(list("Group1"=Group1,
                  "Group2"=Group2,
                  "Group3"=Group3),
             height=3000,
             width=3000,
             resolution=500,
             imagetype="tiff",
             filename="venn.diagram.3groups.tiff",
             fill = c("cornflowerblue", "green", "yellow"),
             label.col="black",
             cat.col = c("darkblue", "darkgreen", "orange")
)

#four groups
venn.diagram(list("Group1"=Group1,
                  "Group2"=Group2,
                  "Group3"=Group3,
                  "Group4"=Group4),
             height=5000,
             width=5200,
             resolution=500,
             imagetype="tiff",
             filename="venn.diagram.4groups.tiff",
             col="transparent",
             fill = c("cornflowerblue", "green", "yellow", "darkorchid1"),alpha = 0.50,
             label.col = c("orange", "white", "darkorchid4", "white", "white", "white", "white", "white", "darkblue", "white", "white", "white", "white", "darkgreen", "white"),
             cat.col = c("darkblue", "darkgreen", "orange", "darkorchid4"),
             cex=1.5,
             cat.cex=1.4
)

#five groups
venn.diagram(list("Group1"=Group1,
                  "Group2"=Group2,
                  "Group3"=Group3,
                  "Group4"=Group4,
                  "Group5"=Group5),
             height=3000,
             width=3000,
             resolution=500,
             imagetype="tiff",
             filename="venn.diagram.5groups.tiff",
             col = "black",
             fill = c("dodgerblue", "goldenrod1", "darkorange1", "seagreen3", "orchid3"),
             alpha = 0.50,
             cex = c(1.5, 1.5, 1.5, 1.5, 1.5, 1, 0.8, 1, 0.8, 1, 0.8, 1, 0.8,
                     1, 0.8, 1, 0.55, 1, 0.55, 1, 0.55, 1, 0.55, 1, 0.55, 1, 1, 1, 1, 1, 1.5),
             cat.col = c("dodgerblue", "goldenrod1", "darkorange1", "seagreen3", "orchid3"),
             cat.cex = 1.5,
             cat.fontface = "bold",
             margin = 0.1
)
