# Supplementary material for: Multi-omics profiles refine L-dopa decarboxylase (DDC) as a reliable biomarker for prognosis and immune microenvironment of clear cell renal cell carcinoma
Source: Front Oncol. 2022 Dec 5;12:1079446. doi: 10.3389/fonc.2022.1079446 (PMC9760914; doi:10.3389/fonc.2022.1079446)
Supplement: Supplementary file 2 [file DataSheet_2.zip › volcano_plot.R]

# read in data 
diff0 = read.table("volcano_plot.txt",sep="\t",header=T)

# get colors
diff0$DEG = 'notDEG'
diff0$DEG[diff0$logFC > 1 & diff0$adj.P.Val < 0.01] = 'Up'
diff0$DEG[diff0$logFC < -1 & diff0$adj.P.Val < 0.01] = 'Down'

diff0$colors = factor(diff0$DEG,levels=c("Down","notDEG","Up"),
                      labels=c("green","grey","red"))


# draw scatter plot 
plot(diff0$logFC, -log10(diff0$adj.P.Val), pch=16, col=as.character(diff0$colors),
     xlab="Log2(Fold change)", ylab="-Log10(Pvalue)",
     cex=0.2, main="Volcano Plot")

# add cutoff lines
abline(v=c(-1,1), h=-log10(0.01), col="black")

# add text
text(-3.5,7,"Down-regulated\ngenes", col="green", cex=0.6)
text(3.5,7,"Up-regulated\ngenes", col="red", cex=0.6)
